# Supplementary material for: Metabolomic profiling and identification of potential biomarkers of highly pathogenic avian influenza (H5N1) in chicken
Source: Front Cell Infect Microbiol. 2025 Oct 7;15:1540290. doi: 10.3389/fcimb.2025.1540290 (PMC12537707; doi:10.3389/fcimb.2025.1540290)
Supplement: Supplementary Material 1 — Table 1-9. [file DataSheet1.zip]

Archive with 5 entries (4 files):
- Supplementary material 2/
- Supplementary material 2/Negative ionisation mode - Serum following HPAI H5N1 infection.xlsx
- Supplementary material 2/Negative ionisation mode- Lungs Following HPAI H5N1 infection.xlsx
- Supplementary material 2/Positive ionisation mode- Lungs Followinh HPAI H5N1 infection.xlsx
- Supplementary material 2/Positive ionisation mode-Serum Following HPAI H5N1 infection.xlsx
