# Supplementary material for: Metabolomic profiling and identification of potential biomarkers of highly pathogenic avian influenza (H5N1) in chicken
Source: Front Cell Infect Microbiol. 2025 Oct 7;15:1540290. doi: 10.3389/fcimb.2025.1540290 (PMC12537707; doi:10.3389/fcimb.2025.1540290)
Supplement: Supplementary Material 1 — Table 1-9. [file DataSheet1.zip › Supplementary material 2/Negative ionisation mode - Serum following HPAI H5N1 infection.xlsx]

## Sheet: Complete List
FeatureID	Rank	Adduct	Charge	MS2Compound ID	mS-score	Source ID	Source	Name	MonoMass	HMDB	PubChem
1	1	M-H	1-	HMDB0035517	-1.21787	HMDB0035517	HMDB	1,1'-(1,4-Dihydro-4-nonyl-3,5-pyridinediyl)bis[1-decanone]	515.47	HMDB0035517
16	1	M-H	1-	HMDB0001342	-0.589103	HMDB0001342	HMDB	Thymidine 5'-triphosphate	481.989	HMDB0001342	64968
16	2	M-H	1-	HMDB0038385	-1.05283	HMDB0038385	HMDB	Lentinic acid	482.016	HMDB0038385	335576
111	1	M-H	1-	HMDB0009715	-0.448365	HMDB0009715	HMDB	PE(24:0/16:0)	803.64	HMDB0009715	53479990
111	1	M-H	1-	HMDB0008947	-0.448365	HMDB0008947	HMDB	PE(16:0/24:0)	803.64	HMDB0008947	18605408
111	2	M-H	1-	HMDB0013408	-1.11687	HMDB0013408	HMDB	PC(o-16:0/22:0)	803.677	HMDB0013408	24779301
111	3	M-H	1-	HMDB0013419	-1.69101	HMDB0013419	HMDB	PC(o-18:0/20:0)	803.677	HMDB0013419	24779329
123	1	M-H	1-	HMDB0008947	-0.666732	HMDB0008947	HMDB	PE(16:0/24:0)	803.64	HMDB0008947	18605408
123	1	M-H	1-	HMDB0009715	-0.666732	HMDB0009715	HMDB	PE(24:0/16:0)	803.64	HMDB0009715	53479990
123	2	M-H	1-	HMDB0013408	-1.51736	HMDB0013408	HMDB	PC(o-16:0/22:0)	803.677	HMDB0013408	24779301
123	3	M-H	1-	HMDB0013419	-2.32443	HMDB0013419	HMDB	PC(o-18:0/20:0)	803.677	HMDB0013419	24779329
162	1	M-H	1-	HMDB0006454	0.533418	HMDB0006454	HMDB	L-2-Amino-3-oxobutanoic acid	117.043	HMDB0006454	440033
162	2	M-H	1-	HMDB0034171	0.531476	HMDB0034171	HMDB	Benzeneacetonitrile	117.058	HMDB0034171	8794
162	3	M-H	1-	HMDB0000532	0.529597	HMDB0000532	HMDB	Acetylglycine	117.043	HMDB0000532	10972
162	4	M-H	1-	HMDB0002141	0.414189	HMDB0002141	HMDB	N-Methyl-a-aminoisobutyric acid	117.079	HMDB0002141	6951124
162	5	M-H	1-	HMDB0015550	0.392087	HMDB0015550	HMDB	Amyl Nitrite	117.079	HMDB0015550	10026
162	6	M-H	1-	HMDB0001382	0.377867	HMDB0001382	HMDB	Vaporole	117.079	HMDB0001382	8053
162	7	M-H	1-	HMDB0000883	-0.520119	HMDB0000883	HMDB	L-Valine	117.079	HMDB0000883	6287
162	8	M-H	1-	HMDB0000128	-0.715848	HMDB0000128	HMDB	Guanidoacetic acid	117.054	HMDB0000128	763
162	9	M-H	1-	HMDB0013716	-1.46428	HMDB0013716	HMDB	Norvaline	117.079	HMDB0013716	439575
162	10	M-H	1-	HMDB0002287	-2.10942	HMDB0002287	HMDB	Homocysteine thiolactone	117.025	HMDB0002287	107712
162	11	M-H	1-	HMDB0012249	-2.37985	HMDB0012249	HMDB	L-Aspartate-semialdehyde	117.043	HMDB0012249	439235
172	1	M-H	1-	HMDB0002214	2.84363	HMDB0002214	HMDB	Cuminaldehyde	148.089	HMDB0002214	326
172	2	M-H	1-	HMDB0032014	2.58161	HMDB0032014	HMDB	2,3,6-Trimethylbenzaldehyde	148.089	HMDB0032014	10236014
172	3	M-H	1-	HMDB0032017	2.5544	HMDB0032017	HMDB	3,4,5-Trimethylbenzaldehyde	148.089	HMDB0032017	12287152
172	4	M-H	1-	HMDB0032015	2.55121	HMDB0032015	HMDB	Duryl aldehyde	148.089	HMDB0032015	22013
172	5	M-H	1-	HMDB0039831	2.47896	HMDB0039831	HMDB	6,7-Dihydro-2,5-dimethyl-5H-cyclopentapyrazine	148.1	HMDB0039831	530404
172	6	M-H	1-	HMDB0034892	2.45925	HMDB0034892	HMDB	3-Ethyl-5-methyl-2-vinylpyrazine	148.1	HMDB0034892	6431144
172	7	M-H	1-	HMDB0034121	2.42849	HMDB0034121	HMDB	1-Methoxy-4-(2-propenyl)benzene	148.089	HMDB0034121	8815
172	8	M-H	1-	HMDB0033382	2.3672	HMDB0033382	HMDB	2-(4-Methylphenyl)propanal	148.089	HMDB0033382	60990
172	9	M-H	1-	HMDB0036142	2.34703	HMDB0036142	HMDB	6,7-Dihydro-2,3-dimethyl-5H-cyclopentapyrazine	148.1	HMDB0036142	6428802
172	10	M-H	1-	HMDB0039832	2.3459	HMDB0039832	HMDB	6,7-Dihydro-2,6-dimethyl-5H-cyclopentapyrazine	148.1	HMDB0039832	12306175
172	11	M-H	1-	HMDB0059834	2.33153	HMDB0059834	HMDB	Pentylbenzene	148.125	HMDB0059834	10864
172	12	M-H	1-	HMDB0032016	2.24773	HMDB0032016	HMDB	2,4,6-Trimethylbenzaldehyde	148.089	HMDB0032016	10254
172	13	M-H	1-	HMDB0001126	2.24397	HMDB0001126	HMDB	Nornicotine	148.1	HMDB0001126	412
172	14	M-H	1-	HMDB0030837	2.17372	HMDB0030837	HMDB	Anethole	148.089	HMDB0030837	1549040
172	15	M-H	1-	HMDB0031616	1.89803	HMDB0031616	HMDB	4-Phenyl-3-buten-2-ol	148.089	HMDB0031616	11469151
172	16	M-H	1-	HMDB0133593	1.89315	HMDB0133593	HMDB	(2E)-2-methyl-3-phenylprop-2-en-1-ol	148.089	HMDB0133593
172	17	M-H	1-	HMDB0061809	1.80713	HMDB0061809	HMDB	1-Methyl-4-(1-methylpropyl)-benzene	148.125	HMDB0061809
172	18	M-H	1-	HMDB0059845	1.75773	HMDB0059845	HMDB	p-Ethylacetophenone	148.089	HMDB0059845	13642
172	19	M-H	1-	HMDB0133746	1.75018	HMDB0133746	HMDB	4-phenylbutan-2-one	148.089	HMDB0133746
172	20	M-H	1-	HMDB0032140	1.5915	HMDB0032140	HMDB	2',4'-Dimethylacetophenone	148.089	HMDB0032140	6985
172	21	M-H	1-	HMDB0040153	0.868787	HMDB0040153	HMDB	R-3-(Methylthio)-1-hexanol	148.092	HMDB0040153	65413
172	22	M-H	1-	HMDB0061810	0.564111	HMDB0061810	HMDB	2,4-Dimethyl-1-(1-methylethyl)-benzene	148.125	HMDB0061810	20832
172	23	M-H	1-	HMDB0039984	-0.0579702	HMDB0039984	HMDB	3,5-Dimethyl-2-(2-propenyl)pyrazine	148.1	HMDB0039984	590241
172	24	M-H	1-	HMDB0039987	-0.250899	HMDB0039987	HMDB	3,5-Dimethyl-2-(1-propenyl)pyrazine	148.1	HMDB0039987	5371957
172	25	M-H	1-	HMDB0039986	-0.25936	HMDB0039986	HMDB	2,5-Dimethyl-3-(1-propenyl)pyrazine	148.1	HMDB0039986	5371955
172	26	M-H	1-	HMDB0039983	-0.319188	HMDB0039983	HMDB	2,5-Dimethyl-3-(2-propenyl)pyrazine	148.1	HMDB0039983	590243
172	27	M-H	1-	HMDB0039988	-0.685028	HMDB0039988	HMDB	2,3-Dimethyl-5-(1-propenyl)pyrazine	148.1	HMDB0039988	5372953
172	28	M-H	1-	HMDB0039985	-0.736118	HMDB0039985	HMDB	2,3-Dimethyl-5-(2-propenyl)pyrazine	148.1	HMDB0039985	590240
257	1	M-H	1-	HMDB0008557	0.162574	HMDB0008557	HMDB	PC(22:0/P-18:1(9Z))	827.677	HMDB0008557	53479163
257	1	M-H	1-	HMDB0008556	0.162574	HMDB0008556	HMDB	PC(22:0/P-18:1(11Z))	827.677	HMDB0008556	53479161
257	2	M-H	1-	HMDB0008587	-0.637275	HMDB0008587	HMDB	PC(22:1(13Z)/P-18:0)	827.677	HMDB0008587	53479221
257	3	M-H	1-	HMDB0008817	-0.641288	HMDB0008817	HMDB	PC(24:1(15Z)/P-16:0)	827.677	HMDB0008817	53479543
257	4	M-H	1-	HMDB0013437	-0.854957	HMDB0013437	HMDB	PC(o-18:2(9Z,12Z)/22:0)	827.677	HMDB0013437	53481739
257	5	M-H	1-	HMDB0009720	-0.993133	HMDB0009720	HMDB	PE(24:0/18:2(9Z,12Z))	827.64	HMDB0009720	53479994
257	5	M-H	1-	HMDB0009112	-0.993133	HMDB0009112	HMDB	PE(18:2(9Z,12Z)/24:0)	827.64	HMDB0009112	53479667
286	1	M-H	1-	HMDB0035654	0.652141	HMDB0035654	HMDB	Phytal	294.292	HMDB0035654	14035234
465	1	M-H	1-	HMDB0000151	3.33878	HMDB0000151	HMDB	Estradiol	272.178	HMDB0000151	5757
465	2	M-H	1-	HMDB0036845	3.32166	HMDB0036845	HMDB	Cembrene	272.25	HMDB0036845
465	3	M-H	1-	HMDB0036852	3.13052	HMDB0036852	HMDB	alpha-Camphorene	272.25	HMDB0036852	101750
465	4	M-H	1-	HMDB0036853	3.09345	HMDB0036853	HMDB	gamma-Camphorene	272.25	HMDB0036853	5315649
465	5	M-H	1-	HMDB0035394	3.03489	HMDB0035394	HMDB	ent-16-Kaurene	272.25	HMDB0035394	520687
465	6	M-H	1-	HMDB0039712	2.89796	HMDB0039712	HMDB	gamma-Pinacene	272.25	HMDB0039712
465	7	M-H	1-	HMDB0036751	2.6969	HMDB0036751	HMDB	ent-8(14),15-Pimaradiene	272.25	HMDB0036751	519326
465	8	M-H	1-	HMDB0006294	2.29501	HMDB0006294	HMDB	16-Hydroxy hexadecanoic acid	272.235	HMDB0006294	10466
465	9	M-H	1-	HMDB0034406	2.0955	HMDB0034406	HMDB	5alpha-Androst-16-en-3-one	272.214	HMDB0034406	86705
465	10	M-H	1-	HMDB0035918	1.89209	HMDB0035918	HMDB	7(14)-Bisabolene-2,3,10,11-tetrol	272.199	HMDB0035918
465	11	M-H	1-	HMDB0006046	1.78001	HMDB0006046	HMDB	5a-Androst-3-en-17-one	272.214	HMDB0006046	11807837
465	12	M-H	1-	HMDB0037216	1.75469	HMDB0037216	HMDB	Linalyl phenylacetate	272.178	HMDB0037216	251529
465	13	M-H	1-	HMDB0011684	1.10476	HMDB0011684	HMDB	N(6)-(Octanoyl)lysine	272.21	HMDB0011684	13783498
465	14	M-H	1-	HMDB0010734	1.06643	HMDB0010734	HMDB	(R)-3-Hydroxy-hexadecanoic acid	272.235	HMDB0010734	15569776
465	15	M-H	1-	HMDB0000429	0.503156	HMDB0000429	HMDB	17a-Estradiol	272.178	HMDB0000429	68570
465	16	M-H	1-	HMDB0061658	0.215888	HMDB0061658	HMDB	3-hydroxyhexadecanoic acid	272.235	HMDB0061658
465	17	M-H	1-	HMDB0094677	-0.130293	HMDB0094677	HMDB	Dodecanoic acid, trimethylsilyl ester	272.217	HMDB0094677
465	18	M-H	1-	HMDB0038257	-0.708733	HMDB0038257	HMDB	Geranyl phenylacetate	272.178	HMDB0038257	6436374
551	1	M-H	1-	HMDB0035517	-1.22653	HMDB0035517	HMDB	1,1'-(1,4-Dihydro-4-nonyl-3,5-pyridinediyl)bis[1-decanone]	515.47	HMDB0035517
633	1	M-H	1-	HMDB0033912	2.28511	HMDB0033912	HMDB	2-Propenyl propyl disulfide	148.038	HMDB0033912	16591
633	2	M-H	1-	HMDB0041392	2.28122	HMDB0041392	HMDB	1-Propenyl propyl disulfide	148.038	HMDB0041392	5352908
633	3	M-H	1-	HMDB0000930	2.23313	HMDB0000930	HMDB	trans-Cinnamic acid	148.052	HMDB0000930	444539
633	4	M-H	1-	HMDB0031725	2.04862	HMDB0031725	HMDB	(E)-3-(2-Hydroxyphenyl)-2-propenal	148.052	HMDB0031725	5318169
633	5	M-H	1-	HMDB0040413	2.03338	HMDB0040413	HMDB	Ethyl 3-(methylthio)propanoate	148.056	HMDB0040413	61592
633	6	M-H	1-	HMDB0036626	1.81174	HMDB0036626	HMDB	3,4-Dihydro-2H-1-benzopyran-2-one	148.052	HMDB0036626	660
633	7	M-H	1-	HMDB0037619	1.67649	HMDB0037619	HMDB	Methyl 4-(methylthio)butyrate	148.056	HMDB0037619	65425
633	8	M-H	1-	HMDB0032271	1.57316	HMDB0032271	HMDB	Ethyl 3-mercaptobutyrate	148.056	HMDB0032271	9833996
633	9	M-H	1-	HMDB0035243	1.32131	HMDB0035243	HMDB	1-Phenyl-1,2-propanedione	148.052	HMDB0035243	11363
633	10	M-H	1-	HMDB0038299	1.23968	HMDB0038299	HMDB	Methylthiomethyl butyrate	148.056	HMDB0038299	3018539
633	11	M-H	1-	HMDB0039797	1.21008	HMDB0039797	HMDB	Dihydro-4-mercapto-5-methyl-3(2H)-thiophenone	148.002	HMDB0039797
633	12	M-H	1-	HMDB0032947	1.07205	HMDB0032947	HMDB	Di-2-furanylmethane	148.052	HMDB0032947	70972
633	13	M-H	1-	HMDB0036193	0.991332	HMDB0036193	HMDB	3-Mercapto-3-methylbutyl formate	148.056	HMDB0036193	526487
633	14	M-H	1-	HMDB0031717	0.986322	HMDB0031717	HMDB	3-(Methylthio)propyl acetate	148.056	HMDB0031717	85519
633	15	M-H	1-	HMDB0039653	0.866822	HMDB0039653	HMDB	2,4,6-Trimethyl-1,3,5-dioxathiane	148.056	HMDB0039653	23262324
633	16	M-H	1-	HMDB0001553	0.851931	HMDB0001553	HMDB	2-Oxo-4-methylthiobutanoic acid	148.019	HMDB0001553	473
633	17	M-H	1-	HMDB0059655	0.73031	HMDB0059655	HMDB	2-Hydroxyglutarate	148.037	HMDB0059655	43
633	18	M-H	1-	HMDB0032495	0.706107	HMDB0032495	HMDB	Propyl 2-mercaptopropionate	148.056	HMDB0032495	22251515
633	19	M-H	1-	HMDB0000606	0.555564	HMDB0000606	HMDB	D-2-Hydroxyglutaric acid	148.037	HMDB0000606	439391
633	20	M-H	1-	HMDB0032332	0.547598	HMDB0032332	HMDB	Hydroxylated lecithin	148.048	HMDB0032332	44237312
633	21	M-H	1-	HMDB0040986	0.474005	HMDB0040986	HMDB	(E)-3-(4-Hydroxyphenyl)-2-propenal	148.052	HMDB0040986	641301
633	22	M-H	1-	HMDB0000567	0.465492	HMDB0000567	HMDB	Cinnamic acid	148.052	HMDB0000567	5372954
633	23	M-H	1-	HMDB0032410	0.458841	HMDB0032410	HMDB	Methyl 3-(methylthio)butanoate	148.056	HMDB0032410	547907
633	24	M-H	1-	HMDB0040230	-0.0947664	HMDB0040230	HMDB	3-Acetyl-1,2-dithiolane	148.002	HMDB0040230	524171
633	25	M-H	1-	HMDB0000428	-0.151737	HMDB0000428	HMDB	3-Hydroxyglutaric acid	148.037	HMDB0000428	181976
633	26	M-H	1-	HMDB0000426	-0.195414	HMDB0000426	HMDB	Citramalic acid	148.037	HMDB0000426	1081
633	27	M-H	1-	HMDB0001900	-0.205043	HMDB0001900	HMDB	Ribonolactone	148.037	HMDB0001900	111064
633	28	M-H	1-	HMDB0011676	-0.376876	HMDB0011676	HMDB	D-Xylono-1,5-lactone	148.037	HMDB0011676	439692
633	29	M-H	1-	HMDB0002050	-0.417178	HMDB0002050	HMDB	Dihydroxyfumaric acid	148.001	HMDB0002050
633	30	M-H	1-	HMDB0041306	-0.43897	HMDB0041306	HMDB	Methyl 2-(methylthio)butyrate	148.056	HMDB0041306	560572
633	31	M-H	1-	HMDB0062739	-0.977802	HMDB0062739	HMDB	3-methylmalate(2-)	148.037	HMDB0062739	3013918
707	1	M-H	1-	HMDB0002214	2.61634	HMDB0002214	HMDB	Cuminaldehyde	148.089	HMDB0002214	326
707	2	M-H	1-	HMDB0032017	2.57172	HMDB0032017	HMDB	3,4,5-Trimethylbenzaldehyde	148.089	HMDB0032017	12287152
707	3	M-H	1-	HMDB0033382	2.4787	HMDB0033382	HMDB	2-(4-Methylphenyl)propanal	148.089	HMDB0033382	60990
707	4	M-H	1-	HMDB0059845	2.42894	HMDB0059845	HMDB	p-Ethylacetophenone	148.089	HMDB0059845	13642
707	5	M-H	1-	HMDB0133746	2.36661	HMDB0133746	HMDB	4-phenylbutan-2-one	148.089	HMDB0133746
707	6	M-H	1-	HMDB0032014	2.29685	HMDB0032014	HMDB	2,3,6-Trimethylbenzaldehyde	148.089	HMDB0032014	10236014
707	7	M-H	1-	HMDB0039831	2.26458	HMDB0039831	HMDB	6,7-Dihydro-2,5-dimethyl-5H-cyclopentapyrazine	148.1	HMDB0039831	530404
707	8	M-H	1-	HMDB0059834	2.17951	HMDB0059834	HMDB	Pentylbenzene	148.125	HMDB0059834	10864
707	9	M-H	1-	HMDB0032015	2.13689	HMDB0032015	HMDB	Duryl aldehyde	148.089	HMDB0032015	22013
707	10	M-H	1-	HMDB0133593	1.97467	HMDB0133593	HMDB	(2E)-2-methyl-3-phenylprop-2-en-1-ol	148.089	HMDB0133593
707	11	M-H	1-	HMDB0034121	1.94075	HMDB0034121	HMDB	1-Methoxy-4-(2-propenyl)benzene	148.089	HMDB0034121	8815
707	12	M-H	1-	HMDB0036142	1.92458	HMDB0036142	HMDB	6,7-Dihydro-2,3-dimethyl-5H-cyclopentapyrazine	148.1	HMDB0036142	6428802
707	13	M-H	1-	HMDB0034892	1.8704	HMDB0034892	HMDB	3-Ethyl-5-methyl-2-vinylpyrazine	148.1	HMDB0034892	6431144
707	14	M-H	1-	HMDB0039832	1.83992	HMDB0039832	HMDB	6,7-Dihydro-2,6-dimethyl-5H-cyclopentapyrazine	148.1	HMDB0039832	12306175
707	15	M-H	1-	HMDB0032140	1.79553	HMDB0032140	HMDB	2',4'-Dimethylacetophenone	148.089	HMDB0032140	6985
707	16	M-H	1-	HMDB0031616	1.76027	HMDB0031616	HMDB	4-Phenyl-3-buten-2-ol	148.089	HMDB0031616	11469151
707	17	M-H	1-	HMDB0030837	1.65678	HMDB0030837	HMDB	Anethole	148.089	HMDB0030837	1549040
707	18	M-H	1-	HMDB0032016	1.60448	HMDB0032016	HMDB	2,4,6-Trimethylbenzaldehyde	148.089	HMDB0032016	10254
707	19	M-H	1-	HMDB0061809	1.56147	HMDB0061809	HMDB	1-Methyl-4-(1-methylpropyl)-benzene	148.125	HMDB0061809
707	20	M-H	1-	HMDB0001126	1.52807	HMDB0001126	HMDB	Nornicotine	148.1	HMDB0001126	412
707	21	M-H	1-	HMDB0061810	0.526452	HMDB0061810	HMDB	2,4-Dimethyl-1-(1-methylethyl)-benzene	148.125	HMDB0061810	20832
707	22	M-H	1-	HMDB0040153	0.380192	HMDB0040153	HMDB	R-3-(Methylthio)-1-hexanol	148.092	HMDB0040153	65413
707	23	M-H	1-	HMDB0039984	-0.0517904	HMDB0039984	HMDB	3,5-Dimethyl-2-(2-propenyl)pyrazine	148.1	HMDB0039984	590241
707	24	M-H	1-	HMDB0039987	-0.288422	HMDB0039987	HMDB	3,5-Dimethyl-2-(1-propenyl)pyrazine	148.1	HMDB0039987	5371957
707	25	M-H	1-	HMDB0039986	-0.297691	HMDB0039986	HMDB	2,5-Dimethyl-3-(1-propenyl)pyrazine	148.1	HMDB0039986	5371955
707	26	M-H	1-	HMDB0039983	-0.63307	HMDB0039983	HMDB	2,5-Dimethyl-3-(2-propenyl)pyrazine	148.1	HMDB0039983	590243
707	27	M-H	1-	HMDB0039988	-0.79509	HMDB0039988	HMDB	2,3-Dimethyl-5-(1-propenyl)pyrazine	148.1	HMDB0039988	5372953
707	28	M-H	1-	HMDB0039985	-1.32795	HMDB0039985	HMDB	2,3-Dimethyl-5-(2-propenyl)pyrazine	148.1	HMDB0039985	590240
710	1	M-H	1-	HMDB0031616	2.50555	HMDB0031616	HMDB	4-Phenyl-3-buten-2-ol	148.089	HMDB0031616	11469151
710	2	M-H	1-	HMDB0002214	2.47746	HMDB0002214	HMDB	Cuminaldehyde	148.089	HMDB0002214	326
710	3	M-H	1-	HMDB0039831	2.46414	HMDB0039831	HMDB	6,7-Dihydro-2,5-dimethyl-5H-cyclopentapyrazine	148.1	HMDB0039831	530404
710	4	M-H	1-	HMDB0032014	2.44531	HMDB0032014	HMDB	2,3,6-Trimethylbenzaldehyde	148.089	HMDB0032014	10236014
710	5	M-H	1-	HMDB0032017	2.38498	HMDB0032017	HMDB	3,4,5-Trimethylbenzaldehyde	148.089	HMDB0032017	12287152
710	6	M-H	1-	HMDB0039832	2.31833	HMDB0039832	HMDB	6,7-Dihydro-2,6-dimethyl-5H-cyclopentapyrazine	148.1	HMDB0039832	12306175
710	7	M-H	1-	HMDB0032015	2.31055	HMDB0032015	HMDB	Duryl aldehyde	148.089	HMDB0032015	22013
710	8	M-H	1-	HMDB0034892	2.17197	HMDB0034892	HMDB	3-Ethyl-5-methyl-2-vinylpyrazine	148.1	HMDB0034892	6431144
710	9	M-H	1-	HMDB0001126	2.16338	HMDB0001126	HMDB	Nornicotine	148.1	HMDB0001126	412
710	10	M-H	1-	HMDB0034121	2.12554	HMDB0034121	HMDB	1-Methoxy-4-(2-propenyl)benzene	148.089	HMDB0034121	8815
710	11	M-H	1-	HMDB0030837	2.09473	HMDB0030837	HMDB	Anethole	148.089	HMDB0030837	1549040
710	12	M-H	1-	HMDB0033382	2.07924	HMDB0033382	HMDB	2-(4-Methylphenyl)propanal	148.089	HMDB0033382	60990
710	13	M-H	1-	HMDB0059834	2.05307	HMDB0059834	HMDB	Pentylbenzene	148.125	HMDB0059834	10864
710	14	M-H	1-	HMDB0133746	2.03901	HMDB0133746	HMDB	4-phenylbutan-2-one	148.089	HMDB0133746
710	15	M-H	1-	HMDB0036142	1.90576	HMDB0036142	HMDB	6,7-Dihydro-2,3-dimethyl-5H-cyclopentapyrazine	148.1	HMDB0036142	6428802
710	16	M-H	1-	HMDB0059845	1.7656	HMDB0059845	HMDB	p-Ethylacetophenone	148.089	HMDB0059845	13642
710	17	M-H	1-	HMDB0032016	1.70487	HMDB0032016	HMDB	2,4,6-Trimethylbenzaldehyde	148.089	HMDB0032016	10254
710	18	M-H	1-	HMDB0133593	1.62275	HMDB0133593	HMDB	(2E)-2-methyl-3-phenylprop-2-en-1-ol	148.089	HMDB0133593
710	19	M-H	1-	HMDB0061810	1.41106	HMDB0061810	HMDB	2,4-Dimethyl-1-(1-methylethyl)-benzene	148.125	HMDB0061810	20832
710	20	M-H	1-	HMDB0061809	1.27682	HMDB0061809	HMDB	1-Methyl-4-(1-methylpropyl)-benzene	148.125	HMDB0061809
710	21	M-H	1-	HMDB0032140	1.24746	HMDB0032140	HMDB	2',4'-Dimethylacetophenone	148.089	HMDB0032140	6985
710	22	M-H	1-	HMDB0039988	1.19906	HMDB0039988	HMDB	2,3-Dimethyl-5-(1-propenyl)pyrazine	148.1	HMDB0039988	5372953
710	23	M-H	1-	HMDB0039984	0.848849	HMDB0039984	HMDB	3,5-Dimethyl-2-(2-propenyl)pyrazine	148.1	HMDB0039984	590241
710	24	M-H	1-	HMDB0039987	0.839251	HMDB0039987	HMDB	3,5-Dimethyl-2-(1-propenyl)pyrazine	148.1	HMDB0039987	5371957
710	25	M-H	1-	HMDB0039986	0.833662	HMDB0039986	HMDB	2,5-Dimethyl-3-(1-propenyl)pyrazine	148.1	HMDB0039986	5371955
710	26	M-H	1-	HMDB0039983	0.638517	HMDB0039983	HMDB	2,5-Dimethyl-3-(2-propenyl)pyrazine	148.1	HMDB0039983	590243
710	27	M-H	1-	HMDB0039985	0.599146	HMDB0039985	HMDB	2,3-Dimethyl-5-(2-propenyl)pyrazine	148.1	HMDB0039985	590240
710	28	M-H	1-	HMDB0040153	0.57813	HMDB0040153	HMDB	R-3-(Methylthio)-1-hexanol	148.092	HMDB0040153	65413
732	1	M-H	1-	HMDB0002214	2.75388	HMDB0002214	HMDB	Cuminaldehyde	148.089	HMDB0002214	326
732	2	M-H	1-	HMDB0032017	2.4156	HMDB0032017	HMDB	3,4,5-Trimethylbenzaldehyde	148.089	HMDB0032017	12287152
732	3	M-H	1-	HMDB0032014	2.37154	HMDB0032014	HMDB	2,3,6-Trimethylbenzaldehyde	148.089	HMDB0032014	10236014
732	4	M-H	1-	HMDB0032015	2.35206	HMDB0032015	HMDB	Duryl aldehyde	148.089	HMDB0032015	22013
732	5	M-H	1-	HMDB0039831	2.33586	HMDB0039831	HMDB	6,7-Dihydro-2,5-dimethyl-5H-cyclopentapyrazine	148.1	HMDB0039831	530404
732	6	M-H	1-	HMDB0031616	2.29731	HMDB0031616	HMDB	4-Phenyl-3-buten-2-ol	148.089	HMDB0031616	11469151
732	7	M-H	1-	HMDB0030837	2.20268	HMDB0030837	HMDB	Anethole	148.089	HMDB0030837	1549040
732	8	M-H	1-	HMDB0133746	2.14288	HMDB0133746	HMDB	4-phenylbutan-2-one	148.089	HMDB0133746
732	9	M-H	1-	HMDB0034121	2.14191	HMDB0034121	HMDB	1-Methoxy-4-(2-propenyl)benzene	148.089	HMDB0034121	8815
732	10	M-H	1-	HMDB0033382	2.09326	HMDB0033382	HMDB	2-(4-Methylphenyl)propanal	148.089	HMDB0033382	60990
732	11	M-H	1-	HMDB0036142	2.05797	HMDB0036142	HMDB	6,7-Dihydro-2,3-dimethyl-5H-cyclopentapyrazine	148.1	HMDB0036142	6428802
732	12	M-H	1-	HMDB0059845	2.04995	HMDB0059845	HMDB	p-Ethylacetophenone	148.089	HMDB0059845	13642
732	13	M-H	1-	HMDB0059834	2.01872	HMDB0059834	HMDB	Pentylbenzene	148.125	HMDB0059834	10864
732	14	M-H	1-	HMDB0133593	1.97114	HMDB0133593	HMDB	(2E)-2-methyl-3-phenylprop-2-en-1-ol	148.089	HMDB0133593
732	15	M-H	1-	HMDB0039832	1.95704	HMDB0039832	HMDB	6,7-Dihydro-2,6-dimethyl-5H-cyclopentapyrazine	148.1	HMDB0039832	12306175
732	16	M-H	1-	HMDB0034892	1.7777	HMDB0034892	HMDB	3-Ethyl-5-methyl-2-vinylpyrazine	148.1	HMDB0034892	6431144
732	17	M-H	1-	HMDB0032140	1.66609	HMDB0032140	HMDB	2',4'-Dimethylacetophenone	148.089	HMDB0032140	6985
732	18	M-H	1-	HMDB0032016	1.54159	HMDB0032016	HMDB	2,4,6-Trimethylbenzaldehyde	148.089	HMDB0032016	10254
732	19	M-H	1-	HMDB0001126	1.31921	HMDB0001126	HMDB	Nornicotine	148.1	HMDB0001126	412
732	20	M-H	1-	HMDB0061809	1.21274	HMDB0061809	HMDB	1-Methyl-4-(1-methylpropyl)-benzene	148.125	HMDB0061809
732	21	M-H	1-	HMDB0040153	0.777476	HMDB0040153	HMDB	R-3-(Methylthio)-1-hexanol	148.092	HMDB0040153	65413
732	22	M-H	1-	HMDB0061810	0.736961	HMDB0061810	HMDB	2,4-Dimethyl-1-(1-methylethyl)-benzene	148.125	HMDB0061810	20832
732	23	M-H	1-	HMDB0039988	0.314575	HMDB0039988	HMDB	2,3-Dimethyl-5-(1-propenyl)pyrazine	148.1	HMDB0039988	5372953
732	24	M-H	1-	HMDB0039987	-0.11844	HMDB0039987	HMDB	3,5-Dimethyl-2-(1-propenyl)pyrazine	148.1	HMDB0039987	5371957
732	25	M-H	1-	HMDB0039986	-0.122652	HMDB0039986	HMDB	2,5-Dimethyl-3-(1-propenyl)pyrazine	148.1	HMDB0039986	5371955
732	26	M-H	1-	HMDB0039984	-0.125607	HMDB0039984	HMDB	3,5-Dimethyl-2-(2-propenyl)pyrazine	148.1	HMDB0039984	590241
732	27	M-H	1-	HMDB0039985	-0.190183	HMDB0039985	HMDB	2,3-Dimethyl-5-(2-propenyl)pyrazine	148.1	HMDB0039985	590240
732	28	M-H	1-	HMDB0039983	-0.228822	HMDB0039983	HMDB	2,5-Dimethyl-3-(2-propenyl)pyrazine	148.1	HMDB0039983	590243
735	1	M-H	1-	HMDB0059845	2.28706	HMDB0059845	HMDB	p-Ethylacetophenone	148.089	HMDB0059845	13642
735	2	M-H	1-	HMDB0039832	2.26204	HMDB0039832	HMDB	6,7-Dihydro-2,6-dimethyl-5H-cyclopentapyrazine	148.1	HMDB0039832	12306175
735	3	M-H	1-	HMDB0039831	2.22414	HMDB0039831	HMDB	6,7-Dihydro-2,5-dimethyl-5H-cyclopentapyrazine	148.1	HMDB0039831	530404
735	4	M-H	1-	HMDB0032017	2.17972	HMDB0032017	HMDB	3,4,5-Trimethylbenzaldehyde	148.089	HMDB0032017	12287152
735	5	M-H	1-	HMDB0002214	2.17141	HMDB0002214	HMDB	Cuminaldehyde	148.089	HMDB0002214	326
735	6	M-H	1-	HMDB0133746	2.03399	HMDB0133746	HMDB	4-phenylbutan-2-one	148.089	HMDB0133746
735	7	M-H	1-	HMDB0033382	2.02095	HMDB0033382	HMDB	2-(4-Methylphenyl)propanal	148.089	HMDB0033382	60990
735	8	M-H	1-	HMDB0034892	1.85315	HMDB0034892	HMDB	3-Ethyl-5-methyl-2-vinylpyrazine	148.1	HMDB0034892	6431144
735	9	M-H	1-	HMDB0032014	1.80276	HMDB0032014	HMDB	2,3,6-Trimethylbenzaldehyde	148.089	HMDB0032014	10236014
735	10	M-H	1-	HMDB0059834	1.59927	HMDB0059834	HMDB	Pentylbenzene	148.125	HMDB0059834	10864
735	11	M-H	1-	HMDB0001126	1.53819	HMDB0001126	HMDB	Nornicotine	148.1	HMDB0001126	412
735	12	M-H	1-	HMDB0034121	1.53303	HMDB0034121	HMDB	1-Methoxy-4-(2-propenyl)benzene	148.089	HMDB0034121	8815
735	13	M-H	1-	HMDB0036142	1.53222	HMDB0036142	HMDB	6,7-Dihydro-2,3-dimethyl-5H-cyclopentapyrazine	148.1	HMDB0036142	6428802
735	14	M-H	1-	HMDB0031616	1.52838	HMDB0031616	HMDB	4-Phenyl-3-buten-2-ol	148.089	HMDB0031616	11469151
735	15	M-H	1-	HMDB0032015	1.46337	HMDB0032015	HMDB	Duryl aldehyde	148.089	HMDB0032015	22013
735	16	M-H	1-	HMDB0030837	1.41048	HMDB0030837	HMDB	Anethole	148.089	HMDB0030837	1549040
735	17	M-H	1-	HMDB0032140	1.25009	HMDB0032140	HMDB	2',4'-Dimethylacetophenone	148.089	HMDB0032140	6985
735	18	M-H	1-	HMDB0133593	1.06608	HMDB0133593	HMDB	(2E)-2-methyl-3-phenylprop-2-en-1-ol	148.089	HMDB0133593
735	19	M-H	1-	HMDB0032016	0.849156	HMDB0032016	HMDB	2,4,6-Trimethylbenzaldehyde	148.089	HMDB0032016	10254
735	20	M-H	1-	HMDB0061809	0.840723	HMDB0061809	HMDB	1-Methyl-4-(1-methylpropyl)-benzene	148.125	HMDB0061809
735	21	M-H	1-	HMDB0040153	0.384052	HMDB0040153	HMDB	R-3-(Methylthio)-1-hexanol	148.092	HMDB0040153	65413
735	22	M-H	1-	HMDB0061810	0.123176	HMDB0061810	HMDB	2,4-Dimethyl-1-(1-methylethyl)-benzene	148.125	HMDB0061810	20832
735	23	M-H	1-	HMDB0039984	-0.555771	HMDB0039984	HMDB	3,5-Dimethyl-2-(2-propenyl)pyrazine	148.1	HMDB0039984	590241
735	24	M-H	1-	HMDB0039987	-0.794732	HMDB0039987	HMDB	3,5-Dimethyl-2-(1-propenyl)pyrazine	148.1	HMDB0039987	5371957
735	25	M-H	1-	HMDB0039986	-0.803923	HMDB0039986	HMDB	2,5-Dimethyl-3-(1-propenyl)pyrazine	148.1	HMDB0039986	5371955
735	26	M-H	1-	HMDB0039983	-1.13815	HMDB0039983	HMDB	2,5-Dimethyl-3-(2-propenyl)pyrazine	148.1	HMDB0039983	590243
735	27	M-H	1-	HMDB0039988	-1.31006	HMDB0039988	HMDB	2,3-Dimethyl-5-(1-propenyl)pyrazine	148.1	HMDB0039988	5372953
735	28	M-H	1-	HMDB0039985	-1.8497	HMDB0039985	HMDB	2,3-Dimethyl-5-(2-propenyl)pyrazine	148.1	HMDB0039985	590240
797	1	M-H	1-	HMDB0041540	-0.206393	HMDB0041540	HMDB	N-(5-Methyl-3-oxohexyl)alanine	201.136	HMDB0041540	85213140
797	2	M-H	1-	HMDB0000832	-0.641055	HMDB0000832	HMDB	Capryloylglycine	201.136	HMDB0000832	84290
797	3	M-H	1-	HMDB0013116	-0.882898	HMDB0013116	HMDB	Valproylglycine	201.136	HMDB0013116	181919
797	4	M-H	1-	HMDB0059745	-1.53541	HMDB0059745	HMDB	N-Acetylaminooctanoic acid	201.136	HMDB0059745	95555
799	1	M-H	1-	HMDB0040700	1.26753	HMDB0040700	HMDB	Dihydroferuperine	289.168	HMDB0040700
799	2	M-H	1-	HMDB0012266	0.918842	HMDB0012266	HMDB	N-Succinyl-2-amino-6-ketopimelate	289.08	HMDB0012266	440349
799	3	M-H	1-	HMDB0028747	0.490849	HMDB0028747	HMDB	Aspartyl-Arginine	289.139	HMDB0028747	18218189
799	4	M-H	1-	HMDB0013960	0.343681	HMDB0013960	HMDB	Donepezil metabolite M4	289.168	HMDB0013960	10446897
799	5	M-H	1-	HMDB0015585	0.33946	HMDB0015585	HMDB	Chlophedianol	289.123	HMDB0015585	2795
799	6	M-H	1-	HMDB0028705	0.0521576	HMDB0028705	HMDB	Arginyl-Aspartic acid	289.139	HMDB0028705	9817433
799	7	M-H	1-	HMDB0014712	-0.0972887	HMDB0014712	HMDB	Atropine	289.168	HMDB0014712
799	7	M-H	1-	HMDB0014568	-0.0972887	HMDB0014568	HMDB	Hyoscyamine	289.168	HMDB0014568
799	8	M-H	1-	HMDB0012144	-0.503709	HMDB0012144	HMDB	2-Amino-4-oxo-6-(1',2',3'-trihydroxypropyl)-diquinoid-7,8-dihydroxypterin	289.102	HMDB0012144	25
799	9	M-H	1-	HMDB0005765	-0.865046	HMDB0005765	HMDB	Ophthalmic acid	289.127	HMDB0005765	7018721
799	10	M-H	1-	HMDB0041836	-1.09121	HMDB0041836	HMDB	Benzoyl ecgonine	289.131	HMDB0041836	442997
799	11	M-H	1-	HMDB0015690	-1.12066	HMDB0015690	HMDB	Chloropyramine	289.135	HMDB0015690	25295
799	12	M-H	1-	HMDB0041955	-2.15877	HMDB0041955	HMDB	Norcocaine	289.131	HMDB0041955	29230
800	1	M-H	1-	HMDB0032182	0.183509	HMDB0032182	HMDB	Cadinene	208.219	HMDB0032182	34540
815	1	M-H	1-	HMDB0036461	3.0578	HMDB0036461	HMDB	Geosmin	182.167	HMDB0036461	1213
815	2	M-H	1-	HMDB0032279	2.99487	HMDB0032279	HMDB	2-Ethyl-1,3,3-trimethyl-2-norbornanol	182.167	HMDB0032279	106997
815	3	M-H	1-	HMDB0032542	2.91535	HMDB0032542	HMDB	trans- and cis-2,4,8-Trimethyl-3,7-nona-dien-2-ol	182.167	HMDB0032542	21972054
815	4	M-H	1-	HMDB0038972	2.84868	HMDB0038972	HMDB	(E)-2-Butyl-2-octenal	182.167	HMDB0038972	5362697
815	5	M-H	1-	HMDB0031020	2.81176	HMDB0031020	HMDB	2-Dodecenal	182.167	HMDB0031020	5283361
815	6	M-H	1-	HMDB0031341	2.79309	HMDB0031341	HMDB	Cyclododecanone	182.167	HMDB0031341	13246
815	7	M-H	1-	HMDB0031102	2.52355	HMDB0031102	HMDB	(Z,Z)-3,6-Dodecadien-1-ol	182.167	HMDB0031102	12352610
815	8	M-H	1-	HMDB0030930	2.37979	HMDB0030930	HMDB	1-Tridecene	182.203	HMDB0030930	17095
815	9	M-H	1-	HMDB0061827	1.15654	HMDB0061827	HMDB	6-Tridecene	182.203	HMDB0061827	5356954
848	1	M-H	1-	HMDB0030837	2.02881	HMDB0030837	HMDB	Anethole	148.089	HMDB0030837	1549040
848	2	M-H	1-	HMDB0032017	1.93059	HMDB0032017	HMDB	3,4,5-Trimethylbenzaldehyde	148.089	HMDB0032017	12287152
848	3	M-H	1-	HMDB0002214	1.92454	HMDB0002214	HMDB	Cuminaldehyde	148.089	HMDB0002214	326
848	4	M-H	1-	HMDB0034892	1.92045	HMDB0034892	HMDB	3-Ethyl-5-methyl-2-vinylpyrazine	148.1	HMDB0034892	6431144
848	5	M-H	1-	HMDB0039831	1.89548	HMDB0039831	HMDB	6,7-Dihydro-2,5-dimethyl-5H-cyclopentapyrazine	148.1	HMDB0039831	530404
848	6	M-H	1-	HMDB0034121	1.89244	HMDB0034121	HMDB	1-Methoxy-4-(2-propenyl)benzene	148.089	HMDB0034121	8815
848	7	M-H	1-	HMDB0039832	1.87658	HMDB0039832	HMDB	6,7-Dihydro-2,6-dimethyl-5H-cyclopentapyrazine	148.1	HMDB0039832	12306175
848	8	M-H	1-	HMDB0059845	1.81034	HMDB0059845	HMDB	p-Ethylacetophenone	148.089	HMDB0059845	13642
848	9	M-H	1-	HMDB0032014	1.64467	HMDB0032014	HMDB	2,3,6-Trimethylbenzaldehyde	148.089	HMDB0032014	10236014
848	10	M-H	1-	HMDB0001126	1.63513	HMDB0001126	HMDB	Nornicotine	148.1	HMDB0001126	412
848	11	M-H	1-	HMDB0032015	1.60343	HMDB0032015	HMDB	Duryl aldehyde	148.089	HMDB0032015	22013
848	12	M-H	1-	HMDB0059834	1.56016	HMDB0059834	HMDB	Pentylbenzene	148.125	HMDB0059834	10864
848	13	M-H	1-	HMDB0033382	1.53415	HMDB0033382	HMDB	2-(4-Methylphenyl)propanal	148.089	HMDB0033382	60990
848	14	M-H	1-	HMDB0133746	1.49338	HMDB0133746	HMDB	4-phenylbutan-2-one	148.089	HMDB0133746
848	15	M-H	1-	HMDB0036142	1.46734	HMDB0036142	HMDB	6,7-Dihydro-2,3-dimethyl-5H-cyclopentapyrazine	148.1	HMDB0036142	6428802
848	16	M-H	1-	HMDB0032140	1.30097	HMDB0032140	HMDB	2',4'-Dimethylacetophenone	148.089	HMDB0032140	6985
848	17	M-H	1-	HMDB0061809	0.922187	HMDB0061809	HMDB	1-Methyl-4-(1-methylpropyl)-benzene	148.125	HMDB0061809
848	18	M-H	1-	HMDB0032016	0.878536	HMDB0032016	HMDB	2,4,6-Trimethylbenzaldehyde	148.089	HMDB0032016	10254
848	19	M-H	1-	HMDB0133593	0.841953	HMDB0133593	HMDB	(2E)-2-methyl-3-phenylprop-2-en-1-ol	148.089	HMDB0133593
848	20	M-H	1-	HMDB0031616	0.770616	HMDB0031616	HMDB	4-Phenyl-3-buten-2-ol	148.089	HMDB0031616	11469151
848	21	M-H	1-	HMDB0039987	0.48005	HMDB0039987	HMDB	3,5-Dimethyl-2-(1-propenyl)pyrazine	148.1	HMDB0039987	5371957
848	22	M-H	1-	HMDB0039986	0.480031	HMDB0039986	HMDB	2,5-Dimethyl-3-(1-propenyl)pyrazine	148.1	HMDB0039986	5371955
848	23	M-H	1-	HMDB0039988	0.48	HMDB0039988	HMDB	2,3-Dimethyl-5-(1-propenyl)pyrazine	148.1	HMDB0039988	5372953
848	24	M-H	1-	HMDB0039984	0.470971	HMDB0039984	HMDB	3,5-Dimethyl-2-(2-propenyl)pyrazine	148.1	HMDB0039984	590241
848	25	M-H	1-	HMDB0061810	0.240744	HMDB0061810	HMDB	2,4-Dimethyl-1-(1-methylethyl)-benzene	148.125	HMDB0061810	20832
848	26	M-H	1-	HMDB0040153	-0.0177593	HMDB0040153	HMDB	R-3-(Methylthio)-1-hexanol	148.092	HMDB0040153	65413
920	1	M-H	1-	HMDB0031741	2.75748	HMDB0031741	HMDB	Coniferan	212.178	HMDB0031741	62240
920	2	M-H	1-	HMDB0037825	2.71473	HMDB0037825	HMDB	xi-2,5-Dimethyltridecane	212.25	HMDB0037825	41838
920	3	M-H	1-	HMDB0031017	2.40937	HMDB0031017	HMDB	10-Undecenyl acetate	212.178	HMDB0031017	61035
920	4	M-H	1-	HMDB0030300	2.34645	HMDB0030300	HMDB	3-Methyltetradecane	212.25	HMDB0030300	86735
920	5	M-H	1-	HMDB0032792	2.26743	HMDB0032792	HMDB	(Â±)-(E)-3-Methyl-4-decen-1-yl acetate	212.178	HMDB0032792	101416076
920	6	M-H	1-	HMDB0059886	2.2522	HMDB0059886	HMDB	Pentadecane	212.25	HMDB0059886	12391
920	7	M-H	1-	HMDB0034286	2.15661	HMDB0034286	HMDB	Ethyl 10-undecenoate	212.178	HMDB0034286	12729
920	8	M-H	1-	HMDB0037907	2.09146	HMDB0037907	HMDB	2,6,10,10-Tetramethyl-1-oxaspiro[4.5]decan-6-ol	212.178	HMDB0037907	65428
920	9	M-H	1-	HMDB0032432	2.05312	HMDB0032432	HMDB	12-Methyltridecanal	212.214	HMDB0032432	3018619
920	10	M-H	1-	HMDB0030924	2.04637	HMDB0030924	HMDB	2-Tetradecanone	212.214	HMDB0030924	75364
920	11	M-H	1-	HMDB0034283	1.90515	HMDB0034283	HMDB	Tetradecanal	212.214	HMDB0034283	31291
920	12	M-H	1-	HMDB0040451	1.87913	HMDB0040451	HMDB	Oxacyclotetradecan-2-one	212.178	HMDB0040451	15596
920	13	M-H	1-	HMDB0037187	1.75141	HMDB0037187	HMDB	Rhodinyl propionate	212.178	HMDB0037187	7781
920	14	M-H	1-	HMDB0037226	1.57817	HMDB0037226	HMDB	Citronellyl propionate	212.178	HMDB0037226	8834
920	15	M-H	1-	HMDB0039805	1.4686	HMDB0039805	HMDB	4-(3-Hydroxybutyl)-3,3,5-trimethylcyclohexanone	212.178	HMDB0039805
920	16	M-H	1-	HMDB0038078	1.33032	HMDB0038078	HMDB	1,1-Diethoxy-2,6-nonadiene	212.178	HMDB0038078	20838796
920	17	M-H	1-	HMDB0041501	1.01226	HMDB0041501	HMDB	Isopentadecane	212.25	HMDB0041501	15268
920	18	M-H	1-	HMDB0031028	0.513133	HMDB0031028	HMDB	Methyl (E)-2-dodecenoate	212.178	HMDB0031028	637723
920	19	M-H	1-	HMDB0062790	0.297025	HMDB0062790	HMDB	2,7,10-trimethyldodecane	212.25	HMDB0062790	93447
920	20	M-H	1-	HMDB0037626	-0.408561	HMDB0037626	HMDB	1-Ethylhexyl tiglate	212.178	HMDB0037626
921	1	M-H	1-	HMDB0032017	2.35083	HMDB0032017	HMDB	3,4,5-Trimethylbenzaldehyde	148.089	HMDB0032017	12287152
921	2	M-H	1-	HMDB0033382	2.26131	HMDB0033382	HMDB	2-(4-Methylphenyl)propanal	148.089	HMDB0033382	60990
921	3	M-H	1-	HMDB0002214	2.256	HMDB0002214	HMDB	Cuminaldehyde	148.089	HMDB0002214	326
921	4	M-H	1-	HMDB0039831	1.96407	HMDB0039831	HMDB	6,7-Dihydro-2,5-dimethyl-5H-cyclopentapyrazine	148.1	HMDB0039831	530404
921	5	M-H	1-	HMDB0059845	1.95724	HMDB0059845	HMDB	p-Ethylacetophenone	148.089	HMDB0059845	13642
921	6	M-H	1-	HMDB0034121	1.86528	HMDB0034121	HMDB	1-Methoxy-4-(2-propenyl)benzene	148.089	HMDB0034121	8815
921	7	M-H	1-	HMDB0032015	1.83685	HMDB0032015	HMDB	Duryl aldehyde	148.089	HMDB0032015	22013
921	8	M-H	1-	HMDB0032014	1.82193	HMDB0032014	HMDB	2,3,6-Trimethylbenzaldehyde	148.089	HMDB0032014	10236014
921	9	M-H	1-	HMDB0133746	1.7981	HMDB0133746	HMDB	4-phenylbutan-2-one	148.089	HMDB0133746
921	10	M-H	1-	HMDB0036142	1.78144	HMDB0036142	HMDB	6,7-Dihydro-2,3-dimethyl-5H-cyclopentapyrazine	148.1	HMDB0036142	6428802
921	11	M-H	1-	HMDB0059834	1.76926	HMDB0059834	HMDB	Pentylbenzene	148.125	HMDB0059834	10864
921	12	M-H	1-	HMDB0001126	1.6311	HMDB0001126	HMDB	Nornicotine	148.1	HMDB0001126	412
921	13	M-H	1-	HMDB0031616	1.59066	HMDB0031616	HMDB	4-Phenyl-3-buten-2-ol	148.089	HMDB0031616	11469151
921	14	M-H	1-	HMDB0034892	1.58282	HMDB0034892	HMDB	3-Ethyl-5-methyl-2-vinylpyrazine	148.1	HMDB0034892	6431144
921	15	M-H	1-	HMDB0039832	1.57285	HMDB0039832	HMDB	6,7-Dihydro-2,6-dimethyl-5H-cyclopentapyrazine	148.1	HMDB0039832	12306175
921	16	M-H	1-	HMDB0030837	1.52887	HMDB0030837	HMDB	Anethole	148.089	HMDB0030837	1549040
921	17	M-H	1-	HMDB0032016	1.39332	HMDB0032016	HMDB	2,4,6-Trimethylbenzaldehyde	148.089	HMDB0032016	10254
921	18	M-H	1-	HMDB0032140	1.36019	HMDB0032140	HMDB	2',4'-Dimethylacetophenone	148.089	HMDB0032140	6985
921	19	M-H	1-	HMDB0061809	1.21935	HMDB0061809	HMDB	1-Methyl-4-(1-methylpropyl)-benzene	148.125	HMDB0061809
921	20	M-H	1-	HMDB0133593	1.20193	HMDB0133593	HMDB	(2E)-2-methyl-3-phenylprop-2-en-1-ol	148.089	HMDB0133593
921	21	M-H	1-	HMDB0061810	0.820738	HMDB0061810	HMDB	2,4-Dimethyl-1-(1-methylethyl)-benzene	148.125	HMDB0061810	20832
921	22	M-H	1-	HMDB0040153	-0.101428	HMDB0040153	HMDB	R-3-(Methylthio)-1-hexanol	148.092	HMDB0040153	65413
921	23	M-H	1-	HMDB0039984	-0.227769	HMDB0039984	HMDB	3,5-Dimethyl-2-(2-propenyl)pyrazine	148.1	HMDB0039984	590241
921	24	M-H	1-	HMDB0039987	-0.4828	HMDB0039987	HMDB	3,5-Dimethyl-2-(1-propenyl)pyrazine	148.1	HMDB0039987	5371957
921	25	M-H	1-	HMDB0039986	-0.492464	HMDB0039986	HMDB	2,5-Dimethyl-3-(1-propenyl)pyrazine	148.1	HMDB0039986	5371955
921	26	M-H	1-	HMDB0039983	-0.809624	HMDB0039983	HMDB	2,5-Dimethyl-3-(2-propenyl)pyrazine	148.1	HMDB0039983	590243
921	27	M-H	1-	HMDB0039988	-1.00701	HMDB0039988	HMDB	2,3-Dimethyl-5-(1-propenyl)pyrazine	148.1	HMDB0039988	5372953
921	28	M-H	1-	HMDB0039985	-1.53325	HMDB0039985	HMDB	2,3-Dimethyl-5-(2-propenyl)pyrazine	148.1	HMDB0039985	590240
927	1	M-H	1-	HMDB0031616	2.43293	HMDB0031616	HMDB	4-Phenyl-3-buten-2-ol	148.089	HMDB0031616	11469151
927	2	M-H	1-	HMDB0002214	2.21566	HMDB0002214	HMDB	Cuminaldehyde	148.089	HMDB0002214	326
927	3	M-H	1-	HMDB0030837	2.10293	HMDB0030837	HMDB	Anethole	148.089	HMDB0030837	1549040
927	4	M-H	1-	HMDB0034121	2.06827	HMDB0034121	HMDB	1-Methoxy-4-(2-propenyl)benzene	148.089	HMDB0034121	8815
927	5	M-H	1-	HMDB0032017	2.05004	HMDB0032017	HMDB	3,4,5-Trimethylbenzaldehyde	148.089	HMDB0032017	12287152
927	6	M-H	1-	HMDB0059845	1.93291	HMDB0059845	HMDB	p-Ethylacetophenone	148.089	HMDB0059845	13642
927	7	M-H	1-	HMDB0039831	1.9216	HMDB0039831	HMDB	6,7-Dihydro-2,5-dimethyl-5H-cyclopentapyrazine	148.1	HMDB0039831	530404
927	8	M-H	1-	HMDB0133746	1.87906	HMDB0133746	HMDB	4-phenylbutan-2-one	148.089	HMDB0133746
927	9	M-H	1-	HMDB0032014	1.879	HMDB0032014	HMDB	2,3,6-Trimethylbenzaldehyde	148.089	HMDB0032014	10236014
927	10	M-H	1-	HMDB0133593	1.84299	HMDB0133593	HMDB	(2E)-2-methyl-3-phenylprop-2-en-1-ol	148.089	HMDB0133593
927	11	M-H	1-	HMDB0034892	1.82887	HMDB0034892	HMDB	3-Ethyl-5-methyl-2-vinylpyrazine	148.1	HMDB0034892	6431144
927	12	M-H	1-	HMDB0039832	1.81468	HMDB0039832	HMDB	6,7-Dihydro-2,6-dimethyl-5H-cyclopentapyrazine	148.1	HMDB0039832	12306175
927	13	M-H	1-	HMDB0032015	1.81459	HMDB0032015	HMDB	Duryl aldehyde	148.089	HMDB0032015	22013
927	14	M-H	1-	HMDB0033382	1.73441	HMDB0033382	HMDB	2-(4-Methylphenyl)propanal	148.089	HMDB0033382	60990
927	15	M-H	1-	HMDB0001126	1.60874	HMDB0001126	HMDB	Nornicotine	148.1	HMDB0001126	412
927	16	M-H	1-	HMDB0059834	1.58205	HMDB0059834	HMDB	Pentylbenzene	148.125	HMDB0059834	10864
927	17	M-H	1-	HMDB0032140	1.42665	HMDB0032140	HMDB	2',4'-Dimethylacetophenone	148.089	HMDB0032140	6985
927	18	M-H	1-	HMDB0036142	1.33442	HMDB0036142	HMDB	6,7-Dihydro-2,3-dimethyl-5H-cyclopentapyrazine	148.1	HMDB0036142	6428802
927	19	M-H	1-	HMDB0032016	1.27529	HMDB0032016	HMDB	2,4,6-Trimethylbenzaldehyde	148.089	HMDB0032016	10254
927	20	M-H	1-	HMDB0061809	1.09188	HMDB0061809	HMDB	1-Methyl-4-(1-methylpropyl)-benzene	148.125	HMDB0061809
927	21	M-H	1-	HMDB0039988	1.04144	HMDB0039988	HMDB	2,3-Dimethyl-5-(1-propenyl)pyrazine	148.1	HMDB0039988	5372953
927	22	M-H	1-	HMDB0061810	0.618558	HMDB0061810	HMDB	2,4-Dimethyl-1-(1-methylethyl)-benzene	148.125	HMDB0061810	20832
927	23	M-H	1-	HMDB0039987	-0.0628303	HMDB0039987	HMDB	3,5-Dimethyl-2-(1-propenyl)pyrazine	148.1	HMDB0039987	5371957
927	24	M-H	1-	HMDB0039986	-0.0683294	HMDB0039986	HMDB	2,5-Dimethyl-3-(1-propenyl)pyrazine	148.1	HMDB0039986	5371955
927	25	M-H	1-	HMDB0039984	-0.0700139	HMDB0039984	HMDB	3,5-Dimethyl-2-(2-propenyl)pyrazine	148.1	HMDB0039984	590241
927	26	M-H	1-	HMDB0040153	-0.0923915	HMDB0040153	HMDB	R-3-(Methylthio)-1-hexanol	148.092	HMDB0040153	65413
927	27	M-H	1-	HMDB0039983	-0.902292	HMDB0039983	HMDB	2,5-Dimethyl-3-(2-propenyl)pyrazine	148.1	HMDB0039983	590243
982	1	M-H	1-	HMDB0059845	2.42623	HMDB0059845	HMDB	p-Ethylacetophenone	148.089	HMDB0059845	13642
982	2	M-H	1-	HMDB0032017	2.3893	HMDB0032017	HMDB	3,4,5-Trimethylbenzaldehyde	148.089	HMDB0032017	12287152
982	3	M-H	1-	HMDB0002214	2.36775	HMDB0002214	HMDB	Cuminaldehyde	148.089	HMDB0002214	326
982	4	M-H	1-	HMDB0033382	2.3515	HMDB0033382	HMDB	2-(4-Methylphenyl)propanal	148.089	HMDB0033382	60990
982	5	M-H	1-	HMDB0034121	2.30721	HMDB0034121	HMDB	1-Methoxy-4-(2-propenyl)benzene	148.089	HMDB0034121	8815
982	6	M-H	1-	HMDB0030837	2.28245	HMDB0030837	HMDB	Anethole	148.089	HMDB0030837	1549040
982	7	M-H	1-	HMDB0032015	2.20338	HMDB0032015	HMDB	Duryl aldehyde	148.089	HMDB0032015	22013
982	8	M-H	1-	HMDB0034892	2.06483	HMDB0034892	HMDB	3-Ethyl-5-methyl-2-vinylpyrazine	148.1	HMDB0034892	6431144
982	9	M-H	1-	HMDB0059834	2.04735	HMDB0059834	HMDB	Pentylbenzene	148.125	HMDB0059834	10864
982	10	M-H	1-	HMDB0039831	1.98622	HMDB0039831	HMDB	6,7-Dihydro-2,5-dimethyl-5H-cyclopentapyrazine	148.1	HMDB0039831	530404
982	11	M-H	1-	HMDB0032014	1.9293	HMDB0032014	HMDB	2,3,6-Trimethylbenzaldehyde	148.089	HMDB0032014	10236014
982	12	M-H	1-	HMDB0001126	1.76738	HMDB0001126	HMDB	Nornicotine	148.1	HMDB0001126	412
982	13	M-H	1-	HMDB0036142	1.73456	HMDB0036142	HMDB	6,7-Dihydro-2,3-dimethyl-5H-cyclopentapyrazine	148.1	HMDB0036142	6428802
982	14	M-H	1-	HMDB0032140	1.6194	HMDB0032140	HMDB	2',4'-Dimethylacetophenone	148.089	HMDB0032140	6985
982	15	M-H	1-	HMDB0039832	1.60479	HMDB0039832	HMDB	6,7-Dihydro-2,6-dimethyl-5H-cyclopentapyrazine	148.1	HMDB0039832	12306175
982	16	M-H	1-	HMDB0032016	1.56105	HMDB0032016	HMDB	2,4,6-Trimethylbenzaldehyde	148.089	HMDB0032016	10254
982	17	M-H	1-	HMDB0133593	1.50016	HMDB0133593	HMDB	(2E)-2-methyl-3-phenylprop-2-en-1-ol	148.089	HMDB0133593
982	18	M-H	1-	HMDB0061809	1.32363	HMDB0061809	HMDB	1-Methyl-4-(1-methylpropyl)-benzene	148.125	HMDB0061809
982	19	M-H	1-	HMDB0133746	1.20953	HMDB0133746	HMDB	4-phenylbutan-2-one	148.089	HMDB0133746
982	20	M-H	1-	HMDB0039984	1.16362	HMDB0039984	HMDB	3,5-Dimethyl-2-(2-propenyl)pyrazine	148.1	HMDB0039984	590241
982	21	M-H	1-	HMDB0039987	1.13378	HMDB0039987	HMDB	3,5-Dimethyl-2-(1-propenyl)pyrazine	148.1	HMDB0039987	5371957
982	22	M-H	1-	HMDB0039986	1.12663	HMDB0039986	HMDB	2,5-Dimethyl-3-(1-propenyl)pyrazine	148.1	HMDB0039986	5371955
982	23	M-H	1-	HMDB0039988	1.07705	HMDB0039988	HMDB	2,3-Dimethyl-5-(1-propenyl)pyrazine	148.1	HMDB0039988	5372953
982	24	M-H	1-	HMDB0031616	1.0701	HMDB0031616	HMDB	4-Phenyl-3-buten-2-ol	148.089	HMDB0031616	11469151
982	25	M-H	1-	HMDB0061810	1.03899	HMDB0061810	HMDB	2,4-Dimethyl-1-(1-methylethyl)-benzene	148.125	HMDB0061810	20832
982	26	M-H	1-	HMDB0039983	0.594911	HMDB0039983	HMDB	2,5-Dimethyl-3-(2-propenyl)pyrazine	148.1	HMDB0039983	590243
982	27	M-H	1-	HMDB0039985	0.537574	HMDB0039985	HMDB	2,3-Dimethyl-5-(2-propenyl)pyrazine	148.1	HMDB0039985	590240
982	28	M-H	1-	HMDB0040153	0.401384	HMDB0040153	HMDB	R-3-(Methylthio)-1-hexanol	148.092	HMDB0040153	65413
1033	1	M-H	1-	HMDB0032014	2.25432	HMDB0032014	HMDB	2,3,6-Trimethylbenzaldehyde	148.089	HMDB0032014	10236014
1033	2	M-H	1-	HMDB0032017	2.25073	HMDB0032017	HMDB	3,4,5-Trimethylbenzaldehyde	148.089	HMDB0032017	12287152
1033	3	M-H	1-	HMDB0002214	2.2159	HMDB0002214	HMDB	Cuminaldehyde	148.089	HMDB0002214	326
1033	4	M-H	1-	HMDB0034121	2.18082	HMDB0034121	HMDB	1-Methoxy-4-(2-propenyl)benzene	148.089	HMDB0034121	8815
1033	5	M-H	1-	HMDB0001126	2.09112	HMDB0001126	HMDB	Nornicotine	148.1	HMDB0001126	412
1033	6	M-H	1-	HMDB0034892	2.02161	HMDB0034892	HMDB	3-Ethyl-5-methyl-2-vinylpyrazine	148.1	HMDB0034892	6431144
1033	7	M-H	1-	HMDB0032015	2.0091	HMDB0032015	HMDB	Duryl aldehyde	148.089	HMDB0032015	22013
1033	8	M-H	1-	HMDB0033382	1.97621	HMDB0033382	HMDB	2-(4-Methylphenyl)propanal	148.089	HMDB0033382	60990
1033	9	M-H	1-	HMDB0039831	1.96283	HMDB0039831	HMDB	6,7-Dihydro-2,5-dimethyl-5H-cyclopentapyrazine	148.1	HMDB0039831	530404
1033	10	M-H	1-	HMDB0039832	1.88587	HMDB0039832	HMDB	6,7-Dihydro-2,6-dimethyl-5H-cyclopentapyrazine	148.1	HMDB0039832	12306175
1033	11	M-H	1-	HMDB0133746	1.86295	HMDB0133746	HMDB	4-phenylbutan-2-one	148.089	HMDB0133746
1033	12	M-H	1-	HMDB0059845	1.85257	HMDB0059845	HMDB	p-Ethylacetophenone	148.089	HMDB0059845	13642
1033	13	M-H	1-	HMDB0059834	1.817	HMDB0059834	HMDB	Pentylbenzene	148.125	HMDB0059834	10864
1033	14	M-H	1-	HMDB0032140	1.74926	HMDB0032140	HMDB	2',4'-Dimethylacetophenone	148.089	HMDB0032140	6985
1033	15	M-H	1-	HMDB0030837	1.70283	HMDB0030837	HMDB	Anethole	148.089	HMDB0030837	1549040
1033	16	M-H	1-	HMDB0031616	1.52192	HMDB0031616	HMDB	4-Phenyl-3-buten-2-ol	148.089	HMDB0031616	11469151
1033	17	M-H	1-	HMDB0061809	1.49893	HMDB0061809	HMDB	1-Methyl-4-(1-methylpropyl)-benzene	148.125	HMDB0061809
1033	18	M-H	1-	HMDB0133593	1.40105	HMDB0133593	HMDB	(2E)-2-methyl-3-phenylprop-2-en-1-ol	148.089	HMDB0133593
1033	19	M-H	1-	HMDB0032016	1.37693	HMDB0032016	HMDB	2,4,6-Trimethylbenzaldehyde	148.089	HMDB0032016	10254
1033	20	M-H	1-	HMDB0036142	1.35904	HMDB0036142	HMDB	6,7-Dihydro-2,3-dimethyl-5H-cyclopentapyrazine	148.1	HMDB0036142	6428802
1033	21	M-H	1-	HMDB0061810	0.934182	HMDB0061810	HMDB	2,4-Dimethyl-1-(1-methylethyl)-benzene	148.125	HMDB0061810	20832
1033	22	M-H	1-	HMDB0040153	0.436586	HMDB0040153	HMDB	R-3-(Methylthio)-1-hexanol	148.092	HMDB0040153	65413
1033	23	M-H	1-	HMDB0039984	-0.368986	HMDB0039984	HMDB	3,5-Dimethyl-2-(2-propenyl)pyrazine	148.1	HMDB0039984	590241
1033	24	M-H	1-	HMDB0039987	-0.685772	HMDB0039987	HMDB	3,5-Dimethyl-2-(1-propenyl)pyrazine	148.1	HMDB0039987	5371957
1033	25	M-H	1-	HMDB0039988	-0.686457	HMDB0039988	HMDB	2,3-Dimethyl-5-(1-propenyl)pyrazine	148.1	HMDB0039988	5372953
1033	26	M-H	1-	HMDB0039986	-0.696433	HMDB0039986	HMDB	2,5-Dimethyl-3-(1-propenyl)pyrazine	148.1	HMDB0039986	5371955
1033	27	M-H	1-	HMDB0039983	-1.17833	HMDB0039983	HMDB	2,5-Dimethyl-3-(2-propenyl)pyrazine	148.1	HMDB0039983	590243
1033	28	M-H	1-	HMDB0039985	-1.18825	HMDB0039985	HMDB	2,3-Dimethyl-5-(2-propenyl)pyrazine	148.1	HMDB0039985	590240
1103	1	M-H	1-	HMDB0030837	2.02881	HMDB0030837	HMDB	Anethole	148.089	HMDB0030837	1549040
1103	2	M-H	1-	HMDB0032017	1.93059	HMDB0032017	HMDB	3,4,5-Trimethylbenzaldehyde	148.089	HMDB0032017	12287152
1103	3	M-H	1-	HMDB0002214	1.92454	HMDB0002214	HMDB	Cuminaldehyde	148.089	HMDB0002214	326
1103	4	M-H	1-	HMDB0034892	1.92045	HMDB0034892	HMDB	3-Ethyl-5-methyl-2-vinylpyrazine	148.1	HMDB0034892	6431144
1103	5	M-H	1-	HMDB0039831	1.89548	HMDB0039831	HMDB	6,7-Dihydro-2,5-dimethyl-5H-cyclopentapyrazine	148.1	HMDB0039831	530404
1103	6	M-H	1-	HMDB0034121	1.89244	HMDB0034121	HMDB	1-Methoxy-4-(2-propenyl)benzene	148.089	HMDB0034121	8815
1103	7	M-H	1-	HMDB0039832	1.87658	HMDB0039832	HMDB	6,7-Dihydro-2,6-dimethyl-5H-cyclopentapyrazine	148.1	HMDB0039832	12306175
1103	8	M-H	1-	HMDB0059845	1.81034	HMDB0059845	HMDB	p-Ethylacetophenone	148.089	HMDB0059845	13642
1103	9	M-H	1-	HMDB0032014	1.64467	HMDB0032014	HMDB	2,3,6-Trimethylbenzaldehyde	148.089	HMDB0032014	10236014
1103	10	M-H	1-	HMDB0001126	1.63513	HMDB0001126	HMDB	Nornicotine	148.1	HMDB0001126	412
1103	11	M-H	1-	HMDB0032015	1.60343	HMDB0032015	HMDB	Duryl aldehyde	148.089	HMDB0032015	22013
1103	12	M-H	1-	HMDB0059834	1.56016	HMDB0059834	HMDB	Pentylbenzene	148.125	HMDB0059834	10864
1103	13	M-H	1-	HMDB0033382	1.53415	HMDB0033382	HMDB	2-(4-Methylphenyl)propanal	148.089	HMDB0033382	60990
1103	14	M-H	1-	HMDB0133746	1.49338	HMDB0133746	HMDB	4-phenylbutan-2-one	148.089	HMDB0133746
1103	15	M-H	1-	HMDB0036142	1.46734	HMDB0036142	HMDB	6,7-Dihydro-2,3-dimethyl-5H-cyclopentapyrazine	148.1	HMDB0036142	6428802
1103	16	M-H	1-	HMDB0032140	1.30097	HMDB0032140	HMDB	2',4'-Dimethylacetophenone	148.089	HMDB0032140	6985
1103	17	M-H	1-	HMDB0061809	0.922187	HMDB0061809	HMDB	1-Methyl-4-(1-methylpropyl)-benzene	148.125	HMDB0061809
1103	18	M-H	1-	HMDB0032016	0.878536	HMDB0032016	HMDB	2,4,6-Trimethylbenzaldehyde	148.089	HMDB0032016	10254
1103	19	M-H	1-	HMDB0133593	0.841953	HMDB0133593	HMDB	(2E)-2-methyl-3-phenylprop-2-en-1-ol	148.089	HMDB0133593
1103	20	M-H	1-	HMDB0031616	0.770616	HMDB0031616	HMDB	4-Phenyl-3-buten-2-ol	148.089	HMDB0031616	11469151
1103	21	M-H	1-	HMDB0039987	0.48005	HMDB0039987	HMDB	3,5-Dimethyl-2-(1-propenyl)pyrazine	148.1	HMDB0039987	5371957
1103	22	M-H	1-	HMDB0039986	0.480031	HMDB0039986	HMDB	2,5-Dimethyl-3-(1-propenyl)pyrazine	148.1	HMDB0039986	5371955
1103	23	M-H	1-	HMDB0039988	0.48	HMDB0039988	HMDB	2,3-Dimethyl-5-(1-propenyl)pyrazine	148.1	HMDB0039988	5372953
1103	24	M-H	1-	HMDB0039984	0.470971	HMDB0039984	HMDB	3,5-Dimethyl-2-(2-propenyl)pyrazine	148.1	HMDB0039984	590241
1103	25	M-H	1-	HMDB0061810	0.240744	HMDB0061810	HMDB	2,4-Dimethyl-1-(1-methylethyl)-benzene	148.125	HMDB0061810	20832
1103	26	M-H	1-	HMDB0040153	-0.0177593	HMDB0040153	HMDB	R-3-(Methylthio)-1-hexanol	148.092	HMDB0040153	65413
1216	1	M-H	1-	HMDB0039660	2.93657	HMDB0039660	HMDB	Gossyvertin	274.121	HMDB0039660	186727
1216	2	M-H	1-	HMDB0030377	2.93536	HMDB0030377	HMDB	(Z)-4-Methoxy-3,3',5,5'-tetrahydroxystilbene	274.084	HMDB0030377	13499471
1216	3	M-H	1-	HMDB0032173	2.92422	HMDB0032173	HMDB	Bakers yeast extract	274.099	HMDB0032173	24973165
1216	4	M-H	1-	HMDB0037760	2.79872	HMDB0037760	HMDB	Hydroxysesamone	274.084	HMDB0037760
1216	5	M-H	1-	HMDB0033090	2.77992	HMDB0033090	HMDB	[6]-Dehydroshogaol	274.157	HMDB0033090
1216	6	M-H	1-	HMDB0033333	2.74173	HMDB0033333	HMDB	2,3-Epoxysesamone	274.084	HMDB0033333	360837
1216	7	M-H	1-	HMDB0030754	2.70889	HMDB0030754	HMDB	11-Methoxynoryangonin	274.084	HMDB0030754
1216	8	M-H	1-	HMDB0060388	2.56546	HMDB0060388	HMDB	4-Hydroxy-3-polyprenylbenzoate	274.157	HMDB0060388	5280844
1216	9	M-H	1-	HMDB0033017	2.5547	HMDB0033017	HMDB	11-Hydroxyyangonin	274.084	HMDB0033017
1216	10	M-H	1-	HMDB0037232	2.5079	HMDB0037232	HMDB	(2xi,4xi)-4,4',5,7-Tetrahydroxyflavan	274.084	HMDB0037232	185795
1216	11	M-H	1-	HMDB0040828	2.44	HMDB0040828	HMDB	(2S,3S,4R)-3,4,4',7-Tetrahydroxyflavan	274.084	HMDB0040828	13886894
1216	12	M-H	1-	HMDB0030634	2.29792	HMDB0030634	HMDB	beta-Pyrufuran	274.084	HMDB0030634	159238
1216	13	M-H	1-	HMDB0034885	2.22649	HMDB0034885	HMDB	Imazamethabenz	274.132	HMDB0034885	18772438
1216	14	M-H	1-	HMDB0030635	2.19666	HMDB0030635	HMDB	alpha-Pyrufuran	274.084	HMDB0030635	159239
1216	15	M-H	1-	HMDB0003306	2.13524	HMDB0003306	HMDB	Phloretin	274.084	HMDB0003306	4788
1216	16	M-H	1-	HMDB0034132	2.09217	HMDB0034132	HMDB	Rutacultin	274.121	HMDB0034132	182049
1216	17	M-H	1-	HMDB0030744	2.0044	HMDB0030744	HMDB	Hemigossypolone	274.084	HMDB0030744	182249
1216	18	M-H	1-	HMDB0033921	1.95571	HMDB0033921	HMDB	3-(1,1-Dimethyl-2-propenyl)-7,8-dimethoxy-2H-1-benzopyran-2-one	274.121	HMDB0033921	21678648
1216	19	M-H	1-	HMDB0038939	1.93775	HMDB0038939	HMDB	Panaquinquecol 4	274.157	HMDB0038939	10468587
1216	20	M-H	1-	HMDB0030822	1.9192	HMDB0030822	HMDB	(-)-Epiafzelechin	274.084	HMDB0030822	443639
1216	21	M-H	1-	HMDB0030823	1.91771	HMDB0030823	HMDB	Afzelechin	274.084	HMDB0030823	282014
1216	22	M-H	1-	HMDB0030541	1.88815	HMDB0030541	HMDB	3,3',4',7-Tetrahydroxyflavan	274.084	HMDB0030541	3984814
1216	23	M-H	1-	HMDB0032764	1.79214	HMDB0032764	HMDB	N2-Succinoylarginine	274.128	HMDB0032764	463
1216	24	M-H	1-	HMDB0041695	1.78526	HMDB0041695	HMDB	6'-Hydroxy-O-desmethylangolensin	274.084	HMDB0041695	20601635
1216	25	M-H	1-	HMDB0060354	1.75947	HMDB0060354	HMDB	2-Polyprenyl-6-methoxy-1,4-benzoquinone	274.157	HMDB0060354	21587070
1216	26	M-H	1-	HMDB0030342	1.69268	HMDB0030342	HMDB	Platydesminium	274.144	HMDB0030342	5319758
1216	27	M-H	1-	HMDB0035115	1.66806	HMDB0035115	HMDB	(1xi,3S)-1,2,3,4-Tetrahydro-1-methyl-beta-carboline-1,3-dicarboxylic acid	274.095	HMDB0035115	263426
1216	28	M-H	1-	HMDB0040929	1.52556	HMDB0040929	HMDB	Batatasin II	274.121	HMDB0040929	85806015
1216	29	M-H	1-	HMDB0240218	1.49749	HMDB0240218	HMDB	Dexchlorpheniramine	274.124	HMDB0240218	33036
1216	29	M-H	1-	HMDB0001944	1.49749	HMDB0001944	HMDB	Chlorpheniramine	274.124	HMDB0001944	2725
1216	30	M-H	1-	HMDB0032697	1.39544	HMDB0032697	HMDB	1b-Furanoeudesm-4(15)-en-1-ol acetate	274.157	HMDB0032697
1216	31	M-H	1-	HMDB0028965	1.29475	HMDB0028965	HMDB	Lysyl-Gamma-glutamate	274.164	HMDB0028965
1216	32	M-H	1-	HMDB0040926	1.19379	HMDB0040926	HMDB	2-Butyl-5-[2-(4-hydroxy-3-methoxyphenyl)ethyl]furan	274.157	HMDB0040926	11000257
1216	33	M-H	1-	HMDB0030949	1.19257	HMDB0030949	HMDB	Wyerone epoxide	274.084	HMDB0030949
1216	34	M-H	1-	HMDB0028949	1.09933	HMDB0028949	HMDB	Lysyl-Glutamine	274.164	HMDB0028949	16058901
1216	35	M-H	1-	HMDB0033590	1.07491	HMDB0033590	HMDB	(R)-Methysticin	274.084	HMDB0033590	90125683
1216	36	M-H	1-	HMDB0041685	0.725341	HMDB0041685	HMDB	5'-Hydroxy-O-desmethylangolensin	274.084	HMDB0041685	9925515
1216	37	M-H	1-	HMDB0028811	0.705633	HMDB0028811	HMDB	Glutaminyl-Gamma-glutamate	274.128	HMDB0028811
1216	37	M-H	1-	HMDB0029163	0.705633	HMDB0029163	HMDB	Gamma-glutamyl-Gamma-glutamate	274.128	HMDB0029163
1216	38	M-H	1-	HMDB0041654	0.588549	HMDB0041654	HMDB	3'-Hydroxy-O-desmethylangolensin	274.084	HMDB0041654	42604751
1216	39	M-H	1-	HMDB0039877	0.511375	HMDB0039877	HMDB	Charine	274.091	HMDB0039877
1284	1	M-H	1-	HMDB0032017	2.29506	HMDB0032017	HMDB	3,4,5-Trimethylbenzaldehyde	148.089	HMDB0032017	12287152
1284	2	M-H	1-	HMDB0002214	2.16485	HMDB0002214	HMDB	Cuminaldehyde	148.089	HMDB0002214	326
1284	3	M-H	1-	HMDB0034121	2.12473	HMDB0034121	HMDB	1-Methoxy-4-(2-propenyl)benzene	148.089	HMDB0034121	8815
1284	4	M-H	1-	HMDB0030837	2.09854	HMDB0030837	HMDB	Anethole	148.089	HMDB0030837	1549040
1284	5	M-H	1-	HMDB0032014	2.07351	HMDB0032014	HMDB	2,3,6-Trimethylbenzaldehyde	148.089	HMDB0032014	10236014
1284	6	M-H	1-	HMDB0034892	2.06878	HMDB0034892	HMDB	3-Ethyl-5-methyl-2-vinylpyrazine	148.1	HMDB0034892	6431144
1284	7	M-H	1-	HMDB0033382	2.0679	HMDB0033382	HMDB	2-(4-Methylphenyl)propanal	148.089	HMDB0033382	60990
1284	8	M-H	1-	HMDB0032015	1.93537	HMDB0032015	HMDB	Duryl aldehyde	148.089	HMDB0032015	22013
1284	9	M-H	1-	HMDB0039831	1.88857	HMDB0039831	HMDB	6,7-Dihydro-2,5-dimethyl-5H-cyclopentapyrazine	148.1	HMDB0039831	530404
1284	10	M-H	1-	HMDB0059834	1.85078	HMDB0059834	HMDB	Pentylbenzene	148.125	HMDB0059834	10864
1284	11	M-H	1-	HMDB0059845	1.84984	HMDB0059845	HMDB	p-Ethylacetophenone	148.089	HMDB0059845	13642
1284	12	M-H	1-	HMDB0001126	1.81864	HMDB0001126	HMDB	Nornicotine	148.1	HMDB0001126	412
1284	13	M-H	1-	HMDB0039832	1.81227	HMDB0039832	HMDB	6,7-Dihydro-2,6-dimethyl-5H-cyclopentapyrazine	148.1	HMDB0039832	12306175
1284	14	M-H	1-	HMDB0133746	1.75654	HMDB0133746	HMDB	4-phenylbutan-2-one	148.089	HMDB0133746
1284	15	M-H	1-	HMDB0036142	1.57837	HMDB0036142	HMDB	6,7-Dihydro-2,3-dimethyl-5H-cyclopentapyrazine	148.1	HMDB0036142	6428802
1284	16	M-H	1-	HMDB0031616	1.55261	HMDB0031616	HMDB	4-Phenyl-3-buten-2-ol	148.089	HMDB0031616	11469151
1284	17	M-H	1-	HMDB0061809	1.48147	HMDB0061809	HMDB	1-Methyl-4-(1-methylpropyl)-benzene	148.125	HMDB0061809
1284	18	M-H	1-	HMDB0133593	1.289	HMDB0133593	HMDB	(2E)-2-methyl-3-phenylprop-2-en-1-ol	148.089	HMDB0133593
1284	19	M-H	1-	HMDB0032140	1.11329	HMDB0032140	HMDB	2',4'-Dimethylacetophenone	148.089	HMDB0032140	6985
1284	20	M-H	1-	HMDB0032016	1.03766	HMDB0032016	HMDB	2,4,6-Trimethylbenzaldehyde	148.089	HMDB0032016	10254
1284	21	M-H	1-	HMDB0039984	0.724804	HMDB0039984	HMDB	3,5-Dimethyl-2-(2-propenyl)pyrazine	148.1	HMDB0039984	590241
1284	22	M-H	1-	HMDB0039987	0.69806	HMDB0039987	HMDB	3,5-Dimethyl-2-(1-propenyl)pyrazine	148.1	HMDB0039987	5371957
1284	23	M-H	1-	HMDB0039988	0.69783	HMDB0039988	HMDB	2,3-Dimethyl-5-(1-propenyl)pyrazine	148.1	HMDB0039988	5372953
1284	24	M-H	1-	HMDB0039986	0.695986	HMDB0039986	HMDB	2,5-Dimethyl-3-(1-propenyl)pyrazine	148.1	HMDB0039986	5371955
1284	25	M-H	1-	HMDB0061810	0.660058	HMDB0061810	HMDB	2,4-Dimethyl-1-(1-methylethyl)-benzene	148.125	HMDB0061810	20832
1284	26	M-H	1-	HMDB0039983	0.572349	HMDB0039983	HMDB	2,5-Dimethyl-3-(2-propenyl)pyrazine	148.1	HMDB0039983	590243
1284	27	M-H	1-	HMDB0039985	0.568412	HMDB0039985	HMDB	2,3-Dimethyl-5-(2-propenyl)pyrazine	148.1	HMDB0039985	590240
1284	28	M-H	1-	HMDB0040153	0.241881	HMDB0040153	HMDB	R-3-(Methylthio)-1-hexanol	148.092	HMDB0040153	65413
1339	1	M-H	1-	HMDB0002214	2.62106	HMDB0002214	HMDB	Cuminaldehyde	148.089	HMDB0002214	326
1339	2	M-H	1-	HMDB0039831	2.49922	HMDB0039831	HMDB	6,7-Dihydro-2,5-dimethyl-5H-cyclopentapyrazine	148.1	HMDB0039831	530404
1339	3	M-H	1-	HMDB0032017	2.49383	HMDB0032017	HMDB	3,4,5-Trimethylbenzaldehyde	148.089	HMDB0032017	12287152
1339	4	M-H	1-	HMDB0034892	2.35014	HMDB0034892	HMDB	3-Ethyl-5-methyl-2-vinylpyrazine	148.1	HMDB0034892	6431144
1339	5	M-H	1-	HMDB0032014	2.26677	HMDB0032014	HMDB	2,3,6-Trimethylbenzaldehyde	148.089	HMDB0032014	10236014
1339	6	M-H	1-	HMDB0033382	2.25439	HMDB0033382	HMDB	2-(4-Methylphenyl)propanal	148.089	HMDB0033382	60990
1339	7	M-H	1-	HMDB0032015	2.17545	HMDB0032015	HMDB	Duryl aldehyde	148.089	HMDB0032015	22013
1339	8	M-H	1-	HMDB0059834	2.17468	HMDB0059834	HMDB	Pentylbenzene	148.125	HMDB0059834	10864
1339	9	M-H	1-	HMDB0059845	2.16945	HMDB0059845	HMDB	p-Ethylacetophenone	148.089	HMDB0059845	13642
1339	10	M-H	1-	HMDB0039832	2.11814	HMDB0039832	HMDB	6,7-Dihydro-2,6-dimethyl-5H-cyclopentapyrazine	148.1	HMDB0039832	12306175
1339	11	M-H	1-	HMDB0032016	1.91313	HMDB0032016	HMDB	2,4,6-Trimethylbenzaldehyde	148.089	HMDB0032016	10254
1339	12	M-H	1-	HMDB0036142	1.87523	HMDB0036142	HMDB	6,7-Dihydro-2,3-dimethyl-5H-cyclopentapyrazine	148.1	HMDB0036142	6428802
1339	13	M-H	1-	HMDB0032140	1.86319	HMDB0032140	HMDB	2',4'-Dimethylacetophenone	148.089	HMDB0032140	6985
1339	14	M-H	1-	HMDB0001126	1.85207	HMDB0001126	HMDB	Nornicotine	148.1	HMDB0001126	412
1339	15	M-H	1-	HMDB0133746	1.72539	HMDB0133746	HMDB	4-phenylbutan-2-one	148.089	HMDB0133746
1339	16	M-H	1-	HMDB0061809	1.70445	HMDB0061809	HMDB	1-Methyl-4-(1-methylpropyl)-benzene	148.125	HMDB0061809
1339	17	M-H	1-	HMDB0034121	1.51723	HMDB0034121	HMDB	1-Methoxy-4-(2-propenyl)benzene	148.089	HMDB0034121	8815
1339	18	M-H	1-	HMDB0030837	1.46959	HMDB0030837	HMDB	Anethole	148.089	HMDB0030837	1549040
1339	19	M-H	1-	HMDB0031616	1.366	HMDB0031616	HMDB	4-Phenyl-3-buten-2-ol	148.089	HMDB0031616	11469151
1339	20	M-H	1-	HMDB0061810	1.22891	HMDB0061810	HMDB	2,4-Dimethyl-1-(1-methylethyl)-benzene	148.125	HMDB0061810	20832
1339	21	M-H	1-	HMDB0133593	1.18414	HMDB0133593	HMDB	(2E)-2-methyl-3-phenylprop-2-en-1-ol	148.089	HMDB0133593
1339	22	M-H	1-	HMDB0039987	0.558671	HMDB0039987	HMDB	3,5-Dimethyl-2-(1-propenyl)pyrazine	148.1	HMDB0039987	5371957
1339	23	M-H	1-	HMDB0039986	0.548577	HMDB0039986	HMDB	2,5-Dimethyl-3-(1-propenyl)pyrazine	148.1	HMDB0039986	5371955
1339	24	M-H	1-	HMDB0039984	0.385896	HMDB0039984	HMDB	3,5-Dimethyl-2-(2-propenyl)pyrazine	148.1	HMDB0039984	590241
1339	25	M-H	1-	HMDB0039988	0.239918	HMDB0039988	HMDB	2,3-Dimethyl-5-(1-propenyl)pyrazine	148.1	HMDB0039988	5372953
1339	26	M-H	1-	HMDB0039983	0.011518	HMDB0039983	HMDB	2,5-Dimethyl-3-(2-propenyl)pyrazine	148.1	HMDB0039983	590243
1339	27	M-H	1-	HMDB0040153	-0.294564	HMDB0040153	HMDB	R-3-(Methylthio)-1-hexanol	148.092	HMDB0040153	65413
1339	28	M-H	1-	HMDB0039985	-0.301827	HMDB0039985	HMDB	2,3-Dimethyl-5-(2-propenyl)pyrazine	148.1	HMDB0039985	590240
1393	1	M-H	1-	HMDB0002214	2.42252	HMDB0002214	HMDB	Cuminaldehyde	148.089	HMDB0002214	326
1393	2	M-H	1-	HMDB0039831	2.3003	HMDB0039831	HMDB	6,7-Dihydro-2,5-dimethyl-5H-cyclopentapyrazine	148.1	HMDB0039831	530404
1393	3	M-H	1-	HMDB0032017	2.14324	HMDB0032017	HMDB	3,4,5-Trimethylbenzaldehyde	148.089	HMDB0032017	12287152
1393	4	M-H	1-	HMDB0039832	2.12204	HMDB0039832	HMDB	6,7-Dihydro-2,6-dimethyl-5H-cyclopentapyrazine	148.1	HMDB0039832	12306175
1393	5	M-H	1-	HMDB0001126	2.11091	HMDB0001126	HMDB	Nornicotine	148.1	HMDB0001126	412
1393	6	M-H	1-	HMDB0032014	2.09387	HMDB0032014	HMDB	2,3,6-Trimethylbenzaldehyde	148.089	HMDB0032014	10236014
1393	7	M-H	1-	HMDB0032015	2.04994	HMDB0032015	HMDB	Duryl aldehyde	148.089	HMDB0032015	22013
1393	8	M-H	1-	HMDB0033382	1.97658	HMDB0033382	HMDB	2-(4-Methylphenyl)propanal	148.089	HMDB0033382	60990
1393	9	M-H	1-	HMDB0059834	1.89013	HMDB0059834	HMDB	Pentylbenzene	148.125	HMDB0059834	10864
1393	10	M-H	1-	HMDB0031616	1.87629	HMDB0031616	HMDB	4-Phenyl-3-buten-2-ol	148.089	HMDB0031616	11469151
1393	11	M-H	1-	HMDB0034121	1.84722	HMDB0034121	HMDB	1-Methoxy-4-(2-propenyl)benzene	148.089	HMDB0034121	8815
1393	12	M-H	1-	HMDB0036142	1.81043	HMDB0036142	HMDB	6,7-Dihydro-2,3-dimethyl-5H-cyclopentapyrazine	148.1	HMDB0036142	6428802
1393	13	M-H	1-	HMDB0034892	1.80308	HMDB0034892	HMDB	3-Ethyl-5-methyl-2-vinylpyrazine	148.1	HMDB0034892	6431144
1393	14	M-H	1-	HMDB0030837	1.78771	HMDB0030837	HMDB	Anethole	148.089	HMDB0030837	1549040
1393	15	M-H	1-	HMDB0133746	1.63894	HMDB0133746	HMDB	4-phenylbutan-2-one	148.089	HMDB0133746
1393	16	M-H	1-	HMDB0032016	1.56616	HMDB0032016	HMDB	2,4,6-Trimethylbenzaldehyde	148.089	HMDB0032016	10254
1393	17	M-H	1-	HMDB0133593	1.52176	HMDB0133593	HMDB	(2E)-2-methyl-3-phenylprop-2-en-1-ol	148.089	HMDB0133593
1393	18	M-H	1-	HMDB0059845	1.46143	HMDB0059845	HMDB	p-Ethylacetophenone	148.089	HMDB0059845	13642
1393	19	M-H	1-	HMDB0061809	1.26329	HMDB0061809	HMDB	1-Methyl-4-(1-methylpropyl)-benzene	148.125	HMDB0061809
1393	20	M-H	1-	HMDB0032140	1.23508	HMDB0032140	HMDB	2',4'-Dimethylacetophenone	148.089	HMDB0032140	6985
1393	21	M-H	1-	HMDB0061810	0.874307	HMDB0061810	HMDB	2,4-Dimethyl-1-(1-methylethyl)-benzene	148.125	HMDB0061810	20832
1393	22	M-H	1-	HMDB0040153	0.626961	HMDB0040153	HMDB	R-3-(Methylthio)-1-hexanol	148.092	HMDB0040153	65413
1393	23	M-H	1-	HMDB0039984	-0.12644	HMDB0039984	HMDB	3,5-Dimethyl-2-(2-propenyl)pyrazine	148.1	HMDB0039984	590241
1393	24	M-H	1-	HMDB0039983	-0.254579	HMDB0039983	HMDB	2,5-Dimethyl-3-(2-propenyl)pyrazine	148.1	HMDB0039983	590243
1393	25	M-H	1-	HMDB0039987	-0.340284	HMDB0039987	HMDB	3,5-Dimethyl-2-(1-propenyl)pyrazine	148.1	HMDB0039987	5371957
1393	26	M-H	1-	HMDB0039986	-0.349224	HMDB0039986	HMDB	2,5-Dimethyl-3-(1-propenyl)pyrazine	148.1	HMDB0039986	5371955
1393	27	M-H	1-	HMDB0039985	-0.672795	HMDB0039985	HMDB	2,3-Dimethyl-5-(2-propenyl)pyrazine	148.1	HMDB0039985	590240
1393	28	M-H	1-	HMDB0039988	-0.808142	HMDB0039988	HMDB	2,3-Dimethyl-5-(1-propenyl)pyrazine	148.1	HMDB0039988	5372953
1423	1	M-H	1-	HMDB0032279	2.70792	HMDB0032279	HMDB	2-Ethyl-1,3,3-trimethyl-2-norbornanol	182.167	HMDB0032279	106997
1423	2	M-H	1-	HMDB0036461	2.40287	HMDB0036461	HMDB	Geosmin	182.167	HMDB0036461	1213
1423	3	M-H	1-	HMDB0031341	2.3574	HMDB0031341	HMDB	Cyclododecanone	182.167	HMDB0031341	13246
1423	4	M-H	1-	HMDB0031020	2.28446	HMDB0031020	HMDB	2-Dodecenal	182.167	HMDB0031020	5283361
1423	5	M-H	1-	HMDB0038972	2.19107	HMDB0038972	HMDB	(E)-2-Butyl-2-octenal	182.167	HMDB0038972	5362697
1423	6	M-H	1-	HMDB0030930	1.99871	HMDB0030930	HMDB	1-Tridecene	182.203	HMDB0030930	17095
1423	7	M-H	1-	HMDB0032542	1.9773	HMDB0032542	HMDB	trans- and cis-2,4,8-Trimethyl-3,7-nona-dien-2-ol	182.167	HMDB0032542	21972054
1423	8	M-H	1-	HMDB0031102	1.86811	HMDB0031102	HMDB	(Z,Z)-3,6-Dodecadien-1-ol	182.167	HMDB0031102	12352610
1423	9	M-H	1-	HMDB0061827	0.722891	HMDB0061827	HMDB	6-Tridecene	182.203	HMDB0061827	5356954
1482	1	M-H	1-	HMDB0033394	3.09936	HMDB0033394	HMDB	4-Ethyl-2,6-dimethoxyphenol	182.094	HMDB0033394	61712
1482	2	M-H	1-	HMDB0125533	3.03401	HMDB0125533	HMDB	3-(3,5-dihydroxyphenyl)propanoic acid	182.058	HMDB0125533
1482	3	M-H	1-	HMDB0000423	2.88096	HMDB0000423	HMDB	3,4-Dihydroxyhydrocinnamic acid	182.058	HMDB0000423	348154
1482	4	M-H	1-	HMDB0134042	2.71919	HMDB0134042	HMDB	3-(2,3-dihydroxyphenyl)propanoic acid	182.058	HMDB0134042
1482	5	M-H	1-	HMDB0032050	2.6948	HMDB0032050	HMDB	alpha-Terpineol formate	182.131	HMDB0032050	16537
1482	6	M-H	1-	HMDB0038245	2.68924	HMDB0038245	HMDB	Bornyl formate	182.131	HMDB0038245	518472
1482	7	M-H	1-	HMDB0032607	2.64552	HMDB0032607	HMDB	(Â±)-threo-Anethole glycol	182.094	HMDB0032607	3016654
1482	8	M-H	1-	HMDB0036522	2.46994	HMDB0036522	HMDB	Verimol J	182.094	HMDB0036522	10655013
1482	9	M-H	1-	HMDB0030006	2.42443	HMDB0030006	HMDB	2,2,7,7-Tetramethyl-1,6-dioxaspiro[4.4]non-3-ene	182.131	HMDB0030006	10899299
1482	10	M-H	1-	HMDB0037641	2.42364	HMDB0037641	HMDB	4-(Ethoxymethyl)-2-methoxyphenol	182.094	HMDB0037641	61586
1482	11	M-H	1-	HMDB0240266	2.41505	HMDB0240266	HMDB	Methyl vanillate	182.058	HMDB0240266
1482	12	M-H	1-	HMDB0038181	2.38737	HMDB0038181	HMDB	Peperinic acid	182.094	HMDB0038181	156203
1482	13	M-H	1-	HMDB0029456	2.26774	HMDB0029456	HMDB	Amyl 2-furoate	182.094	HMDB0029456	74008
1482	14	M-H	1-	HMDB0059802	2.22912	HMDB0059802	HMDB	3-Hydroxyfluorene	182.073	HMDB0059802	96088
1482	15	M-H	1-	HMDB0013163	2.22906	HMDB0013163	HMDB	2-Hydroxyfluorene	182.073	HMDB0013163	75547
1482	16	M-H	1-	HMDB0038005	2.16381	HMDB0038005	HMDB	xi-2-Hexyl-5-methyl-3(2H)-furanone	182.131	HMDB0038005	566912
1482	17	M-H	1-	HMDB0035156	2.14318	HMDB0035156	HMDB	Neryl formate	182.131	HMDB0035156	5354882
1482	18	M-H	1-	HMDB0038354	2.13673	HMDB0038354	HMDB	2-Ethoxy-4-(methoxymethyl)phenol	182.094	HMDB0038354	6453284
1482	19	M-H	1-	HMDB0059891	2.13281	HMDB0059891	HMDB	Isoamyl 2-furoate	182.094	HMDB0059891	69203
1482	20	M-H	1-	HMDB0001973	2.08377	HMDB0001973	HMDB	9-Methyluric acid	182.044	HMDB0001973	108714
1482	21	M-H	1-	HMDB0059816	2.04195	HMDB0059816	HMDB	Methyl geranate	182.131	HMDB0059816	5365910
1482	22	M-H	1-	HMDB0029273	2.03477	HMDB0029273	HMDB	2,6-Dimethoxybenzoic acid	182.058	HMDB0029273	15109
1482	23	M-H	1-	HMDB0000118	1.98603	HMDB0000118	HMDB	Homovanillic acid	182.058	HMDB0000118	1738
1482	24	M-H	1-	HMDB0035196	1.95784	HMDB0035196	HMDB	Harman	182.084	HMDB0035196	5281404
1482	25	M-H	1-	HMDB0030424	1.88196	HMDB0030424	HMDB	Linalyl formate	182.131	HMDB0030424	61040
1482	26	M-H	1-	HMDB0037388	1.87375	HMDB0037388	HMDB	Tsibulin 2	182.131	HMDB0037388	14391671
1482	27	M-H	1-	HMDB0034708	1.87027	HMDB0034708	HMDB	Methyl 4,8-decadienoate	182.131	HMDB0034708
1482	28	M-H	1-	HMDB0038068	1.85374	HMDB0038068	HMDB	(3E,6Z)-Nonadien-1-yl acetate	182.131	HMDB0038068	71587638
1482	29	M-H	1-	HMDB0059803	1.81733	HMDB0059803	HMDB	9-Hydroxyfluorene	182.073	HMDB0059803	74318
1482	30	M-H	1-	HMDB0040595	1.77461	HMDB0040595	HMDB	Allyl cyclohexylacetate	182.131	HMDB0040595	22034852
1482	31	M-H	1-	HMDB0000755	1.64163	HMDB0000755	HMDB	Hydroxyphenyllactic acid	182.058	HMDB0000755	9378
1482	32	M-H	1-	HMDB0002643	1.59289	HMDB0002643	HMDB	3-(3-Hydroxyphenyl)-3-hydroxypropanoic acid	182.058	HMDB0002643	102959
1482	33	M-H	1-	HMDB0037274	1.55759	HMDB0037274	HMDB	Maltol propionate	182.058	HMDB0037274	110543
1482	34	M-H	1-	HMDB0033624	1.50833	HMDB0033624	HMDB	(Â±)-2-Hydroxy-3-(2-hydroxyphenyl)propanoic acid	182.058	HMDB0033624	3083977
1482	35	M-H	1-	HMDB0001970	1.48455	HMDB0001970	HMDB	3-Methyluric acid	182.044	HMDB0001970	11804
1482	36	M-H	1-	HMDB0036215	1.42559	HMDB0036215	HMDB	Ethyl octynecarboxylate	182.131	HMDB0036215	61451
1482	37	M-H	1-	HMDB0014989	1.30467	HMDB0014989	HMDB	Dacarbazine	182.092	HMDB0014989
1482	38	M-H	1-	HMDB0037829	1.10377	HMDB0037829	HMDB	6-(3-Hexenyl)tetrahydro-2H-pyran-2-one	182.131	HMDB0037829	20846226
1482	39	M-H	1-	HMDB0038279	1.0367	HMDB0038279	HMDB	cis-3-Hexenyl tiglate	182.131	HMDB0038279	15461361
1482	40	M-H	1-	HMDB0037727	0.979938	HMDB0037727	HMDB	Furfuryl pentanoate	182.094	HMDB0037727	61955
1482	41	M-H	1-	HMDB0032049	0.927129	HMDB0032049	HMDB	Benzophenone	182.073	HMDB0032049	3102
1482	42	M-H	1-	HMDB0039874	0.89292	HMDB0039874	HMDB	Furfuryl isovalerate	182.094	HMDB0039874	61658
1482	43	M-H	1-	HMDB0000765	0.882388	HMDB0000765	HMDB	Mannitol	182.079	HMDB0000765	6251
1482	43	M-H	1-	HMDB0000247	0.882388	HMDB0000247	HMDB	Sorbitol	182.079	HMDB0000247	5780
1482	43	M-H	1-	HMDB0011632	0.882388	HMDB0011632	HMDB	L-Iditol	182.079	HMDB0011632	5460044
1482	44	M-H	1-	HMDB0029646	0.791253	HMDB0029646	HMDB	2',6'-Dihydroxy-4'-methoxyacetophenone	182.058	HMDB0029646	24135
1482	45	M-H	1-	HMDB0059763	0.700953	HMDB0059763	HMDB	3,4-Dimethoxybenzoic acid	182.058	HMDB0059763	7121
1482	46	M-H	1-	HMDB0032463	0.616324	HMDB0032463	HMDB	5-Pentyl-3h-furan-2-one	182.131	HMDB0032463	9855656
1482	47	M-H	1-	HMDB0004061	0.292296	HMDB0004061	HMDB	3-Methoxy-4-hydroxyphenylglycolaldehyde	182.058	HMDB0004061	440729
1482	48	M-H	1-	HMDB0060624	0.172249	HMDB0060624	HMDB	Ethionamide sulphoxide	182.051	HMDB0060624
1482	49	M-H	1-	HMDB0034730	0.122731	HMDB0034730	HMDB	Methyl (2E,4Z)-decadienoate	182.131	HMDB0034730	6436336
1482	50	M-H	1-	HMDB0003099	-0.0624705	HMDB0003099	HMDB	1-Methyluric acid	182.044	HMDB0003099	69726
1482	51	M-H	1-	HMDB0036191	-0.106637	HMDB0036191	HMDB	4-Hydroxy-4-methyl-7-decenoic acid gamma-lactone	182.131	HMDB0036191	6436439
1482	52	M-H	1-	HMDB0038079	-0.130771	HMDB0038079	HMDB	(2E,6Z)-2,6-Nonadien-1-Yl acetate	182.131	HMDB0038079
1482	53	M-H	1-	HMDB0000333	-0.290835	HMDB0000333	HMDB	Isohomovanillic acid	182.058	HMDB0000333	160562
1482	54	M-H	1-	HMDB0029232	-0.359684	HMDB0029232	HMDB	3-Hydroxyphenyllactate	182.058	HMDB0029232	265740
1482	55	M-H	1-	HMDB0062595	-0.456786	HMDB0062595	HMDB	Meta-hydroxyphenylhydracrylic Acid	182.058	HMDB0062595	22600106
1482	56	M-H	1-	HMDB0011107	-0.563497	HMDB0011107	HMDB	7-Methyluric acid	182.044	HMDB0011107	69160
1482	57	M-H	1-	HMDB0041270	-0.80949	HMDB0041270	HMDB	2',4'-Dihydroxy-6'-methoxyacetophenone	182.058	HMDB0041270	10965145
1482	58	M-H	1-	HMDB0000107	-1.77023	HMDB0000107	HMDB	Galactitol	182.079	HMDB0000107	11850
1494	1	M-H	1-	HMDB0060405	0.604712	HMDB0060405	HMDB	5'-Deoxy-5-fluorocytidine	245.081	HMDB0060405	10037499
1494	2	M-H	1-	HMDB0059782	0.546553	HMDB0059782	HMDB	N-Phenylacetyl pyroglutamic acid	245.105	HMDB0059782
1494	3	M-H	1-	HMDB0028732	0.400667	HMDB0028732	HMDB	Asparaginyl-Hydroxyproline	245.101	HMDB0028732	61157688
1494	4	M-H	1-	HMDB0028858	-0.22639	HMDB0028858	HMDB	Hydroxyprolyl-Asparagine	245.101	HMDB0028858	61158096
1494	5	M-H	1-	HMDB0060861	-0.226958	HMDB0060861	HMDB	OR-1896	245.116	HMDB0060861	9816296
1494	6	M-H	1-	HMDB0060599	-0.588435	HMDB0060599	HMDB	Lamivudine sulfoxide	245.047	HMDB0060599	452020
1495	1	M-H	1-	HMDB0002214	2.75388	HMDB0002214	HMDB	Cuminaldehyde	148.089	HMDB0002214	326
1495	2	M-H	1-	HMDB0032017	2.4156	HMDB0032017	HMDB	3,4,5-Trimethylbenzaldehyde	148.089	HMDB0032017	12287152
1495	3	M-H	1-	HMDB0032014	2.37154	HMDB0032014	HMDB	2,3,6-Trimethylbenzaldehyde	148.089	HMDB0032014	10236014
1495	4	M-H	1-	HMDB0032015	2.35206	HMDB0032015	HMDB	Duryl aldehyde	148.089	HMDB0032015	22013
1495	5	M-H	1-	HMDB0039831	2.33586	HMDB0039831	HMDB	6,7-Dihydro-2,5-dimethyl-5H-cyclopentapyrazine	148.1	HMDB0039831	530404
1495	6	M-H	1-	HMDB0031616	2.29731	HMDB0031616	HMDB	4-Phenyl-3-buten-2-ol	148.089	HMDB0031616	11469151
1495	7	M-H	1-	HMDB0030837	2.20268	HMDB0030837	HMDB	Anethole	148.089	HMDB0030837	1549040
1495	8	M-H	1-	HMDB0133746	2.14288	HMDB0133746	HMDB	4-phenylbutan-2-one	148.089	HMDB0133746
1495	9	M-H	1-	HMDB0034121	2.14191	HMDB0034121	HMDB	1-Methoxy-4-(2-propenyl)benzene	148.089	HMDB0034121	8815
1495	10	M-H	1-	HMDB0033382	2.09326	HMDB0033382	HMDB	2-(4-Methylphenyl)propanal	148.089	HMDB0033382	60990
1495	11	M-H	1-	HMDB0036142	2.05797	HMDB0036142	HMDB	6,7-Dihydro-2,3-dimethyl-5H-cyclopentapyrazine	148.1	HMDB0036142	6428802
1495	12	M-H	1-	HMDB0059845	2.04995	HMDB0059845	HMDB	p-Ethylacetophenone	148.089	HMDB0059845	13642
1495	13	M-H	1-	HMDB0059834	2.01872	HMDB0059834	HMDB	Pentylbenzene	148.125	HMDB0059834	10864
1495	14	M-H	1-	HMDB0133593	1.97114	HMDB0133593	HMDB	(2E)-2-methyl-3-phenylprop-2-en-1-ol	148.089	HMDB0133593
1495	15	M-H	1-	HMDB0039832	1.95704	HMDB0039832	HMDB	6,7-Dihydro-2,6-dimethyl-5H-cyclopentapyrazine	148.1	HMDB0039832	12306175
1495	16	M-H	1-	HMDB0034892	1.7777	HMDB0034892	HMDB	3-Ethyl-5-methyl-2-vinylpyrazine	148.1	HMDB0034892	6431144
1495	17	M-H	1-	HMDB0032140	1.66609	HMDB0032140	HMDB	2',4'-Dimethylacetophenone	148.089	HMDB0032140	6985
1495	18	M-H	1-	HMDB0032016	1.54159	HMDB0032016	HMDB	2,4,6-Trimethylbenzaldehyde	148.089	HMDB0032016	10254
1495	19	M-H	1-	HMDB0001126	1.31921	HMDB0001126	HMDB	Nornicotine	148.1	HMDB0001126	412
1495	20	M-H	1-	HMDB0061809	1.21274	HMDB0061809	HMDB	1-Methyl-4-(1-methylpropyl)-benzene	148.125	HMDB0061809
1495	21	M-H	1-	HMDB0040153	0.777476	HMDB0040153	HMDB	R-3-(Methylthio)-1-hexanol	148.092	HMDB0040153	65413
1495	22	M-H	1-	HMDB0061810	0.736961	HMDB0061810	HMDB	2,4-Dimethyl-1-(1-methylethyl)-benzene	148.125	HMDB0061810	20832
1495	23	M-H	1-	HMDB0039988	0.314575	HMDB0039988	HMDB	2,3-Dimethyl-5-(1-propenyl)pyrazine	148.1	HMDB0039988	5372953
1495	24	M-H	1-	HMDB0039987	-0.11844	HMDB0039987	HMDB	3,5-Dimethyl-2-(1-propenyl)pyrazine	148.1	HMDB0039987	5371957
1495	25	M-H	1-	HMDB0039986	-0.122652	HMDB0039986	HMDB	2,5-Dimethyl-3-(1-propenyl)pyrazine	148.1	HMDB0039986	5371955
1495	26	M-H	1-	HMDB0039984	-0.125607	HMDB0039984	HMDB	3,5-Dimethyl-2-(2-propenyl)pyrazine	148.1	HMDB0039984	590241
1495	27	M-H	1-	HMDB0039985	-0.190183	HMDB0039985	HMDB	2,3-Dimethyl-5-(2-propenyl)pyrazine	148.1	HMDB0039985	590240
1495	28	M-H	1-	HMDB0039983	-0.228822	HMDB0039983	HMDB	2,5-Dimethyl-3-(2-propenyl)pyrazine	148.1	HMDB0039983	590243
1557	1	M-H	1-	HMDB0002214	2.63027	HMDB0002214	HMDB	Cuminaldehyde	148.089	HMDB0002214	326
1557	2	M-H	1-	HMDB0059845	2.43567	HMDB0059845	HMDB	p-Ethylacetophenone	148.089	HMDB0059845	13642
1557	3	M-H	1-	HMDB0039832	2.38256	HMDB0039832	HMDB	6,7-Dihydro-2,6-dimethyl-5H-cyclopentapyrazine	148.1	HMDB0039832	12306175
1557	4	M-H	1-	HMDB0039831	2.32741	HMDB0039831	HMDB	6,7-Dihydro-2,5-dimethyl-5H-cyclopentapyrazine	148.1	HMDB0039831	530404
1557	5	M-H	1-	HMDB0034121	2.24767	HMDB0034121	HMDB	1-Methoxy-4-(2-propenyl)benzene	148.089	HMDB0034121	8815
1557	6	M-H	1-	HMDB0032017	2.24522	HMDB0032017	HMDB	3,4,5-Trimethylbenzaldehyde	148.089	HMDB0032017	12287152
1557	7	M-H	1-	HMDB0034892	2.18712	HMDB0034892	HMDB	3-Ethyl-5-methyl-2-vinylpyrazine	148.1	HMDB0034892	6431144
1557	8	M-H	1-	HMDB0030837	1.93388	HMDB0030837	HMDB	Anethole	148.089	HMDB0030837	1549040
1557	9	M-H	1-	HMDB0059834	1.92904	HMDB0059834	HMDB	Pentylbenzene	148.125	HMDB0059834	10864
1557	10	M-H	1-	HMDB0033382	1.92859	HMDB0033382	HMDB	2-(4-Methylphenyl)propanal	148.089	HMDB0033382	60990
1557	11	M-H	1-	HMDB0036142	1.87447	HMDB0036142	HMDB	6,7-Dihydro-2,3-dimethyl-5H-cyclopentapyrazine	148.1	HMDB0036142	6428802
1557	12	M-H	1-	HMDB0133746	1.82056	HMDB0133746	HMDB	4-phenylbutan-2-one	148.089	HMDB0133746
1557	13	M-H	1-	HMDB0032015	1.77276	HMDB0032015	HMDB	Duryl aldehyde	148.089	HMDB0032015	22013
1557	14	M-H	1-	HMDB0032014	1.77007	HMDB0032014	HMDB	2,3,6-Trimethylbenzaldehyde	148.089	HMDB0032014	10236014
1557	15	M-H	1-	HMDB0032140	1.53013	HMDB0032140	HMDB	2',4'-Dimethylacetophenone	148.089	HMDB0032140	6985
1557	16	M-H	1-	HMDB0032016	1.49526	HMDB0032016	HMDB	2,4,6-Trimethylbenzaldehyde	148.089	HMDB0032016	10254
1557	17	M-H	1-	HMDB0001126	1.40081	HMDB0001126	HMDB	Nornicotine	148.1	HMDB0001126	412
1557	18	M-H	1-	HMDB0133593	1.37308	HMDB0133593	HMDB	(2E)-2-methyl-3-phenylprop-2-en-1-ol	148.089	HMDB0133593
1557	19	M-H	1-	HMDB0061809	1.20399	HMDB0061809	HMDB	1-Methyl-4-(1-methylpropyl)-benzene	148.125	HMDB0061809
1557	20	M-H	1-	HMDB0031616	0.923392	HMDB0031616	HMDB	4-Phenyl-3-buten-2-ol	148.089	HMDB0031616	11469151
1557	21	M-H	1-	HMDB0061810	0.0569158	HMDB0061810	HMDB	2,4-Dimethyl-1-(1-methylethyl)-benzene	148.125	HMDB0061810	20832
1557	22	M-H	1-	HMDB0039984	-0.394863	HMDB0039984	HMDB	3,5-Dimethyl-2-(2-propenyl)pyrazine	148.1	HMDB0039984	590241
1557	23	M-H	1-	HMDB0039987	-0.613388	HMDB0039987	HMDB	3,5-Dimethyl-2-(1-propenyl)pyrazine	148.1	HMDB0039987	5371957
1557	24	M-H	1-	HMDB0039986	-0.622168	HMDB0039986	HMDB	2,5-Dimethyl-3-(1-propenyl)pyrazine	148.1	HMDB0039986	5371955
1557	25	M-H	1-	HMDB0040153	-0.673349	HMDB0040153	HMDB	R-3-(Methylthio)-1-hexanol	148.092	HMDB0040153	65413
1557	26	M-H	1-	HMDB0039983	-0.967194	HMDB0039983	HMDB	2,5-Dimethyl-3-(2-propenyl)pyrazine	148.1	HMDB0039983	590243
1557	27	M-H	1-	HMDB0039988	-1.11485	HMDB0039988	HMDB	2,3-Dimethyl-5-(1-propenyl)pyrazine	148.1	HMDB0039988	5372953
1557	28	M-H	1-	HMDB0039985	-1.65588	HMDB0039985	HMDB	2,3-Dimethyl-5-(2-propenyl)pyrazine	148.1	HMDB0039985	590240
1638	1	M-H	1-	HMDB0002214	2.21662	HMDB0002214	HMDB	Cuminaldehyde	148.089	HMDB0002214	326
1638	2	M-H	1-	HMDB0033382	1.98267	HMDB0033382	HMDB	2-(4-Methylphenyl)propanal	148.089	HMDB0033382	60990
1638	3	M-H	1-	HMDB0032017	1.91961	HMDB0032017	HMDB	3,4,5-Trimethylbenzaldehyde	148.089	HMDB0032017	12287152
1638	4	M-H	1-	HMDB0133746	1.89833	HMDB0133746	HMDB	4-phenylbutan-2-one	148.089	HMDB0133746
1638	5	M-H	1-	HMDB0039831	1.84362	HMDB0039831	HMDB	6,7-Dihydro-2,5-dimethyl-5H-cyclopentapyrazine	148.1	HMDB0039831	530404
1638	6	M-H	1-	HMDB0059834	1.75825	HMDB0059834	HMDB	Pentylbenzene	148.125	HMDB0059834	10864
1638	7	M-H	1-	HMDB0036142	1.73785	HMDB0036142	HMDB	6,7-Dihydro-2,3-dimethyl-5H-cyclopentapyrazine	148.1	HMDB0036142	6428802
1638	8	M-H	1-	HMDB0059845	1.72555	HMDB0059845	HMDB	p-Ethylacetophenone	148.089	HMDB0059845	13642
1638	9	M-H	1-	HMDB0031616	1.53701	HMDB0031616	HMDB	4-Phenyl-3-buten-2-ol	148.089	HMDB0031616	11469151
1638	10	M-H	1-	HMDB0039832	1.48842	HMDB0039832	HMDB	6,7-Dihydro-2,6-dimethyl-5H-cyclopentapyrazine	148.1	HMDB0039832	12306175
1638	11	M-H	1-	HMDB0032014	1.4864	HMDB0032014	HMDB	2,3,6-Trimethylbenzaldehyde	148.089	HMDB0032014	10236014
1638	12	M-H	1-	HMDB0032015	1.47794	HMDB0032015	HMDB	Duryl aldehyde	148.089	HMDB0032015	22013
1638	13	M-H	1-	HMDB0032016	1.4759	HMDB0032016	HMDB	2,4,6-Trimethylbenzaldehyde	148.089	HMDB0032016	10254
1638	14	M-H	1-	HMDB0034121	1.46086	HMDB0034121	HMDB	1-Methoxy-4-(2-propenyl)benzene	148.089	HMDB0034121	8815
1638	15	M-H	1-	HMDB0032140	1.41317	HMDB0032140	HMDB	2',4'-Dimethylacetophenone	148.089	HMDB0032140	6985
1638	16	M-H	1-	HMDB0061809	1.38976	HMDB0061809	HMDB	1-Methyl-4-(1-methylpropyl)-benzene	148.125	HMDB0061809
1638	17	M-H	1-	HMDB0133593	1.38036	HMDB0133593	HMDB	(2E)-2-methyl-3-phenylprop-2-en-1-ol	148.089	HMDB0133593
1638	18	M-H	1-	HMDB0030837	1.30051	HMDB0030837	HMDB	Anethole	148.089	HMDB0030837	1549040
1638	19	M-H	1-	HMDB0001126	1.26095	HMDB0001126	HMDB	Nornicotine	148.1	HMDB0001126	412
1638	20	M-H	1-	HMDB0034892	1.20363	HMDB0034892	HMDB	3-Ethyl-5-methyl-2-vinylpyrazine	148.1	HMDB0034892	6431144
1638	21	M-H	1-	HMDB0061810	0.518144	HMDB0061810	HMDB	2,4-Dimethyl-1-(1-methylethyl)-benzene	148.125	HMDB0061810	20832
1638	22	M-H	1-	HMDB0040153	0.487656	HMDB0040153	HMDB	R-3-(Methylthio)-1-hexanol	148.092	HMDB0040153	65413
1638	23	M-H	1-	HMDB0039984	-0.445672	HMDB0039984	HMDB	3,5-Dimethyl-2-(2-propenyl)pyrazine	148.1	HMDB0039984	590241
1638	24	M-H	1-	HMDB0039987	-0.717885	HMDB0039987	HMDB	3,5-Dimethyl-2-(1-propenyl)pyrazine	148.1	HMDB0039987	5371957
1638	25	M-H	1-	HMDB0039986	-0.727619	HMDB0039986	HMDB	2,5-Dimethyl-3-(1-propenyl)pyrazine	148.1	HMDB0039986	5371955
1638	26	M-H	1-	HMDB0039983	-1.02508	HMDB0039983	HMDB	2,5-Dimethyl-3-(2-propenyl)pyrazine	148.1	HMDB0039983	590243
1638	27	M-H	1-	HMDB0039988	-1.27909	HMDB0039988	HMDB	2,3-Dimethyl-5-(1-propenyl)pyrazine	148.1	HMDB0039988	5372953
1638	28	M-H	1-	HMDB0039985	-1.81653	HMDB0039985	HMDB	2,3-Dimethyl-5-(2-propenyl)pyrazine	148.1	HMDB0039985	590240
1639	1	M-H	1-	HMDB0002214	2.49819	HMDB0002214	HMDB	Cuminaldehyde	148.089	HMDB0002214	326
1639	2	M-H	1-	HMDB0133746	2.27834	HMDB0133746	HMDB	4-phenylbutan-2-one	148.089	HMDB0133746
1639	3	M-H	1-	HMDB0039831	2.19377	HMDB0039831	HMDB	6,7-Dihydro-2,5-dimethyl-5H-cyclopentapyrazine	148.1	HMDB0039831	530404
1639	4	M-H	1-	HMDB0059845	2.07596	HMDB0059845	HMDB	p-Ethylacetophenone	148.089	HMDB0059845	13642
1639	5	M-H	1-	HMDB0033382	2.06686	HMDB0033382	HMDB	2-(4-Methylphenyl)propanal	148.089	HMDB0033382	60990
1639	6	M-H	1-	HMDB0032017	2.0304	HMDB0032017	HMDB	3,4,5-Trimethylbenzaldehyde	148.089	HMDB0032017	12287152
1639	7	M-H	1-	HMDB0059834	1.91261	HMDB0059834	HMDB	Pentylbenzene	148.125	HMDB0059834	10864
1639	8	M-H	1-	HMDB0031616	1.89341	HMDB0031616	HMDB	4-Phenyl-3-buten-2-ol	148.089	HMDB0031616	11469151
1639	9	M-H	1-	HMDB0036142	1.88478	HMDB0036142	HMDB	6,7-Dihydro-2,3-dimethyl-5H-cyclopentapyrazine	148.1	HMDB0036142	6428802
1639	10	M-H	1-	HMDB0133593	1.87071	HMDB0133593	HMDB	(2E)-2-methyl-3-phenylprop-2-en-1-ol	148.089	HMDB0133593
1639	11	M-H	1-	HMDB0039832	1.84091	HMDB0039832	HMDB	6,7-Dihydro-2,6-dimethyl-5H-cyclopentapyrazine	148.1	HMDB0039832	12306175
1639	12	M-H	1-	HMDB0034121	1.7743	HMDB0034121	HMDB	1-Methoxy-4-(2-propenyl)benzene	148.089	HMDB0034121	8815
1639	13	M-H	1-	HMDB0034892	1.71931	HMDB0034892	HMDB	3-Ethyl-5-methyl-2-vinylpyrazine	148.1	HMDB0034892	6431144
1639	14	M-H	1-	HMDB0032015	1.59741	HMDB0032015	HMDB	Duryl aldehyde	148.089	HMDB0032015	22013
1639	15	M-H	1-	HMDB0001126	1.54852	HMDB0001126	HMDB	Nornicotine	148.1	HMDB0001126	412
1639	16	M-H	1-	HMDB0032014	1.54772	HMDB0032014	HMDB	2,3,6-Trimethylbenzaldehyde	148.089	HMDB0032014	10236014
1639	17	M-H	1-	HMDB0032016	1.47656	HMDB0032016	HMDB	2,4,6-Trimethylbenzaldehyde	148.089	HMDB0032016	10254
1639	18	M-H	1-	HMDB0032140	1.37866	HMDB0032140	HMDB	2',4'-Dimethylacetophenone	148.089	HMDB0032140	6985
1639	19	M-H	1-	HMDB0030837	1.34764	HMDB0030837	HMDB	Anethole	148.089	HMDB0030837	1549040
1639	20	M-H	1-	HMDB0061809	1.32447	HMDB0061809	HMDB	1-Methyl-4-(1-methylpropyl)-benzene	148.125	HMDB0061809
1639	21	M-H	1-	HMDB0061810	0.0704631	HMDB0061810	HMDB	2,4-Dimethyl-1-(1-methylethyl)-benzene	148.125	HMDB0061810	20832
1639	22	M-H	1-	HMDB0039984	-0.405377	HMDB0039984	HMDB	3,5-Dimethyl-2-(2-propenyl)pyrazine	148.1	HMDB0039984	590241
1639	23	M-H	1-	HMDB0039987	-0.684741	HMDB0039987	HMDB	3,5-Dimethyl-2-(1-propenyl)pyrazine	148.1	HMDB0039987	5371957
1639	24	M-H	1-	HMDB0039986	-0.694555	HMDB0039986	HMDB	2,5-Dimethyl-3-(1-propenyl)pyrazine	148.1	HMDB0039986	5371955
1639	25	M-H	1-	HMDB0040153	-0.756758	HMDB0040153	HMDB	R-3-(Methylthio)-1-hexanol	148.092	HMDB0040153	65413
1639	26	M-H	1-	HMDB0039983	-0.983716	HMDB0039983	HMDB	2,5-Dimethyl-3-(2-propenyl)pyrazine	148.1	HMDB0039983	590243
1639	27	M-H	1-	HMDB0039988	-1.25447	HMDB0039988	HMDB	2,3-Dimethyl-5-(1-propenyl)pyrazine	148.1	HMDB0039988	5372953
1639	28	M-H	1-	HMDB0039985	-1.79118	HMDB0039985	HMDB	2,3-Dimethyl-5-(2-propenyl)pyrazine	148.1	HMDB0039985	590240
1640	1	M-H	1-	HMDB0002214	2.30485	HMDB0002214	HMDB	Cuminaldehyde	148.089	HMDB0002214	326
1640	2	M-H	1-	HMDB0032017	2.21095	HMDB0032017	HMDB	3,4,5-Trimethylbenzaldehyde	148.089	HMDB0032017	12287152
1640	3	M-H	1-	HMDB0033382	2.07011	HMDB0033382	HMDB	2-(4-Methylphenyl)propanal	148.089	HMDB0033382	60990
1640	4	M-H	1-	HMDB0059845	2.04969	HMDB0059845	HMDB	p-Ethylacetophenone	148.089	HMDB0059845	13642
1640	5	M-H	1-	HMDB0034121	2.00179	HMDB0034121	HMDB	1-Methoxy-4-(2-propenyl)benzene	148.089	HMDB0034121	8815
1640	6	M-H	1-	HMDB0039831	1.97275	HMDB0039831	HMDB	6,7-Dihydro-2,5-dimethyl-5H-cyclopentapyrazine	148.1	HMDB0039831	530404
1640	7	M-H	1-	HMDB0133746	1.89733	HMDB0133746	HMDB	4-phenylbutan-2-one	148.089	HMDB0133746
1640	8	M-H	1-	HMDB0059834	1.87437	HMDB0059834	HMDB	Pentylbenzene	148.125	HMDB0059834	10864
1640	9	M-H	1-	HMDB0032014	1.75411	HMDB0032014	HMDB	2,3,6-Trimethylbenzaldehyde	148.089	HMDB0032014	10236014
1640	10	M-H	1-	HMDB0039832	1.74515	HMDB0039832	HMDB	6,7-Dihydro-2,6-dimethyl-5H-cyclopentapyrazine	148.1	HMDB0039832	12306175
1640	11	M-H	1-	HMDB0034892	1.70646	HMDB0034892	HMDB	3-Ethyl-5-methyl-2-vinylpyrazine	148.1	HMDB0034892	6431144
1640	12	M-H	1-	HMDB0032015	1.69098	HMDB0032015	HMDB	Duryl aldehyde	148.089	HMDB0032015	22013
1640	13	M-H	1-	HMDB0036142	1.66721	HMDB0036142	HMDB	6,7-Dihydro-2,3-dimethyl-5H-cyclopentapyrazine	148.1	HMDB0036142	6428802
1640	14	M-H	1-	HMDB0030837	1.62172	HMDB0030837	HMDB	Anethole	148.089	HMDB0030837	1549040
1640	15	M-H	1-	HMDB0061809	1.5824	HMDB0061809	HMDB	1-Methyl-4-(1-methylpropyl)-benzene	148.125	HMDB0061809
1640	16	M-H	1-	HMDB0031616	1.55296	HMDB0031616	HMDB	4-Phenyl-3-buten-2-ol	148.089	HMDB0031616	11469151
1640	17	M-H	1-	HMDB0001126	1.48846	HMDB0001126	HMDB	Nornicotine	148.1	HMDB0001126	412
1640	18	M-H	1-	HMDB0133593	1.36454	HMDB0133593	HMDB	(2E)-2-methyl-3-phenylprop-2-en-1-ol	148.089	HMDB0133593
1640	19	M-H	1-	HMDB0032016	1.25373	HMDB0032016	HMDB	2,4,6-Trimethylbenzaldehyde	148.089	HMDB0032016	10254
1640	20	M-H	1-	HMDB0032140	1.23593	HMDB0032140	HMDB	2',4'-Dimethylacetophenone	148.089	HMDB0032140	6985
1640	21	M-H	1-	HMDB0061810	0.611625	HMDB0061810	HMDB	2,4-Dimethyl-1-(1-methylethyl)-benzene	148.125	HMDB0061810	20832
1640	22	M-H	1-	HMDB0040153	0.192502	HMDB0040153	HMDB	R-3-(Methylthio)-1-hexanol	148.092	HMDB0040153	65413
1640	23	M-H	1-	HMDB0039984	-0.416912	HMDB0039984	HMDB	3,5-Dimethyl-2-(2-propenyl)pyrazine	148.1	HMDB0039984	590241
1640	24	M-H	1-	HMDB0039987	-0.661919	HMDB0039987	HMDB	3,5-Dimethyl-2-(1-propenyl)pyrazine	148.1	HMDB0039987	5371957
1640	25	M-H	1-	HMDB0039986	-0.67129	HMDB0039986	HMDB	2,5-Dimethyl-3-(1-propenyl)pyrazine	148.1	HMDB0039986	5371955
1640	26	M-H	1-	HMDB0039983	-0.999131	HMDB0039983	HMDB	2,5-Dimethyl-3-(2-propenyl)pyrazine	148.1	HMDB0039983	590243
1640	27	M-H	1-	HMDB0039988	-1.18027	HMDB0039988	HMDB	2,3-Dimethyl-5-(1-propenyl)pyrazine	148.1	HMDB0039988	5372953
1640	28	M-H	1-	HMDB0039985	-1.71457	HMDB0039985	HMDB	2,3-Dimethyl-5-(2-propenyl)pyrazine	148.1	HMDB0039985	590240
1778	1	M-H	1-	HMDB0001126	1.80072	HMDB0001126	HMDB	Nornicotine	148.1	HMDB0001126	412
1778	2	M-H	1-	HMDB0034892	1.79678	HMDB0034892	HMDB	3-Ethyl-5-methyl-2-vinylpyrazine	148.1	HMDB0034892	6431144
1778	3	M-H	1-	HMDB0039831	1.76109	HMDB0039831	HMDB	6,7-Dihydro-2,5-dimethyl-5H-cyclopentapyrazine	148.1	HMDB0039831	530404
1778	4	M-H	1-	HMDB0039832	1.75397	HMDB0039832	HMDB	6,7-Dihydro-2,6-dimethyl-5H-cyclopentapyrazine	148.1	HMDB0039832	12306175
1778	5	M-H	1-	HMDB0059845	1.67426	HMDB0059845	HMDB	p-Ethylacetophenone	148.089	HMDB0059845	13642
1778	6	M-H	1-	HMDB0032017	1.60701	HMDB0032017	HMDB	3,4,5-Trimethylbenzaldehyde	148.089	HMDB0032017	12287152
1778	7	M-H	1-	HMDB0002214	1.60368	HMDB0002214	HMDB	Cuminaldehyde	148.089	HMDB0002214	326
1778	8	M-H	1-	HMDB0059834	1.55014	HMDB0059834	HMDB	Pentylbenzene	148.125	HMDB0059834	10864
1778	9	M-H	1-	HMDB0034121	1.49968	HMDB0034121	HMDB	1-Methoxy-4-(2-propenyl)benzene	148.089	HMDB0034121	8815
1778	10	M-H	1-	HMDB0032015	1.47743	HMDB0032015	HMDB	Duryl aldehyde	148.089	HMDB0032015	22013
1778	11	M-H	1-	HMDB0032014	1.4624	HMDB0032014	HMDB	2,3,6-Trimethylbenzaldehyde	148.089	HMDB0032014	10236014
1778	12	M-H	1-	HMDB0036142	1.45759	HMDB0036142	HMDB	6,7-Dihydro-2,3-dimethyl-5H-cyclopentapyrazine	148.1	HMDB0036142	6428802
1778	13	M-H	1-	HMDB0033382	1.43528	HMDB0033382	HMDB	2-(4-Methylphenyl)propanal	148.089	HMDB0033382	60990
1778	14	M-H	1-	HMDB0030837	1.39045	HMDB0030837	HMDB	Anethole	148.089	HMDB0030837	1549040
1778	15	M-H	1-	HMDB0032140	1.16588	HMDB0032140	HMDB	2',4'-Dimethylacetophenone	148.089	HMDB0032140	6985
1778	16	M-H	1-	HMDB0133746	1.12074	HMDB0133746	HMDB	4-phenylbutan-2-one	148.089	HMDB0133746
1778	17	M-H	1-	HMDB0061809	1.10255	HMDB0061809	HMDB	1-Methyl-4-(1-methylpropyl)-benzene	148.125	HMDB0061809
1778	18	M-H	1-	HMDB0032016	0.994401	HMDB0032016	HMDB	2,4,6-Trimethylbenzaldehyde	148.089	HMDB0032016	10254
1778	19	M-H	1-	HMDB0061810	0.820559	HMDB0061810	HMDB	2,4-Dimethyl-1-(1-methylethyl)-benzene	148.125	HMDB0061810	20832
1778	20	M-H	1-	HMDB0133593	0.501604	HMDB0133593	HMDB	(2E)-2-methyl-3-phenylprop-2-en-1-ol	148.089	HMDB0133593
1778	21	M-H	1-	HMDB0031616	0.382819	HMDB0031616	HMDB	4-Phenyl-3-buten-2-ol	148.089	HMDB0031616	11469151
1778	22	M-H	1-	HMDB0039984	0.361826	HMDB0039984	HMDB	3,5-Dimethyl-2-(2-propenyl)pyrazine	148.1	HMDB0039984	590241
1778	23	M-H	1-	HMDB0039987	0.071743	HMDB0039987	HMDB	3,5-Dimethyl-2-(1-propenyl)pyrazine	148.1	HMDB0039987	5371957
1778	24	M-H	1-	HMDB0039988	0.0710948	HMDB0039988	HMDB	2,3-Dimethyl-5-(1-propenyl)pyrazine	148.1	HMDB0039988	5372953
1778	25	M-H	1-	HMDB0039986	0.0617065	HMDB0039986	HMDB	2,5-Dimethyl-3-(1-propenyl)pyrazine	148.1	HMDB0039986	5371955
1778	26	M-H	1-	HMDB0040153	-0.264103	HMDB0040153	HMDB	R-3-(Methylthio)-1-hexanol	148.092	HMDB0040153	65413
1778	27	M-H	1-	HMDB0039983	-0.425811	HMDB0039983	HMDB	2,5-Dimethyl-3-(2-propenyl)pyrazine	148.1	HMDB0039983	590243
1778	28	M-H	1-	HMDB0039985	-0.435055	HMDB0039985	HMDB	2,3-Dimethyl-5-(2-propenyl)pyrazine	148.1	HMDB0039985	590240
1792	1	M-H	1-	HMDB0031616	2.63954	HMDB0031616	HMDB	4-Phenyl-3-buten-2-ol	148.089	HMDB0031616	11469151
1792	2	M-H	1-	HMDB0030837	2.45406	HMDB0030837	HMDB	Anethole	148.089	HMDB0030837	1549040
1792	3	M-H	1-	HMDB0034121	2.45404	HMDB0034121	HMDB	1-Methoxy-4-(2-propenyl)benzene	148.089	HMDB0034121	8815
1792	4	M-H	1-	HMDB0002214	2.36001	HMDB0002214	HMDB	Cuminaldehyde	148.089	HMDB0002214	326
1792	5	M-H	1-	HMDB0133593	2.34322	HMDB0133593	HMDB	(2E)-2-methyl-3-phenylprop-2-en-1-ol	148.089	HMDB0133593
1792	6	M-H	1-	HMDB0059845	2.27578	HMDB0059845	HMDB	p-Ethylacetophenone	148.089	HMDB0059845	13642
1792	7	M-H	1-	HMDB0032017	2.24053	HMDB0032017	HMDB	3,4,5-Trimethylbenzaldehyde	148.089	HMDB0032017	12287152
1792	8	M-H	1-	HMDB0133746	2.17586	HMDB0133746	HMDB	4-phenylbutan-2-one	148.089	HMDB0133746
1792	9	M-H	1-	HMDB0032014	2.08375	HMDB0032014	HMDB	2,3,6-Trimethylbenzaldehyde	148.089	HMDB0032014	10236014
1792	10	M-H	1-	HMDB0032015	2.06633	HMDB0032015	HMDB	Duryl aldehyde	148.089	HMDB0032015	22013
1792	11	M-H	1-	HMDB0033382	2.01709	HMDB0033382	HMDB	2-(4-Methylphenyl)propanal	148.089	HMDB0033382	60990
1792	12	M-H	1-	HMDB0039831	1.95025	HMDB0039831	HMDB	6,7-Dihydro-2,5-dimethyl-5H-cyclopentapyrazine	148.1	HMDB0039831	530404
1792	13	M-H	1-	HMDB0032140	1.80932	HMDB0032140	HMDB	2',4'-Dimethylacetophenone	148.089	HMDB0032140	6985
1792	14	M-H	1-	HMDB0059834	1.79065	HMDB0059834	HMDB	Pentylbenzene	148.125	HMDB0059834	10864
1792	15	M-H	1-	HMDB0032016	1.66896	HMDB0032016	HMDB	2,4,6-Trimethylbenzaldehyde	148.089	HMDB0032016	10254
1792	16	M-H	1-	HMDB0001126	1.6553	HMDB0001126	HMDB	Nornicotine	148.1	HMDB0001126	412
1792	17	M-H	1-	HMDB0034892	1.64466	HMDB0034892	HMDB	3-Ethyl-5-methyl-2-vinylpyrazine	148.1	HMDB0034892	6431144
1792	18	M-H	1-	HMDB0039832	1.63079	HMDB0039832	HMDB	6,7-Dihydro-2,6-dimethyl-5H-cyclopentapyrazine	148.1	HMDB0039832	12306175
1792	19	M-H	1-	HMDB0061809	1.37056	HMDB0061809	HMDB	1-Methyl-4-(1-methylpropyl)-benzene	148.125	HMDB0061809
1792	20	M-H	1-	HMDB0036142	1.29567	HMDB0036142	HMDB	6,7-Dihydro-2,3-dimethyl-5H-cyclopentapyrazine	148.1	HMDB0036142	6428802
1792	21	M-H	1-	HMDB0061810	0.971366	HMDB0061810	HMDB	2,4-Dimethyl-1-(1-methylethyl)-benzene	148.125	HMDB0061810	20832
1792	22	M-H	1-	HMDB0040153	0.838268	HMDB0040153	HMDB	R-3-(Methylthio)-1-hexanol	148.092	HMDB0040153	65413
1792	23	M-H	1-	HMDB0039984	0.357509	HMDB0039984	HMDB	3,5-Dimethyl-2-(2-propenyl)pyrazine	148.1	HMDB0039984	590241
1792	24	M-H	1-	HMDB0039987	0.27709	HMDB0039987	HMDB	3,5-Dimethyl-2-(1-propenyl)pyrazine	148.1	HMDB0039987	5371957
1792	25	M-H	1-	HMDB0039986	0.26984	HMDB0039986	HMDB	2,5-Dimethyl-3-(1-propenyl)pyrazine	148.1	HMDB0039986	5371955
1792	26	M-H	1-	HMDB0039988	0.255785	HMDB0039988	HMDB	2,3-Dimethyl-5-(1-propenyl)pyrazine	148.1	HMDB0039988	5372953
1792	27	M-H	1-	HMDB0039985	-0.202964	HMDB0039985	HMDB	2,3-Dimethyl-5-(2-propenyl)pyrazine	148.1	HMDB0039985	590240
1792	28	M-H	1-	HMDB0039983	-0.236298	HMDB0039983	HMDB	2,5-Dimethyl-3-(2-propenyl)pyrazine	148.1	HMDB0039983	590243
1793	1	M-H	1-	HMDB0030837	2.04812	HMDB0030837	HMDB	Anethole	148.089	HMDB0030837	1549040
1793	2	M-H	1-	HMDB0034121	2.04331	HMDB0034121	HMDB	1-Methoxy-4-(2-propenyl)benzene	148.089	HMDB0034121	8815
1793	3	M-H	1-	HMDB0002214	1.97781	HMDB0002214	HMDB	Cuminaldehyde	148.089	HMDB0002214	326
1793	4	M-H	1-	HMDB0059845	1.91404	HMDB0059845	HMDB	p-Ethylacetophenone	148.089	HMDB0059845	13642
1793	5	M-H	1-	HMDB0034892	1.90172	HMDB0034892	HMDB	3-Ethyl-5-methyl-2-vinylpyrazine	148.1	HMDB0034892	6431144
1793	6	M-H	1-	HMDB0032017	1.87515	HMDB0032017	HMDB	3,4,5-Trimethylbenzaldehyde	148.089	HMDB0032017	12287152
1793	7	M-H	1-	HMDB0133746	1.86679	HMDB0133746	HMDB	4-phenylbutan-2-one	148.089	HMDB0133746
1793	8	M-H	1-	HMDB0001126	1.85102	HMDB0001126	HMDB	Nornicotine	148.1	HMDB0001126	412
1793	9	M-H	1-	HMDB0039832	1.84308	HMDB0039832	HMDB	6,7-Dihydro-2,6-dimethyl-5H-cyclopentapyrazine	148.1	HMDB0039832	12306175
1793	10	M-H	1-	HMDB0031616	1.81189	HMDB0031616	HMDB	4-Phenyl-3-buten-2-ol	148.089	HMDB0031616	11469151
1793	11	M-H	1-	HMDB0039831	1.78856	HMDB0039831	HMDB	6,7-Dihydro-2,5-dimethyl-5H-cyclopentapyrazine	148.1	HMDB0039831	530404
1793	12	M-H	1-	HMDB0032015	1.73909	HMDB0032015	HMDB	Duryl aldehyde	148.089	HMDB0032015	22013
1793	13	M-H	1-	HMDB0033382	1.64437	HMDB0033382	HMDB	2-(4-Methylphenyl)propanal	148.089	HMDB0033382	60990
1793	14	M-H	1-	HMDB0032014	1.62734	HMDB0032014	HMDB	2,3,6-Trimethylbenzaldehyde	148.089	HMDB0032014	10236014
1793	15	M-H	1-	HMDB0036142	1.60418	HMDB0036142	HMDB	6,7-Dihydro-2,3-dimethyl-5H-cyclopentapyrazine	148.1	HMDB0036142	6428802
1793	16	M-H	1-	HMDB0059834	1.521	HMDB0059834	HMDB	Pentylbenzene	148.125	HMDB0059834	10864
1793	17	M-H	1-	HMDB0032140	1.29908	HMDB0032140	HMDB	2',4'-Dimethylacetophenone	148.089	HMDB0032140	6985
1793	18	M-H	1-	HMDB0032016	1.28834	HMDB0032016	HMDB	2,4,6-Trimethylbenzaldehyde	148.089	HMDB0032016	10254
1793	19	M-H	1-	HMDB0039988	1.19568	HMDB0039988	HMDB	2,3-Dimethyl-5-(1-propenyl)pyrazine	148.1	HMDB0039988	5372953
1793	20	M-H	1-	HMDB0133593	1.17434	HMDB0133593	HMDB	(2E)-2-methyl-3-phenylprop-2-en-1-ol	148.089	HMDB0133593
1793	21	M-H	1-	HMDB0061809	0.886189	HMDB0061809	HMDB	1-Methyl-4-(1-methylpropyl)-benzene	148.125	HMDB0061809
1793	22	M-H	1-	HMDB0039987	0.5306	HMDB0039987	HMDB	3,5-Dimethyl-2-(1-propenyl)pyrazine	148.1	HMDB0039987	5371957
1793	23	M-H	1-	HMDB0039986	0.530579	HMDB0039986	HMDB	2,5-Dimethyl-3-(1-propenyl)pyrazine	148.1	HMDB0039986	5371955
1793	24	M-H	1-	HMDB0039984	0.520565	HMDB0039984	HMDB	3,5-Dimethyl-2-(2-propenyl)pyrazine	148.1	HMDB0039984	590241
1793	25	M-H	1-	HMDB0061810	0.280124	HMDB0061810	HMDB	2,4-Dimethyl-1-(1-methylethyl)-benzene	148.125	HMDB0061810	20832
1793	26	M-H	1-	HMDB0040153	-0.776669	HMDB0040153	HMDB	R-3-(Methylthio)-1-hexanol	148.092	HMDB0040153	65413
1794	1	M-H	1-	HMDB0032017	2.61759	HMDB0032017	HMDB	3,4,5-Trimethylbenzaldehyde	148.089	HMDB0032017	12287152
1794	2	M-H	1-	HMDB0002214	2.48437	HMDB0002214	HMDB	Cuminaldehyde	148.089	HMDB0002214	326
1794	3	M-H	1-	HMDB0033382	2.35521	HMDB0033382	HMDB	2-(4-Methylphenyl)propanal	148.089	HMDB0033382	60990
1794	4	M-H	1-	HMDB0039831	2.32457	HMDB0039831	HMDB	6,7-Dihydro-2,5-dimethyl-5H-cyclopentapyrazine	148.1	HMDB0039831	530404
1794	5	M-H	1-	HMDB0032014	2.31202	HMDB0032014	HMDB	2,3,6-Trimethylbenzaldehyde	148.089	HMDB0032014	10236014
1794	6	M-H	1-	HMDB0032015	2.2845	HMDB0032015	HMDB	Duryl aldehyde	148.089	HMDB0032015	22013
1794	7	M-H	1-	HMDB0059834	2.23497	HMDB0059834	HMDB	Pentylbenzene	148.125	HMDB0059834	10864
1794	8	M-H	1-	HMDB0034121	2.23121	HMDB0034121	HMDB	1-Methoxy-4-(2-propenyl)benzene	148.089	HMDB0034121	8815
1794	9	M-H	1-	HMDB0133593	2.21621	HMDB0133593	HMDB	(2E)-2-methyl-3-phenylprop-2-en-1-ol	148.089	HMDB0133593
1794	10	M-H	1-	HMDB0030837	2.20481	HMDB0030837	HMDB	Anethole	148.089	HMDB0030837	1549040
1794	11	M-H	1-	HMDB0034892	2.18884	HMDB0034892	HMDB	3-Ethyl-5-methyl-2-vinylpyrazine	148.1	HMDB0034892	6431144
1794	12	M-H	1-	HMDB0059845	2.17141	HMDB0059845	HMDB	p-Ethylacetophenone	148.089	HMDB0059845	13642
1794	13	M-H	1-	HMDB0133746	2.12627	HMDB0133746	HMDB	4-phenylbutan-2-one	148.089	HMDB0133746
1794	14	M-H	1-	HMDB0031616	2.06336	HMDB0031616	HMDB	4-Phenyl-3-buten-2-ol	148.089	HMDB0031616	11469151
1794	15	M-H	1-	HMDB0039832	2.02526	HMDB0039832	HMDB	6,7-Dihydro-2,6-dimethyl-5H-cyclopentapyrazine	148.1	HMDB0039832	12306175
1794	16	M-H	1-	HMDB0001126	1.73991	HMDB0001126	HMDB	Nornicotine	148.1	HMDB0001126	412
1794	17	M-H	1-	HMDB0036142	1.65798	HMDB0036142	HMDB	6,7-Dihydro-2,3-dimethyl-5H-cyclopentapyrazine	148.1	HMDB0036142	6428802
1794	18	M-H	1-	HMDB0061809	1.58543	HMDB0061809	HMDB	1-Methyl-4-(1-methylpropyl)-benzene	148.125	HMDB0061809
1794	19	M-H	1-	HMDB0032140	1.5054	HMDB0032140	HMDB	2',4'-Dimethylacetophenone	148.089	HMDB0032140	6985
1794	20	M-H	1-	HMDB0032016	1.50046	HMDB0032016	HMDB	2,4,6-Trimethylbenzaldehyde	148.089	HMDB0032016	10254
1794	21	M-H	1-	HMDB0039988	0.962994	HMDB0039988	HMDB	2,3-Dimethyl-5-(1-propenyl)pyrazine	148.1	HMDB0039988	5372953
1794	22	M-H	1-	HMDB0039984	0.889753	HMDB0039984	HMDB	3,5-Dimethyl-2-(2-propenyl)pyrazine	148.1	HMDB0039984	590241
1794	23	M-H	1-	HMDB0061810	0.883267	HMDB0061810	HMDB	2,4-Dimethyl-1-(1-methylethyl)-benzene	148.125	HMDB0061810	20832
1794	24	M-H	1-	HMDB0039987	0.880892	HMDB0039987	HMDB	3,5-Dimethyl-2-(1-propenyl)pyrazine	148.1	HMDB0039987	5371957
1794	25	M-H	1-	HMDB0039986	0.875625	HMDB0039986	HMDB	2,5-Dimethyl-3-(1-propenyl)pyrazine	148.1	HMDB0039986	5371955
1794	26	M-H	1-	HMDB0039985	0.317544	HMDB0039985	HMDB	2,3-Dimethyl-5-(2-propenyl)pyrazine	148.1	HMDB0039985	590240
1794	27	M-H	1-	HMDB0039983	0.310359	HMDB0039983	HMDB	2,5-Dimethyl-3-(2-propenyl)pyrazine	148.1	HMDB0039983	590243
1794	28	M-H	1-	HMDB0040153	-0.130991	HMDB0040153	HMDB	R-3-(Methylthio)-1-hexanol	148.092	HMDB0040153	65413
1805	1	M-H	1-	HMDB0002214	2.36007	HMDB0002214	HMDB	Cuminaldehyde	148.089	HMDB0002214	326
1805	2	M-H	1-	HMDB0034892	2.03746	HMDB0034892	HMDB	3-Ethyl-5-methyl-2-vinylpyrazine	148.1	HMDB0034892	6431144
1805	3	M-H	1-	HMDB0033382	2.01054	HMDB0033382	HMDB	2-(4-Methylphenyl)propanal	148.089	HMDB0033382	60990
1805	4	M-H	1-	HMDB0032017	1.9777	HMDB0032017	HMDB	3,4,5-Trimethylbenzaldehyde	148.089	HMDB0032017	12287152
1805	5	M-H	1-	HMDB0030837	1.97283	HMDB0030837	HMDB	Anethole	148.089	HMDB0030837	1549040
1805	6	M-H	1-	HMDB0034121	1.95915	HMDB0034121	HMDB	1-Methoxy-4-(2-propenyl)benzene	148.089	HMDB0034121	8815
1805	7	M-H	1-	HMDB0039831	1.94874	HMDB0039831	HMDB	6,7-Dihydro-2,5-dimethyl-5H-cyclopentapyrazine	148.1	HMDB0039831	530404
1805	8	M-H	1-	HMDB0032014	1.91054	HMDB0032014	HMDB	2,3,6-Trimethylbenzaldehyde	148.089	HMDB0032014	10236014
1805	9	M-H	1-	HMDB0032015	1.85125	HMDB0032015	HMDB	Duryl aldehyde	148.089	HMDB0032015	22013
1805	10	M-H	1-	HMDB0059845	1.77349	HMDB0059845	HMDB	p-Ethylacetophenone	148.089	HMDB0059845	13642
1805	11	M-H	1-	HMDB0133746	1.74669	HMDB0133746	HMDB	4-phenylbutan-2-one	148.089	HMDB0133746
1805	12	M-H	1-	HMDB0001126	1.71535	HMDB0001126	HMDB	Nornicotine	148.1	HMDB0001126	412
1805	13	M-H	1-	HMDB0059834	1.56067	HMDB0059834	HMDB	Pentylbenzene	148.125	HMDB0059834	10864
1805	14	M-H	1-	HMDB0032140	1.5308	HMDB0032140	HMDB	2',4'-Dimethylacetophenone	148.089	HMDB0032140	6985
1805	15	M-H	1-	HMDB0036142	1.52161	HMDB0036142	HMDB	6,7-Dihydro-2,3-dimethyl-5H-cyclopentapyrazine	148.1	HMDB0036142	6428802
1805	16	M-H	1-	HMDB0039832	1.51277	HMDB0039832	HMDB	6,7-Dihydro-2,6-dimethyl-5H-cyclopentapyrazine	148.1	HMDB0039832	12306175
1805	17	M-H	1-	HMDB0032016	1.32484	HMDB0032016	HMDB	2,4,6-Trimethylbenzaldehyde	148.089	HMDB0032016	10254
1805	18	M-H	1-	HMDB0133593	1.14663	HMDB0133593	HMDB	(2E)-2-methyl-3-phenylprop-2-en-1-ol	148.089	HMDB0133593
1805	19	M-H	1-	HMDB0061809	1.0819	HMDB0061809	HMDB	1-Methyl-4-(1-methylpropyl)-benzene	148.125	HMDB0061809
1805	20	M-H	1-	HMDB0031616	1.07195	HMDB0031616	HMDB	4-Phenyl-3-buten-2-ol	148.089	HMDB0031616	11469151
1805	21	M-H	1-	HMDB0040153	0.862405	HMDB0040153	HMDB	R-3-(Methylthio)-1-hexanol	148.092	HMDB0040153	65413
1805	22	M-H	1-	HMDB0039988	0.660242	HMDB0039988	HMDB	2,3-Dimethyl-5-(1-propenyl)pyrazine	148.1	HMDB0039988	5372953
1805	23	M-H	1-	HMDB0061810	0.600143	HMDB0061810	HMDB	2,4-Dimethyl-1-(1-methylethyl)-benzene	148.125	HMDB0061810	20832
1805	24	M-H	1-	HMDB0039987	0.589566	HMDB0039987	HMDB	3,5-Dimethyl-2-(1-propenyl)pyrazine	148.1	HMDB0039987	5371957
1805	25	M-H	1-	HMDB0039986	0.585039	HMDB0039986	HMDB	2,5-Dimethyl-3-(1-propenyl)pyrazine	148.1	HMDB0039986	5371955
1805	26	M-H	1-	HMDB0039984	0.581962	HMDB0039984	HMDB	3,5-Dimethyl-2-(2-propenyl)pyrazine	148.1	HMDB0039984	590241
1805	27	M-H	1-	HMDB0039983	-0.214159	HMDB0039983	HMDB	2,5-Dimethyl-3-(2-propenyl)pyrazine	148.1	HMDB0039983	590243
1954	1	M-H	1-	HMDB0009147	0.0649416	HMDB0009147	HMDB	PE(18:3(6Z,9Z,12Z)/P-16:0)	697.505	HMDB0009147	53479681
1954	1	M-H	1-	HMDB0009180	0.0649416	HMDB0009180	HMDB	PE(18:3(9Z,12Z,15Z)/P-16:0)	697.505	HMDB0009180	53479693
2009	1	M-H	1-	HMDB0015556	1.90753	HMDB0015556	HMDB	Phenindamine	261.152	HMDB0015556	11291
2009	2	M-H	1-	HMDB0039082	1.6257	HMDB0039082	HMDB	Camelinin	261.122	HMDB0039082	9856525
2009	3	M-H	1-	HMDB0240241	1.25639	HMDB0240241	HMDB	Thenyldiamine	261.13	HMDB0240241	7066
2009	4	M-H	1-	HMDB0034777	1.19716	HMDB0034777	HMDB	Epidermin	261.121	HMDB0034777
2009	5	M-H	1-	HMDB0029033	1.09208	HMDB0029033	HMDB	Serylarginine	261.144	HMDB0029033	9856515
2009	6	M-H	1-	HMDB0033865	1.04442	HMDB0033865	HMDB	Lotaustralin	261.121	HMDB0033865	4626626
2009	7	M-H	1-	HMDB0014616	1.01958	HMDB0014616	HMDB	Hexylcaine	261.173	HMDB0014616	10770
2009	8	M-H	1-	HMDB0028718	0.557199	HMDB0028718	HMDB	Arginyl-Serine	261.144	HMDB0028718	9943142
2009	9	M-H	1-	HMDB0002248	0.246357	HMDB0002248	HMDB	Gamma glutamyl ornithine	261.132	HMDB0002248	189156
2009	10	M-H	1-	HMDB0028758	-0.439347	HMDB0028758	HMDB	Aspartyl-Lysine	261.132	HMDB0028758	14284574
2009	10	M-H	1-	HMDB0004987	-0.439347	HMDB0004987	HMDB	Aspartyllysine	261.132	HMDB0004987	6427003
2009	11	M-H	1-	HMDB0004985	-0.642065	HMDB0004985	HMDB	N6-beta-Aspartyllysine	261.132	HMDB0004985	165361
2009	12	M-H	1-	HMDB0028947	-0.677603	HMDB0028947	HMDB	Lysyl-Aspartate	261.132	HMDB0028947	3294435
2009	13	M-H	1-	HMDB0061150	-1.8829	HMDB0061150	HMDB	Hydroxyl frovatriptan	261.148	HMDB0061150
2013	1	M-H	1-	HMDB0031616	2.50555	HMDB0031616	HMDB	4-Phenyl-3-buten-2-ol	148.089	HMDB0031616	11469151
2013	2	M-H	1-	HMDB0002214	2.47746	HMDB0002214	HMDB	Cuminaldehyde	148.089	HMDB0002214	326
2013	3	M-H	1-	HMDB0039831	2.46414	HMDB0039831	HMDB	6,7-Dihydro-2,5-dimethyl-5H-cyclopentapyrazine	148.1	HMDB0039831	530404
2013	4	M-H	1-	HMDB0032014	2.44531	HMDB0032014	HMDB	2,3,6-Trimethylbenzaldehyde	148.089	HMDB0032014	10236014
2013	5	M-H	1-	HMDB0032017	2.38498	HMDB0032017	HMDB	3,4,5-Trimethylbenzaldehyde	148.089	HMDB0032017	12287152
2013	6	M-H	1-	HMDB0039832	2.31833	HMDB0039832	HMDB	6,7-Dihydro-2,6-dimethyl-5H-cyclopentapyrazine	148.1	HMDB0039832	12306175
2013	7	M-H	1-	HMDB0032015	2.31055	HMDB0032015	HMDB	Duryl aldehyde	148.089	HMDB0032015	22013
2013	8	M-H	1-	HMDB0034892	2.17197	HMDB0034892	HMDB	3-Ethyl-5-methyl-2-vinylpyrazine	148.1	HMDB0034892	6431144
2013	9	M-H	1-	HMDB0001126	2.16338	HMDB0001126	HMDB	Nornicotine	148.1	HMDB0001126	412
2013	10	M-H	1-	HMDB0034121	2.12554	HMDB0034121	HMDB	1-Methoxy-4-(2-propenyl)benzene	148.089	HMDB0034121	8815
2013	11	M-H	1-	HMDB0030837	2.09473	HMDB0030837	HMDB	Anethole	148.089	HMDB0030837	1549040
2013	12	M-H	1-	HMDB0033382	2.07924	HMDB0033382	HMDB	2-(4-Methylphenyl)propanal	148.089	HMDB0033382	60990
2013	13	M-H	1-	HMDB0059834	2.05307	HMDB0059834	HMDB	Pentylbenzene	148.125	HMDB0059834	10864
2013	14	M-H	1-	HMDB0133746	2.03901	HMDB0133746	HMDB	4-phenylbutan-2-one	148.089	HMDB0133746
2013	15	M-H	1-	HMDB0036142	1.90576	HMDB0036142	HMDB	6,7-Dihydro-2,3-dimethyl-5H-cyclopentapyrazine	148.1	HMDB0036142	6428802
2013	16	M-H	1-	HMDB0059845	1.7656	HMDB0059845	HMDB	p-Ethylacetophenone	148.089	HMDB0059845	13642
2013	17	M-H	1-	HMDB0032016	1.70487	HMDB0032016	HMDB	2,4,6-Trimethylbenzaldehyde	148.089	HMDB0032016	10254
2013	18	M-H	1-	HMDB0133593	1.62275	HMDB0133593	HMDB	(2E)-2-methyl-3-phenylprop-2-en-1-ol	148.089	HMDB0133593
2013	19	M-H	1-	HMDB0061810	1.41106	HMDB0061810	HMDB	2,4-Dimethyl-1-(1-methylethyl)-benzene	148.125	HMDB0061810	20832
2013	20	M-H	1-	HMDB0061809	1.27682	HMDB0061809	HMDB	1-Methyl-4-(1-methylpropyl)-benzene	148.125	HMDB0061809
2013	21	M-H	1-	HMDB0032140	1.24746	HMDB0032140	HMDB	2',4'-Dimethylacetophenone	148.089	HMDB0032140	6985
2013	22	M-H	1-	HMDB0039988	1.19906	HMDB0039988	HMDB	2,3-Dimethyl-5-(1-propenyl)pyrazine	148.1	HMDB0039988	5372953
2013	23	M-H	1-	HMDB0039984	0.848849	HMDB0039984	HMDB	3,5-Dimethyl-2-(2-propenyl)pyrazine	148.1	HMDB0039984	590241
2013	24	M-H	1-	HMDB0039987	0.839251	HMDB0039987	HMDB	3,5-Dimethyl-2-(1-propenyl)pyrazine	148.1	HMDB0039987	5371957
2013	25	M-H	1-	HMDB0039986	0.833662	HMDB0039986	HMDB	2,5-Dimethyl-3-(1-propenyl)pyrazine	148.1	HMDB0039986	5371955
2013	26	M-H	1-	HMDB0039983	0.638517	HMDB0039983	HMDB	2,5-Dimethyl-3-(2-propenyl)pyrazine	148.1	HMDB0039983	590243
2013	27	M-H	1-	HMDB0039985	0.599146	HMDB0039985	HMDB	2,3-Dimethyl-5-(2-propenyl)pyrazine	148.1	HMDB0039985	590240
2013	28	M-H	1-	HMDB0040153	0.57813	HMDB0040153	HMDB	R-3-(Methylthio)-1-hexanol	148.092	HMDB0040153	65413
2014	1	M-H	1-	HMDB0039831	2.71673	HMDB0039831	HMDB	6,7-Dihydro-2,5-dimethyl-5H-cyclopentapyrazine	148.1	HMDB0039831	530404
2014	2	M-H	1-	HMDB0002214	2.67077	HMDB0002214	HMDB	Cuminaldehyde	148.089	HMDB0002214	326
2014	3	M-H	1-	HMDB0034892	2.55228	HMDB0034892	HMDB	3-Ethyl-5-methyl-2-vinylpyrazine	148.1	HMDB0034892	6431144
2014	4	M-H	1-	HMDB0032014	2.479	HMDB0032014	HMDB	2,3,6-Trimethylbenzaldehyde	148.089	HMDB0032014	10236014
2014	5	M-H	1-	HMDB0033382	2.38589	HMDB0033382	HMDB	2-(4-Methylphenyl)propanal	148.089	HMDB0033382	60990
2014	6	M-H	1-	HMDB0032015	2.3819	HMDB0032015	HMDB	Duryl aldehyde	148.089	HMDB0032015	22013
2014	7	M-H	1-	HMDB0032017	2.36167	HMDB0032017	HMDB	3,4,5-Trimethylbenzaldehyde	148.089	HMDB0032017	12287152
2014	8	M-H	1-	HMDB0031616	2.29082	HMDB0031616	HMDB	4-Phenyl-3-buten-2-ol	148.089	HMDB0031616	11469151
2014	9	M-H	1-	HMDB0059834	2.28565	HMDB0059834	HMDB	Pentylbenzene	148.125	HMDB0059834	10864
2014	10	M-H	1-	HMDB0001126	2.19942	HMDB0001126	HMDB	Nornicotine	148.1	HMDB0001126	412
2014	11	M-H	1-	HMDB0034121	2.19414	HMDB0034121	HMDB	1-Methoxy-4-(2-propenyl)benzene	148.089	HMDB0034121	8815
2014	12	M-H	1-	HMDB0030837	2.18585	HMDB0030837	HMDB	Anethole	148.089	HMDB0030837	1549040
2014	13	M-H	1-	HMDB0039832	2.14628	HMDB0039832	HMDB	6,7-Dihydro-2,6-dimethyl-5H-cyclopentapyrazine	148.1	HMDB0039832	12306175
2014	14	M-H	1-	HMDB0032016	2.08037	HMDB0032016	HMDB	2,4,6-Trimethylbenzaldehyde	148.089	HMDB0032016	10254
2014	15	M-H	1-	HMDB0036142	2.00022	HMDB0036142	HMDB	6,7-Dihydro-2,3-dimethyl-5H-cyclopentapyrazine	148.1	HMDB0036142	6428802
2014	16	M-H	1-	HMDB0059845	1.81865	HMDB0059845	HMDB	p-Ethylacetophenone	148.089	HMDB0059845	13642
2014	17	M-H	1-	HMDB0133746	1.7925	HMDB0133746	HMDB	4-phenylbutan-2-one	148.089	HMDB0133746
2014	18	M-H	1-	HMDB0133593	1.63101	HMDB0133593	HMDB	(2E)-2-methyl-3-phenylprop-2-en-1-ol	148.089	HMDB0133593
2014	19	M-H	1-	HMDB0032140	1.47504	HMDB0032140	HMDB	2',4'-Dimethylacetophenone	148.089	HMDB0032140	6985
2014	20	M-H	1-	HMDB0039987	1.43024	HMDB0039987	HMDB	3,5-Dimethyl-2-(1-propenyl)pyrazine	148.1	HMDB0039987	5371957
2014	21	M-H	1-	HMDB0039986	1.42788	HMDB0039986	HMDB	2,5-Dimethyl-3-(1-propenyl)pyrazine	148.1	HMDB0039986	5371955
2014	22	M-H	1-	HMDB0061809	1.35162	HMDB0061809	HMDB	1-Methyl-4-(1-methylpropyl)-benzene	148.125	HMDB0061809
2014	23	M-H	1-	HMDB0039984	1.33666	HMDB0039984	HMDB	3,5-Dimethyl-2-(2-propenyl)pyrazine	148.1	HMDB0039984	590241
2014	24	M-H	1-	HMDB0039988	1.2519	HMDB0039988	HMDB	2,3-Dimethyl-5-(1-propenyl)pyrazine	148.1	HMDB0039988	5372953
2014	25	M-H	1-	HMDB0061810	0.917836	HMDB0061810	HMDB	2,4-Dimethyl-1-(1-methylethyl)-benzene	148.125	HMDB0061810	20832
2014	26	M-H	1-	HMDB0040153	0.742451	HMDB0040153	HMDB	R-3-(Methylthio)-1-hexanol	148.092	HMDB0040153	65413
2014	27	M-H	1-	HMDB0039983	0.352452	HMDB0039983	HMDB	2,5-Dimethyl-3-(2-propenyl)pyrazine	148.1	HMDB0039983	590243
2014	28	M-H	1-	HMDB0039985	-0.129821	HMDB0039985	HMDB	2,3-Dimethyl-5-(2-propenyl)pyrazine	148.1	HMDB0039985	590240
2015	1	M-H	1-	HMDB0002214	2.42044	HMDB0002214	HMDB	Cuminaldehyde	148.089	HMDB0002214	326
2015	2	M-H	1-	HMDB0034892	2.24647	HMDB0034892	HMDB	3-Ethyl-5-methyl-2-vinylpyrazine	148.1	HMDB0034892	6431144
2015	3	M-H	1-	HMDB0032017	2.22095	HMDB0032017	HMDB	3,4,5-Trimethylbenzaldehyde	148.089	HMDB0032017	12287152
2015	4	M-H	1-	HMDB0039832	2.22054	HMDB0039832	HMDB	6,7-Dihydro-2,6-dimethyl-5H-cyclopentapyrazine	148.1	HMDB0039832	12306175
2015	5	M-H	1-	HMDB0032015	2.1673	HMDB0032015	HMDB	Duryl aldehyde	148.089	HMDB0032015	22013
2015	6	M-H	1-	HMDB0032014	2.13725	HMDB0032014	HMDB	2,3,6-Trimethylbenzaldehyde	148.089	HMDB0032014	10236014
2015	7	M-H	1-	HMDB0030837	2.12334	HMDB0030837	HMDB	Anethole	148.089	HMDB0030837	1549040
2015	8	M-H	1-	HMDB0039831	2.11729	HMDB0039831	HMDB	6,7-Dihydro-2,5-dimethyl-5H-cyclopentapyrazine	148.1	HMDB0039831	530404
2015	9	M-H	1-	HMDB0036142	2.10795	HMDB0036142	HMDB	6,7-Dihydro-2,3-dimethyl-5H-cyclopentapyrazine	148.1	HMDB0036142	6428802
2015	10	M-H	1-	HMDB0034121	2.10749	HMDB0034121	HMDB	1-Methoxy-4-(2-propenyl)benzene	148.089	HMDB0034121	8815
2015	11	M-H	1-	HMDB0001126	2.00021	HMDB0001126	HMDB	Nornicotine	148.1	HMDB0001126	412
2015	12	M-H	1-	HMDB0033382	1.9376	HMDB0033382	HMDB	2-(4-Methylphenyl)propanal	148.089	HMDB0033382	60990
2015	13	M-H	1-	HMDB0059845	1.91241	HMDB0059845	HMDB	p-Ethylacetophenone	148.089	HMDB0059845	13642
2015	14	M-H	1-	HMDB0031616	1.89317	HMDB0031616	HMDB	4-Phenyl-3-buten-2-ol	148.089	HMDB0031616	11469151
2015	15	M-H	1-	HMDB0059834	1.83582	HMDB0059834	HMDB	Pentylbenzene	148.125	HMDB0059834	10864
2015	16	M-H	1-	HMDB0133746	1.77159	HMDB0133746	HMDB	4-phenylbutan-2-one	148.089	HMDB0133746
2015	17	M-H	1-	HMDB0032016	1.7334	HMDB0032016	HMDB	2,4,6-Trimethylbenzaldehyde	148.089	HMDB0032016	10254
2015	18	M-H	1-	HMDB0133593	1.63122	HMDB0133593	HMDB	(2E)-2-methyl-3-phenylprop-2-en-1-ol	148.089	HMDB0133593
2015	19	M-H	1-	HMDB0032140	1.50141	HMDB0032140	HMDB	2',4'-Dimethylacetophenone	148.089	HMDB0032140	6985
2015	20	M-H	1-	HMDB0061810	1.12328	HMDB0061810	HMDB	2,4-Dimethyl-1-(1-methylethyl)-benzene	148.125	HMDB0061810	20832
2015	21	M-H	1-	HMDB0061809	0.784635	HMDB0061809	HMDB	1-Methyl-4-(1-methylpropyl)-benzene	148.125	HMDB0061809
2015	22	M-H	1-	HMDB0040153	0.771447	HMDB0040153	HMDB	R-3-(Methylthio)-1-hexanol	148.092	HMDB0040153	65413
2015	23	M-H	1-	HMDB0039988	0.623677	HMDB0039988	HMDB	2,3-Dimethyl-5-(1-propenyl)pyrazine	148.1	HMDB0039988	5372953
2015	24	M-H	1-	HMDB0039987	0.145549	HMDB0039987	HMDB	3,5-Dimethyl-2-(1-propenyl)pyrazine	148.1	HMDB0039987	5371957
2015	25	M-H	1-	HMDB0039986	0.139999	HMDB0039986	HMDB	2,5-Dimethyl-3-(1-propenyl)pyrazine	148.1	HMDB0039986	5371955
2015	26	M-H	1-	HMDB0039984	0.138036	HMDB0039984	HMDB	3,5-Dimethyl-2-(2-propenyl)pyrazine	148.1	HMDB0039984	590241
2015	27	M-H	1-	HMDB0039983	-0.0747598	HMDB0039983	HMDB	2,5-Dimethyl-3-(2-propenyl)pyrazine	148.1	HMDB0039983	590243
2015	28	M-H	1-	HMDB0039985	-0.267837	HMDB0039985	HMDB	2,3-Dimethyl-5-(2-propenyl)pyrazine	148.1	HMDB0039985	590240
2174	1	M-H	1-	HMDB0035736	3.08902	HMDB0035736	HMDB	11,12-Dihydrolactaroviolin	212.12	HMDB0035736	11117364
2174	2	M-H	1-	HMDB0036454	2.45629	HMDB0036454	HMDB	Pyrocurzerenone	212.12	HMDB0036454	12314812
2174	3	M-H	1-	HMDB0030311	2.43838	HMDB0030311	HMDB	Harmine	212.095	HMDB0030311	5280953
2174	4	M-H	1-	HMDB0013696	2.40136	HMDB0013696	HMDB	Urolithin B	212.047	HMDB0013696	5380406
2174	5	M-H	1-	HMDB0041460	2.34545	HMDB0041460	HMDB	Deterrol	212.12	HMDB0041460	154186
2174	6	M-H	1-	HMDB0133486	2.23588	HMDB0133486	HMDB	3-hydroxy-3-(4-hydroxy-3-methoxyphenyl)propanoic acid	212.068	HMDB0133486
2174	7	M-H	1-	HMDB0031704	2.15556	HMDB0031704	HMDB	Danielone	212.068	HMDB0031704	146167
2174	8	M-H	1-	HMDB0034493	2.13013	HMDB0034493	HMDB	Valtrate	212.068	HMDB0034493
2174	9	M-H	1-	HMDB0015442	1.66688	HMDB0015442	HMDB	Butethal	212.116	HMDB0015442	6473
2174	10	M-H	1-	HMDB0032997	1.66508	HMDB0032997	HMDB	2-Hydroxyxanthone	212.047	HMDB0032997	74708
2174	11	M-H	1-	HMDB0030483	1.63441	HMDB0030483	HMDB	Questiomycin A	212.059	HMDB0030483	72725
2174	12	M-H	1-	HMDB0041286	1.59338	HMDB0041286	HMDB	2,3-Dihydroxy-1-(4-hydroxy-3-methoxyphenyl)-1-propanone	212.068	HMDB0041286	15765124
2174	13	M-H	1-	HMDB0041661	1.50497	HMDB0041661	HMDB	3,4-Dihydroxyphenyllactic acid methyl ester	212.068	HMDB0041661	10584634
2174	14	M-H	1-	HMDB0014382	1.50341	HMDB0014382	HMDB	Butabarbital	212.116	HMDB0014382	2479
2174	15	M-H	1-	HMDB0033839	1.44768	HMDB0033839	HMDB	Eudesmic acid	212.068	HMDB0033839	8357
2174	16	M-H	1-	HMDB0037153	1.36916	HMDB0037153	HMDB	S-2,5-Dimethyl-3-furanyl 3-methylbutanethioate	212.087	HMDB0037153	41570
2174	17	M-H	1-	HMDB0041665	1.31659	HMDB0041665	HMDB	3-Hydroxy-4-methoxyphenyllactic acid	212.068	HMDB0041665	21677754
2174	18	M-H	1-	HMDB0000913	1.3151	HMDB0000913	HMDB	Vanillactic acid	212.068	HMDB0000913	160637
2174	19	M-H	1-	HMDB0041663	1.1353	HMDB0041663	HMDB	3-(3,4-Dihydroxyphenyl)-2-methoxypropionic acid	212.068	HMDB0041663
2174	20	M-H	1-	HMDB0033750	0.910833	HMDB0033750	HMDB	D-Glycero-D-galacto-heptitol	212.09	HMDB0033750	101748
2174	21	M-H	1-	HMDB0014814	0.646431	HMDB0014814	HMDB	Benzyl Benzoate	212.084	HMDB0014814	2345
2174	22	M-H	1-	HMDB0033835	0.494549	HMDB0033835	HMDB	Propyl gallate	212.068	HMDB0033835	4947
2174	23	M-H	1-	HMDB0032999	0.481532	HMDB0032999	HMDB	4-Hydroxyxanthone	212.047	HMDB0032999	611428
2174	24	M-H	1-	HMDB0032039	0.423715	HMDB0032039	HMDB	Benzoin	212.084	HMDB0032039	8400
2174	25	M-H	1-	HMDB0011180	0.378981	HMDB0011180	HMDB	L-prolyl-L-proline	212.116	HMDB0011180	263469
2174	26	M-H	1-	HMDB0059744	0.320328	HMDB0059744	HMDB	3,4-Methyleneazelaic acid	212.105	HMDB0059744
2174	27	M-H	1-	HMDB0060557	0.203444	HMDB0060557	HMDB	beta-(2-Methoxyphenoxy)-lactic acid	212.068	HMDB0060557
2174	28	M-H	1-	HMDB0028843	0.0921908	HMDB0028843	HMDB	Glycyl-Histidine	212.091	HMDB0028843	417360
2174	29	M-H	1-	HMDB0028885	0.0592431	HMDB0028885	HMDB	Histidinyl-Glycine	212.091	HMDB0028885	351662
2174	30	M-H	1-	HMDB0029707	-0.0955437	HMDB0029707	HMDB	2-Amino-3,4-dimethylimidazo[4,5-f]quinoline	212.106	HMDB0029707	62274
2174	31	M-H	1-	HMDB0032066	-0.881493	HMDB0032066	HMDB	Carbanilide	212.095	HMDB0032066	7595
2177	1	M-H	1-	HMDB0002214	2.40678	HMDB0002214	HMDB	Cuminaldehyde	148.089	HMDB0002214	326
2177	2	M-H	1-	HMDB0030837	2.37389	HMDB0030837	HMDB	Anethole	148.089	HMDB0030837	1549040
2177	3	M-H	1-	HMDB0034121	2.2377	HMDB0034121	HMDB	1-Methoxy-4-(2-propenyl)benzene	148.089	HMDB0034121	8815
2177	4	M-H	1-	HMDB0032015	2.23596	HMDB0032015	HMDB	Duryl aldehyde	148.089	HMDB0032015	22013
2177	5	M-H	1-	HMDB0032017	2.07407	HMDB0032017	HMDB	3,4,5-Trimethylbenzaldehyde	148.089	HMDB0032017	12287152
2177	6	M-H	1-	HMDB0059834	2.04515	HMDB0059834	HMDB	Pentylbenzene	148.125	HMDB0059834	10864
2177	7	M-H	1-	HMDB0032014	2.03475	HMDB0032014	HMDB	2,3,6-Trimethylbenzaldehyde	148.089	HMDB0032014	10236014
2177	8	M-H	1-	HMDB0032016	2.01212	HMDB0032016	HMDB	2,4,6-Trimethylbenzaldehyde	148.089	HMDB0032016	10254
2177	9	M-H	1-	HMDB0034892	2.00888	HMDB0034892	HMDB	3-Ethyl-5-methyl-2-vinylpyrazine	148.1	HMDB0034892	6431144
2177	10	M-H	1-	HMDB0039831	1.88244	HMDB0039831	HMDB	6,7-Dihydro-2,5-dimethyl-5H-cyclopentapyrazine	148.1	HMDB0039831	530404
2177	11	M-H	1-	HMDB0059845	1.87585	HMDB0059845	HMDB	p-Ethylacetophenone	148.089	HMDB0059845	13642
2177	12	M-H	1-	HMDB0033382	1.85428	HMDB0033382	HMDB	2-(4-Methylphenyl)propanal	148.089	HMDB0033382	60990
2177	13	M-H	1-	HMDB0039832	1.79145	HMDB0039832	HMDB	6,7-Dihydro-2,6-dimethyl-5H-cyclopentapyrazine	148.1	HMDB0039832	12306175
2177	14	M-H	1-	HMDB0001126	1.78565	HMDB0001126	HMDB	Nornicotine	148.1	HMDB0001126	412
2177	15	M-H	1-	HMDB0133746	1.76578	HMDB0133746	HMDB	4-phenylbutan-2-one	148.089	HMDB0133746
2177	16	M-H	1-	HMDB0036142	1.68069	HMDB0036142	HMDB	6,7-Dihydro-2,3-dimethyl-5H-cyclopentapyrazine	148.1	HMDB0036142	6428802
2177	17	M-H	1-	HMDB0032140	1.55559	HMDB0032140	HMDB	2',4'-Dimethylacetophenone	148.089	HMDB0032140	6985
2177	18	M-H	1-	HMDB0133593	1.49728	HMDB0133593	HMDB	(2E)-2-methyl-3-phenylprop-2-en-1-ol	148.089	HMDB0133593
2177	19	M-H	1-	HMDB0031616	1.48026	HMDB0031616	HMDB	4-Phenyl-3-buten-2-ol	148.089	HMDB0031616	11469151
2177	20	M-H	1-	HMDB0061809	1.16356	HMDB0061809	HMDB	1-Methyl-4-(1-methylpropyl)-benzene	148.125	HMDB0061809
2177	21	M-H	1-	HMDB0061810	0.502732	HMDB0061810	HMDB	2,4-Dimethyl-1-(1-methylethyl)-benzene	148.125	HMDB0061810	20832
2177	22	M-H	1-	HMDB0039987	0.32948	HMDB0039987	HMDB	3,5-Dimethyl-2-(1-propenyl)pyrazine	148.1	HMDB0039987	5371957
2177	23	M-H	1-	HMDB0039986	0.329466	HMDB0039986	HMDB	2,5-Dimethyl-3-(1-propenyl)pyrazine	148.1	HMDB0039986	5371955
2177	24	M-H	1-	HMDB0039988	0.329443	HMDB0039988	HMDB	2,3-Dimethyl-5-(1-propenyl)pyrazine	148.1	HMDB0039988	5372953
2177	25	M-H	1-	HMDB0039984	0.322746	HMDB0039984	HMDB	3,5-Dimethyl-2-(2-propenyl)pyrazine	148.1	HMDB0039984	590241
2177	26	M-H	1-	HMDB0040153	0.30066	HMDB0040153	HMDB	R-3-(Methylthio)-1-hexanol	148.092	HMDB0040153	65413
2177	27	M-H	1-	HMDB0039985	-0.772423	HMDB0039985	HMDB	2,3-Dimethyl-5-(2-propenyl)pyrazine	148.1	HMDB0039985	590240
2177	28	M-H	1-	HMDB0039983	-0.839501	HMDB0039983	HMDB	2,5-Dimethyl-3-(2-propenyl)pyrazine	148.1	HMDB0039983	590243
2282	1	M-H	1-	HMDB0011619	1.35374	HMDB0011619	HMDB	Arachidyl alcohol	298.324	HMDB0011619	12404
2292	1	M-H	1-	HMDB0031616	2.14398	HMDB0031616	HMDB	4-Phenyl-3-buten-2-ol	148.089	HMDB0031616	11469151
2292	2	M-H	1-	HMDB0032017	2.12362	HMDB0032017	HMDB	3,4,5-Trimethylbenzaldehyde	148.089	HMDB0032017	12287152
2292	3	M-H	1-	HMDB0034892	2.11198	HMDB0034892	HMDB	3-Ethyl-5-methyl-2-vinylpyrazine	148.1	HMDB0034892	6431144
2292	4	M-H	1-	HMDB0030837	2.10553	HMDB0030837	HMDB	Anethole	148.089	HMDB0030837	1549040
2292	5	M-H	1-	HMDB0002214	2.04338	HMDB0002214	HMDB	Cuminaldehyde	148.089	HMDB0002214	326
2292	6	M-H	1-	HMDB0034121	2.02876	HMDB0034121	HMDB	1-Methoxy-4-(2-propenyl)benzene	148.089	HMDB0034121	8815
2292	7	M-H	1-	HMDB0033382	1.96438	HMDB0033382	HMDB	2-(4-Methylphenyl)propanal	148.089	HMDB0033382	60990
2292	8	M-H	1-	HMDB0059845	1.92468	HMDB0059845	HMDB	p-Ethylacetophenone	148.089	HMDB0059845	13642
2292	9	M-H	1-	HMDB0039831	1.88499	HMDB0039831	HMDB	6,7-Dihydro-2,5-dimethyl-5H-cyclopentapyrazine	148.1	HMDB0039831	530404
2292	10	M-H	1-	HMDB0032014	1.86194	HMDB0032014	HMDB	2,3,6-Trimethylbenzaldehyde	148.089	HMDB0032014	10236014
2292	11	M-H	1-	HMDB0133746	1.85329	HMDB0133746	HMDB	4-phenylbutan-2-one	148.089	HMDB0133746
2292	12	M-H	1-	HMDB0039832	1.82737	HMDB0039832	HMDB	6,7-Dihydro-2,6-dimethyl-5H-cyclopentapyrazine	148.1	HMDB0039832	12306175
2292	13	M-H	1-	HMDB0001126	1.71416	HMDB0001126	HMDB	Nornicotine	148.1	HMDB0001126	412
2292	14	M-H	1-	HMDB0059834	1.62987	HMDB0059834	HMDB	Pentylbenzene	148.125	HMDB0059834	10864
2292	15	M-H	1-	HMDB0032015	1.59373	HMDB0032015	HMDB	Duryl aldehyde	148.089	HMDB0032015	22013
2292	16	M-H	1-	HMDB0061809	1.27392	HMDB0061809	HMDB	1-Methyl-4-(1-methylpropyl)-benzene	148.125	HMDB0061809
2292	17	M-H	1-	HMDB0036142	1.269	HMDB0036142	HMDB	6,7-Dihydro-2,3-dimethyl-5H-cyclopentapyrazine	148.1	HMDB0036142	6428802
2292	18	M-H	1-	HMDB0133593	1.13397	HMDB0133593	HMDB	(2E)-2-methyl-3-phenylprop-2-en-1-ol	148.089	HMDB0133593
2292	19	M-H	1-	HMDB0032140	0.761479	HMDB0032140	HMDB	2',4'-Dimethylacetophenone	148.089	HMDB0032140	6985
2292	20	M-H	1-	HMDB0039987	0.630644	HMDB0039987	HMDB	3,5-Dimethyl-2-(1-propenyl)pyrazine	148.1	HMDB0039987	5371957
2292	21	M-H	1-	HMDB0039986	0.630619	HMDB0039986	HMDB	2,5-Dimethyl-3-(1-propenyl)pyrazine	148.1	HMDB0039986	5371955
2292	22	M-H	1-	HMDB0039988	0.630577	HMDB0039988	HMDB	2,3-Dimethyl-5-(1-propenyl)pyrazine	148.1	HMDB0039988	5372953
2292	23	M-H	1-	HMDB0032016	0.618626	HMDB0032016	HMDB	2,4,6-Trimethylbenzaldehyde	148.089	HMDB0032016	10254
2292	24	M-H	1-	HMDB0039984	0.618413	HMDB0039984	HMDB	3,5-Dimethyl-2-(2-propenyl)pyrazine	148.1	HMDB0039984	590241
2292	25	M-H	1-	HMDB0040153	0.550236	HMDB0040153	HMDB	R-3-(Methylthio)-1-hexanol	148.092	HMDB0040153	65413
2292	26	M-H	1-	HMDB0061810	0.355347	HMDB0061810	HMDB	2,4-Dimethyl-1-(1-methylethyl)-benzene	148.125	HMDB0061810	20832
2362	1	M-H	1-	HMDB0002214	2.63027	HMDB0002214	HMDB	Cuminaldehyde	148.089	HMDB0002214	326
2362	2	M-H	1-	HMDB0059845	2.43567	HMDB0059845	HMDB	p-Ethylacetophenone	148.089	HMDB0059845	13642
2362	3	M-H	1-	HMDB0039832	2.38256	HMDB0039832	HMDB	6,7-Dihydro-2,6-dimethyl-5H-cyclopentapyrazine	148.1	HMDB0039832	12306175
2362	4	M-H	1-	HMDB0039831	2.32741	HMDB0039831	HMDB	6,7-Dihydro-2,5-dimethyl-5H-cyclopentapyrazine	148.1	HMDB0039831	530404
2362	5	M-H	1-	HMDB0034121	2.24767	HMDB0034121	HMDB	1-Methoxy-4-(2-propenyl)benzene	148.089	HMDB0034121	8815
2362	6	M-H	1-	HMDB0032017	2.24522	HMDB0032017	HMDB	3,4,5-Trimethylbenzaldehyde	148.089	HMDB0032017	12287152
2362	7	M-H	1-	HMDB0034892	2.18712	HMDB0034892	HMDB	3-Ethyl-5-methyl-2-vinylpyrazine	148.1	HMDB0034892	6431144
2362	8	M-H	1-	HMDB0030837	1.93388	HMDB0030837	HMDB	Anethole	148.089	HMDB0030837	1549040
2362	9	M-H	1-	HMDB0059834	1.92904	HMDB0059834	HMDB	Pentylbenzene	148.125	HMDB0059834	10864
2362	10	M-H	1-	HMDB0033382	1.92859	HMDB0033382	HMDB	2-(4-Methylphenyl)propanal	148.089	HMDB0033382	60990
2362	11	M-H	1-	HMDB0036142	1.87447	HMDB0036142	HMDB	6,7-Dihydro-2,3-dimethyl-5H-cyclopentapyrazine	148.1	HMDB0036142	6428802
2362	12	M-H	1-	HMDB0133746	1.82056	HMDB0133746	HMDB	4-phenylbutan-2-one	148.089	HMDB0133746
2362	13	M-H	1-	HMDB0032015	1.77276	HMDB0032015	HMDB	Duryl aldehyde	148.089	HMDB0032015	22013
2362	14	M-H	1-	HMDB0032014	1.77007	HMDB0032014	HMDB	2,3,6-Trimethylbenzaldehyde	148.089	HMDB0032014	10236014
2362	15	M-H	1-	HMDB0032140	1.53013	HMDB0032140	HMDB	2',4'-Dimethylacetophenone	148.089	HMDB0032140	6985
2362	16	M-H	1-	HMDB0032016	1.49526	HMDB0032016	HMDB	2,4,6-Trimethylbenzaldehyde	148.089	HMDB0032016	10254
2362	17	M-H	1-	HMDB0001126	1.40081	HMDB0001126	HMDB	Nornicotine	148.1	HMDB0001126	412
2362	18	M-H	1-	HMDB0133593	1.37308	HMDB0133593	HMDB	(2E)-2-methyl-3-phenylprop-2-en-1-ol	148.089	HMDB0133593
2362	19	M-H	1-	HMDB0061809	1.20399	HMDB0061809	HMDB	1-Methyl-4-(1-methylpropyl)-benzene	148.125	HMDB0061809
2362	20	M-H	1-	HMDB0031616	0.923392	HMDB0031616	HMDB	4-Phenyl-3-buten-2-ol	148.089	HMDB0031616	11469151
2362	21	M-H	1-	HMDB0061810	0.0569158	HMDB0061810	HMDB	2,4-Dimethyl-1-(1-methylethyl)-benzene	148.125	HMDB0061810	20832
2362	22	M-H	1-	HMDB0039984	-0.394863	HMDB0039984	HMDB	3,5-Dimethyl-2-(2-propenyl)pyrazine	148.1	HMDB0039984	590241
2362	23	M-H	1-	HMDB0039987	-0.613388	HMDB0039987	HMDB	3,5-Dimethyl-2-(1-propenyl)pyrazine	148.1	HMDB0039987	5371957
2362	24	M-H	1-	HMDB0039986	-0.622168	HMDB0039986	HMDB	2,5-Dimethyl-3-(1-propenyl)pyrazine	148.1	HMDB0039986	5371955
2362	25	M-H	1-	HMDB0040153	-0.673349	HMDB0040153	HMDB	R-3-(Methylthio)-1-hexanol	148.092	HMDB0040153	65413
2362	26	M-H	1-	HMDB0039983	-0.967194	HMDB0039983	HMDB	2,5-Dimethyl-3-(2-propenyl)pyrazine	148.1	HMDB0039983	590243
2362	27	M-H	1-	HMDB0039988	-1.11485	HMDB0039988	HMDB	2,3-Dimethyl-5-(1-propenyl)pyrazine	148.1	HMDB0039988	5372953
2362	28	M-H	1-	HMDB0039985	-1.65588	HMDB0039985	HMDB	2,3-Dimethyl-5-(2-propenyl)pyrazine	148.1	HMDB0039985	590240
2363	1	M-H	1-	HMDB0039831	2.71673	HMDB0039831	HMDB	6,7-Dihydro-2,5-dimethyl-5H-cyclopentapyrazine	148.1	HMDB0039831	530404
2363	2	M-H	1-	HMDB0002214	2.67077	HMDB0002214	HMDB	Cuminaldehyde	148.089	HMDB0002214	326
2363	3	M-H	1-	HMDB0034892	2.55228	HMDB0034892	HMDB	3-Ethyl-5-methyl-2-vinylpyrazine	148.1	HMDB0034892	6431144
2363	4	M-H	1-	HMDB0032014	2.479	HMDB0032014	HMDB	2,3,6-Trimethylbenzaldehyde	148.089	HMDB0032014	10236014
2363	5	M-H	1-	HMDB0033382	2.38589	HMDB0033382	HMDB	2-(4-Methylphenyl)propanal	148.089	HMDB0033382	60990
2363	6	M-H	1-	HMDB0032015	2.3819	HMDB0032015	HMDB	Duryl aldehyde	148.089	HMDB0032015	22013
2363	7	M-H	1-	HMDB0032017	2.36167	HMDB0032017	HMDB	3,4,5-Trimethylbenzaldehyde	148.089	HMDB0032017	12287152
2363	8	M-H	1-	HMDB0031616	2.29082	HMDB0031616	HMDB	4-Phenyl-3-buten-2-ol	148.089	HMDB0031616	11469151
2363	9	M-H	1-	HMDB0059834	2.28565	HMDB0059834	HMDB	Pentylbenzene	148.125	HMDB0059834	10864
2363	10	M-H	1-	HMDB0001126	2.19942	HMDB0001126	HMDB	Nornicotine	148.1	HMDB0001126	412
2363	11	M-H	1-	HMDB0034121	2.19414	HMDB0034121	HMDB	1-Methoxy-4-(2-propenyl)benzene	148.089	HMDB0034121	8815
2363	12	M-H	1-	HMDB0030837	2.18585	HMDB0030837	HMDB	Anethole	148.089	HMDB0030837	1549040
2363	13	M-H	1-	HMDB0039832	2.14628	HMDB0039832	HMDB	6,7-Dihydro-2,6-dimethyl-5H-cyclopentapyrazine	148.1	HMDB0039832	12306175
2363	14	M-H	1-	HMDB0032016	2.08037	HMDB0032016	HMDB	2,4,6-Trimethylbenzaldehyde	148.089	HMDB0032016	10254
2363	15	M-H	1-	HMDB0036142	2.00022	HMDB0036142	HMDB	6,7-Dihydro-2,3-dimethyl-5H-cyclopentapyrazine	148.1	HMDB0036142	6428802
2363	16	M-H	1-	HMDB0059845	1.81865	HMDB0059845	HMDB	p-Ethylacetophenone	148.089	HMDB0059845	13642
2363	17	M-H	1-	HMDB0133746	1.7925	HMDB0133746	HMDB	4-phenylbutan-2-one	148.089	HMDB0133746
2363	18	M-H	1-	HMDB0133593	1.63101	HMDB0133593	HMDB	(2E)-2-methyl-3-phenylprop-2-en-1-ol	148.089	HMDB0133593
2363	19	M-H	1-	HMDB0032140	1.47504	HMDB0032140	HMDB	2',4'-Dimethylacetophenone	148.089	HMDB0032140	6985
2363	20	M-H	1-	HMDB0039987	1.43024	HMDB0039987	HMDB	3,5-Dimethyl-2-(1-propenyl)pyrazine	148.1	HMDB0039987	5371957
2363	21	M-H	1-	HMDB0039986	1.42788	HMDB0039986	HMDB	2,5-Dimethyl-3-(1-propenyl)pyrazine	148.1	HMDB0039986	5371955
2363	22	M-H	1-	HMDB0061809	1.35162	HMDB0061809	HMDB	1-Methyl-4-(1-methylpropyl)-benzene	148.125	HMDB0061809
2363	23	M-H	1-	HMDB0039984	1.33666	HMDB0039984	HMDB	3,5-Dimethyl-2-(2-propenyl)pyrazine	148.1	HMDB0039984	590241
2363	24	M-H	1-	HMDB0039988	1.2519	HMDB0039988	HMDB	2,3-Dimethyl-5-(1-propenyl)pyrazine	148.1	HMDB0039988	5372953
2363	25	M-H	1-	HMDB0061810	0.917836	HMDB0061810	HMDB	2,4-Dimethyl-1-(1-methylethyl)-benzene	148.125	HMDB0061810	20832
2363	26	M-H	1-	HMDB0040153	0.742451	HMDB0040153	HMDB	R-3-(Methylthio)-1-hexanol	148.092	HMDB0040153	65413
2363	27	M-H	1-	HMDB0039983	0.352452	HMDB0039983	HMDB	2,5-Dimethyl-3-(2-propenyl)pyrazine	148.1	HMDB0039983	590243
2363	28	M-H	1-	HMDB0039985	-0.129821	HMDB0039985	HMDB	2,3-Dimethyl-5-(2-propenyl)pyrazine	148.1	HMDB0039985	590240
2521	1	M-H	1-	HMDB0037111	1.7643	HMDB0037111	HMDB	Musanolone C	306.089	HMDB0037111	10804574
2521	2	M-H	1-	HMDB0032848	1.6986	HMDB0032848	HMDB	2,3-Dihydro-2,3-dihydroxy-4-(4-hydroxyphenyl)-1H-phenalen-1-one	306.089	HMDB0032848
2521	3	M-H	1-	HMDB0059651	1.40481	HMDB0059651	HMDB	2-(3,4-Dihydroxybenzoyloxy)-4,6-dihydroxybenzoate	306.038	HMDB0059651	440370
2521	4	M-H	1-	HMDB0059978	1.05165	HMDB0059978	HMDB	4-Hydroxy-5-(dihydroxyphenyl)-valeric acid-O-sulphate	306.041	HMDB0059978
2521	4	M-H	1-	HMDB0059979	1.05165	HMDB0059979	HMDB	4-Hydroxy-5-(dihydroxyphenyl)-valeric acid-O-sulphate III	306.041	HMDB0059979
2521	5	M-H	1-	HMDB0029891	1.04296	HMDB0029891	HMDB	Starch acetate	306.095	HMDB0029891
2521	6	M-H	1-	HMDB0011640	0.988236	HMDB0011640	HMDB	Uridine 2',3'-cyclic phosphate	306.025	HMDB0011640	439715
2521	7	M-H	1-	HMDB0031870	0.850683	HMDB0031870	HMDB	gamma-Glutamyl-S-(1-propenyl)cysteine sulfoxide	306.089	HMDB0031870
2521	8	M-H	1-	HMDB0038361	0.607159	HMDB0038361	HMDB	(-)-Epigallocatechin	306.074	HMDB0038361	72277
2521	8	M-H	1-	HMDB0038365	0.607159	HMDB0038365	HMDB	(+)-Gallocatechin	306.074	HMDB0038365	65084
2521	9	M-H	1-	HMDB0060575	-0.543329	HMDB0060575	HMDB	Dehydrowarfarin	306.089	HMDB0060575
2525	1	M-H	1-	HMDB0032017	2.51322	HMDB0032017	HMDB	3,4,5-Trimethylbenzaldehyde	148.089	HMDB0032017	12287152
2525	2	M-H	1-	HMDB0002214	2.4568	HMDB0002214	HMDB	Cuminaldehyde	148.089	HMDB0002214	326
2525	3	M-H	1-	HMDB0033382	2.34532	HMDB0033382	HMDB	2-(4-Methylphenyl)propanal	148.089	HMDB0033382	60990
2525	4	M-H	1-	HMDB0059845	2.32355	HMDB0059845	HMDB	p-Ethylacetophenone	148.089	HMDB0059845	13642
2525	5	M-H	1-	HMDB0034121	2.30907	HMDB0034121	HMDB	1-Methoxy-4-(2-propenyl)benzene	148.089	HMDB0034121	8815
2525	6	M-H	1-	HMDB0032014	2.19891	HMDB0032014	HMDB	2,3,6-Trimethylbenzaldehyde	148.089	HMDB0032014	10236014
2525	7	M-H	1-	HMDB0032015	2.17632	HMDB0032015	HMDB	Duryl aldehyde	148.089	HMDB0032015	22013
2525	8	M-H	1-	HMDB0030837	2.17315	HMDB0030837	HMDB	Anethole	148.089	HMDB0030837	1549040
2525	9	M-H	1-	HMDB0039831	2.15525	HMDB0039831	HMDB	6,7-Dihydro-2,5-dimethyl-5H-cyclopentapyrazine	148.1	HMDB0039831	530404
2525	10	M-H	1-	HMDB0034892	2.01918	HMDB0034892	HMDB	3-Ethyl-5-methyl-2-vinylpyrazine	148.1	HMDB0034892	6431144
2525	11	M-H	1-	HMDB0133746	1.9341	HMDB0133746	HMDB	4-phenylbutan-2-one	148.089	HMDB0133746
2525	12	M-H	1-	HMDB0059834	1.8914	HMDB0059834	HMDB	Pentylbenzene	148.125	HMDB0059834	10864
2525	13	M-H	1-	HMDB0032140	1.82587	HMDB0032140	HMDB	2',4'-Dimethylacetophenone	148.089	HMDB0032140	6985
2525	14	M-H	1-	HMDB0001126	1.71799	HMDB0001126	HMDB	Nornicotine	148.1	HMDB0001126	412
2525	15	M-H	1-	HMDB0039832	1.71358	HMDB0039832	HMDB	6,7-Dihydro-2,6-dimethyl-5H-cyclopentapyrazine	148.1	HMDB0039832	12306175
2525	16	M-H	1-	HMDB0032016	1.66416	HMDB0032016	HMDB	2,4,6-Trimethylbenzaldehyde	148.089	HMDB0032016	10254
2525	17	M-H	1-	HMDB0036142	1.61251	HMDB0036142	HMDB	6,7-Dihydro-2,3-dimethyl-5H-cyclopentapyrazine	148.1	HMDB0036142	6428802
2525	18	M-H	1-	HMDB0133593	1.55483	HMDB0133593	HMDB	(2E)-2-methyl-3-phenylprop-2-en-1-ol	148.089	HMDB0133593
2525	19	M-H	1-	HMDB0061809	1.41271	HMDB0061809	HMDB	1-Methyl-4-(1-methylpropyl)-benzene	148.125	HMDB0061809
2525	20	M-H	1-	HMDB0031616	1.20288	HMDB0031616	HMDB	4-Phenyl-3-buten-2-ol	148.089	HMDB0031616	11469151
2525	21	M-H	1-	HMDB0061810	1.15415	HMDB0061810	HMDB	2,4-Dimethyl-1-(1-methylethyl)-benzene	148.125	HMDB0061810	20832
2525	22	M-H	1-	HMDB0039984	0.585548	HMDB0039984	HMDB	3,5-Dimethyl-2-(2-propenyl)pyrazine	148.1	HMDB0039984	590241
2525	23	M-H	1-	HMDB0039987	0.391567	HMDB0039987	HMDB	3,5-Dimethyl-2-(1-propenyl)pyrazine	148.1	HMDB0039987	5371957
2525	24	M-H	1-	HMDB0039986	0.381608	HMDB0039986	HMDB	2,5-Dimethyl-3-(1-propenyl)pyrazine	148.1	HMDB0039986	5371955
2525	25	M-H	1-	HMDB0040153	0.286308	HMDB0040153	HMDB	R-3-(Methylthio)-1-hexanol	148.092	HMDB0040153	65413
2525	26	M-H	1-	HMDB0039983	-0.00150179	HMDB0039983	HMDB	2,5-Dimethyl-3-(2-propenyl)pyrazine	148.1	HMDB0039983	590243
2525	27	M-H	1-	HMDB0039988	-0.0182966	HMDB0039988	HMDB	2,3-Dimethyl-5-(1-propenyl)pyrazine	148.1	HMDB0039988	5372953
2525	28	M-H	1-	HMDB0039985	-0.514183	HMDB0039985	HMDB	2,3-Dimethyl-5-(2-propenyl)pyrazine	148.1	HMDB0039985	590240
2703	1	M-H	1-	HMDB0029695	1.33899	HMDB0029695	HMDB	Hexacosanal	380.402	HMDB0029695	3084462
2703	2	M-H	1-	HMDB0032661	1.02425	HMDB0032661	HMDB	2-Methylhexacosane	380.438	HMDB0032661	150931
2719	1	M-H	1-	HMDB0032017	2.76645	HMDB0032017	HMDB	3,4,5-Trimethylbenzaldehyde	148.089	HMDB0032017	12287152
2719	2	M-H	1-	HMDB0002214	2.58779	HMDB0002214	HMDB	Cuminaldehyde	148.089	HMDB0002214	326
2719	3	M-H	1-	HMDB0033382	2.5846	HMDB0033382	HMDB	2-(4-Methylphenyl)propanal	148.089	HMDB0033382	60990
2719	4	M-H	1-	HMDB0039831	2.45462	HMDB0039831	HMDB	6,7-Dihydro-2,5-dimethyl-5H-cyclopentapyrazine	148.1	HMDB0039831	530404
2719	5	M-H	1-	HMDB0034121	2.32025	HMDB0034121	HMDB	1-Methoxy-4-(2-propenyl)benzene	148.089	HMDB0034121	8815
2719	6	M-H	1-	HMDB0032014	2.29442	HMDB0032014	HMDB	2,3,6-Trimethylbenzaldehyde	148.089	HMDB0032014	10236014
2719	7	M-H	1-	HMDB0034892	2.21357	HMDB0034892	HMDB	3-Ethyl-5-methyl-2-vinylpyrazine	148.1	HMDB0034892	6431144
2719	8	M-H	1-	HMDB0030837	2.15219	HMDB0030837	HMDB	Anethole	148.089	HMDB0030837	1549040
2719	9	M-H	1-	HMDB0032015	2.13945	HMDB0032015	HMDB	Duryl aldehyde	148.089	HMDB0032015	22013
2719	10	M-H	1-	HMDB0039832	2.13432	HMDB0039832	HMDB	6,7-Dihydro-2,6-dimethyl-5H-cyclopentapyrazine	148.1	HMDB0039832	12306175
2719	11	M-H	1-	HMDB0059845	2.09529	HMDB0059845	HMDB	p-Ethylacetophenone	148.089	HMDB0059845	13642
2719	12	M-H	1-	HMDB0059834	2.09109	HMDB0059834	HMDB	Pentylbenzene	148.125	HMDB0059834	10864
2719	13	M-H	1-	HMDB0133746	1.99514	HMDB0133746	HMDB	4-phenylbutan-2-one	148.089	HMDB0133746
2719	14	M-H	1-	HMDB0001126	1.94825	HMDB0001126	HMDB	Nornicotine	148.1	HMDB0001126	412
2719	15	M-H	1-	HMDB0036142	1.88856	HMDB0036142	HMDB	6,7-Dihydro-2,3-dimethyl-5H-cyclopentapyrazine	148.1	HMDB0036142	6428802
2719	16	M-H	1-	HMDB0031616	1.76812	HMDB0031616	HMDB	4-Phenyl-3-buten-2-ol	148.089	HMDB0031616	11469151
2719	17	M-H	1-	HMDB0133593	1.74127	HMDB0133593	HMDB	(2E)-2-methyl-3-phenylprop-2-en-1-ol	148.089	HMDB0133593
2719	18	M-H	1-	HMDB0032140	1.71468	HMDB0032140	HMDB	2',4'-Dimethylacetophenone	148.089	HMDB0032140	6985
2719	19	M-H	1-	HMDB0032016	1.47059	HMDB0032016	HMDB	2,4,6-Trimethylbenzaldehyde	148.089	HMDB0032016	10254
2719	20	M-H	1-	HMDB0061809	1.40323	HMDB0061809	HMDB	1-Methyl-4-(1-methylpropyl)-benzene	148.125	HMDB0061809
2719	21	M-H	1-	HMDB0061810	1.06655	HMDB0061810	HMDB	2,4-Dimethyl-1-(1-methylethyl)-benzene	148.125	HMDB0061810	20832
2719	22	M-H	1-	HMDB0040153	0.84732	HMDB0040153	HMDB	R-3-(Methylthio)-1-hexanol	148.092	HMDB0040153	65413
2719	23	M-H	1-	HMDB0039984	0.705197	HMDB0039984	HMDB	3,5-Dimethyl-2-(2-propenyl)pyrazine	148.1	HMDB0039984	590241
2719	24	M-H	1-	HMDB0039987	0.419147	HMDB0039987	HMDB	3,5-Dimethyl-2-(1-propenyl)pyrazine	148.1	HMDB0039987	5371957
2719	25	M-H	1-	HMDB0039986	0.4091	HMDB0039986	HMDB	2,5-Dimethyl-3-(1-propenyl)pyrazine	148.1	HMDB0039986	5371955
2719	26	M-H	1-	HMDB0039983	0.141502	HMDB0039983	HMDB	2,5-Dimethyl-3-(2-propenyl)pyrazine	148.1	HMDB0039983	590243
2719	27	M-H	1-	HMDB0039988	-0.151755	HMDB0039988	HMDB	2,3-Dimethyl-5-(1-propenyl)pyrazine	148.1	HMDB0039988	5372953
2719	28	M-H	1-	HMDB0039985	-0.667545	HMDB0039985	HMDB	2,3-Dimethyl-5-(2-propenyl)pyrazine	148.1	HMDB0039985	590240
2735	1	M-H	1-	HMDB0035583	2.87519	HMDB0035583	HMDB	1-Phenyl-1,3-octadecanedione	358.287	HMDB0035583	87027
2735	2	M-H	1-	HMDB0035856	2.13629	HMDB0035856	HMDB	11,12-Dimethoxy-8,11,13-abietatrien-20,7-olide	358.214	HMDB0035856
2735	3	M-H	1-	HMDB0040619	1.95744	HMDB0040619	HMDB	Piperoic acid	358.214	HMDB0040619
2735	4	M-H	1-	HMDB0005076	1.94721	HMDB0005076	HMDB	13,14-Dihydro PGF-1a	358.272	HMDB0005076	5311239
2735	5	M-H	1-	HMDB0033443	1.75671	HMDB0033443	HMDB	Sorgoleone 358	358.214	HMDB0033443
2735	6	M-H	1-	HMDB0060114	1.25356	HMDB0060114	HMDB	24,25,26,27-Tetranor-23-oxo-hydroxyvitamin D3	358.251	HMDB0060114
2735	7	M-H	1-	HMDB0006322	1.176	HMDB0006322	HMDB	Tetracosapentaenoic acid (24:5n-6)	358.287	HMDB0006322	14505435
2735	8	M-H	1-	HMDB0006323	1.17577	HMDB0006323	HMDB	Tetracosapentaenoic acid (24:5n-3)	358.287	HMDB0006323	52921801
2746	1	M-H	1-	HMDB0002214	2.20898	HMDB0002214	HMDB	Cuminaldehyde	148.089	HMDB0002214	326
2746	2	M-H	1-	HMDB0032017	2.15897	HMDB0032017	HMDB	3,4,5-Trimethylbenzaldehyde	148.089	HMDB0032017	12287152
2746	3	M-H	1-	HMDB0034892	2.08918	HMDB0034892	HMDB	3-Ethyl-5-methyl-2-vinylpyrazine	148.1	HMDB0034892	6431144
2746	4	M-H	1-	HMDB0039831	2.06984	HMDB0039831	HMDB	6,7-Dihydro-2,5-dimethyl-5H-cyclopentapyrazine	148.1	HMDB0039831	530404
2746	5	M-H	1-	HMDB0059845	2.05117	HMDB0059845	HMDB	p-Ethylacetophenone	148.089	HMDB0059845	13642
2746	6	M-H	1-	HMDB0032014	2.04669	HMDB0032014	HMDB	2,3,6-Trimethylbenzaldehyde	148.089	HMDB0032014	10236014
2746	7	M-H	1-	HMDB0039832	1.96806	HMDB0039832	HMDB	6,7-Dihydro-2,6-dimethyl-5H-cyclopentapyrazine	148.1	HMDB0039832	12306175
2746	8	M-H	1-	HMDB0034121	1.962	HMDB0034121	HMDB	1-Methoxy-4-(2-propenyl)benzene	148.089	HMDB0034121	8815
2746	9	M-H	1-	HMDB0030837	1.95517	HMDB0030837	HMDB	Anethole	148.089	HMDB0030837	1549040
2746	10	M-H	1-	HMDB0033382	1.94987	HMDB0033382	HMDB	2-(4-Methylphenyl)propanal	148.089	HMDB0033382	60990
2746	11	M-H	1-	HMDB0133746	1.82985	HMDB0133746	HMDB	4-phenylbutan-2-one	148.089	HMDB0133746
2746	12	M-H	1-	HMDB0001126	1.826	HMDB0001126	HMDB	Nornicotine	148.1	HMDB0001126	412
2746	13	M-H	1-	HMDB0032015	1.77412	HMDB0032015	HMDB	Duryl aldehyde	148.089	HMDB0032015	22013
2746	14	M-H	1-	HMDB0059834	1.7316	HMDB0059834	HMDB	Pentylbenzene	148.125	HMDB0059834	10864
2746	15	M-H	1-	HMDB0036142	1.54458	HMDB0036142	HMDB	6,7-Dihydro-2,3-dimethyl-5H-cyclopentapyrazine	148.1	HMDB0036142	6428802
2746	16	M-H	1-	HMDB0133593	1.50281	HMDB0133593	HMDB	(2E)-2-methyl-3-phenylprop-2-en-1-ol	148.089	HMDB0133593
2746	17	M-H	1-	HMDB0032140	1.38573	HMDB0032140	HMDB	2',4'-Dimethylacetophenone	148.089	HMDB0032140	6985
2746	18	M-H	1-	HMDB0061809	1.15501	HMDB0061809	HMDB	1-Methyl-4-(1-methylpropyl)-benzene	148.125	HMDB0061809
2746	19	M-H	1-	HMDB0032016	1.13834	HMDB0032016	HMDB	2,4,6-Trimethylbenzaldehyde	148.089	HMDB0032016	10254
2746	20	M-H	1-	HMDB0031616	1.13753	HMDB0031616	HMDB	4-Phenyl-3-buten-2-ol	148.089	HMDB0031616	11469151
2746	21	M-H	1-	HMDB0039984	0.707265	HMDB0039984	HMDB	3,5-Dimethyl-2-(2-propenyl)pyrazine	148.1	HMDB0039984	590241
2746	22	M-H	1-	HMDB0039987	0.705283	HMDB0039987	HMDB	3,5-Dimethyl-2-(1-propenyl)pyrazine	148.1	HMDB0039987	5371957
2746	23	M-H	1-	HMDB0039986	0.701134	HMDB0039986	HMDB	2,5-Dimethyl-3-(1-propenyl)pyrazine	148.1	HMDB0039986	5371955
2746	24	M-H	1-	HMDB0039988	0.605858	HMDB0039988	HMDB	2,3-Dimethyl-5-(1-propenyl)pyrazine	148.1	HMDB0039988	5372953
2746	25	M-H	1-	HMDB0061810	0.548312	HMDB0061810	HMDB	2,4-Dimethyl-1-(1-methylethyl)-benzene	148.125	HMDB0061810	20832
2746	26	M-H	1-	HMDB0039985	0.263862	HMDB0039985	HMDB	2,3-Dimethyl-5-(2-propenyl)pyrazine	148.1	HMDB0039985	590240
2746	27	M-H	1-	HMDB0039983	0.230984	HMDB0039983	HMDB	2,5-Dimethyl-3-(2-propenyl)pyrazine	148.1	HMDB0039983	590243
2746	28	M-H	1-	HMDB0040153	-0.578736	HMDB0040153	HMDB	R-3-(Methylthio)-1-hexanol	148.092	HMDB0040153	65413
2890	1	M-H	1-	HMDB0031616	2.40157	HMDB0031616	HMDB	4-Phenyl-3-buten-2-ol	148.089	HMDB0031616	11469151
2890	2	M-H	1-	HMDB0002214	2.31568	HMDB0002214	HMDB	Cuminaldehyde	148.089	HMDB0002214	326
2890	3	M-H	1-	HMDB0032017	2.30917	HMDB0032017	HMDB	3,4,5-Trimethylbenzaldehyde	148.089	HMDB0032017	12287152
2890	4	M-H	1-	HMDB0030837	2.30048	HMDB0030837	HMDB	Anethole	148.089	HMDB0030837	1549040
2890	5	M-H	1-	HMDB0034121	2.29357	HMDB0034121	HMDB	1-Methoxy-4-(2-propenyl)benzene	148.089	HMDB0034121	8815
2890	6	M-H	1-	HMDB0033382	2.14004	HMDB0033382	HMDB	2-(4-Methylphenyl)propanal	148.089	HMDB0033382	60990
2890	7	M-H	1-	HMDB0133593	2.04531	HMDB0133593	HMDB	(2E)-2-methyl-3-phenylprop-2-en-1-ol	148.089	HMDB0133593
2890	8	M-H	1-	HMDB0001126	2.02584	HMDB0001126	HMDB	Nornicotine	148.1	HMDB0001126	412
2890	9	M-H	1-	HMDB0059845	1.99395	HMDB0059845	HMDB	p-Ethylacetophenone	148.089	HMDB0059845	13642
2890	10	M-H	1-	HMDB0039831	1.93932	HMDB0039831	HMDB	6,7-Dihydro-2,5-dimethyl-5H-cyclopentapyrazine	148.1	HMDB0039831	530404
2890	11	M-H	1-	HMDB0032014	1.92122	HMDB0032014	HMDB	2,3,6-Trimethylbenzaldehyde	148.089	HMDB0032014	10236014
2890	12	M-H	1-	HMDB0133746	1.87698	HMDB0133746	HMDB	4-phenylbutan-2-one	148.089	HMDB0133746
2890	13	M-H	1-	HMDB0032015	1.85714	HMDB0032015	HMDB	Duryl aldehyde	148.089	HMDB0032015	22013
2890	14	M-H	1-	HMDB0039832	1.75464	HMDB0039832	HMDB	6,7-Dihydro-2,6-dimethyl-5H-cyclopentapyrazine	148.1	HMDB0039832	12306175
2890	15	M-H	1-	HMDB0034892	1.71522	HMDB0034892	HMDB	3-Ethyl-5-methyl-2-vinylpyrazine	148.1	HMDB0034892	6431144
2890	16	M-H	1-	HMDB0032140	1.70992	HMDB0032140	HMDB	2',4'-Dimethylacetophenone	148.089	HMDB0032140	6985
2890	17	M-H	1-	HMDB0059834	1.66145	HMDB0059834	HMDB	Pentylbenzene	148.125	HMDB0059834	10864
2890	18	M-H	1-	HMDB0036142	1.57671	HMDB0036142	HMDB	6,7-Dihydro-2,3-dimethyl-5H-cyclopentapyrazine	148.1	HMDB0036142	6428802
2890	19	M-H	1-	HMDB0032016	1.42325	HMDB0032016	HMDB	2,4,6-Trimethylbenzaldehyde	148.089	HMDB0032016	10254
2890	20	M-H	1-	HMDB0061809	1.29232	HMDB0061809	HMDB	1-Methyl-4-(1-methylpropyl)-benzene	148.125	HMDB0061809
2890	21	M-H	1-	HMDB0039988	0.964866	HMDB0039988	HMDB	2,3-Dimethyl-5-(1-propenyl)pyrazine	148.1	HMDB0039988	5372953
2890	22	M-H	1-	HMDB0061810	0.576464	HMDB0061810	HMDB	2,4-Dimethyl-1-(1-methylethyl)-benzene	148.125	HMDB0061810	20832
2890	23	M-H	1-	HMDB0040153	0.213631	HMDB0040153	HMDB	R-3-(Methylthio)-1-hexanol	148.092	HMDB0040153	65413
2890	24	M-H	1-	HMDB0039987	0.107893	HMDB0039987	HMDB	3,5-Dimethyl-2-(1-propenyl)pyrazine	148.1	HMDB0039987	5371957
2890	25	M-H	1-	HMDB0039986	0.102378	HMDB0039986	HMDB	2,5-Dimethyl-3-(1-propenyl)pyrazine	148.1	HMDB0039986	5371955
2890	26	M-H	1-	HMDB0039984	0.100488	HMDB0039984	HMDB	3,5-Dimethyl-2-(2-propenyl)pyrazine	148.1	HMDB0039984	590241
2890	27	M-H	1-	HMDB0039983	-0.727414	HMDB0039983	HMDB	2,5-Dimethyl-3-(2-propenyl)pyrazine	148.1	HMDB0039983	590243
2921	1	M-H	1-	HMDB0059651	2.25158	HMDB0059651	HMDB	2-(3,4-Dihydroxybenzoyloxy)-4,6-dihydroxybenzoate	306.038	HMDB0059651	440370
2921	2	M-H	1-	HMDB0032848	2.07247	HMDB0032848	HMDB	2,3-Dihydro-2,3-dihydroxy-4-(4-hydroxyphenyl)-1H-phenalen-1-one	306.089	HMDB0032848
2921	3	M-H	1-	HMDB0037111	1.919	HMDB0037111	HMDB	Musanolone C	306.089	HMDB0037111	10804574
2921	4	M-H	1-	HMDB0038365	1.50049	HMDB0038365	HMDB	(+)-Gallocatechin	306.074	HMDB0038365	65084
2921	4	M-H	1-	HMDB0038361	1.50049	HMDB0038361	HMDB	(-)-Epigallocatechin	306.074	HMDB0038361	72277
2921	5	M-H	1-	HMDB0031870	1.46707	HMDB0031870	HMDB	gamma-Glutamyl-S-(1-propenyl)cysteine sulfoxide	306.089	HMDB0031870
2921	6	M-H	1-	HMDB0011640	1.25091	HMDB0011640	HMDB	Uridine 2',3'-cyclic phosphate	306.025	HMDB0011640	439715
2921	7	M-H	1-	HMDB0059979	0.820786	HMDB0059979	HMDB	4-Hydroxy-5-(dihydroxyphenyl)-valeric acid-O-sulphate III	306.041	HMDB0059979
2921	7	M-H	1-	HMDB0059978	0.820786	HMDB0059978	HMDB	4-Hydroxy-5-(dihydroxyphenyl)-valeric acid-O-sulphate	306.041	HMDB0059978
2921	8	M-H	1-	HMDB0029891	0.589885	HMDB0029891	HMDB	Starch acetate	306.095	HMDB0029891
2921	9	M-H	1-	HMDB0060575	-0.777224	HMDB0060575	HMDB	Dehydrowarfarin	306.089	HMDB0060575
2925	1	M-H	1-	HMDB0031062	3.13061	HMDB0031062	HMDB	(Z)-3-Methyl-3-decenoic acid	184.146	HMDB0031062
2925	2	M-H	1-	HMDB0031063	3.06463	HMDB0031063	HMDB	(Z)-3-Methyl-4-decenoic acid	184.146	HMDB0031063
2925	3	M-H	1-	HMDB0033371	2.68428	HMDB0033371	HMDB	Citronellyl formate	184.146	HMDB0033371	7778
2925	4	M-H	1-	HMDB0033724	2.58852	HMDB0033724	HMDB	Undecylenic acid	184.146	HMDB0033724	5634
2925	5	M-H	1-	HMDB0031406	2.40592	HMDB0031406	HMDB	Ethyl 3-cyclohexylpropionate	184.146	HMDB0031406	61466
2925	6	M-H	1-	HMDB0037185	2.38471	HMDB0037185	HMDB	Rhodinyl formate	184.146	HMDB0037185	61092
2925	7	M-H	1-	HMDB0031272	2.37143	HMDB0031272	HMDB	Ethyl (E)-2-nonenoate	184.146	HMDB0031272	12277543
2925	8	M-H	1-	HMDB0029834	2.35573	HMDB0029834	HMDB	Harmalan	184.1	HMDB0029834
2925	9	M-H	1-	HMDB0036117	2.35017	HMDB0036117	HMDB	(1'R)-Nepetalic acid	184.11	HMDB0036117	12313272
2925	10	M-H	1-	HMDB0041835	2.26769	HMDB0041835	HMDB	Benzidine	184.1	HMDB0041835	7111
2925	11	M-H	1-	HMDB0040883	2.11499	HMDB0040883	HMDB	(E)-10-Oxo-8-decenoic acid	184.11	HMDB0040883	12431569
2925	12	M-H	1-	HMDB0031087	1.99579	HMDB0031087	HMDB	trans-2-Hexyl-1-cyclopropaneacetic acid	184.146	HMDB0031087	543595
2925	13	M-H	1-	HMDB0037309	1.96287	HMDB0037309	HMDB	5-Hexyldihydro-4-methyl-2(3H)-furanone	184.146	HMDB0037309	106756
2925	14	M-H	1-	HMDB0036784	1.95214	HMDB0036784	HMDB	6-Hexyltetrahydro-2H-pyran-2-one	184.146	HMDB0036784	61204
2925	15	M-H	1-	HMDB0039710	1.80363	HMDB0039710	HMDB	1-Acetylcyclohexyl acetate	184.11	HMDB0039710	62017
2925	16	M-H	1-	HMDB0031843	1.75682	HMDB0031843	HMDB	2,3-Undecanedione	184.146	HMDB0031843	61404
2925	17	M-H	1-	HMDB0038311	1.75425	HMDB0038311	HMDB	xi-gamma-Undecalactone	184.146	HMDB0038311	7714
2925	18	M-H	1-	HMDB0032308	1.74888	HMDB0032308	HMDB	(E)-3-Heptenyl 2-methylpropanoate	184.146	HMDB0032308	6437137
2925	19	M-H	1-	HMDB0036998	1.69083	HMDB0036998	HMDB	(S)-Oleuropeic acid	184.11	HMDB0036998	12313716
2925	20	M-H	1-	HMDB0038906	1.66441	HMDB0038906	HMDB	5-Octenyl propanoate	184.146	HMDB0038906	11041412
2925	21	M-H	1-	HMDB0037106	1.648	HMDB0037106	HMDB	(x)-1-Nonen-3-yl acetate	184.146	HMDB0037106	169364
2925	22	M-H	1-	HMDB0032396	1.5411	HMDB0032396	HMDB	Methyl 2-decenoate	184.146	HMDB0032396	5368064
2925	23	M-H	1-	HMDB0032320	1.50325	HMDB0032320	HMDB	3-Hexenyl 2-methylbutyrate	184.146	HMDB0032320	6165108
2925	23	M-H	1-	HMDB0038277	1.50325	HMDB0038277	HMDB	cis-3-Hexenyl 2-methylbutanoate	184.146	HMDB0038277	5365069
2925	24	M-H	1-	HMDB0036140	1.4913	HMDB0036140	HMDB	5-Hexyldihydro-5-methyl-2(3H)-furanone	184.146	HMDB0036140	285097
2925	25	M-H	1-	HMDB0039052	1.45313	HMDB0039052	HMDB	(4S,8R)-8,9-Dihydroxy-p-menth-1(6)-en-2-one	184.11	HMDB0039052	73120805
2925	26	M-H	1-	HMDB0036470	1.3767	HMDB0036470	HMDB	1,4-Dimethyl-7-ethylazulene	184.125	HMDB0036470	10719
2925	27	M-H	1-	HMDB0040593	1.22959	HMDB0040593	HMDB	2-Propenyl octanoate	184.146	HMDB0040593	20219
2925	28	M-H	1-	HMDB0034429	1.06838	HMDB0034429	HMDB	Cyclohexyl pentanoate	184.146	HMDB0034429	73772
2925	29	M-H	1-	HMDB0034428	1.06202	HMDB0034428	HMDB	Cyclohexyl 3-methylbutanoate	184.146	HMDB0034428	287439
2925	30	M-H	1-	HMDB0031691	0.994096	HMDB0031691	HMDB	cis-3-Hexenyl pentanoate	184.146	HMDB0031691	5367682
2925	31	M-H	1-	HMDB0038278	0.988193	HMDB0038278	HMDB	cis-3-Hexenyl 3-methylbutanoate	184.146	HMDB0038278	5367681
2925	32	M-H	1-	HMDB0037225	0.984032	HMDB0037225	HMDB	Methyl citronellate	184.146	HMDB0037225	61290
2925	33	M-H	1-	HMDB0061384	0.817034	HMDB0061384	HMDB	N-(3-acetamidopropyl)pyrrolidin-2-one	184.121	HMDB0061384	129397
2925	34	M-H	1-	HMDB0032489	0.462554	HMDB0032489	HMDB	Prenyl caproate	184.146	HMDB0032489	173534
2925	35	M-H	1-	HMDB0032461	0.461556	HMDB0032461	HMDB	Pent-2-enyl hexanoate	184.146	HMDB0032461	5363141
2925	36	M-H	1-	HMDB0032404	0.210699	HMDB0032404	HMDB	6-Methyl-5-hepten-2-one propyleneglycol acetal	184.146	HMDB0032404	109257
2925	37	M-H	1-	HMDB0032534	-0.510616	HMDB0032534	HMDB	trans-2-Hexenyl 2-methylbutyrate	184.146	HMDB0032534	5352459
2925	38	M-H	1-	HMDB0038273	-0.570205	HMDB0038273	HMDB	2-Hexenyl valerate	184.146	HMDB0038273	5352974
2925	39	M-H	1-	HMDB0038274	-1.31346	HMDB0038274	HMDB	2-Hexenyl isovalerate	184.146	HMDB0038274	5352460
2967	1	M-H	1-	HMDB0038245	2.74626	HMDB0038245	HMDB	Bornyl formate	182.131	HMDB0038245	518472
2967	2	M-H	1-	HMDB0033394	2.73123	HMDB0033394	HMDB	4-Ethyl-2,6-dimethoxyphenol	182.094	HMDB0033394	61712
2967	3	M-H	1-	HMDB0000423	2.67224	HMDB0000423	HMDB	3,4-Dihydroxyhydrocinnamic acid	182.058	HMDB0000423	348154
2967	4	M-H	1-	HMDB0125533	2.6255	HMDB0125533	HMDB	3-(3,5-dihydroxyphenyl)propanoic acid	182.058	HMDB0125533
2967	5	M-H	1-	HMDB0134042	2.54579	HMDB0134042	HMDB	3-(2,3-dihydroxyphenyl)propanoic acid	182.058	HMDB0134042
2967	6	M-H	1-	HMDB0059802	2.284	HMDB0059802	HMDB	3-Hydroxyfluorene	182.073	HMDB0059802	96088
2967	7	M-H	1-	HMDB0013163	2.27706	HMDB0013163	HMDB	2-Hydroxyfluorene	182.073	HMDB0013163	75547
2967	8	M-H	1-	HMDB0029456	2.27418	HMDB0029456	HMDB	Amyl 2-furoate	182.094	HMDB0029456	74008
2967	9	M-H	1-	HMDB0038181	2.24464	HMDB0038181	HMDB	Peperinic acid	182.094	HMDB0038181	156203
2967	10	M-H	1-	HMDB0029273	2.18515	HMDB0029273	HMDB	2,6-Dimethoxybenzoic acid	182.058	HMDB0029273	15109
2967	11	M-H	1-	HMDB0240266	2.15706	HMDB0240266	HMDB	Methyl vanillate	182.058	HMDB0240266
2967	12	M-H	1-	HMDB0035156	2.10498	HMDB0035156	HMDB	Neryl formate	182.131	HMDB0035156	5354882
2967	13	M-H	1-	HMDB0059803	2.08549	HMDB0059803	HMDB	9-Hydroxyfluorene	182.073	HMDB0059803	74318
2967	14	M-H	1-	HMDB0038068	1.98936	HMDB0038068	HMDB	(3E,6Z)-Nonadien-1-yl acetate	182.131	HMDB0038068	71587638
2967	15	M-H	1-	HMDB0059891	1.98836	HMDB0059891	HMDB	Isoamyl 2-furoate	182.094	HMDB0059891	69203
2967	16	M-H	1-	HMDB0032050	1.98083	HMDB0032050	HMDB	alpha-Terpineol formate	182.131	HMDB0032050	16537
2967	17	M-H	1-	HMDB0038005	1.97193	HMDB0038005	HMDB	xi-2-Hexyl-5-methyl-3(2H)-furanone	182.131	HMDB0038005	566912
2967	18	M-H	1-	HMDB0000118	1.94035	HMDB0000118	HMDB	Homovanillic acid	182.058	HMDB0000118	1738
2967	19	M-H	1-	HMDB0030424	1.93094	HMDB0030424	HMDB	Linalyl formate	182.131	HMDB0030424	61040
2967	20	M-H	1-	HMDB0037388	1.91529	HMDB0037388	HMDB	Tsibulin 2	182.131	HMDB0037388	14391671
2967	21	M-H	1-	HMDB0030006	1.83851	HMDB0030006	HMDB	2,2,7,7-Tetramethyl-1,6-dioxaspiro[4.4]non-3-ene	182.131	HMDB0030006	10899299
2967	22	M-H	1-	HMDB0035196	1.82873	HMDB0035196	HMDB	Harman	182.084	HMDB0035196	5281404
2967	23	M-H	1-	HMDB0002643	1.74644	HMDB0002643	HMDB	3-(3-Hydroxyphenyl)-3-hydroxypropanoic acid	182.058	HMDB0002643	102959
2967	24	M-H	1-	HMDB0032607	1.72984	HMDB0032607	HMDB	(Â±)-threo-Anethole glycol	182.094	HMDB0032607	3016654
2967	25	M-H	1-	HMDB0037274	1.65915	HMDB0037274	HMDB	Maltol propionate	182.058	HMDB0037274	110543
2967	26	M-H	1-	HMDB0059816	1.62499	HMDB0059816	HMDB	Methyl geranate	182.131	HMDB0059816	5365910
2967	27	M-H	1-	HMDB0038354	1.59782	HMDB0038354	HMDB	2-Ethoxy-4-(methoxymethyl)phenol	182.094	HMDB0038354	6453284
2967	28	M-H	1-	HMDB0037641	1.55199	HMDB0037641	HMDB	4-(Ethoxymethyl)-2-methoxyphenol	182.094	HMDB0037641	61586
2967	29	M-H	1-	HMDB0000755	1.53791	HMDB0000755	HMDB	Hydroxyphenyllactic acid	182.058	HMDB0000755	9378
2967	30	M-H	1-	HMDB0032049	1.45904	HMDB0032049	HMDB	Benzophenone	182.073	HMDB0032049	3102
2967	31	M-H	1-	HMDB0034708	1.36379	HMDB0034708	HMDB	Methyl 4,8-decadienoate	182.131	HMDB0034708
2967	32	M-H	1-	HMDB0036215	1.35913	HMDB0036215	HMDB	Ethyl octynecarboxylate	182.131	HMDB0036215	61451
2967	33	M-H	1-	HMDB0036522	1.23945	HMDB0036522	HMDB	Verimol J	182.094	HMDB0036522	10655013
2967	34	M-H	1-	HMDB0033624	1.14886	HMDB0033624	HMDB	(Â±)-2-Hydroxy-3-(2-hydroxyphenyl)propanoic acid	182.058	HMDB0033624	3083977
2967	35	M-H	1-	HMDB0038279	1.08897	HMDB0038279	HMDB	cis-3-Hexenyl tiglate	182.131	HMDB0038279	15461361
2967	36	M-H	1-	HMDB0039874	1.06483	HMDB0039874	HMDB	Furfuryl isovalerate	182.094	HMDB0039874	61658
2967	37	M-H	1-	HMDB0037727	1.02679	HMDB0037727	HMDB	Furfuryl pentanoate	182.094	HMDB0037727	61955
2967	38	M-H	1-	HMDB0032463	1.00848	HMDB0032463	HMDB	5-Pentyl-3h-furan-2-one	182.131	HMDB0032463	9855656
2967	39	M-H	1-	HMDB0014989	0.914264	HMDB0014989	HMDB	Dacarbazine	182.092	HMDB0014989
2967	40	M-H	1-	HMDB0001973	0.901166	HMDB0001973	HMDB	9-Methyluric acid	182.044	HMDB0001973	108714
2967	41	M-H	1-	HMDB0037829	0.874052	HMDB0037829	HMDB	6-(3-Hexenyl)tetrahydro-2H-pyran-2-one	182.131	HMDB0037829	20846226
2967	42	M-H	1-	HMDB0029646	0.704532	HMDB0029646	HMDB	2',6'-Dihydroxy-4'-methoxyacetophenone	182.058	HMDB0029646	24135
2967	43	M-H	1-	HMDB0036191	0.571359	HMDB0036191	HMDB	4-Hydroxy-4-methyl-7-decenoic acid gamma-lactone	182.131	HMDB0036191	6436439
2967	44	M-H	1-	HMDB0059763	0.560593	HMDB0059763	HMDB	3,4-Dimethoxybenzoic acid	182.058	HMDB0059763	7121
2967	45	M-H	1-	HMDB0000765	0.36449	HMDB0000765	HMDB	Mannitol	182.079	HMDB0000765	6251
2967	45	M-H	1-	HMDB0011632	0.36449	HMDB0011632	HMDB	L-Iditol	182.079	HMDB0011632	5460044
2967	45	M-H	1-	HMDB0000247	0.36449	HMDB0000247	HMDB	Sorbitol	182.079	HMDB0000247	5780
2967	46	M-H	1-	HMDB0062595	0.333217	HMDB0062595	HMDB	Meta-hydroxyphenylhydracrylic Acid	182.058	HMDB0062595	22600106
2967	47	M-H	1-	HMDB0040595	0.232455	HMDB0040595	HMDB	Allyl cyclohexylacetate	182.131	HMDB0040595	22034852
2967	48	M-H	1-	HMDB0001970	-0.0213249	HMDB0001970	HMDB	3-Methyluric acid	182.044	HMDB0001970	11804
2967	49	M-H	1-	HMDB0000333	-0.190309	HMDB0000333	HMDB	Isohomovanillic acid	182.058	HMDB0000333	160562
2967	50	M-H	1-	HMDB0029232	-0.221957	HMDB0029232	HMDB	3-Hydroxyphenyllactate	182.058	HMDB0029232	265740
2967	51	M-H	1-	HMDB0038079	-0.289191	HMDB0038079	HMDB	(2E,6Z)-2,6-Nonadien-1-Yl acetate	182.131	HMDB0038079
2967	52	M-H	1-	HMDB0034730	-0.421083	HMDB0034730	HMDB	Methyl (2E,4Z)-decadienoate	182.131	HMDB0034730	6436336
2967	53	M-H	1-	HMDB0041270	-0.907858	HMDB0041270	HMDB	2',4'-Dihydroxy-6'-methoxyacetophenone	182.058	HMDB0041270	10965145
2967	54	M-H	1-	HMDB0060624	-0.950356	HMDB0060624	HMDB	Ethionamide sulphoxide	182.051	HMDB0060624
2967	55	M-H	1-	HMDB0003099	-1.12311	HMDB0003099	HMDB	1-Methyluric acid	182.044	HMDB0003099	69726
2967	56	M-H	1-	HMDB0004061	-1.30499	HMDB0004061	HMDB	3-Methoxy-4-hydroxyphenylglycolaldehyde	182.058	HMDB0004061	440729
2967	57	M-H	1-	HMDB0011107	-1.45224	HMDB0011107	HMDB	7-Methyluric acid	182.044	HMDB0011107	69160
2967	58	M-H	1-	HMDB0000107	-1.78627	HMDB0000107	HMDB	Galactitol	182.079	HMDB0000107	11850
3073	1	M-H	1-	HMDB0034887	2.69481	HMDB0034887	HMDB	3alpha,4,5,7alpha-Tetrahydro-5-hydroxy-1H-isoindole-1,3(2H)-dione	167.058	HMDB0034887
3073	2	M-H	1-	HMDB0036030	2.16484	HMDB0036030	HMDB	Buccoxime	167.131	HMDB0036030	166450
3073	3	M-H	1-	HMDB0034889	2.02979	HMDB0034889	HMDB	3alpha,4,7,7alpha-Tetrahydro-4-hydroxy-1H-isoindole-1,3(2H)-dione	167.058	HMDB0034889
3073	4	M-H	1-	HMDB0039837	2.00665	HMDB0039837	HMDB	2-(2-Furanyl)-3-piperidinol	167.095	HMDB0039837	82413815
3073	5	M-H	1-	HMDB0032020	1.92518	HMDB0032020	HMDB	Epinine	167.095	HMDB0032020	4382
3073	6	M-H	1-	HMDB0030371	1.74741	HMDB0030371	HMDB	Myrtine	167.131	HMDB0030371	433955
3073	7	M-H	1-	HMDB0002182	1.584	HMDB0002182	HMDB	Phenylephrine	167.095	HMDB0002182	6041
3073	8	M-H	1-	HMDB0001545	1.50198	HMDB0001545	HMDB	Pyridoxal	167.058	HMDB0001545	1050
3073	9	M-H	1-	HMDB0037864	1.44159	HMDB0037864	HMDB	4-Ethyl-5-pentyloxazole	167.131	HMDB0037864	54303054
3073	10	M-H	1-	HMDB0037885	1.34601	HMDB0037885	HMDB	5-Butyl-4-ethyl-2-methyloxazole	167.131	HMDB0037885	71414755
3073	11	M-H	1-	HMDB0030383	1.33627	HMDB0030383	HMDB	Zapotidine	167.052	HMDB0030383
3073	12	M-H	1-	HMDB0004826	1.29061	HMDB0004826	HMDB	p-Synephrine	167.095	HMDB0004826	7172
3073	13	M-H	1-	HMDB0015165	1.24536	HMDB0015165	HMDB	Ethinamate	167.095	HMDB0015165	3284
3073	14	M-H	1-	HMDB0014748	1.1905	HMDB0014748	HMDB	Metaraminol	167.095	HMDB0014748	5906
3073	15	M-H	1-	HMDB0037883	0.893534	HMDB0037883	HMDB	2,4-Diethyl-5-propyloxazole	167.131	HMDB0037883
3073	16	M-H	1-	HMDB0012162	0.865493	HMDB0012162	HMDB	4-Methoxytyramine	167.095	HMDB0012162	1748
3073	17	M-H	1-	HMDB0000022	0.859973	HMDB0000022	HMDB	3-Methoxytyramine	167.095	HMDB0000022	1669
3073	18	M-H	1-	HMDB0037886	0.754216	HMDB0037886	HMDB	2-Butyl-4-ethyl-5-methyloxazole	167.131	HMDB0037886	580707
3073	19	M-H	1-	HMDB0037888	0.739594	HMDB0037888	HMDB	4-Butyl-2-ethyl-5-methyloxazole	167.131	HMDB0037888
3073	20	M-H	1-	HMDB0037884	0.692033	HMDB0037884	HMDB	2-Butyl-5-ethyl-4-methyloxazole	167.131	HMDB0037884	580388
3073	21	M-H	1-	HMDB0029873	0.633754	HMDB0029873	HMDB	(S)-Spinacine	167.069	HMDB0029873	363935
3073	22	M-H	1-	HMDB0038869	0.347066	HMDB0038869	HMDB	Norpandamarilactonine A	167.095	HMDB0038869	85389398
3073	23	M-H	1-	HMDB0000401	0.311255	HMDB0000401	HMDB	2,8-Dihydroxyadenine	167.044	HMDB0000401	92268
3073	24	M-H	1-	HMDB0037887	0.0928841	HMDB0037887	HMDB	4,5-Dimethyl-2-pentyloxazole	167.131	HMDB0037887	525787
3073	25	M-H	1-	HMDB0002032	-0.0662658	HMDB0002032	HMDB	8-Hydroxyguanine	167.044	HMDB0002032	65154
3073	26	M-H	1-	HMDB0060362	-0.0678116	HMDB0060362	HMDB	2,4-Diamino-6-nitrotoluene	167.069	HMDB0060362	96177
3073	27	M-H	1-	HMDB0060807	-0.250434	HMDB0060807	HMDB	a-Methyldopamine	167.095	HMDB0060807
3073	28	M-H	1-	HMDB0004290	-0.505562	HMDB0004290	HMDB	Isopyridoxal	167.058	HMDB0004290	440899
3073	29	M-H	1-	HMDB0060592	-0.545744	HMDB0060592	HMDB	4-Hydroxynorephedrine	167.095	HMDB0060592	6931150
3073	30	M-H	1-	HMDB0060374	-0.555525	HMDB0060374	HMDB	3-Methoxyanthranilate	167.058	HMDB0060374	255720
3073	31	M-H	1-	HMDB0062811	-0.588145	HMDB0062811	HMDB	D-synephrine	167.095	HMDB0062811	854067
3073	32	M-H	1-	HMDB0062266	-0.914877	HMDB0062266	HMDB	1-(3-Pyridinyl)-1,4-butanediol	167.095	HMDB0062266	156653
3078	1	M-H	1-	HMDB0033394	2.6126	HMDB0033394	HMDB	4-Ethyl-2,6-dimethoxyphenol	182.094	HMDB0033394	61712
3078	2	M-H	1-	HMDB0125533	2.5157	HMDB0125533	HMDB	3-(3,5-dihydroxyphenyl)propanoic acid	182.058	HMDB0125533
3078	3	M-H	1-	HMDB0038245	2.44866	HMDB0038245	HMDB	Bornyl formate	182.131	HMDB0038245	518472
3078	4	M-H	1-	HMDB0038181	2.38828	HMDB0038181	HMDB	Peperinic acid	182.094	HMDB0038181	156203
3078	5	M-H	1-	HMDB0032050	2.26871	HMDB0032050	HMDB	alpha-Terpineol formate	182.131	HMDB0032050	16537
3078	6	M-H	1-	HMDB0030006	2.05197	HMDB0030006	HMDB	2,2,7,7-Tetramethyl-1,6-dioxaspiro[4.4]non-3-ene	182.131	HMDB0030006	10899299
3078	7	M-H	1-	HMDB0013163	2.01237	HMDB0013163	HMDB	2-Hydroxyfluorene	182.073	HMDB0013163	75547
3078	8	M-H	1-	HMDB0059802	2.01225	HMDB0059802	HMDB	3-Hydroxyfluorene	182.073	HMDB0059802	96088
3078	9	M-H	1-	HMDB0035156	1.98935	HMDB0035156	HMDB	Neryl formate	182.131	HMDB0035156	5354882
3078	10	M-H	1-	HMDB0029456	1.96746	HMDB0029456	HMDB	Amyl 2-furoate	182.094	HMDB0029456	74008
3078	11	M-H	1-	HMDB0029273	1.96077	HMDB0029273	HMDB	2,6-Dimethoxybenzoic acid	182.058	HMDB0029273	15109
3078	12	M-H	1-	HMDB0000423	1.91843	HMDB0000423	HMDB	3,4-Dihydroxyhydrocinnamic acid	182.058	HMDB0000423	348154
3078	13	M-H	1-	HMDB0134042	1.86265	HMDB0134042	HMDB	3-(2,3-dihydroxyphenyl)propanoic acid	182.058	HMDB0134042
3078	14	M-H	1-	HMDB0059891	1.7975	HMDB0059891	HMDB	Isoamyl 2-furoate	182.094	HMDB0059891	69203
3078	15	M-H	1-	HMDB0240266	1.76358	HMDB0240266	HMDB	Methyl vanillate	182.058	HMDB0240266
3078	16	M-H	1-	HMDB0035196	1.74586	HMDB0035196	HMDB	Harman	182.084	HMDB0035196	5281404
3078	17	M-H	1-	HMDB0034708	1.74417	HMDB0034708	HMDB	Methyl 4,8-decadienoate	182.131	HMDB0034708
3078	18	M-H	1-	HMDB0032607	1.73733	HMDB0032607	HMDB	(Â±)-threo-Anethole glycol	182.094	HMDB0032607	3016654
3078	19	M-H	1-	HMDB0000755	1.73099	HMDB0000755	HMDB	Hydroxyphenyllactic acid	182.058	HMDB0000755	9378
3078	20	M-H	1-	HMDB0037641	1.68332	HMDB0037641	HMDB	4-(Ethoxymethyl)-2-methoxyphenol	182.094	HMDB0037641	61586
3078	21	M-H	1-	HMDB0030424	1.63794	HMDB0030424	HMDB	Linalyl formate	182.131	HMDB0030424	61040
3078	22	M-H	1-	HMDB0033624	1.60417	HMDB0033624	HMDB	(Â±)-2-Hydroxy-3-(2-hydroxyphenyl)propanoic acid	182.058	HMDB0033624	3083977
3078	23	M-H	1-	HMDB0059816	1.56839	HMDB0059816	HMDB	Methyl geranate	182.131	HMDB0059816	5365910
3078	24	M-H	1-	HMDB0036215	1.55986	HMDB0036215	HMDB	Ethyl octynecarboxylate	182.131	HMDB0036215	61451
3078	25	M-H	1-	HMDB0059803	1.5472	HMDB0059803	HMDB	9-Hydroxyfluorene	182.073	HMDB0059803	74318
3078	26	M-H	1-	HMDB0001973	1.44058	HMDB0001973	HMDB	9-Methyluric acid	182.044	HMDB0001973	108714
3078	27	M-H	1-	HMDB0037388	1.37546	HMDB0037388	HMDB	Tsibulin 2	182.131	HMDB0037388	14391671
3078	28	M-H	1-	HMDB0038005	1.3384	HMDB0038005	HMDB	xi-2-Hexyl-5-methyl-3(2H)-furanone	182.131	HMDB0038005	566912
3078	29	M-H	1-	HMDB0038354	1.31607	HMDB0038354	HMDB	2-Ethoxy-4-(methoxymethyl)phenol	182.094	HMDB0038354	6453284
3078	30	M-H	1-	HMDB0036522	1.27303	HMDB0036522	HMDB	Verimol J	182.094	HMDB0036522	10655013
3078	31	M-H	1-	HMDB0037274	1.24925	HMDB0037274	HMDB	Maltol propionate	182.058	HMDB0037274	110543
3078	32	M-H	1-	HMDB0000118	1.21481	HMDB0000118	HMDB	Homovanillic acid	182.058	HMDB0000118	1738
3078	33	M-H	1-	HMDB0037829	1.1645	HMDB0037829	HMDB	6-(3-Hexenyl)tetrahydro-2H-pyran-2-one	182.131	HMDB0037829	20846226
3078	34	M-H	1-	HMDB0002643	1.06784	HMDB0002643	HMDB	3-(3-Hydroxyphenyl)-3-hydroxypropanoic acid	182.058	HMDB0002643	102959
3078	35	M-H	1-	HMDB0037727	1.01801	HMDB0037727	HMDB	Furfuryl pentanoate	182.094	HMDB0037727	61955
3078	36	M-H	1-	HMDB0039874	0.986208	HMDB0039874	HMDB	Furfuryl isovalerate	182.094	HMDB0039874	61658
3078	37	M-H	1-	HMDB0032049	0.964867	HMDB0032049	HMDB	Benzophenone	182.073	HMDB0032049	3102
3078	38	M-H	1-	HMDB0032463	0.789414	HMDB0032463	HMDB	5-Pentyl-3h-furan-2-one	182.131	HMDB0032463	9855656
3078	39	M-H	1-	HMDB0001970	0.616961	HMDB0001970	HMDB	3-Methyluric acid	182.044	HMDB0001970	11804
3078	40	M-H	1-	HMDB0040595	0.615744	HMDB0040595	HMDB	Allyl cyclohexylacetate	182.131	HMDB0040595	22034852
3078	41	M-H	1-	HMDB0038068	0.574209	HMDB0038068	HMDB	(3E,6Z)-Nonadien-1-yl acetate	182.131	HMDB0038068	71587638
3078	42	M-H	1-	HMDB0011632	0.491313	HMDB0011632	HMDB	L-Iditol	182.079	HMDB0011632	5460044
3078	42	M-H	1-	HMDB0000247	0.491313	HMDB0000247	HMDB	Sorbitol	182.079	HMDB0000247	5780
3078	42	M-H	1-	HMDB0000765	0.491313	HMDB0000765	HMDB	Mannitol	182.079	HMDB0000765	6251
3078	43	M-H	1-	HMDB0036191	0.252501	HMDB0036191	HMDB	4-Hydroxy-4-methyl-7-decenoic acid gamma-lactone	182.131	HMDB0036191	6436439
3078	44	M-H	1-	HMDB0014989	0.197143	HMDB0014989	HMDB	Dacarbazine	182.092	HMDB0014989
3078	45	M-H	1-	HMDB0038279	0.188262	HMDB0038279	HMDB	cis-3-Hexenyl tiglate	182.131	HMDB0038279	15461361
3078	46	M-H	1-	HMDB0034730	0.0694319	HMDB0034730	HMDB	Methyl (2E,4Z)-decadienoate	182.131	HMDB0034730	6436336
3078	47	M-H	1-	HMDB0029232	-0.073491	HMDB0029232	HMDB	3-Hydroxyphenyllactate	182.058	HMDB0029232	265740
3078	48	M-H	1-	HMDB0004061	-0.168858	HMDB0004061	HMDB	3-Methoxy-4-hydroxyphenylglycolaldehyde	182.058	HMDB0004061	440729
3078	49	M-H	1-	HMDB0062595	-0.18125	HMDB0062595	HMDB	Meta-hydroxyphenylhydracrylic Acid	182.058	HMDB0062595	22600106
3078	50	M-H	1-	HMDB0059763	-0.194183	HMDB0059763	HMDB	3,4-Dimethoxybenzoic acid	182.058	HMDB0059763	7121
3078	51	M-H	1-	HMDB0029646	-0.346641	HMDB0029646	HMDB	2',6'-Dihydroxy-4'-methoxyacetophenone	182.058	HMDB0029646	24135
3078	52	M-H	1-	HMDB0060624	-0.734176	HMDB0060624	HMDB	Ethionamide sulphoxide	182.051	HMDB0060624
3078	53	M-H	1-	HMDB0003099	-0.735141	HMDB0003099	HMDB	1-Methyluric acid	182.044	HMDB0003099	69726
3078	54	M-H	1-	HMDB0011107	-0.841971	HMDB0011107	HMDB	7-Methyluric acid	182.044	HMDB0011107	69160
3078	55	M-H	1-	HMDB0000333	-1.17795	HMDB0000333	HMDB	Isohomovanillic acid	182.058	HMDB0000333	160562
3078	56	M-H	1-	HMDB0000107	-1.40774	HMDB0000107	HMDB	Galactitol	182.079	HMDB0000107	11850
3078	57	M-H	1-	HMDB0038079	-1.75591	HMDB0038079	HMDB	(2E,6Z)-2,6-Nonadien-1-Yl acetate	182.131	HMDB0038079
3078	58	M-H	1-	HMDB0041270	-2.52065	HMDB0041270	HMDB	2',4'-Dihydroxy-6'-methoxyacetophenone	182.058	HMDB0041270	10965145
3082	1	M-H	1-	HMDB0031318	1.87376	HMDB0031318	HMDB	2,2,6,10,14-Pentamethylpentadecanoic acid	312.303	HMDB0031318	85599123
3082	2	M-H	1-	HMDB0062520	1.6999	HMDB0062520	HMDB	3,7R,11R,15-tetramethyl-hexadecanoic acid	312.303	HMDB0062520	468706
3082	2	M-H	1-	HMDB0000417	1.6999	HMDB0000417	HMDB	3D,7D,11D-Phytanic acid	312.303	HMDB0000417	10380830
3082	3	M-H	1-	HMDB0002212	1.65739	HMDB0002212	HMDB	Arachidic acid	312.303	HMDB0002212	10467
3082	4	M-H	1-	HMDB0035673	1.57493	HMDB0035673	HMDB	4-Hydroxy-6-eicosanone	312.303	HMDB0035673
3082	5	M-H	1-	HMDB0000801	1.56189	HMDB0000801	HMDB	Phytanic acid	312.303	HMDB0000801	26840
3082	6	M-H	1-	HMDB0035672	1.4149	HMDB0035672	HMDB	5-Hydroxy-7-eicosanone	312.303	HMDB0035672
3082	7	M-H	1-	HMDB0034156	0.391854	HMDB0034156	HMDB	Ethyl stearate	312.303	HMDB0034156	8122
3082	8	M-H	1-	HMDB0000553	-0.407141	HMDB0000553	HMDB	3L,7D,11D-Phytanic acid	312.303	HMDB0000553	9972843
3083	1	M-H	1-	HMDB0034332	0.213809	HMDB0034332	HMDB	6-Deoxodolichosterone	448.355	HMDB0034332
3083	2	M-H	1-	HMDB0030014	0.0810561	HMDB0030014	HMDB	(3beta,5alpha,6beta,24R)-Stigmastane-3,5,6-triol	448.392	HMDB0030014	634760
3083	3	M-H	1-	HMDB0034293	-0.278646	HMDB0034293	HMDB	Asperagenin	448.319	HMDB0034293	71435521
3083	4	M-H	1-	HMDB0032783	-0.64467	HMDB0032783	HMDB	Porrigenin A	448.319	HMDB0032783	12312669
3083	5	M-H	1-	HMDB0034423	-0.981362	HMDB0034423	HMDB	2-Deoxycastasterone	448.355	HMDB0034423	13475117
3106	1	M-H	1-	HMDB0002214	2.44538	HMDB0002214	HMDB	Cuminaldehyde	148.089	HMDB0002214	326
3106	2	M-H	1-	HMDB0032017	2.4305	HMDB0032017	HMDB	3,4,5-Trimethylbenzaldehyde	148.089	HMDB0032017	12287152
3106	3	M-H	1-	HMDB0030837	2.41316	HMDB0030837	HMDB	Anethole	148.089	HMDB0030837	1549040
3106	4	M-H	1-	HMDB0034121	2.39826	HMDB0034121	HMDB	1-Methoxy-4-(2-propenyl)benzene	148.089	HMDB0034121	8815
3106	5	M-H	1-	HMDB0032014	2.38605	HMDB0032014	HMDB	2,3,6-Trimethylbenzaldehyde	148.089	HMDB0032014	10236014
3106	6	M-H	1-	HMDB0032015	2.25695	HMDB0032015	HMDB	Duryl aldehyde	148.089	HMDB0032015	22013
3106	7	M-H	1-	HMDB0059845	2.14179	HMDB0059845	HMDB	p-Ethylacetophenone	148.089	HMDB0059845	13642
3106	8	M-H	1-	HMDB0033382	2.12711	HMDB0033382	HMDB	2-(4-Methylphenyl)propanal	148.089	HMDB0033382	60990
3106	9	M-H	1-	HMDB0001126	2.1212	HMDB0001126	HMDB	Nornicotine	148.1	HMDB0001126	412
3106	10	M-H	1-	HMDB0034892	2.09451	HMDB0034892	HMDB	3-Ethyl-5-methyl-2-vinylpyrazine	148.1	HMDB0034892	6431144
3106	11	M-H	1-	HMDB0039832	1.99541	HMDB0039832	HMDB	6,7-Dihydro-2,6-dimethyl-5H-cyclopentapyrazine	148.1	HMDB0039832	12306175
3106	12	M-H	1-	HMDB0039831	1.89143	HMDB0039831	HMDB	6,7-Dihydro-2,5-dimethyl-5H-cyclopentapyrazine	148.1	HMDB0039831	530404
3106	13	M-H	1-	HMDB0059834	1.87288	HMDB0059834	HMDB	Pentylbenzene	148.125	HMDB0059834	10864
3106	14	M-H	1-	HMDB0133746	1.78437	HMDB0133746	HMDB	4-phenylbutan-2-one	148.089	HMDB0133746
3106	15	M-H	1-	HMDB0031616	1.76232	HMDB0031616	HMDB	4-Phenyl-3-buten-2-ol	148.089	HMDB0031616	11469151
3106	16	M-H	1-	HMDB0032140	1.69078	HMDB0032140	HMDB	2',4'-Dimethylacetophenone	148.089	HMDB0032140	6985
3106	17	M-H	1-	HMDB0032016	1.68276	HMDB0032016	HMDB	2,4,6-Trimethylbenzaldehyde	148.089	HMDB0032016	10254
3106	18	M-H	1-	HMDB0036142	1.63563	HMDB0036142	HMDB	6,7-Dihydro-2,3-dimethyl-5H-cyclopentapyrazine	148.1	HMDB0036142	6428802
3106	19	M-H	1-	HMDB0061809	1.14491	HMDB0061809	HMDB	1-Methyl-4-(1-methylpropyl)-benzene	148.125	HMDB0061809
3106	20	M-H	1-	HMDB0133593	0.856414	HMDB0133593	HMDB	(2E)-2-methyl-3-phenylprop-2-en-1-ol	148.089	HMDB0133593
3106	21	M-H	1-	HMDB0040153	0.818922	HMDB0040153	HMDB	R-3-(Methylthio)-1-hexanol	148.092	HMDB0040153	65413
3106	22	M-H	1-	HMDB0061810	0.579967	HMDB0061810	HMDB	2,4-Dimethyl-1-(1-methylethyl)-benzene	148.125	HMDB0061810	20832
3106	23	M-H	1-	HMDB0039985	0.0387227	HMDB0039985	HMDB	2,3-Dimethyl-5-(2-propenyl)pyrazine	148.1	HMDB0039985	590240
3106	24	M-H	1-	HMDB0039983	-0.0113694	HMDB0039983	HMDB	2,5-Dimethyl-3-(2-propenyl)pyrazine	148.1	HMDB0039983	590243
3106	25	M-H	1-	HMDB0039987	-0.0369008	HMDB0039987	HMDB	3,5-Dimethyl-2-(1-propenyl)pyrazine	148.1	HMDB0039987	5371957
3106	26	M-H	1-	HMDB0039986	-0.037083	HMDB0039986	HMDB	2,5-Dimethyl-3-(1-propenyl)pyrazine	148.1	HMDB0039986	5371955
3106	27	M-H	1-	HMDB0039988	-0.0373868	HMDB0039988	HMDB	2,3-Dimethyl-5-(1-propenyl)pyrazine	148.1	HMDB0039988	5372953
3106	28	M-H	1-	HMDB0039984	-0.118753	HMDB0039984	HMDB	3,5-Dimethyl-2-(2-propenyl)pyrazine	148.1	HMDB0039984	590241
3112	1	M-H	1-	HMDB0037907	2.71809	HMDB0037907	HMDB	2,6,10,10-Tetramethyl-1-oxaspiro[4.5]decan-6-ol	212.178	HMDB0037907	65428
3112	2	M-H	1-	HMDB0034286	2.58722	HMDB0034286	HMDB	Ethyl 10-undecenoate	212.178	HMDB0034286	12729
3112	3	M-H	1-	HMDB0037825	2.4439	HMDB0037825	HMDB	xi-2,5-Dimethyltridecane	212.25	HMDB0037825	41838
3112	4	M-H	1-	HMDB0034283	2.40486	HMDB0034283	HMDB	Tetradecanal	212.214	HMDB0034283	31291
3112	5	M-H	1-	HMDB0032432	2.38247	HMDB0032432	HMDB	12-Methyltridecanal	212.214	HMDB0032432	3018619
3112	6	M-H	1-	HMDB0038078	2.32619	HMDB0038078	HMDB	1,1-Diethoxy-2,6-nonadiene	212.178	HMDB0038078	20838796
3112	7	M-H	1-	HMDB0030300	2.21387	HMDB0030300	HMDB	3-Methyltetradecane	212.25	HMDB0030300	86735
3112	8	M-H	1-	HMDB0032792	2.1675	HMDB0032792	HMDB	(Â±)-(E)-3-Methyl-4-decen-1-yl acetate	212.178	HMDB0032792	101416076
3112	9	M-H	1-	HMDB0059886	2.14071	HMDB0059886	HMDB	Pentadecane	212.25	HMDB0059886	12391
3112	10	M-H	1-	HMDB0037226	2.13672	HMDB0037226	HMDB	Citronellyl propionate	212.178	HMDB0037226	8834
3112	11	M-H	1-	HMDB0039805	2.09141	HMDB0039805	HMDB	4-(3-Hydroxybutyl)-3,3,5-trimethylcyclohexanone	212.178	HMDB0039805
3112	12	M-H	1-	HMDB0030924	2.01303	HMDB0030924	HMDB	2-Tetradecanone	212.214	HMDB0030924	75364
3112	13	M-H	1-	HMDB0037187	1.96501	HMDB0037187	HMDB	Rhodinyl propionate	212.178	HMDB0037187	7781
3112	14	M-H	1-	HMDB0031017	1.83166	HMDB0031017	HMDB	10-Undecenyl acetate	212.178	HMDB0031017	61035
3112	15	M-H	1-	HMDB0040451	1.77027	HMDB0040451	HMDB	Oxacyclotetradecan-2-one	212.178	HMDB0040451	15596
3112	16	M-H	1-	HMDB0031741	1.75174	HMDB0031741	HMDB	Coniferan	212.178	HMDB0031741	62240
3112	17	M-H	1-	HMDB0041501	0.95365	HMDB0041501	HMDB	Isopentadecane	212.25	HMDB0041501	15268
3112	18	M-H	1-	HMDB0031028	0.577472	HMDB0031028	HMDB	Methyl (E)-2-dodecenoate	212.178	HMDB0031028	637723
3112	19	M-H	1-	HMDB0062790	0.298095	HMDB0062790	HMDB	2,7,10-trimethyldodecane	212.25	HMDB0062790	93447
3112	20	M-H	1-	HMDB0037626	0.236611	HMDB0037626	HMDB	1-Ethylhexyl tiglate	212.178	HMDB0037626
3113	1	M-H	1-	HMDB0037226	2.73348	HMDB0037226	HMDB	Citronellyl propionate	212.178	HMDB0037226	8834
3113	2	M-H	1-	HMDB0037187	2.73262	HMDB0037187	HMDB	Rhodinyl propionate	212.178	HMDB0037187	7781
3113	3	M-H	1-	HMDB0031741	2.46722	HMDB0031741	HMDB	Coniferan	212.178	HMDB0031741	62240
3113	4	M-H	1-	HMDB0037825	2.44294	HMDB0037825	HMDB	xi-2,5-Dimethyltridecane	212.25	HMDB0037825	41838
3113	5	M-H	1-	HMDB0030300	2.26231	HMDB0030300	HMDB	3-Methyltetradecane	212.25	HMDB0030300	86735
3113	6	M-H	1-	HMDB0031017	2.20645	HMDB0031017	HMDB	10-Undecenyl acetate	212.178	HMDB0031017	61035
3113	7	M-H	1-	HMDB0059886	2.12466	HMDB0059886	HMDB	Pentadecane	212.25	HMDB0059886	12391
3113	8	M-H	1-	HMDB0032792	2.08461	HMDB0032792	HMDB	(Â±)-(E)-3-Methyl-4-decen-1-yl acetate	212.178	HMDB0032792	101416076
3113	9	M-H	1-	HMDB0037907	2.02174	HMDB0037907	HMDB	2,6,10,10-Tetramethyl-1-oxaspiro[4.5]decan-6-ol	212.178	HMDB0037907	65428
3113	10	M-H	1-	HMDB0034286	2.00422	HMDB0034286	HMDB	Ethyl 10-undecenoate	212.178	HMDB0034286	12729
3113	11	M-H	1-	HMDB0032432	1.95408	HMDB0032432	HMDB	12-Methyltridecanal	212.214	HMDB0032432	3018619
3113	12	M-H	1-	HMDB0034283	1.82484	HMDB0034283	HMDB	Tetradecanal	212.214	HMDB0034283	31291
3113	13	M-H	1-	HMDB0030924	1.77655	HMDB0030924	HMDB	2-Tetradecanone	212.214	HMDB0030924	75364
3113	14	M-H	1-	HMDB0031028	1.71849	HMDB0031028	HMDB	Methyl (E)-2-dodecenoate	212.178	HMDB0031028	637723
3113	15	M-H	1-	HMDB0039805	1.57913	HMDB0039805	HMDB	4-(3-Hydroxybutyl)-3,3,5-trimethylcyclohexanone	212.178	HMDB0039805
3113	16	M-H	1-	HMDB0040451	1.27707	HMDB0040451	HMDB	Oxacyclotetradecan-2-one	212.178	HMDB0040451	15596
3113	17	M-H	1-	HMDB0038078	1.26091	HMDB0038078	HMDB	1,1-Diethoxy-2,6-nonadiene	212.178	HMDB0038078	20838796
3113	18	M-H	1-	HMDB0041501	1.01406	HMDB0041501	HMDB	Isopentadecane	212.25	HMDB0041501	15268
3113	19	M-H	1-	HMDB0062790	0.295457	HMDB0062790	HMDB	2,7,10-trimethyldodecane	212.25	HMDB0062790	93447
3113	20	M-H	1-	HMDB0037626	-0.265283	HMDB0037626	HMDB	1-Ethylhexyl tiglate	212.178	HMDB0037626
3140	1	M-H	1-	HMDB0059651	2.30346	HMDB0059651	HMDB	2-(3,4-Dihydroxybenzoyloxy)-4,6-dihydroxybenzoate	306.038	HMDB0059651	440370
3140	2	M-H	1-	HMDB0037111	2.01845	HMDB0037111	HMDB	Musanolone C	306.089	HMDB0037111	10804574
3140	3	M-H	1-	HMDB0032848	1.90589	HMDB0032848	HMDB	2,3-Dihydro-2,3-dihydroxy-4-(4-hydroxyphenyl)-1H-phenalen-1-one	306.089	HMDB0032848
3140	4	M-H	1-	HMDB0031870	1.43198	HMDB0031870	HMDB	gamma-Glutamyl-S-(1-propenyl)cysteine sulfoxide	306.089	HMDB0031870
3140	5	M-H	1-	HMDB0029891	1.03642	HMDB0029891	HMDB	Starch acetate	306.095	HMDB0029891
3140	6	M-H	1-	HMDB0038361	0.735828	HMDB0038361	HMDB	(-)-Epigallocatechin	306.074	HMDB0038361	72277
3140	6	M-H	1-	HMDB0038365	0.735828	HMDB0038365	HMDB	(+)-Gallocatechin	306.074	HMDB0038365	65084
3140	7	M-H	1-	HMDB0059978	0.538887	HMDB0059978	HMDB	4-Hydroxy-5-(dihydroxyphenyl)-valeric acid-O-sulphate	306.041	HMDB0059978
3140	7	M-H	1-	HMDB0059979	0.538887	HMDB0059979	HMDB	4-Hydroxy-5-(dihydroxyphenyl)-valeric acid-O-sulphate III	306.041	HMDB0059979
3140	8	M-H	1-	HMDB0011640	0.170499	HMDB0011640	HMDB	Uridine 2',3'-cyclic phosphate	306.025	HMDB0011640	439715
3140	9	M-H	1-	HMDB0060575	-0.53423	HMDB0060575	HMDB	Dehydrowarfarin	306.089	HMDB0060575
3142	1	M-H	1-	HMDB0059782	0.631693	HMDB0059782	HMDB	N-Phenylacetyl pyroglutamic acid	245.105	HMDB0059782
3142	2	M-H	1-	HMDB0060861	0.3628	HMDB0060861	HMDB	OR-1896	245.116	HMDB0060861	9816296
3142	3	M-H	1-	HMDB0028858	0.361305	HMDB0028858	HMDB	Hydroxyprolyl-Asparagine	245.101	HMDB0028858	61158096
3142	4	M-H	1-	HMDB0060405	0.0944383	HMDB0060405	HMDB	5'-Deoxy-5-fluorocytidine	245.081	HMDB0060405	10037499
3142	5	M-H	1-	HMDB0028732	-0.0760637	HMDB0028732	HMDB	Asparaginyl-Hydroxyproline	245.101	HMDB0028732	61157688
3142	6	M-H	1-	HMDB0060599	-0.312833	HMDB0060599	HMDB	Lamivudine sulfoxide	245.047	HMDB0060599	452020
3166	1	M-H	1-	HMDB0125533	3.39522	HMDB0125533	HMDB	3-(3,5-dihydroxyphenyl)propanoic acid	182.058	HMDB0125533
3166	2	M-H	1-	HMDB0000423	2.94964	HMDB0000423	HMDB	3,4-Dihydroxyhydrocinnamic acid	182.058	HMDB0000423	348154
3166	3	M-H	1-	HMDB0134042	2.76113	HMDB0134042	HMDB	3-(2,3-dihydroxyphenyl)propanoic acid	182.058	HMDB0134042
3166	4	M-H	1-	HMDB0037388	2.7374	HMDB0037388	HMDB	Tsibulin 2	182.131	HMDB0037388	14391671
3166	5	M-H	1-	HMDB0013163	2.66676	HMDB0013163	HMDB	2-Hydroxyfluorene	182.073	HMDB0013163	75547
3166	6	M-H	1-	HMDB0030006	2.61852	HMDB0030006	HMDB	2,2,7,7-Tetramethyl-1,6-dioxaspiro[4.4]non-3-ene	182.131	HMDB0030006	10899299
3166	7	M-H	1-	HMDB0033394	2.61357	HMDB0033394	HMDB	4-Ethyl-2,6-dimethoxyphenol	182.094	HMDB0033394	61712
3166	8	M-H	1-	HMDB0038005	2.60077	HMDB0038005	HMDB	xi-2-Hexyl-5-methyl-3(2H)-furanone	182.131	HMDB0038005	566912
3166	9	M-H	1-	HMDB0000118	2.57483	HMDB0000118	HMDB	Homovanillic acid	182.058	HMDB0000118	1738
3166	10	M-H	1-	HMDB0038245	2.51807	HMDB0038245	HMDB	Bornyl formate	182.131	HMDB0038245	518472
3166	11	M-H	1-	HMDB0032050	2.49695	HMDB0032050	HMDB	alpha-Terpineol formate	182.131	HMDB0032050	16537
3166	12	M-H	1-	HMDB0038181	2.49444	HMDB0038181	HMDB	Peperinic acid	182.094	HMDB0038181	156203
3166	13	M-H	1-	HMDB0059802	2.46704	HMDB0059802	HMDB	3-Hydroxyfluorene	182.073	HMDB0059802	96088
3166	14	M-H	1-	HMDB0032607	2.32198	HMDB0032607	HMDB	(Â±)-threo-Anethole glycol	182.094	HMDB0032607	3016654
3166	15	M-H	1-	HMDB0240266	2.30993	HMDB0240266	HMDB	Methyl vanillate	182.058	HMDB0240266
3166	16	M-H	1-	HMDB0035156	2.29419	HMDB0035156	HMDB	Neryl formate	182.131	HMDB0035156	5354882
3166	17	M-H	1-	HMDB0038068	2.26183	HMDB0038068	HMDB	(3E,6Z)-Nonadien-1-yl acetate	182.131	HMDB0038068	71587638
3166	18	M-H	1-	HMDB0059816	2.2367	HMDB0059816	HMDB	Methyl geranate	182.131	HMDB0059816	5365910
3166	19	M-H	1-	HMDB0059891	2.19931	HMDB0059891	HMDB	Isoamyl 2-furoate	182.094	HMDB0059891	69203
3166	20	M-H	1-	HMDB0038354	2.16537	HMDB0038354	HMDB	2-Ethoxy-4-(methoxymethyl)phenol	182.094	HMDB0038354	6453284
3166	21	M-H	1-	HMDB0000755	2.07102	HMDB0000755	HMDB	Hydroxyphenyllactic acid	182.058	HMDB0000755	9378
3166	22	M-H	1-	HMDB0029456	2.03386	HMDB0029456	HMDB	Amyl 2-furoate	182.094	HMDB0029456	74008
3166	23	M-H	1-	HMDB0037274	1.99348	HMDB0037274	HMDB	Maltol propionate	182.058	HMDB0037274	110543
3166	24	M-H	1-	HMDB0037641	1.95822	HMDB0037641	HMDB	4-(Ethoxymethyl)-2-methoxyphenol	182.094	HMDB0037641	61586
3166	25	M-H	1-	HMDB0059803	1.91243	HMDB0059803	HMDB	9-Hydroxyfluorene	182.073	HMDB0059803	74318
3166	26	M-H	1-	HMDB0035196	1.89078	HMDB0035196	HMDB	Harman	182.084	HMDB0035196	5281404
3166	27	M-H	1-	HMDB0036522	1.85161	HMDB0036522	HMDB	Verimol J	182.094	HMDB0036522	10655013
3166	28	M-H	1-	HMDB0030424	1.83096	HMDB0030424	HMDB	Linalyl formate	182.131	HMDB0030424	61040
3166	29	M-H	1-	HMDB0034708	1.77216	HMDB0034708	HMDB	Methyl 4,8-decadienoate	182.131	HMDB0034708
3166	30	M-H	1-	HMDB0002643	1.69601	HMDB0002643	HMDB	3-(3-Hydroxyphenyl)-3-hydroxypropanoic acid	182.058	HMDB0002643	102959
3166	31	M-H	1-	HMDB0032049	1.67268	HMDB0032049	HMDB	Benzophenone	182.073	HMDB0032049	3102
3166	32	M-H	1-	HMDB0037829	1.67232	HMDB0037829	HMDB	6-(3-Hexenyl)tetrahydro-2H-pyran-2-one	182.131	HMDB0037829	20846226
3166	33	M-H	1-	HMDB0037727	1.59338	HMDB0037727	HMDB	Furfuryl pentanoate	182.094	HMDB0037727	61955
3166	34	M-H	1-	HMDB0039874	1.44564	HMDB0039874	HMDB	Furfuryl isovalerate	182.094	HMDB0039874	61658
3166	35	M-H	1-	HMDB0033624	1.27982	HMDB0033624	HMDB	(Â±)-2-Hydroxy-3-(2-hydroxyphenyl)propanoic acid	182.058	HMDB0033624	3083977
3166	36	M-H	1-	HMDB0032463	1.11985	HMDB0032463	HMDB	5-Pentyl-3h-furan-2-one	182.131	HMDB0032463	9855656
3166	37	M-H	1-	HMDB0036215	1.11774	HMDB0036215	HMDB	Ethyl octynecarboxylate	182.131	HMDB0036215	61451
3166	38	M-H	1-	HMDB0029273	1.01109	HMDB0029273	HMDB	2,6-Dimethoxybenzoic acid	182.058	HMDB0029273	15109
3166	39	M-H	1-	HMDB0040595	0.953408	HMDB0040595	HMDB	Allyl cyclohexylacetate	182.131	HMDB0040595	22034852
3166	40	M-H	1-	HMDB0029646	0.941716	HMDB0029646	HMDB	2',6'-Dihydroxy-4'-methoxyacetophenone	182.058	HMDB0029646	24135
3166	41	M-H	1-	HMDB0038279	0.914706	HMDB0038279	HMDB	cis-3-Hexenyl tiglate	182.131	HMDB0038279	15461361
3166	42	M-H	1-	HMDB0059763	0.850568	HMDB0059763	HMDB	3,4-Dimethoxybenzoic acid	182.058	HMDB0059763	7121
3166	43	M-H	1-	HMDB0011632	0.75255	HMDB0011632	HMDB	L-Iditol	182.079	HMDB0011632	5460044
3166	43	M-H	1-	HMDB0000247	0.75255	HMDB0000247	HMDB	Sorbitol	182.079	HMDB0000247	5780
3166	43	M-H	1-	HMDB0000765	0.75255	HMDB0000765	HMDB	Mannitol	182.079	HMDB0000765	6251
3166	44	M-H	1-	HMDB0034730	0.734741	HMDB0034730	HMDB	Methyl (2E,4Z)-decadienoate	182.131	HMDB0034730	6436336
3166	45	M-H	1-	HMDB0001973	0.661438	HMDB0001973	HMDB	9-Methyluric acid	182.044	HMDB0001973	108714
3166	46	M-H	1-	HMDB0036191	0.606915	HMDB0036191	HMDB	4-Hydroxy-4-methyl-7-decenoic acid gamma-lactone	182.131	HMDB0036191	6436439
3166	47	M-H	1-	HMDB0062595	0.590659	HMDB0062595	HMDB	Meta-hydroxyphenylhydracrylic Acid	182.058	HMDB0062595	22600106
3166	48	M-H	1-	HMDB0000333	0.364844	HMDB0000333	HMDB	Isohomovanillic acid	182.058	HMDB0000333	160562
3166	49	M-H	1-	HMDB0004061	0.227334	HMDB0004061	HMDB	3-Methoxy-4-hydroxyphenylglycolaldehyde	182.058	HMDB0004061	440729
3166	50	M-H	1-	HMDB0029232	0.0811937	HMDB0029232	HMDB	3-Hydroxyphenyllactate	182.058	HMDB0029232	265740
3166	51	M-H	1-	HMDB0001970	0.028297	HMDB0001970	HMDB	3-Methyluric acid	182.044	HMDB0001970	11804
3166	52	M-H	1-	HMDB0060624	-0.0452626	HMDB0060624	HMDB	Ethionamide sulphoxide	182.051	HMDB0060624
3166	53	M-H	1-	HMDB0038079	-0.192663	HMDB0038079	HMDB	(2E,6Z)-2,6-Nonadien-1-Yl acetate	182.131	HMDB0038079
3166	54	M-H	1-	HMDB0014989	-0.463616	HMDB0014989	HMDB	Dacarbazine	182.092	HMDB0014989
3166	55	M-H	1-	HMDB0041270	-0.720572	HMDB0041270	HMDB	2',4'-Dihydroxy-6'-methoxyacetophenone	182.058	HMDB0041270	10965145
3166	56	M-H	1-	HMDB0003099	-1.10423	HMDB0003099	HMDB	1-Methyluric acid	182.044	HMDB0003099	69726
3166	57	M-H	1-	HMDB0000107	-1.52957	HMDB0000107	HMDB	Galactitol	182.079	HMDB0000107	11850
3166	58	M-H	1-	HMDB0011107	-2.13423	HMDB0011107	HMDB	7-Methyluric acid	182.044	HMDB0011107	69160
3304	1	M-H	1-	HMDB0037226	2.73348	HMDB0037226	HMDB	Citronellyl propionate	212.178	HMDB0037226	8834
3304	2	M-H	1-	HMDB0037187	2.73262	HMDB0037187	HMDB	Rhodinyl propionate	212.178	HMDB0037187	7781
3304	3	M-H	1-	HMDB0031741	2.46722	HMDB0031741	HMDB	Coniferan	212.178	HMDB0031741	62240
3304	4	M-H	1-	HMDB0037825	2.44294	HMDB0037825	HMDB	xi-2,5-Dimethyltridecane	212.25	HMDB0037825	41838
3304	5	M-H	1-	HMDB0030300	2.26231	HMDB0030300	HMDB	3-Methyltetradecane	212.25	HMDB0030300	86735
3304	6	M-H	1-	HMDB0031017	2.20645	HMDB0031017	HMDB	10-Undecenyl acetate	212.178	HMDB0031017	61035
3304	7	M-H	1-	HMDB0059886	2.12466	HMDB0059886	HMDB	Pentadecane	212.25	HMDB0059886	12391
3304	8	M-H	1-	HMDB0032792	2.08461	HMDB0032792	HMDB	(Â±)-(E)-3-Methyl-4-decen-1-yl acetate	212.178	HMDB0032792	101416076
3304	9	M-H	1-	HMDB0037907	2.02174	HMDB0037907	HMDB	2,6,10,10-Tetramethyl-1-oxaspiro[4.5]decan-6-ol	212.178	HMDB0037907	65428
3304	10	M-H	1-	HMDB0034286	2.00422	HMDB0034286	HMDB	Ethyl 10-undecenoate	212.178	HMDB0034286	12729
3304	11	M-H	1-	HMDB0032432	1.95408	HMDB0032432	HMDB	12-Methyltridecanal	212.214	HMDB0032432	3018619
3304	12	M-H	1-	HMDB0034283	1.82484	HMDB0034283	HMDB	Tetradecanal	212.214	HMDB0034283	31291
3304	13	M-H	1-	HMDB0030924	1.77655	HMDB0030924	HMDB	2-Tetradecanone	212.214	HMDB0030924	75364
3304	14	M-H	1-	HMDB0031028	1.71849	HMDB0031028	HMDB	Methyl (E)-2-dodecenoate	212.178	HMDB0031028	637723
3304	15	M-H	1-	HMDB0039805	1.57913	HMDB0039805	HMDB	4-(3-Hydroxybutyl)-3,3,5-trimethylcyclohexanone	212.178	HMDB0039805
3304	16	M-H	1-	HMDB0040451	1.27707	HMDB0040451	HMDB	Oxacyclotetradecan-2-one	212.178	HMDB0040451	15596
3304	17	M-H	1-	HMDB0038078	1.26091	HMDB0038078	HMDB	1,1-Diethoxy-2,6-nonadiene	212.178	HMDB0038078	20838796
3304	18	M-H	1-	HMDB0041501	1.01406	HMDB0041501	HMDB	Isopentadecane	212.25	HMDB0041501	15268
3304	19	M-H	1-	HMDB0062790	0.295457	HMDB0062790	HMDB	2,7,10-trimethyldodecane	212.25	HMDB0062790	93447
3304	20	M-H	1-	HMDB0037626	-0.265283	HMDB0037626	HMDB	1-Ethylhexyl tiglate	212.178	HMDB0037626
3361	1	M-H	1-	HMDB0032661	0.868682	HMDB0032661	HMDB	2-Methylhexacosane	380.438	HMDB0032661	150931
3361	2	M-H	1-	HMDB0029695	0.143087	HMDB0029695	HMDB	Hexacosanal	380.402	HMDB0029695	3084462
3393	1	M-H	1-	HMDB0000930	2.43656	HMDB0000930	HMDB	trans-Cinnamic acid	148.052	HMDB0000930	444539
3393	2	M-H	1-	HMDB0031725	2.22489	HMDB0031725	HMDB	(E)-3-(2-Hydroxyphenyl)-2-propenal	148.052	HMDB0031725	5318169
3393	3	M-H	1-	HMDB0036626	2.1351	HMDB0036626	HMDB	3,4-Dihydro-2H-1-benzopyran-2-one	148.052	HMDB0036626	660
3393	4	M-H	1-	HMDB0040413	1.88043	HMDB0040413	HMDB	Ethyl 3-(methylthio)propanoate	148.056	HMDB0040413	61592
3393	5	M-H	1-	HMDB0032947	1.52971	HMDB0032947	HMDB	Di-2-furanylmethane	148.052	HMDB0032947	70972
3393	6	M-H	1-	HMDB0035243	1.22293	HMDB0035243	HMDB	1-Phenyl-1,2-propanedione	148.052	HMDB0035243	11363
3393	7	M-H	1-	HMDB0037619	1.19795	HMDB0037619	HMDB	Methyl 4-(methylthio)butyrate	148.056	HMDB0037619	65425
3393	8	M-H	1-	HMDB0038299	1.09508	HMDB0038299	HMDB	Methylthiomethyl butyrate	148.056	HMDB0038299	3018539
3393	9	M-H	1-	HMDB0040986	1.07635	HMDB0040986	HMDB	(E)-3-(4-Hydroxyphenyl)-2-propenal	148.052	HMDB0040986	641301
3393	10	M-H	1-	HMDB0001900	0.945771	HMDB0001900	HMDB	Ribonolactone	148.037	HMDB0001900	111064
3393	11	M-H	1-	HMDB0036193	0.771386	HMDB0036193	HMDB	3-Mercapto-3-methylbutyl formate	148.056	HMDB0036193	526487
3393	12	M-H	1-	HMDB0001553	0.716542	HMDB0001553	HMDB	2-Oxo-4-methylthiobutanoic acid	148.019	HMDB0001553	473
3393	13	M-H	1-	HMDB0033912	0.573748	HMDB0033912	HMDB	2-Propenyl propyl disulfide	148.038	HMDB0033912	16591
3393	14	M-H	1-	HMDB0041392	0.569012	HMDB0041392	HMDB	1-Propenyl propyl disulfide	148.038	HMDB0041392	5352908
3393	15	M-H	1-	HMDB0032271	0.491431	HMDB0032271	HMDB	Ethyl 3-mercaptobutyrate	148.056	HMDB0032271	9833996
3393	16	M-H	1-	HMDB0039653	0.465122	HMDB0039653	HMDB	2,4,6-Trimethyl-1,3,5-dioxathiane	148.056	HMDB0039653	23262324
3393	17	M-H	1-	HMDB0032332	0.383458	HMDB0032332	HMDB	Hydroxylated lecithin	148.048	HMDB0032332	44237312
3393	18	M-H	1-	HMDB0000567	0.234733	HMDB0000567	HMDB	Cinnamic acid	148.052	HMDB0000567	5372954
3393	19	M-H	1-	HMDB0031717	0.210322	HMDB0031717	HMDB	3-(Methylthio)propyl acetate	148.056	HMDB0031717	85519
3393	20	M-H	1-	HMDB0039797	0.137229	HMDB0039797	HMDB	Dihydro-4-mercapto-5-methyl-3(2H)-thiophenone	148.002	HMDB0039797
3393	21	M-H	1-	HMDB0059655	0.0585819	HMDB0059655	HMDB	2-Hydroxyglutarate	148.037	HMDB0059655	43
3393	22	M-H	1-	HMDB0032410	-0.107615	HMDB0032410	HMDB	Methyl 3-(methylthio)butanoate	148.056	HMDB0032410	547907
3393	23	M-H	1-	HMDB0000606	-0.109972	HMDB0000606	HMDB	D-2-Hydroxyglutaric acid	148.037	HMDB0000606	439391
3393	24	M-H	1-	HMDB0011676	-0.273094	HMDB0011676	HMDB	D-Xylono-1,5-lactone	148.037	HMDB0011676	439692
3393	25	M-H	1-	HMDB0040230	-0.461377	HMDB0040230	HMDB	3-Acetyl-1,2-dithiolane	148.002	HMDB0040230	524171
3393	26	M-H	1-	HMDB0032495	-0.692065	HMDB0032495	HMDB	Propyl 2-mercaptopropionate	148.056	HMDB0032495	22251515
3393	27	M-H	1-	HMDB0000426	-0.703964	HMDB0000426	HMDB	Citramalic acid	148.037	HMDB0000426	1081
3393	28	M-H	1-	HMDB0062739	-1.00166	HMDB0062739	HMDB	3-methylmalate(2-)	148.037	HMDB0062739	3013918
3393	29	M-H	1-	HMDB0000428	-1.03055	HMDB0000428	HMDB	3-Hydroxyglutaric acid	148.037	HMDB0000428	181976
3393	30	M-H	1-	HMDB0002050	-1.17432	HMDB0002050	HMDB	Dihydroxyfumaric acid	148.001	HMDB0002050
3393	31	M-H	1-	HMDB0041306	-1.77204	HMDB0041306	HMDB	Methyl 2-(methylthio)butyrate	148.056	HMDB0041306	560572
3393	32	M-H	1-	HMDB0038890	-2.1431	HMDB0038890	HMDB	Methyl 3-methyl-1-butenyl disulfide	148.038	HMDB0038890	71587664
3499	1	M-H	1-	HMDB0032661	0.890693	HMDB0032661	HMDB	2-Methylhexacosane	380.438	HMDB0032661	150931
3499	2	M-H	1-	HMDB0029695	-0.0563473	HMDB0029695	HMDB	Hexacosanal	380.402	HMDB0029695	3084462
3510	1	M-H	1-	HMDB0033371	2.85108	HMDB0033371	HMDB	Citronellyl formate	184.146	HMDB0033371	7778
3510	2	M-H	1-	HMDB0037185	2.7873	HMDB0037185	HMDB	Rhodinyl formate	184.146	HMDB0037185	61092
3510	3	M-H	1-	HMDB0031843	2.77809	HMDB0031843	HMDB	2,3-Undecanedione	184.146	HMDB0031843	61404
3510	4	M-H	1-	HMDB0031406	2.7216	HMDB0031406	HMDB	Ethyl 3-cyclohexylpropionate	184.146	HMDB0031406	61466
3510	5	M-H	1-	HMDB0036117	2.69758	HMDB0036117	HMDB	(1'R)-Nepetalic acid	184.11	HMDB0036117	12313272
3510	6	M-H	1-	HMDB0031272	2.64765	HMDB0031272	HMDB	Ethyl (E)-2-nonenoate	184.146	HMDB0031272	12277543
3510	7	M-H	1-	HMDB0036140	2.59293	HMDB0036140	HMDB	5-Hexyldihydro-5-methyl-2(3H)-furanone	184.146	HMDB0036140	285097
3510	8	M-H	1-	HMDB0037309	2.52744	HMDB0037309	HMDB	5-Hexyldihydro-4-methyl-2(3H)-furanone	184.146	HMDB0037309	106756
3510	9	M-H	1-	HMDB0036784	2.40526	HMDB0036784	HMDB	6-Hexyltetrahydro-2H-pyran-2-one	184.146	HMDB0036784	61204
3510	10	M-H	1-	HMDB0036470	2.22617	HMDB0036470	HMDB	1,4-Dimethyl-7-ethylazulene	184.125	HMDB0036470	10719
3510	11	M-H	1-	HMDB0038311	2.20621	HMDB0038311	HMDB	xi-gamma-Undecalactone	184.146	HMDB0038311	7714
3510	12	M-H	1-	HMDB0034429	2.14081	HMDB0034429	HMDB	Cyclohexyl pentanoate	184.146	HMDB0034429	73772
3510	13	M-H	1-	HMDB0034428	2.08917	HMDB0034428	HMDB	Cyclohexyl 3-methylbutanoate	184.146	HMDB0034428	287439
3510	14	M-H	1-	HMDB0031062	2.08686	HMDB0031062	HMDB	(Z)-3-Methyl-3-decenoic acid	184.146	HMDB0031062
3510	15	M-H	1-	HMDB0031063	2.08558	HMDB0031063	HMDB	(Z)-3-Methyl-4-decenoic acid	184.146	HMDB0031063
3510	16	M-H	1-	HMDB0033724	2.03036	HMDB0033724	HMDB	Undecylenic acid	184.146	HMDB0033724	5634
3510	17	M-H	1-	HMDB0037225	1.97134	HMDB0037225	HMDB	Methyl citronellate	184.146	HMDB0037225	61290
3510	18	M-H	1-	HMDB0036998	1.95521	HMDB0036998	HMDB	(S)-Oleuropeic acid	184.11	HMDB0036998	12313716
3510	19	M-H	1-	HMDB0029834	1.88531	HMDB0029834	HMDB	Harmalan	184.1	HMDB0029834
3510	20	M-H	1-	HMDB0061384	1.87431	HMDB0061384	HMDB	N-(3-acetamidopropyl)pyrrolidin-2-one	184.121	HMDB0061384	129397
3510	21	M-H	1-	HMDB0040593	1.8248	HMDB0040593	HMDB	2-Propenyl octanoate	184.146	HMDB0040593	20219
3510	22	M-H	1-	HMDB0032308	1.77942	HMDB0032308	HMDB	(E)-3-Heptenyl 2-methylpropanoate	184.146	HMDB0032308	6437137
3510	23	M-H	1-	HMDB0032396	1.76405	HMDB0032396	HMDB	Methyl 2-decenoate	184.146	HMDB0032396	5368064
3510	24	M-H	1-	HMDB0041835	1.76029	HMDB0041835	HMDB	Benzidine	184.1	HMDB0041835	7111
3510	25	M-H	1-	HMDB0032320	1.69652	HMDB0032320	HMDB	3-Hexenyl 2-methylbutyrate	184.146	HMDB0032320	6165108
3510	25	M-H	1-	HMDB0038277	1.69652	HMDB0038277	HMDB	cis-3-Hexenyl 2-methylbutanoate	184.146	HMDB0038277	5365069
3510	26	M-H	1-	HMDB0039710	1.64235	HMDB0039710	HMDB	1-Acetylcyclohexyl acetate	184.11	HMDB0039710	62017
3510	27	M-H	1-	HMDB0038906	1.47971	HMDB0038906	HMDB	5-Octenyl propanoate	184.146	HMDB0038906	11041412
3510	28	M-H	1-	HMDB0031691	1.36689	HMDB0031691	HMDB	cis-3-Hexenyl pentanoate	184.146	HMDB0031691	5367682
3510	29	M-H	1-	HMDB0038278	1.33841	HMDB0038278	HMDB	cis-3-Hexenyl 3-methylbutanoate	184.146	HMDB0038278	5367681
3510	30	M-H	1-	HMDB0031087	1.3145	HMDB0031087	HMDB	trans-2-Hexyl-1-cyclopropaneacetic acid	184.146	HMDB0031087	543595
3510	31	M-H	1-	HMDB0037106	1.27265	HMDB0037106	HMDB	(x)-1-Nonen-3-yl acetate	184.146	HMDB0037106	169364
3510	32	M-H	1-	HMDB0039052	1.20852	HMDB0039052	HMDB	(4S,8R)-8,9-Dihydroxy-p-menth-1(6)-en-2-one	184.11	HMDB0039052	73120805
3510	33	M-H	1-	HMDB0040883	0.672249	HMDB0040883	HMDB	(E)-10-Oxo-8-decenoic acid	184.11	HMDB0040883	12431569
3510	34	M-H	1-	HMDB0032404	0.587453	HMDB0032404	HMDB	6-Methyl-5-hepten-2-one propyleneglycol acetal	184.146	HMDB0032404	109257
3510	35	M-H	1-	HMDB0032489	0.571151	HMDB0032489	HMDB	Prenyl caproate	184.146	HMDB0032489	173534
3510	36	M-H	1-	HMDB0032461	0.570392	HMDB0032461	HMDB	Pent-2-enyl hexanoate	184.146	HMDB0032461	5363141
3510	37	M-H	1-	HMDB0032534	-1.26769	HMDB0032534	HMDB	trans-2-Hexenyl 2-methylbutyrate	184.146	HMDB0032534	5352459
3510	38	M-H	1-	HMDB0032453	-1.27346	HMDB0032453	HMDB	cis-3-Octenyl propionate	184.146	HMDB0032453	20836326
3510	39	M-H	1-	HMDB0038273	-1.81755	HMDB0038273	HMDB	2-Hexenyl valerate	184.146	HMDB0038273	5352974
3510	40	M-H	1-	HMDB0038274	-1.83599	HMDB0038274	HMDB	2-Hexenyl isovalerate	184.146	HMDB0038274	5352460
3514	1	M-H	1-	HMDB0035555	0.63196	HMDB0035555	HMDB	10,12-Pentacosanedione	380.365	HMDB0035555
3514	2	M-H	1-	HMDB0039403	0.0782911	HMDB0039403	HMDB	2-Hydroxy-4-oxo-5,12-heneicosadien-1-yl acetate	380.293	HMDB0039403	10126440
3514	3	M-H	1-	HMDB0035558	-0.433001	HMDB0035558	HMDB	4,6-Pentacosanedione	380.365	HMDB0035558	91713155
3514	4	M-H	1-	HMDB0035556	-0.497301	HMDB0035556	HMDB	7,9-Pentacosanedione	380.365	HMDB0035556
3514	5	M-H	1-	HMDB0032735	-0.875855	HMDB0032735	HMDB	Isopersin	380.293	HMDB0032735	44584048
3514	6	M-H	1-	HMDB0035557	-1.27638	HMDB0035557	HMDB	6,8-Pentacosanedione	380.365	HMDB0035557	91701190
3514	7	M-H	1-	HMDB0041103	-2.05049	HMDB0041103	HMDB	Persin	380.293	HMDB0041103	5283266
3518	1	M-H	1-	HMDB0000930	2.3397	HMDB0000930	HMDB	trans-Cinnamic acid	148.052	HMDB0000930	444539
3518	2	M-H	1-	HMDB0031725	2.26689	HMDB0031725	HMDB	(E)-3-(2-Hydroxyphenyl)-2-propenal	148.052	HMDB0031725	5318169
3518	3	M-H	1-	HMDB0001553	2.23272	HMDB0001553	HMDB	2-Oxo-4-methylthiobutanoic acid	148.019	HMDB0001553	473
3518	4	M-H	1-	HMDB0040413	2.17058	HMDB0040413	HMDB	Ethyl 3-(methylthio)propanoate	148.056	HMDB0040413	61592
3518	5	M-H	1-	HMDB0033912	2.00226	HMDB0033912	HMDB	2-Propenyl propyl disulfide	148.038	HMDB0033912	16591
3518	6	M-H	1-	HMDB0036193	1.88036	HMDB0036193	HMDB	3-Mercapto-3-methylbutyl formate	148.056	HMDB0036193	526487
3518	7	M-H	1-	HMDB0039797	1.8655	HMDB0039797	HMDB	Dihydro-4-mercapto-5-methyl-3(2H)-thiophenone	148.002	HMDB0039797
3518	8	M-H	1-	HMDB0041392	1.8574	HMDB0041392	HMDB	1-Propenyl propyl disulfide	148.038	HMDB0041392	5352908
3518	9	M-H	1-	HMDB0035243	1.66322	HMDB0035243	HMDB	1-Phenyl-1,2-propanedione	148.052	HMDB0035243	11363
3518	10	M-H	1-	HMDB0032271	1.5536	HMDB0032271	HMDB	Ethyl 3-mercaptobutyrate	148.056	HMDB0032271	9833996
3518	11	M-H	1-	HMDB0038299	1.51456	HMDB0038299	HMDB	Methylthiomethyl butyrate	148.056	HMDB0038299	3018539
3518	12	M-H	1-	HMDB0036626	1.49705	HMDB0036626	HMDB	3,4-Dihydro-2H-1-benzopyran-2-one	148.052	HMDB0036626	660
3518	13	M-H	1-	HMDB0037619	1.47309	HMDB0037619	HMDB	Methyl 4-(methylthio)butyrate	148.056	HMDB0037619	65425
3518	14	M-H	1-	HMDB0039653	1.19604	HMDB0039653	HMDB	2,4,6-Trimethyl-1,3,5-dioxathiane	148.056	HMDB0039653	23262324
3518	15	M-H	1-	HMDB0032332	0.789513	HMDB0032332	HMDB	Hydroxylated lecithin	148.048	HMDB0032332	44237312
3518	16	M-H	1-	HMDB0032410	0.767805	HMDB0032410	HMDB	Methyl 3-(methylthio)butanoate	148.056	HMDB0032410	547907
3518	17	M-H	1-	HMDB0032495	0.733867	HMDB0032495	HMDB	Propyl 2-mercaptopropionate	148.056	HMDB0032495	22251515
3518	18	M-H	1-	HMDB0032947	0.524047	HMDB0032947	HMDB	Di-2-furanylmethane	148.052	HMDB0032947	70972
3518	19	M-H	1-	HMDB0031717	0.420881	HMDB0031717	HMDB	3-(Methylthio)propyl acetate	148.056	HMDB0031717	85519
3518	20	M-H	1-	HMDB0001900	0.345202	HMDB0001900	HMDB	Ribonolactone	148.037	HMDB0001900	111064
3518	21	M-H	1-	HMDB0059655	0.342191	HMDB0059655	HMDB	2-Hydroxyglutarate	148.037	HMDB0059655	43
3518	22	M-H	1-	HMDB0040986	0.338271	HMDB0040986	HMDB	(E)-3-(4-Hydroxyphenyl)-2-propenal	148.052	HMDB0040986	641301
3518	23	M-H	1-	HMDB0040230	0.272096	HMDB0040230	HMDB	3-Acetyl-1,2-dithiolane	148.002	HMDB0040230	524171
3518	24	M-H	1-	HMDB0000426	0.201125	HMDB0000426	HMDB	Citramalic acid	148.037	HMDB0000426	1081
3518	25	M-H	1-	HMDB0000606	0.193423	HMDB0000606	HMDB	D-2-Hydroxyglutaric acid	148.037	HMDB0000606	439391
3518	26	M-H	1-	HMDB0000567	-0.0368796	HMDB0000567	HMDB	Cinnamic acid	148.052	HMDB0000567	5372954
3518	27	M-H	1-	HMDB0011676	-0.315072	HMDB0011676	HMDB	D-Xylono-1,5-lactone	148.037	HMDB0011676	439692
3518	28	M-H	1-	HMDB0000428	-0.472761	HMDB0000428	HMDB	3-Hydroxyglutaric acid	148.037	HMDB0000428	181976
3518	29	M-H	1-	HMDB0041306	-0.606056	HMDB0041306	HMDB	Methyl 2-(methylthio)butyrate	148.056	HMDB0041306	560572
3518	30	M-H	1-	HMDB0062739	-0.804448	HMDB0062739	HMDB	3-methylmalate(2-)	148.037	HMDB0062739	3013918
3518	31	M-H	1-	HMDB0002050	-1.07335	HMDB0002050	HMDB	Dihydroxyfumaric acid	148.001	HMDB0002050
3519	1	M-H	1-	HMDB0040413	2.12342	HMDB0040413	HMDB	Ethyl 3-(methylthio)propanoate	148.056	HMDB0040413	61592
3519	2	M-H	1-	HMDB0000930	1.86046	HMDB0000930	HMDB	trans-Cinnamic acid	148.052	HMDB0000930	444539
3519	3	M-H	1-	HMDB0031725	1.73893	HMDB0031725	HMDB	(E)-3-(2-Hydroxyphenyl)-2-propenal	148.052	HMDB0031725	5318169
3519	4	M-H	1-	HMDB0036193	1.38977	HMDB0036193	HMDB	3-Mercapto-3-methylbutyl formate	148.056	HMDB0036193	526487
3519	5	M-H	1-	HMDB0036626	1.30302	HMDB0036626	HMDB	3,4-Dihydro-2H-1-benzopyran-2-one	148.052	HMDB0036626	660
3519	6	M-H	1-	HMDB0038299	1.27562	HMDB0038299	HMDB	Methylthiomethyl butyrate	148.056	HMDB0038299	3018539
3519	7	M-H	1-	HMDB0035243	1.15887	HMDB0035243	HMDB	1-Phenyl-1,2-propanedione	148.052	HMDB0035243	11363
3519	8	M-H	1-	HMDB0037619	1.03683	HMDB0037619	HMDB	Methyl 4-(methylthio)butyrate	148.056	HMDB0037619	65425
3519	9	M-H	1-	HMDB0032947	0.97202	HMDB0032947	HMDB	Di-2-furanylmethane	148.052	HMDB0032947	70972
3519	10	M-H	1-	HMDB0032271	0.954822	HMDB0032271	HMDB	Ethyl 3-mercaptobutyrate	148.056	HMDB0032271	9833996
3519	11	M-H	1-	HMDB0032410	0.737855	HMDB0032410	HMDB	Methyl 3-(methylthio)butanoate	148.056	HMDB0032410	547907
3519	12	M-H	1-	HMDB0039653	0.709088	HMDB0039653	HMDB	2,4,6-Trimethyl-1,3,5-dioxathiane	148.056	HMDB0039653	23262324
3519	13	M-H	1-	HMDB0033912	0.602564	HMDB0033912	HMDB	2-Propenyl propyl disulfide	148.038	HMDB0033912	16591
3519	14	M-H	1-	HMDB0041392	0.587675	HMDB0041392	HMDB	1-Propenyl propyl disulfide	148.038	HMDB0041392	5352908
3519	15	M-H	1-	HMDB0031717	0.464826	HMDB0031717	HMDB	3-(Methylthio)propyl acetate	148.056	HMDB0031717	85519
3519	16	M-H	1-	HMDB0000606	0.43244	HMDB0000606	HMDB	D-2-Hydroxyglutaric acid	148.037	HMDB0000606	439391
3519	17	M-H	1-	HMDB0001553	0.403745	HMDB0001553	HMDB	2-Oxo-4-methylthiobutanoic acid	148.019	HMDB0001553	473
3519	18	M-H	1-	HMDB0039797	0.353247	HMDB0039797	HMDB	Dihydro-4-mercapto-5-methyl-3(2H)-thiophenone	148.002	HMDB0039797
3519	19	M-H	1-	HMDB0059655	0.324464	HMDB0059655	HMDB	2-Hydroxyglutarate	148.037	HMDB0059655	43
3519	20	M-H	1-	HMDB0032495	0.284743	HMDB0032495	HMDB	Propyl 2-mercaptopropionate	148.056	HMDB0032495	22251515
3519	21	M-H	1-	HMDB0032332	0.218921	HMDB0032332	HMDB	Hydroxylated lecithin	148.048	HMDB0032332	44237312
3519	22	M-H	1-	HMDB0040986	0.0447402	HMDB0040986	HMDB	(E)-3-(4-Hydroxyphenyl)-2-propenal	148.052	HMDB0040986	641301
3519	23	M-H	1-	HMDB0000426	-0.26684	HMDB0000426	HMDB	Citramalic acid	148.037	HMDB0000426	1081
3519	24	M-H	1-	HMDB0011676	-0.430822	HMDB0011676	HMDB	D-Xylono-1,5-lactone	148.037	HMDB0011676	439692
3519	25	M-H	1-	HMDB0040230	-0.489323	HMDB0040230	HMDB	3-Acetyl-1,2-dithiolane	148.002	HMDB0040230	524171
3519	26	M-H	1-	HMDB0000428	-0.71362	HMDB0000428	HMDB	3-Hydroxyglutaric acid	148.037	HMDB0000428	181976
3519	27	M-H	1-	HMDB0000567	-0.725812	HMDB0000567	HMDB	Cinnamic acid	148.052	HMDB0000567	5372954
3519	28	M-H	1-	HMDB0001900	-0.73746	HMDB0001900	HMDB	Ribonolactone	148.037	HMDB0001900	111064
3519	29	M-H	1-	HMDB0062739	-0.798365	HMDB0062739	HMDB	3-methylmalate(2-)	148.037	HMDB0062739	3013918
3519	30	M-H	1-	HMDB0002050	-0.841864	HMDB0002050	HMDB	Dihydroxyfumaric acid	148.001	HMDB0002050
3519	31	M-H	1-	HMDB0041306	-2.88723	HMDB0041306	HMDB	Methyl 2-(methylthio)butyrate	148.056	HMDB0041306	560572
3623	1	M-H	1-	HMDB0012201	2.51126	HMDB0012201	HMDB	Cis-zeatin-7-N-glucoside	381.165	HMDB0012201	6450275
3623	2	M-H	1-	HMDB0032000	2.46564	HMDB0032000	HMDB	Raphanatin	381.165	HMDB0032000
3623	3	M-H	1-	HMDB0041369	2.22903	HMDB0041369	HMDB	cis-Zeatin 9-glucoside	381.165	HMDB0041369
3623	3	M-H	1-	HMDB0012202	2.22903	HMDB0012202	HMDB	Cis-zeatin-9-N-glucoside	381.165	HMDB0012202	53481386
3623	4	M-H	1-	HMDB0033522	2.05579	HMDB0033522	HMDB	Oxopurpureine	381.121	HMDB0033522	284998
3623	5	M-H	1-	HMDB0015107	1.62273	HMDB0015107	HMDB	Azelastine	381.161	HMDB0015107	2267
3623	6	M-H	1-	HMDB0030328	1.46022	HMDB0030328	HMDB	Petasitenine	381.179	HMDB0030328	5281741
3623	7	M-H	1-	HMDB0000768	1.19379	HMDB0000768	HMDB	N-Acetyl-9-O-lactoylneuraminic acid	381.127	HMDB0000768	192236
3623	8	M-H	1-	HMDB0012203	0.905998	HMDB0012203	HMDB	Cis-zeatin-O-glucoside	381.165	HMDB0012203	25244165
3623	9	M-H	1-	HMDB0033965	0.295978	HMDB0033965	HMDB	(R)-Pantothenic acid 4'-O-b-D-glucoside	381.163	HMDB0033965	14132229
3764	1	M-H	1-	HMDB0031406	2.5131	HMDB0031406	HMDB	Ethyl 3-cyclohexylpropionate	184.146	HMDB0031406	61466
3764	2	M-H	1-	HMDB0040593	2.32575	HMDB0040593	HMDB	2-Propenyl octanoate	184.146	HMDB0040593	20219
3764	3	M-H	1-	HMDB0036470	2.27623	HMDB0036470	HMDB	1,4-Dimethyl-7-ethylazulene	184.125	HMDB0036470	10719
3764	4	M-H	1-	HMDB0033724	2.2646	HMDB0033724	HMDB	Undecylenic acid	184.146	HMDB0033724	5634
3764	5	M-H	1-	HMDB0037185	2.25646	HMDB0037185	HMDB	Rhodinyl formate	184.146	HMDB0037185	61092
3764	6	M-H	1-	HMDB0036117	2.20558	HMDB0036117	HMDB	(1'R)-Nepetalic acid	184.11	HMDB0036117	12313272
3764	7	M-H	1-	HMDB0031272	2.18767	HMDB0031272	HMDB	Ethyl (E)-2-nonenoate	184.146	HMDB0031272	12277543
3764	8	M-H	1-	HMDB0039052	2.16662	HMDB0039052	HMDB	(4S,8R)-8,9-Dihydroxy-p-menth-1(6)-en-2-one	184.11	HMDB0039052	73120805
3764	9	M-H	1-	HMDB0032308	2.16593	HMDB0032308	HMDB	(E)-3-Heptenyl 2-methylpropanoate	184.146	HMDB0032308	6437137
3764	10	M-H	1-	HMDB0033371	2.11398	HMDB0033371	HMDB	Citronellyl formate	184.146	HMDB0033371	7778
3764	11	M-H	1-	HMDB0031063	2.08106	HMDB0031063	HMDB	(Z)-3-Methyl-4-decenoic acid	184.146	HMDB0031063
3764	12	M-H	1-	HMDB0036998	2.07886	HMDB0036998	HMDB	(S)-Oleuropeic acid	184.11	HMDB0036998	12313716
3764	13	M-H	1-	HMDB0031062	2.07027	HMDB0031062	HMDB	(Z)-3-Methyl-3-decenoic acid	184.146	HMDB0031062
3764	14	M-H	1-	HMDB0036140	2.04078	HMDB0036140	HMDB	5-Hexyldihydro-5-methyl-2(3H)-furanone	184.146	HMDB0036140	285097
3764	15	M-H	1-	HMDB0039710	2.02499	HMDB0039710	HMDB	1-Acetylcyclohexyl acetate	184.11	HMDB0039710	62017
3764	16	M-H	1-	HMDB0037225	1.93234	HMDB0037225	HMDB	Methyl citronellate	184.146	HMDB0037225	61290
3764	17	M-H	1-	HMDB0037309	1.92449	HMDB0037309	HMDB	5-Hexyldihydro-4-methyl-2(3H)-furanone	184.146	HMDB0037309	106756
3764	18	M-H	1-	HMDB0061384	1.8364	HMDB0061384	HMDB	N-(3-acetamidopropyl)pyrrolidin-2-one	184.121	HMDB0061384	129397
3764	19	M-H	1-	HMDB0029834	1.78025	HMDB0029834	HMDB	Harmalan	184.1	HMDB0029834
3764	20	M-H	1-	HMDB0034429	1.73314	HMDB0034429	HMDB	Cyclohexyl pentanoate	184.146	HMDB0034429	73772
3764	21	M-H	1-	HMDB0034428	1.71209	HMDB0034428	HMDB	Cyclohexyl 3-methylbutanoate	184.146	HMDB0034428	287439
3764	22	M-H	1-	HMDB0036784	1.66234	HMDB0036784	HMDB	6-Hexyltetrahydro-2H-pyran-2-one	184.146	HMDB0036784	61204
3764	23	M-H	1-	HMDB0038311	1.64832	HMDB0038311	HMDB	xi-gamma-Undecalactone	184.146	HMDB0038311	7714
3764	24	M-H	1-	HMDB0040883	1.59274	HMDB0040883	HMDB	(E)-10-Oxo-8-decenoic acid	184.11	HMDB0040883	12431569
3764	25	M-H	1-	HMDB0041835	1.50755	HMDB0041835	HMDB	Benzidine	184.1	HMDB0041835	7111
3764	26	M-H	1-	HMDB0031843	1.37246	HMDB0031843	HMDB	2,3-Undecanedione	184.146	HMDB0031843	61404
3764	27	M-H	1-	HMDB0032489	1.35019	HMDB0032489	HMDB	Prenyl caproate	184.146	HMDB0032489	173534
3764	28	M-H	1-	HMDB0032461	1.34688	HMDB0032461	HMDB	Pent-2-enyl hexanoate	184.146	HMDB0032461	5363141
3764	29	M-H	1-	HMDB0031087	1.31765	HMDB0031087	HMDB	trans-2-Hexyl-1-cyclopropaneacetic acid	184.146	HMDB0031087	543595
3764	30	M-H	1-	HMDB0032320	1.20777	HMDB0032320	HMDB	3-Hexenyl 2-methylbutyrate	184.146	HMDB0032320	6165108
3764	30	M-H	1-	HMDB0038277	1.20777	HMDB0038277	HMDB	cis-3-Hexenyl 2-methylbutanoate	184.146	HMDB0038277	5365069
3764	31	M-H	1-	HMDB0037106	1.17634	HMDB0037106	HMDB	(x)-1-Nonen-3-yl acetate	184.146	HMDB0037106	169364
3764	32	M-H	1-	HMDB0032396	1.13745	HMDB0032396	HMDB	Methyl 2-decenoate	184.146	HMDB0032396	5368064
3764	33	M-H	1-	HMDB0032404	1.01374	HMDB0032404	HMDB	6-Methyl-5-hepten-2-one propyleneglycol acetal	184.146	HMDB0032404	109257
3764	34	M-H	1-	HMDB0031691	0.915091	HMDB0031691	HMDB	cis-3-Hexenyl pentanoate	184.146	HMDB0031691	5367682
3764	35	M-H	1-	HMDB0038278	0.889347	HMDB0038278	HMDB	cis-3-Hexenyl 3-methylbutanoate	184.146	HMDB0038278	5367681
3764	36	M-H	1-	HMDB0038906	0.108685	HMDB0038906	HMDB	5-Octenyl propanoate	184.146	HMDB0038906	11041412
3764	37	M-H	1-	HMDB0032534	-1.58975	HMDB0032534	HMDB	trans-2-Hexenyl 2-methylbutyrate	184.146	HMDB0032534	5352459
3764	38	M-H	1-	HMDB0032453	-1.71163	HMDB0032453	HMDB	cis-3-Octenyl propionate	184.146	HMDB0032453	20836326
3764	39	M-H	1-	HMDB0038273	-2.1408	HMDB0038273	HMDB	2-Hexenyl valerate	184.146	HMDB0038273	5352974
3764	40	M-H	1-	HMDB0038274	-2.15927	HMDB0038274	HMDB	2-Hexenyl isovalerate	184.146	HMDB0038274	5352460
3976	1	M-H	1-	HMDB0125533	3.39522	HMDB0125533	HMDB	3-(3,5-dihydroxyphenyl)propanoic acid	182.058	HMDB0125533
3976	2	M-H	1-	HMDB0000423	2.94964	HMDB0000423	HMDB	3,4-Dihydroxyhydrocinnamic acid	182.058	HMDB0000423	348154
3976	3	M-H	1-	HMDB0134042	2.76113	HMDB0134042	HMDB	3-(2,3-dihydroxyphenyl)propanoic acid	182.058	HMDB0134042
3976	4	M-H	1-	HMDB0037388	2.7374	HMDB0037388	HMDB	Tsibulin 2	182.131	HMDB0037388	14391671
3976	5	M-H	1-	HMDB0013163	2.66676	HMDB0013163	HMDB	2-Hydroxyfluorene	182.073	HMDB0013163	75547
3976	6	M-H	1-	HMDB0030006	2.61852	HMDB0030006	HMDB	2,2,7,7-Tetramethyl-1,6-dioxaspiro[4.4]non-3-ene	182.131	HMDB0030006	10899299
3976	7	M-H	1-	HMDB0033394	2.61357	HMDB0033394	HMDB	4-Ethyl-2,6-dimethoxyphenol	182.094	HMDB0033394	61712
3976	8	M-H	1-	HMDB0038005	2.60077	HMDB0038005	HMDB	xi-2-Hexyl-5-methyl-3(2H)-furanone	182.131	HMDB0038005	566912
3976	9	M-H	1-	HMDB0000118	2.57483	HMDB0000118	HMDB	Homovanillic acid	182.058	HMDB0000118	1738
3976	10	M-H	1-	HMDB0038245	2.51807	HMDB0038245	HMDB	Bornyl formate	182.131	HMDB0038245	518472
3976	11	M-H	1-	HMDB0032050	2.49695	HMDB0032050	HMDB	alpha-Terpineol formate	182.131	HMDB0032050	16537
3976	12	M-H	1-	HMDB0038181	2.49444	HMDB0038181	HMDB	Peperinic acid	182.094	HMDB0038181	156203
3976	13	M-H	1-	HMDB0059802	2.46704	HMDB0059802	HMDB	3-Hydroxyfluorene	182.073	HMDB0059802	96088
3976	14	M-H	1-	HMDB0032607	2.32198	HMDB0032607	HMDB	(Â±)-threo-Anethole glycol	182.094	HMDB0032607	3016654
3976	15	M-H	1-	HMDB0240266	2.30993	HMDB0240266	HMDB	Methyl vanillate	182.058	HMDB0240266
3976	16	M-H	1-	HMDB0035156	2.29419	HMDB0035156	HMDB	Neryl formate	182.131	HMDB0035156	5354882
3976	17	M-H	1-	HMDB0038068	2.26183	HMDB0038068	HMDB	(3E,6Z)-Nonadien-1-yl acetate	182.131	HMDB0038068	71587638
3976	18	M-H	1-	HMDB0059816	2.2367	HMDB0059816	HMDB	Methyl geranate	182.131	HMDB0059816	5365910
3976	19	M-H	1-	HMDB0059891	2.19931	HMDB0059891	HMDB	Isoamyl 2-furoate	182.094	HMDB0059891	69203
3976	20	M-H	1-	HMDB0038354	2.16537	HMDB0038354	HMDB	2-Ethoxy-4-(methoxymethyl)phenol	182.094	HMDB0038354	6453284
3976	21	M-H	1-	HMDB0000755	2.07102	HMDB0000755	HMDB	Hydroxyphenyllactic acid	182.058	HMDB0000755	9378
3976	22	M-H	1-	HMDB0029456	2.03386	HMDB0029456	HMDB	Amyl 2-furoate	182.094	HMDB0029456	74008
3976	23	M-H	1-	HMDB0037274	1.99348	HMDB0037274	HMDB	Maltol propionate	182.058	HMDB0037274	110543
3976	24	M-H	1-	HMDB0037641	1.95822	HMDB0037641	HMDB	4-(Ethoxymethyl)-2-methoxyphenol	182.094	HMDB0037641	61586
3976	25	M-H	1-	HMDB0059803	1.91243	HMDB0059803	HMDB	9-Hydroxyfluorene	182.073	HMDB0059803	74318
3976	26	M-H	1-	HMDB0035196	1.89078	HMDB0035196	HMDB	Harman	182.084	HMDB0035196	5281404
3976	27	M-H	1-	HMDB0036522	1.85161	HMDB0036522	HMDB	Verimol J	182.094	HMDB0036522	10655013
3976	28	M-H	1-	HMDB0030424	1.83096	HMDB0030424	HMDB	Linalyl formate	182.131	HMDB0030424	61040
3976	29	M-H	1-	HMDB0034708	1.77216	HMDB0034708	HMDB	Methyl 4,8-decadienoate	182.131	HMDB0034708
3976	30	M-H	1-	HMDB0002643	1.69601	HMDB0002643	HMDB	3-(3-Hydroxyphenyl)-3-hydroxypropanoic acid	182.058	HMDB0002643	102959
3976	31	M-H	1-	HMDB0032049	1.67268	HMDB0032049	HMDB	Benzophenone	182.073	HMDB0032049	3102
3976	32	M-H	1-	HMDB0037829	1.67232	HMDB0037829	HMDB	6-(3-Hexenyl)tetrahydro-2H-pyran-2-one	182.131	HMDB0037829	20846226
3976	33	M-H	1-	HMDB0037727	1.59338	HMDB0037727	HMDB	Furfuryl pentanoate	182.094	HMDB0037727	61955
3976	34	M-H	1-	HMDB0039874	1.44564	HMDB0039874	HMDB	Furfuryl isovalerate	182.094	HMDB0039874	61658
3976	35	M-H	1-	HMDB0033624	1.27982	HMDB0033624	HMDB	(Â±)-2-Hydroxy-3-(2-hydroxyphenyl)propanoic acid	182.058	HMDB0033624	3083977
3976	36	M-H	1-	HMDB0032463	1.11985	HMDB0032463	HMDB	5-Pentyl-3h-furan-2-one	182.131	HMDB0032463	9855656
3976	37	M-H	1-	HMDB0036215	1.11774	HMDB0036215	HMDB	Ethyl octynecarboxylate	182.131	HMDB0036215	61451
3976	38	M-H	1-	HMDB0029273	1.01109	HMDB0029273	HMDB	2,6-Dimethoxybenzoic acid	182.058	HMDB0029273	15109
3976	39	M-H	1-	HMDB0040595	0.953408	HMDB0040595	HMDB	Allyl cyclohexylacetate	182.131	HMDB0040595	22034852
3976	40	M-H	1-	HMDB0029646	0.941716	HMDB0029646	HMDB	2',6'-Dihydroxy-4'-methoxyacetophenone	182.058	HMDB0029646	24135
3976	41	M-H	1-	HMDB0038279	0.914706	HMDB0038279	HMDB	cis-3-Hexenyl tiglate	182.131	HMDB0038279	15461361
3976	42	M-H	1-	HMDB0059763	0.850568	HMDB0059763	HMDB	3,4-Dimethoxybenzoic acid	182.058	HMDB0059763	7121
3976	43	M-H	1-	HMDB0011632	0.75255	HMDB0011632	HMDB	L-Iditol	182.079	HMDB0011632	5460044
3976	43	M-H	1-	HMDB0000247	0.75255	HMDB0000247	HMDB	Sorbitol	182.079	HMDB0000247	5780
3976	43	M-H	1-	HMDB0000765	0.75255	HMDB0000765	HMDB	Mannitol	182.079	HMDB0000765	6251
3976	44	M-H	1-	HMDB0034730	0.734741	HMDB0034730	HMDB	Methyl (2E,4Z)-decadienoate	182.131	HMDB0034730	6436336
3976	45	M-H	1-	HMDB0001973	0.661438	HMDB0001973	HMDB	9-Methyluric acid	182.044	HMDB0001973	108714
3976	46	M-H	1-	HMDB0036191	0.606915	HMDB0036191	HMDB	4-Hydroxy-4-methyl-7-decenoic acid gamma-lactone	182.131	HMDB0036191	6436439
3976	47	M-H	1-	HMDB0062595	0.590659	HMDB0062595	HMDB	Meta-hydroxyphenylhydracrylic Acid	182.058	HMDB0062595	22600106
3976	48	M-H	1-	HMDB0000333	0.364844	HMDB0000333	HMDB	Isohomovanillic acid	182.058	HMDB0000333	160562
3976	49	M-H	1-	HMDB0004061	0.227334	HMDB0004061	HMDB	3-Methoxy-4-hydroxyphenylglycolaldehyde	182.058	HMDB0004061	440729
3976	50	M-H	1-	HMDB0029232	0.0811937	HMDB0029232	HMDB	3-Hydroxyphenyllactate	182.058	HMDB0029232	265740
3976	51	M-H	1-	HMDB0001970	0.028297	HMDB0001970	HMDB	3-Methyluric acid	182.044	HMDB0001970	11804
3976	52	M-H	1-	HMDB0060624	-0.0452626	HMDB0060624	HMDB	Ethionamide sulphoxide	182.051	HMDB0060624
3976	53	M-H	1-	HMDB0038079	-0.192663	HMDB0038079	HMDB	(2E,6Z)-2,6-Nonadien-1-Yl acetate	182.131	HMDB0038079
3976	54	M-H	1-	HMDB0014989	-0.463616	HMDB0014989	HMDB	Dacarbazine	182.092	HMDB0014989
3976	55	M-H	1-	HMDB0041270	-0.720572	HMDB0041270	HMDB	2',4'-Dihydroxy-6'-methoxyacetophenone	182.058	HMDB0041270	10965145
3976	56	M-H	1-	HMDB0003099	-1.10423	HMDB0003099	HMDB	1-Methyluric acid	182.044	HMDB0003099	69726
3976	57	M-H	1-	HMDB0000107	-1.52957	HMDB0000107	HMDB	Galactitol	182.079	HMDB0000107	11850
3976	58	M-H	1-	HMDB0011107	-2.13423	HMDB0011107	HMDB	7-Methyluric acid	182.044	HMDB0011107	69160
4035	1	M-H	1-	HMDB0032462	2.83935	HMDB0032462	HMDB	Pentyl 2-furyl ketone	166.099	HMDB0032462	61738
4035	2	M-H	1-	HMDB0035063	2.82189	HMDB0035063	HMDB	Epinepetalactone	166.099	HMDB0035063	92770
4035	3	M-H	1-	HMDB0032135	2.74394	HMDB0032135	HMDB	2-Methoxy-4-propylphenol	166.099	HMDB0032135	17739
4035	4	M-H	1-	HMDB0004586	2.73685	HMDB0004586	HMDB	Perillic acid	166.099	HMDB0004586	1256
4035	5	M-H	1-	HMDB0035328	2.66513	HMDB0035328	HMDB	Perilla ketone	166.099	HMDB0035328	68381
4035	6	M-H	1-	HMDB0036084	2.63739	HMDB0036084	HMDB	Isomintlactone	166.099	HMDB0036084	94349
4035	7	M-H	1-	HMDB0036878	2.52516	HMDB0036878	HMDB	1,4-Epidioxy-p-mentha-2,8-diene	166.099	HMDB0036878	14414153
4035	8	M-H	1-	HMDB0031565	2.5222	HMDB0031565	HMDB	Dihydrojasmone	166.136	HMDB0031565	62378
4035	9	M-H	1-	HMDB0040176	2.44706	HMDB0040176	HMDB	4-Ethyl-1,2-dimethoxybenzene	166.099	HMDB0040176	79990
4035	10	M-H	1-	HMDB0037012	2.39582	HMDB0037012	HMDB	2-Hydroxy-p-mentha-1,8-dien-6-one	166.099	HMDB0037012	380816
4035	11	M-H	1-	HMDB0036190	2.39205	HMDB0036190	HMDB	2-Heptylfuran	166.136	HMDB0036190	19603
4035	12	M-H	1-	HMDB0039382	2.39103	HMDB0039382	HMDB	(1xi,4xi,6xi)-Carvone oxide	166.099	HMDB0039382	100031
4035	13	M-H	1-	HMDB0038183	2.34839	HMDB0038183	HMDB	3-(4-Methyl-3-pentenyl)thiophene	166.082	HMDB0038183	566107
4035	14	M-H	1-	HMDB0034294	2.3335	HMDB0034294	HMDB	1,3,11-Tridecatriene-5,7,9-triyne	166.078	HMDB0034294	6442567
4035	15	M-H	1-	HMDB0036879	2.3295	HMDB0036879	HMDB	1,2:3,4-Diepoxy-p-menth-8-ene	166.099	HMDB0036879	14414154
4035	16	M-H	1-	HMDB0032540	2.32443	HMDB0032540	HMDB	2,6,6-Trimethyl-1-cyclohexen-1-acetaldehyde	166.136	HMDB0032540	61124
4035	17	M-H	1-	HMDB0031085	2.30607	HMDB0031085	HMDB	6-Pentyl-2H-pyran-2-one	166.099	HMDB0031085	33960
4035	18	M-H	1-	HMDB0037011	2.30208	HMDB0037011	HMDB	5-Hydroxy-p-mentha-6,8-dien-2-one	166.099	HMDB0037011	14379178
4035	19	M-H	1-	HMDB0039104	2.27239	HMDB0039104	HMDB	(3E,5Z)-1,3,5-Tridecatriene-7,9,11-triyne	166.078	HMDB0039104	5322029
4035	20	M-H	1-	HMDB0032933	2.25959	HMDB0032933	HMDB	2-Methoxy-3-(1-methylpropyl)pyrazine	166.111	HMDB0032933	520098
4035	21	M-H	1-	HMDB0032062	2.19315	HMDB0032062	HMDB	2-tert-Butyl-1,4-benzenediol	166.099	HMDB0032062	16043
4035	22	M-H	1-	HMDB0032537	2.18769	HMDB0032537	HMDB	trans-2-trans-4-Nonadiene	166.172	HMDB0032537	5358327
4035	23	M-H	1-	HMDB0031359	2.1559	HMDB0031359	HMDB	2,4-Undecadienal	166.136	HMDB0031359	5367531
4035	24	M-H	1-	HMDB0037044	2.14229	HMDB0037044	HMDB	Rotundifolone	166.099	HMDB0037044	61942
4035	25	M-H	1-	HMDB0029691	2.1319	HMDB0029691	HMDB	Wine lactone	166.099	HMDB0029691	6427076
4035	26	M-H	1-	HMDB0030252	2.09375	HMDB0030252	HMDB	Limonene aldehyde	166.136	HMDB0030252	110923
4035	27	M-H	1-	HMDB0031860	2.04819	HMDB0031860	HMDB	2-Methoxy-3-(2-methylpropyl)pyrazine	166.111	HMDB0031860	32594
4035	28	M-H	1-	HMDB0036042	2.017	HMDB0036042	HMDB	Marmelolactone A	166.099	HMDB0036042
4035	29	M-H	1-	HMDB0033546	1.94715	HMDB0033546	HMDB	2,5-Undecadienal	166.136	HMDB0033546	44177175
4035	30	M-H	1-	HMDB0031728	1.69669	HMDB0031728	HMDB	2-Hexylidenecyclopentanone	166.136	HMDB0031728	6153869
4035	31	M-H	1-	HMDB0041000	1.4064	HMDB0041000	HMDB	Karahana lactone	166.099	HMDB0041000	72978332
4035	32	M-H	1-	HMDB0036815	1.38568	HMDB0036815	HMDB	Norecasantalol	166.136	HMDB0036815
4035	33	M-H	1-	HMDB0030002	1.37699	HMDB0030002	HMDB	(-)-Nopol	166.136	HMDB0030002	31408
4035	34	M-H	1-	HMDB0034922	1.35548	HMDB0034922	HMDB	alpha-Teresantalic acid	166.099	HMDB0034922	5321816
4035	35	M-H	1-	HMDB0032615	1.21739	HMDB0032615	HMDB	1,1-Dimethoxy-2-phenylethane	166.099	HMDB0032615	60995
4035	36	M-H	1-	HMDB0029742	1.19462	HMDB0029742	HMDB	3-Isopropyl-2-methoxy-5-methylpyrazine	166.111	HMDB0029742	15590168
4035	37	M-H	1-	HMDB0041584	0.885599	HMDB0041584	HMDB	3-Hydroxy-p-mentha-1,8-dien-7-al	166.099	HMDB0041584	85247137
4035	38	M-H	1-	HMDB0061817	0.829016	HMDB0061817	HMDB	1,1'-Ethylidenebis-cyclopentane	166.172	HMDB0061817	301115
4035	39	M-H	1-	HMDB0029862	0.668807	HMDB0029862	HMDB	Cyromazine	166.097	HMDB0029862	47866
4035	40	M-H	1-	HMDB0061818	0.56261	HMDB0061818	HMDB	(E,Z)-2,4-Dodecadiene	166.172	HMDB0061818	5365771
4035	41	M-H	1-	HMDB0062603	0.472475	HMDB0062603	HMDB	2-(4-methoxyphenyl)propan-2-ol	166.099	HMDB0062603	81930
4035	42	M-H	1-	HMDB0035235	0.299107	HMDB0035235	HMDB	2,4,7-Decatrienoic acid	166.099	HMDB0035235	18916326
4035	43	M-H	1-	HMDB0041500	-2.61288	HMDB0041500	HMDB	1-Deoxy-D-glucitol	166.084	HMDB0041500	3429
4042	1	M-H	1-	HMDB0031704	2.70939	HMDB0031704	HMDB	Danielone	212.068	HMDB0031704	146167
4042	2	M-H	1-	HMDB0041460	2.4806	HMDB0041460	HMDB	Deterrol	212.12	HMDB0041460	154186
4042	3	M-H	1-	HMDB0035736	2.42664	HMDB0035736	HMDB	11,12-Dihydrolactaroviolin	212.12	HMDB0035736	11117364
4042	4	M-H	1-	HMDB0013696	2.4157	HMDB0013696	HMDB	Urolithin B	212.047	HMDB0013696	5380406
4042	5	M-H	1-	HMDB0034493	2.38932	HMDB0034493	HMDB	Valtrate	212.068	HMDB0034493
4042	6	M-H	1-	HMDB0036454	2.2933	HMDB0036454	HMDB	Pyrocurzerenone	212.12	HMDB0036454	12314812
4042	7	M-H	1-	HMDB0033839	2.22639	HMDB0033839	HMDB	Eudesmic acid	212.068	HMDB0033839	8357
4042	8	M-H	1-	HMDB0133486	2.16037	HMDB0133486	HMDB	3-hydroxy-3-(4-hydroxy-3-methoxyphenyl)propanoic acid	212.068	HMDB0133486
4042	9	M-H	1-	HMDB0037153	1.88686	HMDB0037153	HMDB	S-2,5-Dimethyl-3-furanyl 3-methylbutanethioate	212.087	HMDB0037153	41570
4042	10	M-H	1-	HMDB0029707	1.71992	HMDB0029707	HMDB	2-Amino-3,4-dimethylimidazo[4,5-f]quinoline	212.106	HMDB0029707	62274
4042	11	M-H	1-	HMDB0041286	1.65367	HMDB0041286	HMDB	2,3-Dihydroxy-1-(4-hydroxy-3-methoxyphenyl)-1-propanone	212.068	HMDB0041286	15765124
4042	12	M-H	1-	HMDB0030483	1.60466	HMDB0030483	HMDB	Questiomycin A	212.059	HMDB0030483	72725
4042	13	M-H	1-	HMDB0032997	1.5685	HMDB0032997	HMDB	2-Hydroxyxanthone	212.047	HMDB0032997	74708
4042	14	M-H	1-	HMDB0033750	1.47081	HMDB0033750	HMDB	D-Glycero-D-galacto-heptitol	212.09	HMDB0033750	101748
4042	15	M-H	1-	HMDB0030311	1.40898	HMDB0030311	HMDB	Harmine	212.095	HMDB0030311	5280953
4042	16	M-H	1-	HMDB0060557	1.37028	HMDB0060557	HMDB	beta-(2-Methoxyphenoxy)-lactic acid	212.068	HMDB0060557
4042	17	M-H	1-	HMDB0041661	1.36779	HMDB0041661	HMDB	3,4-Dihydroxyphenyllactic acid methyl ester	212.068	HMDB0041661	10584634
4042	18	M-H	1-	HMDB0041663	1.24323	HMDB0041663	HMDB	3-(3,4-Dihydroxyphenyl)-2-methoxypropionic acid	212.068	HMDB0041663
4042	19	M-H	1-	HMDB0041665	1.22248	HMDB0041665	HMDB	3-Hydroxy-4-methoxyphenyllactic acid	212.068	HMDB0041665	21677754
4042	20	M-H	1-	HMDB0000913	1.21435	HMDB0000913	HMDB	Vanillactic acid	212.068	HMDB0000913	160637
4042	21	M-H	1-	HMDB0032999	1.20805	HMDB0032999	HMDB	4-Hydroxyxanthone	212.047	HMDB0032999	611428
4042	22	M-H	1-	HMDB0014814	1.17417	HMDB0014814	HMDB	Benzyl Benzoate	212.084	HMDB0014814	2345
4042	23	M-H	1-	HMDB0015442	1.06014	HMDB0015442	HMDB	Butethal	212.116	HMDB0015442	6473
4042	24	M-H	1-	HMDB0014382	0.77005	HMDB0014382	HMDB	Butabarbital	212.116	HMDB0014382	2479
4042	25	M-H	1-	HMDB0011180	0.769671	HMDB0011180	HMDB	L-prolyl-L-proline	212.116	HMDB0011180	263469
4042	26	M-H	1-	HMDB0028843	0.633281	HMDB0028843	HMDB	Glycyl-Histidine	212.091	HMDB0028843	417360
4042	27	M-H	1-	HMDB0032039	0.512342	HMDB0032039	HMDB	Benzoin	212.084	HMDB0032039	8400
4042	28	M-H	1-	HMDB0059744	0.105869	HMDB0059744	HMDB	3,4-Methyleneazelaic acid	212.105	HMDB0059744
4042	29	M-H	1-	HMDB0028885	0.104833	HMDB0028885	HMDB	Histidinyl-Glycine	212.091	HMDB0028885	351662
4042	30	M-H	1-	HMDB0033835	-0.113282	HMDB0033835	HMDB	Propyl gallate	212.068	HMDB0033835	4947
4042	31	M-H	1-	HMDB0032066	-0.637544	HMDB0032066	HMDB	Carbanilide	212.095	HMDB0032066	7595
4114	1	M-H	1-	HMDB0040413	2.25276	HMDB0040413	HMDB	Ethyl 3-(methylthio)propanoate	148.056	HMDB0040413	61592
4114	2	M-H	1-	HMDB0000930	1.99812	HMDB0000930	HMDB	trans-Cinnamic acid	148.052	HMDB0000930	444539
4114	3	M-H	1-	HMDB0037619	1.80728	HMDB0037619	HMDB	Methyl 4-(methylthio)butyrate	148.056	HMDB0037619	65425
4114	4	M-H	1-	HMDB0031725	1.70247	HMDB0031725	HMDB	(E)-3-(2-Hydroxyphenyl)-2-propenal	148.052	HMDB0031725	5318169
4114	5	M-H	1-	HMDB0036626	1.64972	HMDB0036626	HMDB	3,4-Dihydro-2H-1-benzopyran-2-one	148.052	HMDB0036626	660
[truncated: 10,026 more rows]

## Sheet: Metabolites after exogenous rem
Adduct	Charge	MS2Compound ID	mS-score	Source ID	Source	Name	MonoMass	HMDB	PubChem	BIRD1-TR1	BIRD1-TR2	BIRD1-TR3	BIRD2-TR1	BIRD2-TR2	BIRD2-TR3	BIRD3-TR1	BIRD3-TR2	BIRD3-TR3	BIRD4-TR1	BIRD4-TR2	BIRD4-TR3	BIRD5-TR1	BIRD5-TR2	BIRD5-TR3	BIRD6-TR1	BIRD6-TR2	BIRD6-TR3	VIP
M-H	1-	HMDB0035517	-1.21787	HMDB0035517	HMDB	1,1'-(1,4-Dihydro-4-nonyl-3,5-pyridinediyl)bis[1-decanone]	515.47	HMDB0035517		9.81109e+08	1.2791e+09	2.12683e+06	2.74166e+08	1.72925e+06	2.65067e+08	2.05133e+06	3.7e+06	8.31486e+08	4.82424e+08	5.81692e+06	5.92425e+08	1.09176e+08	1.35013e+08	1.17339e+08	3.13225e+06	2.62316e+08	2.45329e+08	0.381893
M-H	1-	HMDB0001342	-0.589103	HMDB0001342	HMDB	Thymidine 5'-triphosphate	481.989	HMDB0001342	64968	6.62068e+08	5.17269e+08	2.64267e+06	6.45185e+08	6.29041e+08	5.84515e+08	5.4076e+08	6.69243e+08	4.13578e+08	5.87531e+08	3.73445e+08	3.52492e+08	4.74466e+08	6.5287e+08	6.66913e+08	4.40614e+08	5.10371e+08	3.57703e+08	0.602166
M-H	1-	HMDB0009715	-0.448365	HMDB0009715	HMDB	PE(24:0/16:0)	803.64	HMDB0009715	53479990	2.40888e+08	2.32633e+09	3.49631e+09	3.65847e+09	3.06935e+09	6.20819e+08	2.71369e+09	4.51101e+08	2.90011e+09	2.46842e+09	2.24404e+09	2.51606e+09	2.46184e+09	2.90461e+08	2.83649e+09	2.49984e+09	2.49319e+09	2.57998e+08	0.094249
M-H	1-	HMDB0008947	-0.448365	HMDB0008947	HMDB	PE(16:0/24:0)	803.64	HMDB0008947	18605408	2.40888e+08	2.32633e+09	3.49631e+09	3.65847e+09	3.06935e+09	6.20819e+08	2.71369e+09	4.51101e+08	2.90011e+09	2.46842e+09	2.24404e+09	2.51606e+09	2.46184e+09	2.90461e+08	2.83649e+09	2.49984e+09	2.49319e+09	2.57998e+08	0.094249
M-H	1-	HMDB0059782	0.546553	HMDB0059782	HMDB	N-Phenylacetyl pyroglutamic acid	245.105	HMDB0059782		9.44618e+07	3.28291e+07	3.17027e+08	4.07358e+07	2.04803e+08	1.29552e+08	4.98786e+07	1.06192e+08	9.68728e+07	3.54576e+08	1.47859e+08	6.87698e+07	3.53147e+08	4.41073e+07	6.376e+07	1.07763e+08	2.76251e+07	4.93822e+07	0.00470927
M-H	1-	HMDB0031062	3.13061	HMDB0031062	HMDB	(Z)-3-Methyl-3-decenoic acid	184.146	HMDB0031062		1.34582e+07	8.29003e+07	7.78516e+07	2.64929e+07	2.68321e+07	6.22645e+07	4.55305e+07	1.27419e+07	3.91643e+07	5.078e+07	1.85305e+07	2.44645e+07	4.36584e+07	1.79188e+07	3.58815e+07	1.79273e+07	3.04518e+07	8.59125e+07	0.213157
M-H	1-	HMDB0034887	2.69481	HMDB0034887	HMDB	3alpha,4,5,7alpha-Tetrahydro-5-hydroxy-1H-isoindole-1,3(2H)-dione	167.058	HMDB0034887		1.46749e+08	1.1344e+08	3.06731e+08	3.61976e+07	1.52215e+08	5.80414e+07	1.43759e+08	2.42387e+08	8.15801e+07	2.97441e+08	7.37055e+07	1.05845e+08	1.92437e+08	2.14637e+08	1.03939e+08	3.22034e+08	1.06305e+08	1.59958e+08	0.819035
M-H	1-	HMDB0037226	2.73348	HMDB0037226	HMDB	Citronellyl propionate	212.178	HMDB0037226	8834	1.16676e+08	1.17562e+07	2.22581e+07	2.74955e+07	9.1355e+07	9.81837e+06	1.24258e+07	6.10761e+07	3.82927e+07	8.66793e+07	7.344e+06	2.21317e+07	7.15167e+07	2.7066e+07	4.75201e+07	7.56608e+07	7.38715e+07	1.0348e+08	0.824538
M-H	1-	HMDB0134042	2.76113	HMDB0134042	HMDB	3-(2,3-dihydroxyphenyl)propanoic acid	182.058	HMDB0134042		1.76322e+07	7.69375e+06	4.30259e+07	9.13732e+07	8.41358e+06	4.26917e+08	2.53909e+07	1.36217e+07	6.3375e+06	1.9607e+07	7.93914e+07	9.05302e+07	1.28839e+07	7.25539e+07	9.44854e+06	3.25081e+07	1.31305e+07	6.31501e+07	0.425421
M-H	1-	HMDB0035555	0.63196	HMDB0035555	HMDB	10,12-Pentacosanedione	380.365	HMDB0035555		1.1472e+07	3.98676e+07	1.17908e+08	5.38775e+07	7.92393e+07	1.22188e+08	9.72209e+07	4.6616e+07	5.87415e+07	2.3522e+07	8.34731e+07	1.5522e+08	3.9891e+07	5.81868e+07	3.82531e+07	2.24147e+08	5.20907e+07	1.79205e+08	0.764611
M-H	1-	HMDB0001553	2.23272	HMDB0001553	HMDB	2-Oxo-4-methylthiobutanoic acid	148.019	HMDB0001553	473	1.52693e+07	5.30203e+07	1.62004e+07	2.80865e+07	4.84304e+07	8.31125e+06	3.24836e+07	1.36762e+07	7.70262e+07	1.31941e+07	3.90584e+07	6.01673e+07	1.29183e+07	6.04713e+07	7.64785e+07	1.31675e+07	3.50347e+07	1.33519e+07	0.299013
M-H	1-	HMDB0040413	2.12342	HMDB0040413	HMDB	Ethyl 3-(methylthio)propanoate	148.056	HMDB0040413	61592	6.58525e+07	2.94526e+07	3.17495e+07	5.06247e+07	1.20405e+08	1.14094e+07	6.31701e+07	1.72944e+07	1.40821e+08	1.5596e+07	4.6204e+07	1.4466e+08	2.2963e+07	1.01558e+07	7.54433e+06	5.52017e+07	1.04824e+08	1.2948e+07	0.534327
M-H	1-	HMDB0012202	2.22903	HMDB0012202	HMDB	Cis-zeatin-9-N-glucoside	381.165	HMDB0012202	53481386	7.35917e+06	2.7905e+07	1.28486e+08	1.35094e+07	1.53308e+07	7.76412e+06	9.96021e+06	1.27611e+07	5.08346e+06	8.85567e+06	1.43556e+07	1.71932e+07	1.93025e+06	5.19825e+06	1.70399e+07	2.06144e+07	1.82493e+07	1.31055e+07	0.410263
M-H	1-	HMDB0031406	2.5131	HMDB0031406	HMDB	Ethyl 3-cyclohexylpropionate	184.146	HMDB0031406	61466	1.02339e+08	3.29288e+07	8.87979e+06	8.569e+06	1.93916e+07	5.3423e+07	2.19695e+07	5.56965e+07	6.04858e+07	3.28561e+07	5.52496e+07	4.1059e+07	9.6985e+06	7.32008e+07	6.7719e+07	1.7902e+07	9.95604e+06	4.17975e+07	0.191349
M-H	1-	HMDB0060649	0.54818	HMDB0060649	HMDB	Ascorbic acid-2-sulfate	255.989	HMDB0060649		2.08185e+07	1.29512e+07	1.93758e+07	3.5815e+06	2.07501e+07	1.8724e+07	7.55129e+06	1.89048e+07	4.53318e+07	2.53135e+07	2.70787e+07	1.57905e+07	2.51227e+07	3.51512e+07	2.71138e+07	4.15125e+06	1.33648e+07	3.20966e+07	0.670805
M-H	1-	HMDB0060490	-0.0788614	HMDB0060490	HMDB	Methylselenopyruvate	181.948	HMDB0060490	53297415	4.39083e+07	1.10765e+07	1.11764e+07	3.44474e+07	7.93129e+06	1.59877e+07	6.60825e+06	8.92104e+06	1.00243e+07	8.60325e+06	2.91588e+07	7.08108e+06	8.50108e+06	1.20691e+07	1.58902e+07	2.00789e+07	4.54521e+06	1.12003e+07	0.453268
M-H	1-	HMDB0030300	2.58766	HMDB0030300	HMDB	3-Methyltetradecane	212.25	HMDB0030300	86735	4.13916e+07	2.07207e+07	3.04903e+07	8.13862e+07	5.22151e+08	5.0007e+07	1.08194e+07	2.10739e+07	4.89752e+07	3.97038e+07	6.3319e+07	2.96807e+07	1.08558e+07	5.0715e+07	3.41747e+07	5.57586e+07	5.93836e+07	3.02418e+07	0.0958579
M-H	1-	HMDB0002231	1.72263	HMDB0002231	HMDB	11Z-Eicosenoic acid	310.287	HMDB0002231	5282768	3.47791e+08	1.10848e+07	4.62825e+07	2.52303e+07	2.85621e+06	1.30664e+07	4.20857e+07	3.08407e+07	1.35983e+07	4.29466e+07	1.19752e+07	7.99829e+06	1.95635e+07	2.02839e+07	1.26877e+07	2.45901e+07	1.2775e+07	3.65374e+07	0.407386
M-H	1-	HMDB0010722	2.36288	HMDB0010722	HMDB	(R)-3-Hydroxyoctanoic acid	160.11	HMDB0010722	5312861	9.152e+06	2.28721e+07	4.01103e+07	1.398e+07	7.29601e+07	4.88001e+07	3.9382e+07	1.21432e+08	3.818e+07	1.3845e+07	3.43062e+07	9.22546e+07	3.96208e+07	4.19038e+07	3.95647e+07	2.37712e+07	4.40939e+07	1.20802e+07	0.0392153
M-H	1-	HMDB0000947	2.9029	HMDB0000947	HMDB	Undecanoic acid	186.162	HMDB0000947	8180	6.864e+06	4.13039e+07	3.994e+07	1.90382e+07	4.76565e+07	2.22689e+07	6.98858e+06	3.84629e+07	4.32097e+07	1.40666e+07	3.69538e+07	1.9654e+07	4.25955e+07	4.04889e+07	6.80937e+06	7.73617e+06	3.25933e+07	1.79393e+07	0.303686
M-H	1-	HMDB0033889	1.25573	HMDB0033889	HMDB	Ethyl butyrate	116.084	HMDB0033889	7762	3.44275e+07	1.52457e+07	7.72317e+06	2.33847e+07	2.86142e+07	1.12946e+07	2.54286e+07	1.80138e+07	2.10103e+07	5.76325e+07	2.92928e+07	1.29296e+07	1.51254e+07	8.7935e+06	1.31604e+07	2.425e+07	1.5096e+07	1.12282e+07	0.00644564
M-H	1-	HMDB0006070	0.471115	HMDB0006070	HMDB	Pregnanetriol	336.266	HMDB0006070	3032833	2.62579e+06	7.32267e+06	5.28704e+06	6.06042e+06	1.61259e+07	8.06242e+06	6.86925e+06	5.44346e+06	6.82108e+06	8.41754e+06	6.49987e+06	5.54958e+06	3.91208e+06	6.07608e+06	2.48215e+07	8.3205e+06	6.14988e+06	6.00646e+06	0.637027
M-H	1-	HMDB0004072	1.45306	HMDB0004072	HMDB	4-Hydroxystyrene	120.058	HMDB0004072	62453	1.07627e+07	1.02401e+07	1.72743e+07	1.20088e+07	1.39067e+07	1.13295e+07	3.24397e+07	7.00412e+06	3.28e+06	1.15988e+07	2.43447e+07	8.42688e+06	9.13579e+06	2.08325e+07	1.18008e+07	1.15707e+07	1.97289e+07	1.74925e+07	0.740079
M-H	1-	HMDB0035474	1.05601	HMDB0035474	HMDB	Isopropyl hexadecanoate	298.287	HMDB0035474	8907	3.30472e+08	5.63847e+08	2.66164e+08	1.41513e+08	2.82579e+08	1.82719e+08	3.64529e+08	9.08787e+07	1.19425e+08	2.78507e+08	1.48191e+08	6.07785e+07	1.53309e+08	4.86609e+08	8.79129e+07	4.5286e+08	5.01294e+08	1.37289e+08	0.132583
M-H	1-	HMDB0035674	0.755278	HMDB0035674	HMDB	4-Hydroxy-6-nonadecanone	298.287	HMDB0035674	101056952	1.52498e+08	5.95265e+08	2.66164e+08	9.25738e+07	1.08167e+08	2.26956e+08	7.88926e+07	1.078e+08	2.60082e+08	8.50214e+07	1.98779e+08	6.3515e+07	2.58419e+08	1.91717e+08	2.49344e+08	1.77894e+08	1.81146e+08	1.37289e+08	0.20105
M-H	1-	HMDB0038078	2.41383	HMDB0038078	HMDB	1,1-Diethoxy-2,6-nonadiene	212.178	HMDB0038078	20838796	8.2118e+07	4.44492e+08	4.72651e+07	5.81685e+07	4.9414e+07	1.01274e+08	3.6621e+08	1.95271e+08	1.05385e+08	4.75136e+07	8.44402e+07	2.91078e+07	8.39506e+07	4.96517e+07	3.64824e+08	1.18913e+08	7.84332e+07	9.995e+07	0.590608
M-H	1-	HMDB0030309	2.32209	HMDB0030309	HMDB	2,6,7-Trimethyldecane	184.219	HMDB0030309	43924	2.50387e+07	4.56686e+07	1.64732e+07	2.6968e+07	1.66062e+07	5.6145e+06	2.7306e+07	4.75094e+07	1.24688e+07	1.71257e+07	1.45136e+07	1.30415e+07	1.9965e+07	3.12442e+07	1.87651e+07	2.5194e+07	8.11183e+06	2.10114e+07	0.497605
M-H	1-	HMDB0000280	2.52113	HMDB0000280	HMDB	Phosphoribosyl pyrophosphate	389.952	HMDB0000280	7339	3.94392e+06	3.76733e+06	2.09392e+06	8.51163e+06	5.68646e+06	4.518e+06	3.50971e+06	6.09913e+06	1.152e+06	9.97463e+06	2.94521e+06	7.91054e+06	8.83842e+06	4.2285e+06	569917	3.22858e+06	4.79971e+06	4.77e+06	0.207391
M-H	1-	HMDB0009486	-1.66952	HMDB0009486	HMDB	PE(22:0/18:0)	803.64	HMDB0009486	52924863	1.45573e+08	3.54186e+08	2.83491e+08	3.25981e+08	5.55375e+08	5.36343e+08	5.99888e+08	2.60388e+09	5.25876e+08	2.46058e+09	2.25355e+09	2.02607e+08	4.37371e+08	2.62579e+08	2.80732e+09	3.89278e+08	3.27819e+08	2.67943e+08	0.642008
M-H	1-	HMDB0009006	-1.66952	HMDB0009006	HMDB	PE(18:0/22:0)	803.64	HMDB0009006	9546846	1.45573e+08	3.54186e+08	2.83491e+08	3.25981e+08	5.55375e+08	5.36343e+08	5.99888e+08	2.60388e+09	5.25876e+08	2.46058e+09	2.25355e+09	2.02607e+08	4.37371e+08	2.62579e+08	2.80732e+09	3.89278e+08	3.27819e+08	2.67943e+08	0.642008
M-H	1-	HMDB0002833	2.95595	HMDB0002833	HMDB	Testosterone sulfate	368.166	HMDB0002833	119207	2.47111e+07	8.59133e+06	8.1065e+06	6.63125e+06	1.82501e+07	6.04729e+06	2.8481e+07	2.46446e+07	1.82943e+07	1.41095e+07	1.92398e+07	1.63681e+07	8.71254e+06	9.55946e+06	8.33008e+06	6.66013e+06	1.45165e+07	1.06728e+07	0.354702
M-H	1-	HMDB0041360	2.71745	HMDB0041360	HMDB	Prenyl arabinosyl-(1-&gt;6)-glucoside	380.168	HMDB0041360		1.86397e+07	2.77266e+07	2.07893e+07	1.05132e+07	1.17443e+07	8.72662e+06	2.10325e+07	8.89946e+06	1.61995e+07	9.15329e+06	1.10765e+07	1.28514e+07	8.33912e+06	1.1065e+07	1.82119e+07	1.61999e+07	1.95369e+07	2.71595e+07	0.0504905
M-H	1-	HMDB0000574	-0.179902	HMDB0000574	HMDB	L-Cysteine	121.02	HMDB0000574	5862	2.15332e+07	1.93079e+07	5.60845e+07	7.57546e+07	3.39e+07	4.00542e+07	5.9818e+07	2.40285e+07	6.4962e+07	3.39714e+07	3.39708e+07	2.24013e+07	4.63594e+07	7.41283e+07	4.12383e+07	7.00471e+06	6.28782e+07	3.71274e+07	0.229293
M-H	1-	HMDB0042049	0.781649	HMDB0042049	HMDB	Trichloroethanol glucuronide	323.957	HMDB0042049	3036914	6.52683e+06	1.19514e+07	4.67917e+06	5.94796e+06	7.56121e+06	8.54775e+06	1.14683e+07	2.77542e+06	1.71722e+07	9.76804e+06	7.10017e+06	3.76692e+06	9.63875e+06	3.40633e+07	2.4765e+06	5.90246e+06	5.57267e+06	7.75833e+06	0.0403022
M-H	1-	HMDB0034369	2.64437	HMDB0034369	HMDB	(3beta,5alpha)-3-Hydroxypregn-16-en-20-one	316.24	HMDB0034369	537186	8.53908e+06	4.45142e+06	8.22675e+06	7.76996e+06	1.2236e+07	1.78455e+07	4.04083e+06	1.2383e+07	8.41275e+06	4.22887e+06	5.34092e+06	9.72333e+06	1.25822e+07	4.75833e+06	1.33379e+07	5.13558e+06	6.30533e+06	1.15973e+07	0.27264
M-H	1-	HMDB0001893	2.69329	HMDB0001893	HMDB	alpha-Tocopherol	430.381	HMDB0001893	14985	2.52203e+07	554708	4.59745e+07	4.38446e+07	3.97211e+07	4.51608e+07	6.96217e+06	6.07533e+06	3.35591e+07	3.34932e+07	4.06107e+07	3.30682e+07	1.03411e+07	1.19018e+07	6.68226e+07	3.31972e+07	5.82725e+06	8.28333e+06	0.481412
M-H	1-	HMDB0011474	1.16145	HMDB0011474	HMDB	LysoPE(0:0/16:1(9Z))	451.27	HMDB0011474	53480923	4.01746e+06	7.85729e+06	6.5385e+06	7.16738e+06	1.14541e+07	8.94892e+06	7.8285e+06	8.61046e+06	8.08479e+06	9.70575e+06	7.337e+06	1.15584e+07	5.46408e+06	1.06483e+06	5.92033e+06	9.54879e+06	1.20274e+07	7.66433e+06	0.0274898
M-H	1-	HMDB0062182	0.926043	HMDB0062182	HMDB	N-lactoyl-Methionine	221.072	HMDB0062182		1.21445e+07	1.1889e+07	2.47535e+07	4.62134e+07	1.63768e+07	2.64699e+07	1.70541e+07	2.1277e+07	8.83517e+06	2.99571e+07	1.4872e+07	8.27042e+06	4.9968e+07	1.0327e+08	7.06885e+07	9.79638e+06	1.16545e+07	8.87375e+06	0.334745
M-H	1-	HMDB0000768	1.87185	HMDB0000768	HMDB	N-Acetyl-9-O-lactoylneuraminic acid	381.127	HMDB0000768	192236	4.12875e+07	3.72641e+07	3.519e+07	6.79507e+07	5.81242e+07	2.59703e+07	1.39212e+07	1.2353e+07	3.41199e+07	6.13665e+07	2.61161e+07	2.03717e+07	1.56525e+07	2.7219e+07	3.56591e+07	3.75111e+07	3.42449e+07	2.70639e+07	0.037174
M-H	1-	HMDB0035919	2.87069	HMDB0035919	HMDB	Corchorifatty acid F	328.225	HMDB0035919	44559173	6.42625e+06	1.05166e+07	1.57198e+07	8.38733e+06	2.04968e+07	6.49471e+06	8.14558e+06	5.35471e+06	8.71967e+06	1.22262e+07	6.38983e+06	6.97317e+06	3.83808e+06	6.83167e+06	1.70826e+07	3.58379e+06	1.14115e+07	5.37358e+06	0.67073
M-H	1-	HMDB0006454	0.533418	HMDB0006454	HMDB	L-2-Amino-3-oxobutanoic acid	117.043	HMDB0006454	440033	5.64687e+08	6.87014e+08	2.82122e+09	2.83942e+09	2.72099e+08	2.89013e+09	2.7802e+09	2.80711e+09	6.75287e+08	1.0978e+09	7.32388e+08	9.96354e+08	2.85207e+09	3.76408e+08	1.42903e+08	7.59923e+08	3.09343e+09	4.00006e+08	0.63346
M-H	1-	HMDB0008556	0.162574	HMDB0008556	HMDB	PC(22:0/P-18:1(11Z))	827.677	HMDB0008556	53479161	2.3147e+09	2.04685e+09	2.38964e+09	2.50757e+09	2.37415e+09	2.61745e+09	2.51873e+09	2.15864e+09	1.82357e+09	1.78349e+09	1.67094e+09	2.19721e+09	2.05473e+09	1.63352e+08	1.76533e+09	1.67476e+09	1.59432e+09	2.0563e+08	1.38889
M-H	1-	HMDB0008557	0.162574	HMDB0008557	HMDB	PC(22:0/P-18:1(9Z))	827.677	HMDB0008557	53479163	2.3147e+09	2.04685e+09	2.38964e+09	2.50757e+09	2.37415e+09	2.61745e+09	2.51873e+09	2.15864e+09	1.82357e+09	1.78349e+09	1.67094e+09	2.19721e+09	2.05473e+09	1.63352e+08	1.76533e+09	1.67476e+09	1.59432e+09	2.0563e+08	1.38889
M-H	1-	HMDB0000151	3.33878	HMDB0000151	HMDB	Estradiol	272.178	HMDB0000151	5757	2.93438e+07	1.82523e+07	9.00532e+07	7.39053e+07	7.0912e+07	8.39068e+07	9.53383e+06	2.26906e+07	5.31208e+07	3.09452e+07	6.60548e+07	5.48079e+06	2.71197e+07	1.0477e+07	2.95035e+07	3.23623e+07	1.5645e+06	3.7191e+07	1.22621
M-H	1-	HMDB0033382	2.4787	HMDB0033382	HMDB	2-(4-Methylphenyl)propanal	148.089	HMDB0033382	60990	18254250	2.31807e+07	5.09555e+07	9.17551e+07	1.07987e+08	8.53332e+07	2.26469e+07	1.56893e+07	1.04801e+08	1.33142e+08	1.32492e+08	2.10656e+08	1.26684e+08	6.04765e+07	1.16009e+08	1.65542e+07	7.50277e+07	2.22446e+07	1.05165
M-H	1-	HMDB0041540	-0.206393	HMDB0041540	HMDB	N-(5-Methyl-3-oxohexyl)alanine	201.136	HMDB0041540	85213140	2.02891e+08	2.69391e+08	2.70456e+08	1.90477e+08	2.03897e+08	2.44501e+08	2.06121e+08	2.48567e+08	3.08234e+08	2.55018e+08	1.7038e+08	7.5232e+07	1.75511e+08	2.49327e+08	1.5653e+08	2.6475e+08	2.57908e+08	2.50536e+08	0.466003
M-H	1-	HMDB0012266	0.918842	HMDB0012266	HMDB	N-Succinyl-2-amino-6-ketopimelate	289.08	HMDB0012266	440349	4.2216e+07	4.36198e+07	3.11968e+07	1.35465e+07	4.09439e+07	1.44141e+07	2.86244e+07	4.32228e+07	4.19087e+07	2.98073e+07	2.71547e+07	1.87547e+07	2.64067e+06	1.3997e+07	6.72642e+06	2.33768e+07	2.8225e+07	1.60244e+07	1.29775
M-H	1-	HMDB0039660	2.93657	HMDB0039660	HMDB	Gossyvertin	274.121	HMDB0039660	186727	4.71623e+07	4.00852e+07	6.23502e+07	9.55117e+06	3.07715e+07	2.043e+07	3.97727e+07	3.03958e+07	5.33108e+07	2.91448e+07	4.57468e+07	2.48199e+07	5.1e+06	1.76617e+07	1.26341e+07	3.12219e+07	4.06708e+07	3.36285e+07	0.627294
M-H	1-	HMDB0125533	3.03401	HMDB0125533	HMDB	3-(3,5-dihydroxyphenyl)propanoic acid	182.058	HMDB0125533		2.53959e+07	1.79208e+07	4.61062e+07	2.71035e+07	2.26796e+07	3.15425e+07	8.48522e+07	1.21311e+08	3.61728e+07	9.50066e+07	7.66746e+07	5.76116e+07	9.97146e+07	8.39905e+07	4.11954e+07	2.1437e+07	7.39478e+07	1.28852e+08	1.54081
M-H	1-	HMDB0133746	2.27834	HMDB0133746	HMDB	4-phenylbutan-2-one	148.089	HMDB0133746		5.95583e+07	4.76619e+07	2.85292e+07	1.4107e+08	2.0346e+08	3.37681e+08	2.17867e+07	7.48894e+07	2.19969e+07	1.27264e+08	8.9041e+07	1.48056e+08	1.24395e+08	7.51936e+07	6.42844e+07	1.17701e+08	1.92139e+08	1.4659e+08	1.12072
M-H	1-	HMDB0001126	1.80072	HMDB0001126	HMDB	Nornicotine	148.1	HMDB0001126	412	6.41307e+07	4.69545e+07	2.41023e+07	5.77132e+08	7.75211e+07	2.06905e+08	2.28154e+07	1.25429e+08	2.8215e+07	1.03644e+08	1.14007e+08	1.95969e+08	5.02878e+07	1.5531e+08	6.42844e+07	1.17701e+08	2.13349e+08	1.71393e+08	1.06836
M-H	1-	HMDB0009147	0.0649416	HMDB0009147	HMDB	PE(18:3(6Z,9Z,12Z)/P-16:0)	697.505	HMDB0009147	53479681	4.46389e+07	4.0381e+07	4.77552e+07	2.51708e+07	2.69872e+07	1.38888e+07	5.05319e+07	5.93343e+07	4.78397e+07	3.4792e+07	3.00854e+07	2.78238e+07	6.29038e+06	4.13908e+06	3.30346e+06	4.16671e+07	2.00597e+07	2.46739e+07	1.35288
M-H	1-	HMDB0009180	0.0649416	HMDB0009180	HMDB	PE(18:3(9Z,12Z,15Z)/P-16:0)	697.505	HMDB0009180	53479693	4.46389e+07	4.0381e+07	4.77552e+07	2.51708e+07	2.69872e+07	1.38888e+07	5.05319e+07	5.93343e+07	4.78397e+07	3.4792e+07	3.00854e+07	2.78238e+07	6.29038e+06	4.13908e+06	3.30346e+06	4.16671e+07	2.00597e+07	2.46739e+07	1.35288
M-H	1-	HMDB0038245	2.74626	HMDB0038245	HMDB	Bornyl formate	182.131	HMDB0038245	518472	5.28111e+07	1.49155e+08	1.41539e+08	2.47368e+08	9.12165e+07	7.83761e+07	1.73543e+08	1.01879e+08	1.52017e+08	5.24743e+07	7.77378e+07	5.1749e+07	9.97146e+07	8.39905e+07	4.11954e+07	1.15514e+08	7.97701e+07	1.28852e+08	1.23469
M-H	1-	HMDB0028858	0.361305	HMDB0028858	HMDB	Hydroxyprolyl-Asparagine	245.101	HMDB0028858	61158096	2.23017e+07	8.96333e+07	6.26372e+07	3.94693e+07	7.68021e+07	3.7051e+07	6.0841e+07	3.41434e+07	2.91448e+07	7.18379e+07	2.19479e+07	2.5708e+07	8.03195e+07	8.07215e+07	1.69222e+07	3.34033e+06	2.64606e+07	1.74858e+07	1.19282
M-H	1-	HMDB0031725	2.22489	HMDB0031725	HMDB	(E)-3-(2-Hydroxyphenyl)-2-propenal	148.052	HMDB0031725	5318169	2.90532e+07	2.94526e+07	5.55173e+07	2.71733e+07	5.78727e+07	3.06342e+07	6.33515e+07	1.47271e+07	7.93343e+07	1.86423e+07	1.19361e+08	1.55899e+08	3.99634e+07	5.46594e+07	1.03994e+08	5.1875e+07	8.62222e+07	4.8534e+07	1.4402
M-H	1-	HMDB0037185	2.7873	HMDB0037185	HMDB	Rhodinyl formate	184.146	HMDB0037185	61092	4.64432e+07	7.99935e+07	6.92802e+07	3.55405e+07	2.35642e+07	4.08041e+07	1.15386e+08	3.55896e+07	5.54493e+07	5.27515e+07	5.52991e+07	4.59124e+07	5.22763e+07	2.04038e+07	2.36128e+07	5.99375e+06	1.05496e+07	4.78877e+07	1.48566
M-H	1-	HMDB0041460	2.4806	HMDB0041460	HMDB	Deterrol	212.12	HMDB0041460	154186	2.25809e+07	8.63518e+07	6.31028e+07	2.85695e+07	1.06843e+07	1.07862e+08	4.89558e+07	1.45572e+08	5.72246e+07	5.92591e+07	2.06871e+08	5.7722e+07	1.03403e+08	7.33745e+07	3.88283e+07	3.99346e+07	2.23978e+08	5.46468e+07	1.16098
M-H	1-	HMDB0004586	2.49255	HMDB0004586	HMDB	Perillic acid	166.099	HMDB0004586	1256	9.85738e+06	5.74182e+07	6.13621e+06	4.09447e+07	2.82995e+07	5.75383e+06	1.24418e+07	6.64531e+07	3.67385e+07	4.52378e+07	1.48389e+07	3.42388e+07	8.73648e+07	4.46784e+07	1.38019e+08	4.72903e+07	5.14819e+07	3.39373e+07	1.46071
M-H	1-	HMDB0032495	2.11682	HMDB0032495	HMDB	Propyl 2-mercaptopropionate	148.056	HMDB0032495	22251515	1.40437e+07	6.40231e+07	1.17338e+07	4.0448e+07	7.37906e+07	1.20435e+07	3.24836e+07	1.3158e+07	5.52944e+07	6.78602e+07	3.5896e+07	2.51133e+07	3.49259e+07	6.04713e+07	7.64785e+07	1.2467e+07	6.90815e+07	3.8563e+07	1.0285
M-H	1-	HMDB0000867	1.54588	HMDB0000867	HMDB	Ribonic acid	166.048	HMDB0000867	5460677	6.86746e+06	3.63985e+07	4.71467e+06	7.70071e+06	1.38157e+07	6.61729e+06	3.76339e+07	2.35085e+07	2.73335e+07	2.73959e+07	6.32435e+07	2.6701e+07	3.06334e+07	5.72083e+06	3.90128e+07	2.07347e+07	3.48195e+07	5.46487e+06	0.999658
M-H	1-	HMDB0001886	1.96752	HMDB0001886	HMDB	3-Methylxanthine	166.049	HMDB0001886	70639	5.96754e+06	4.44769e+07	1.65652e+07	7.388e+06	4.00723e+07	1.25095e+07	2.51695e+07	4.93425e+06	1.26228e+07	2.65362e+07	2.50015e+07	3.45789e+07	1.40958e+07	1.25057e+07	1.99679e+07	2.18665e+07	2.47097e+07	3.61491e+07	1.22646
M-H	1-	HMDB0034156	1.89625	HMDB0034156	HMDB	Ethyl stearate	312.303	HMDB0034156	8122	2.75768e+07	9.58192e+06	2.17806e+07	1.78206e+07	1.85848e+07	1.06252e+07	2.5686e+07	2.08313e+07	1.26848e+07	1.37255e+07	1.79015e+07	1.68642e+07	1.28585e+07	1.3916e+07	3.20882e+07	4.38388e+06	1.06555e+07	1.45531e+07	0.826904
M-H	1-	HMDB0059899	0.469355	HMDB0059899	HMDB	alpha-Methylstyrene	118.078	HMDB0059899	7407	6.05083e+06	1.36444e+07	2.59387e+06	3.91825e+06	5.705e+06	1.72437e+07	1.36405e+07	3.60773e+07	3.41175e+07	3.00515e+07	1.52592e+07	9.86012e+06	1.10501e+07	4.08932e+07	2.1632e+07	1.73314e+07	2.50442e+07	7.27045e+07	1.73245
M-H	1-	HMDB0030896	0.23365	HMDB0030896	HMDB	Momordicilin	540.454	HMDB0030896		1.49599e+08	1.67547e+08	1.62585e+08	8.03304e+06	1.49473e+07	1.20725e+07	6.16377e+07	4.2559e+07	5.6777e+07	5.84832e+07	4.60583e+06	5.25e+06	2.03233e+06	2.47073e+07	7.20804e+06	4.52894e+07	4.67146e+06	8.70534e+07	1.35939
M-H	1-	HMDB0037213	1.06004	HMDB0037213	HMDB	xi-p-Menth-3-ene	138.141	HMDB0037213	10369	2.63002e+08	3.4208e+07	1.57368e+08	1.24213e+08	1.24012e+08	6.74173e+07	1.08862e+08	1.1204e+08	2.04558e+08	1.67937e+08	2.70095e+08	1.64572e+08	1.24004e+08	1.05628e+08	1.01205e+08	3.56522e+08	1.39653e+08	1.3042e+08	1.26625
M-H	1-	HMDB0001865	1.59306	HMDB0001865	HMDB	2-Oxovaleric acid	116.047	HMDB0001865	74563	1.59397e+07	2.17926e+07	1.42354e+08	5.35244e+07	3.58301e+07	3.98258e+07	1.5912e+07	1.45409e+07	6.24437e+07	9.72754e+07	1.38024e+08	1.00251e+08	1.43669e+07	2.64315e+07	2.732e+07	8.007e+07	4.43725e+07	9.26687e+07	1.33744
M-H	1-	HMDB0031221	1.22397	HMDB0031221	HMDB	2-Ethylbutanoic acid	116.084	HMDB0031221	6915	1.59397e+07	2.17926e+07	1.42354e+08	5.35244e+07	3.58301e+07	3.98258e+07	1.5912e+07	1.45409e+07	6.24437e+07	9.72754e+07	1.38024e+08	1.00251e+08	1.43669e+07	2.64315e+07	2.732e+07	8.007e+07	4.43725e+07	9.26687e+07	1.33744
M-H	1-	HMDB0029995	1.15283	HMDB0029995	HMDB	15-Hentriacontanol	452.496	HMDB0029995	71356240	2.09022e+08	1.18331e+08	1.07849e+08	7.39044e+07	1.18638e+08	1.00304e+08	8.78057e+07	1.28879e+08	9.92474e+07	1.32605e+08	1.23911e+08	9.77278e+07	1.22137e+08	1.0113e+08	4.87121e+07	5.61413e+07	9.90967e+07	8.26352e+07	0.881052
M-H	1-	HMDB0006512	0.658263	HMDB0006512	HMDB	3-Mercaptolactate-cysteine disulfide	241.008	HMDB0006512	193536	4.03509e+07	2.66795e+07	5.31595e+07	9.18432e+07	3.55575e+07	6.2864e+07	5.35186e+07	6.38696e+07	2.39753e+07	1.05006e+08	1.75816e+08	1.66449e+08	1.61967e+08	4.46117e+07	4.46122e+07	2.25091e+07	9.52562e+07	1.97454e+07	0.890341
M-H	1-	HMDB0039339	1.92103	HMDB0039339	HMDB	Tricycloekasantalol	180.151	HMDB0039339		4.05454e+07	4.67752e+07	4.23395e+07	2.05876e+07	2.1111e+07	1.84726e+07	1.83194e+07	8.05275e+06	5.00387e+07	6.1295e+06	9.53842e+06	1.43107e+07	2.7473e+07	4.05018e+07	2.04676e+07	3.12061e+07	2.74246e+07	1.77581e+07	0.737845
M-H	1-	HMDB0014770	1.04914	HMDB0014770	HMDB	Docosanol	326.355	HMDB0014770	12620	1.0191e+07	4.87065e+07	3.21138e+07	2.95729e+07	2.70259e+07	5.07643e+07	5.03898e+07	4.89631e+07	2.27795e+07	6.0558e+07	4.4205e+07	2.34202e+07	4.04748e+07	5.4714e+07	4.3307e+07	4.52367e+07	3.27727e+07	6.30585e+07	1.25452
M-H	1-	HMDB0033075	1.98446	HMDB0033075	HMDB	Methyl 1-(methylsulfinyl)propyl disulfide	184.005	HMDB0033075	14704626	4.48035e+07	8.46192e+06	2.89377e+07	1.73875e+07	4.95029e+06	2.95989e+07	4.085e+06	1.37971e+07	1.33085e+07	4.55133e+06	1.74037e+07	4.0649e+07	1.896e+07	1.59473e+07	2.60416e+07	2.67361e+07	3.08988e+07	4.16683e+07	0.917336
M-H	1-	HMDB0035671	0.611861	HMDB0035671	HMDB	6-Hydroxy-4-heneicosanone	326.318	HMDB0035671		3.1493e+07	4.87065e+07	3.21138e+07	6.12056e+07	3.68259e+07	1.9328e+07	6.07726e+07	2.8442e+07	3.86849e+07	1.62773e+07	4.4205e+07	2.34202e+07	1.84588e+07	1.0821e+07	4.3307e+07	4.52367e+07	2.64105e+07	2.19117e+07	1.18066
M-H	1-	HMDB0031048	2.91122	HMDB0031048	HMDB	Avocadyne 1-acetate	326.246	HMDB0031048	3952079	3.74829e+07	8.54138e+06	1.04154e+07	2.07217e+07	2.20133e+06	2.56658e+07	2.46156e+07	2.03991e+07	1.50272e+07	1.14544e+07	8.03358e+06	1.33832e+07	2.48625e+06	1.21587e+07	9.76354e+06	1.67874e+07	1.19388e+07	1.04515e+07	0.515495
M-H	1-	HMDB0059867	2.30205	HMDB0059867	HMDB	Ethyl 2-hydroxy-4-methylpentanoate	160.11	HMDB0059867	112030	2.35555e+07	3.29958e+07	2.168e+07	9.50542e+06	2.92798e+07	8.58947e+07	2.92938e+07	1.04921e+08	1.73881e+07	7.74367e+06	6.56216e+07	3.2683e+07	5.84162e+07	9.932e+06	1.01967e+07	8.22375e+06	2.68248e+07	2.31587e+07	0.76879
M-H	1-	HMDB0008916	-0.584429	HMDB0008916	HMDB	PE(15:0/P-16:0)	661.505	HMDB0008916	53479583	1.91012e+07	3.7229e+07	2.63378e+07	1.49483e+07	9.40137e+06	6.72408e+06	5.00959e+07	5.9287e+07	6.13902e+07	1.65888e+07	2.22377e+07	2.82088e+07	4.65908e+06	3.70096e+06	4.50229e+06	3.19892e+07	1.77889e+07	1.52623e+07	0.944296
M-H	1-	HMDB0036226	2.70605	HMDB0036226	HMDB	2,6-Dimethoxy-4-propylphenol	196.11	HMDB0036226	524975	3.0055e+07	1.01439e+07	2.47095e+07	3.15161e+07	1.46673e+07	1.63827e+07	2.57373e+07	3.23035e+07	3.52672e+07	1.96532e+07	3.84478e+07	2.18428e+07	2.57481e+07	8.17747e+07	4.78296e+07	3.3463e+07	2.89616e+07	1.20285e+07	1.07959
M-H	1-	HMDB0038299	1.90275	HMDB0038299	HMDB	Methylthiomethyl butyrate	148.056	HMDB0038299	3018539	9.34295e+07	2.56064e+07	9.99786e+07	3.30531e+07	1.20405e+08	5.47547e+07	6.31701e+07	1.37636e+07	2.27567e+07	3.15161e+07	4.44474e+07	5.19386e+07	3.77753e+07	1.1037e+07	7.54433e+06	9.98958e+06	4.7985e+06	1.48297e+07	1.83944
M-H	1-	HMDB0000303	2.4139	HMDB0000303	HMDB	Tryptamine	160.1	HMDB0000303	1150	1.1255e+08	5.38754e+07	3.3397e+07	2.73647e+07	1.46196e+08	4.88001e+07	2.09355e+07	3.12292e+07	5.26662e+07	5.11573e+07	6.8673e+07	5.5289e+07	5.32034e+07	4.55531e+07	5.14513e+07	4.638e+06	2.23312e+07	1.04835e+07	1.07949
M-H	1-	HMDB0004483	2.6182	HMDB0004483	HMDB	Estrone glucuronide	446.194	HMDB0004483	115255	6.1455e+06	1.901e+07	6.16092e+06	7.47925e+06	9.90408e+06	8.97575e+06	5.14658e+06	3594375	8.72562e+06	6.5555e+06	6.39254e+06	3.48063e+06	4.77708e+06	2.97271e+06	3.32404e+06	4.276e+06	1764000	9.18854e+06	1.73209
M-H	1-	HMDB0038106	0.114169	HMDB0038106	HMDB	Cycloviolaxanthin	600.418	HMDB0038106		2.70818e+07	2.23551e+07	1.44423e+07	1.18158e+07	6.90187e+06	6.98904e+06	1.3813e+07	2.17139e+07	1.57813e+07	1.44781e+07	4.35075e+06	1.2993e+07	5.1065e+06	1.07008e+07	4.0095e+06	5.48754e+06	7.0865e+06	6.68117e+06	1.78606
M-H	1-	HMDB0036133	2.90265	HMDB0036133	HMDB	3-[[5-Methyl-2-(1-methylethyl)cyclohexyl]oxy]-1,2-propanediol	230.188	HMDB0036133	5362595	1.23758e+07	2.17157e+07	1.6959e+07	1.83416e+07	9.339e+06	8793750	2.10074e+07	1.50131e+07	1.41987e+07	1.61591e+07	1.48297e+07	7.73879e+06	1.38234e+07	9.62238e+06	5.46425e+06	9.39963e+06	1.26859e+07	1.21574e+07	1.21933
M-H	1-	HMDB0033658	3.7716	HMDB0033658	HMDB	De-O-methyldihydrosterigmatocystin	312.063	HMDB0033658	5486528	6.86167e+06	1.83983e+07	1.0346e+07	1.59121e+07	7.58117e+06	1.57327e+07	2.50613e+06	2.49756e+07	1.23265e+07	1.38808e+07	1.79365e+07	7.18192e+06	2.81108e+07	2.51404e+07	1.26021e+07	2.2826e+07	1.70712e+07	1.97497e+07	1.29795
M-H	1-	HMDB0033724	2.46704	HMDB0033724	HMDB	Undecylenic acid	184.146	HMDB0033724	5634	9.08275e+07	9.637e+07	5.07626e+07	3.85828e+07	8.00002e+07	2.91983e+07	2.60891e+08	5.76129e+07	6.95012e+07	5.04108e+07	7.1931e+07	5.65669e+07	3.03393e+07	4.89502e+07	6.88043e+07	5.74513e+06	2.81975e+07	4.54797e+07	1.44908
M-H	1-	HMDB0034061	2.29677	HMDB0034061	HMDB	Withaperuvin H	578.255	HMDB0034061		2.04222e+07	3.68823e+07	7.31596e+06	1.85835e+07	3.92205e+07	6.66817e+06	3.44842e+07	3.17158e+06	2.43221e+07	1.87988e+07	6831000	7.77492e+06	4.18658e+06	6.55038e+06	8.61033e+06	9.0405e+06	1.60051e+07	5.90567e+06	1.31022
M-H	1-	HMDB0032697	2.76027	HMDB0032697	HMDB	1b-Furanoeudesm-4(15)-en-1-ol acetate	274.157	HMDB0032697		1.77085e+07	7.07142e+06	2.88031e+07	1.66973e+07	1.58003e+07	8.33088e+06	1.86078e+07	1.82975e+07	1.78519e+07	4.50395e+07	2.0581e+07	2.34752e+07	1.06895e+07	6.02208e+06	2.08984e+07	4.17817e+07	1.96266e+07	3.21163e+07	1.25422
M-H	1-	HMDB0035673	0.475532	HMDB0035673	HMDB	4-Hydroxy-6-eicosanone	312.303	HMDB0035673		1.0233e+07	1.27937e+07	3.35594e+07	2.29825e+07	2.27647e+07	7.30312e+06	7.51458e+06	6.03488e+06	3.72581e+07	3.43613e+07	3.13992e+07	5.64933e+06	1.28585e+07	1.24895e+07	2.18757e+07	2.48159e+07	1.89765e+07	4.40128e+07	1.05571
M-H	1-	HMDB0032131	2.48549	HMDB0032131	HMDB	3-(3,5-Dihydroxyphenyl)-2-propenoic acid	180.042	HMDB0032131		3.49043e+07	1.67798e+07	2.34904e+07	6.94157e+07	1.93138e+07	4.77221e+07	1.55488e+07	3.88203e+07	3.41935e+07	2.74894e+07	2.99556e+07	1.6008e+07	1.61648e+07	2.40241e+07	2.14308e+07	5.54958e+06	3.26095e+07	2.18e+07	1.01196
M-H	1-	HMDB0032128	3.17754	HMDB0032128	HMDB	1-(2,4-Dihydroxyphenyl)-1-butanone	180.079	HMDB0032128	78103	2.5238e+07	1.87987e+07	1.70578e+07	4.42186e+07	1.32888e+07	2.36629e+07	8.755e+06	3.8045e+06	4.66621e+07	1.4372e+07	3.88623e+07	3.47955e+07	7.9245e+06	3.5195e+07	3.57878e+07	1.87507e+07	6.25244e+07	2.71096e+07	1.15744
M-H	1-	HMDB0033505	2.39415	HMDB0033505	HMDB	(9Z,11R,12S,13S,15Z)-12,13-Epoxy-11-hydroxy-9,15-octadecadienoic acid	310.214	HMDB0033505		8.49937e+06	3.503e+06	1.13044e+07	5.02613e+06	1.37395e+07	8.97954e+06	8.52138e+06	2.26335e+07	2.76258e+06	4.10992e+06	3.6055e+06	8.22029e+06	1.29782e+07	4.16617e+06	1.65232e+07	2.34767e+06	4.14979e+06	5.24762e+06	0.775836
M-H	1-	HMDB0010396	0.776539	HMDB0010396	HMDB	LysoPC(20:4(8Z,11Z,14Z,17Z))	543.332	HMDB0010396	53480469	3.85686e+07	3.0336e+07	1.79698e+07	3.88331e+07	5.44985e+07	2.07233e+07	3.13335e+07	1.69217e+07	3.14791e+07	5.30416e+07	2.26575e+07	1.37901e+07	1.84716e+07	1.42765e+07	1.93934e+07	3.80135e+07	2.85948e+07	2.18759e+07	0.58712
M-H	1-	HMDB0005766	1.07268	HMDB0005766	HMDB	Norophthalmic acid	275.112	HMDB0005766	5489007	2.97228e+07	2.28689e+07	4.3046e+07	1.55635e+07	7.831e+06	3502500	2.58687e+07	2.26753e+07	4.13752e+07	1.19967e+06	2.32387e+07	2.1287e+07	7.13625e+06	8.09367e+06	4.87021e+06	1.55405e+07	8.07817e+06	2.38513e+07	1.13913
M-H	1-	HMDB0031644	1.32379	HMDB0031644	HMDB	1,1-Diethoxyethane	118.099	HMDB0031644	7765	3.38631e+08	2.50512e+08	4.96871e+08	4.13095e+08	3.3658e+08	4.61499e+08	8.45157e+07	4.03747e+08	6.24891e+08	1.01657e+08	2.93692e+08	4.72928e+08	2.46291e+08	4.36246e+08	7.89126e+07	2.73882e+08	1.24989e+08	3.20159e+08	0.880594
M-H	1-	HMDB0062338	0.865982	HMDB0062338	HMDB	N-Palmitoyl GABA	341.293	HMDB0062338	197197	1.51383e+07	7.96383e+06	1.02149e+07	7897500	5.21912e+06	8.70938e+06	8.15562e+06	6.39158e+06	1.17174e+07	7.41533e+06	3.40175e+06	3.76275e+06	5.09025e+06	1.33918e+07	6.76108e+06	9.87596e+06	5.86883e+06	9.18388e+06	0.732978
M-H	1-	HMDB0000128	0.286435	HMDB0000128	HMDB	Guanidoacetic acid	117.054	HMDB0000128	763	5.98383e+08	4.86801e+08	6.54262e+08	3.97569e+08	2.72099e+08	7.80081e+08	3.23124e+08	2.56097e+08	7.94154e+08	1.0978e+09	6.70141e+08	9.96354e+08	2.85207e+09	2.9064e+09	9.00839e+08	7.68925e+08	3.12252e+09	4.00006e+08	1.97755
M-H	1-	HMDB0004482	1.76021	HMDB0004482	HMDB	2-Methoxyestrone 3-glucuronide	448.21	HMDB0004482	22833612	5.08065e+07	5.18295e+07	3.16393e+07	3.94973e+07	2.57686e+07	6.25283e+07	5.10132e+07	5.87402e+07	1.08403e+08	3.27977e+07	1.12578e+08	3.95721e+07	5.88293e+07	7.28334e+07	4.38647e+07	6.77066e+07	9.84802e+07	7.15415e+07	1.27651
M-H	1-	HMDB0011637	-0.577305	HMDB0011637	HMDB	Taurohyocholate	515.292	HMDB0011637		4.78744e+08	4.03036e+08	4.60867e+08	1.55027e+08	9.87428e+07	1.13323e+08	2.03307e+08	2.48494e+08	2.32853e+08	2.50711e+08	2.41258e+08	2.30593e+08	5.91314e+07	6.01183e+07	1.08768e+08	9.98914e+07	9.56792e+07	1.28503e+08	1.60727
M-H	1-	HMDB0032358	1.88638	HMDB0032358	HMDB	Lauroyl diethanolamide	287.246	HMDB0032358	8430	1.2773e+07	4.33025e+06	6.12817e+06	1.49898e+07	1.11265e+07	6.76158e+06	2.56192e+06	2.52742e+06	7.89533e+06	2.03593e+07	1.92377e+07	1.41759e+07	9.76467e+06	2.45687e+06	8.24808e+06	3.63682e+07	4.66121e+06	7.276e+06	1.06262
M-H	1-	HMDB0028964	-0.426102	HMDB0028964	HMDB	Lysyl-Valine	245.174	HMDB0028964	140709	1.61743e+07	1.6864e+07	1.08508e+07	1.17388e+07	2.82664e+07	7.84217e+06	7.03071e+06	2.00569e+07	1.10197e+07	5.45129e+06	1.41316e+07	2.35717e+06	1.33528e+07	1.85624e+07	1.45375e+07	1.63061e+07	7.35587e+06	8.59487e+06	0.81511
M-H	1-	HMDB0036729	2.96719	HMDB0036729	HMDB	Kaurenoic acid methyl ester	316.24	HMDB0036729	529649	1.42634e+07	1.53461e+07	1.9178e+07	1.40815e+07	2.16248e+07	7.49029e+06	1.64593e+07	1.04746e+07	1.18827e+07	8.00008e+06	3.21575e+06	1.15537e+07	1.46713e+07	9.59712e+06	3.6735e+06	4.59475e+06	4.85362e+06	1.06408e+07	1.93763
M-H	1-	HMDB0000095	1.7479	HMDB0000095	HMDB	Cytidine monophosphate	323.052	HMDB0000095	6131	1.46877e+07	3.16064e+07	8.35662e+06	2.32639e+07	7.71475e+06	1.14858e+07	5.45558e+06	4.28567e+06	1.30839e+07	1.04422e+07	1.06008e+07	2.423e+06	1.9309e+07	7.4425e+06	7.49571e+06	1.04722e+07	1.59464e+07	2.78958e+06	0.760015
M-H	1-	HMDB0039958	2.91164	HMDB0039958	HMDB	1-Pentadecanecarboxylic acid	310.105	HMDB0039958	85094072	2.08101e+07	1.3775e+07	7.406e+07	1.75467e+07	3.30951e+07	2.70008e+07	2.9077e+07	2.96774e+07	1.5536e+07	1.05811e+07	2.11505e+07	1.89338e+07	3.12849e+07	1.32182e+07	2.51201e+07	2.01958e+07	7.43996e+06	2.55356e+07	1.04401
M-H	1-	HMDB0000217	-0.607062	HMDB0000217	HMDB	NADP	744.083	HMDB0000217	5886	1.40575e+07	5.03135e+07	3.06393e+07	1.60631e+07	2.13232e+07	1.96707e+07	1.68005e+07	2.39674e+07	5.60294e+07	9.59118e+07	3.3354e+07	1.97472e+07	2.11913e+07	5.19162e+07	1.89738e+07	1.36894e+08	4.35999e+07	6.09768e+07	1.77326
M-H	1-	HMDB0038588	2.1527	HMDB0038588	HMDB	Dioscoretine	241.168	HMDB0038588	10060255	7.01102e+07	6.66339e+07	1.13388e+08	8.65324e+07	1.60136e+08	1.41361e+08	6.72216e+07	9.15189e+07	1.0456e+08	5.50019e+07	1.0397e+08	3.56068e+07	7.94658e+07	4.06676e+07	9.68365e+07	1.30576e+08	2.87888e+07	5.48807e+07	1.23679
M-H	1-	HMDB0031097	2.93724	HMDB0031097	HMDB	5-Octadecynoic acid	280.24	HMDB0031097	5312694	2.79735e+07	2.40837e+07	5.44706e+07	3.54201e+07	6.24198e+07	3.16904e+07	3.82123e+07	19651500	2.95913e+07	3.0138e+07	3.27755e+07	2.11614e+07	1.2045e+07	5.68158e+06	1.46262e+07	6.53196e+07	1.86908e+07	2.56759e+07	1.06934
M-H	1-	HMDB0040901	1.88401	HMDB0040901	HMDB	13-Hydroxy-9-methoxy-10-oxo-11-octadecenoic acid	342.241	HMDB0040901	6366720	3.2414e+07	1.59508e+07	6.10821e+06	8.90075e+06	8.39775e+06	9.10154e+06	1.96421e+07	7.12504e+06	1.81088e+07	8.97304e+06	4.86517e+06	5.25392e+06	1.33071e+07	1.08464e+07	4.28683e+06	1.65764e+07	8.11083e+06	2.27083e+07	0.608329
																												#N/A
																												#N/A
																												#N/A
																												#N/A
																												#N/A
																												#N/A
																												#N/A
																												#N/A
																												#N/A
																												#N/A
																												#N/A
																												#N/A
																												#N/A
																												#N/A
																												#N/A
																												#N/A
																												#N/A
																												#N/A
																												#N/A
																												#N/A
																												#N/A
																												#N/A
																												#N/A
																												#N/A
																												#N/A
																												#N/A
																												#N/A
																												#N/A
																												#N/A
																												#N/A
																												#N/A
																												#N/A
																												#N/A
																												#N/A
																												#N/A
																												#N/A
																												#N/A
																												#N/A
																												#N/A
																												#N/A
																												#N/A
																												#N/A
																												#N/A
																												#N/A
																												#N/A
																												#N/A
																												#N/A
																												#N/A
																												#N/A
																												#N/A
																												#N/A
																												#N/A
																												#N/A
																												#N/A
																												#N/A
																												#N/A
																												#N/A
																												#N/A
																												#N/A
																												#N/A
																												#N/A
																												#N/A
																												#N/A
																												#N/A
																												#N/A
																												#N/A
																												#N/A
																												#N/A
																												#N/A
																												#N/A
																												#N/A
																												#N/A
																												#N/A
																												#N/A
																												#N/A
																												#N/A
																												#N/A
																												#N/A
																												#N/A
																												#N/A
																												#N/A
																												#N/A
																												#N/A
																												#N/A
																												#N/A
																												#N/A
																												#N/A
																												#N/A
																												#N/A
																												#N/A
																												#N/A
																												#N/A
																												#N/A
																												#N/A
																												#N/A
																												#N/A
																												#N/A
																												#N/A
																												#N/A
																												#N/A
																												#N/A
																												#N/A
																												#N/A
																												#N/A
																												#N/A
																												#N/A
																												#N/A
																												#N/A
																												#N/A
																												#N/A
																												#N/A
																												#N/A
																												#N/A
																												#N/A
																												#N/A
																												#N/A
																												#N/A
																												#N/A
																												#N/A
																												#N/A
																												#N/A
																												#N/A
																												#N/A
																												#N/A
																												#N/A
																												#N/A
																												#N/A
																												#N/A
																												#N/A
																												#N/A
																												#N/A
																												#N/A
																												#N/A
																												#N/A
																												#N/A
																												#N/A
																												#N/A
																												#N/A
																												#N/A
																												#N/A
																												#N/A
																												#N/A
																												#N/A
																												#N/A
																												#N/A
																												#N/A
																												#N/A
																												#N/A
																												#N/A
																												#N/A
																												#N/A
																												#N/A
																												#N/A
																												#N/A
																												#N/A
																												#N/A
																												#N/A
																												#N/A
																												#N/A
																												#N/A
																												#N/A
																												#N/A
																												#N/A
																												#N/A
																												#N/A
																												#N/A
																												#N/A
																												#N/A
																												#N/A
																												#N/A
																												#N/A
																												#N/A
																												#N/A
																												#N/A
																												#N/A
																												#N/A
																												#N/A
																												#N/A
																												#N/A
																												#N/A
																												#N/A
																												#N/A
																												#N/A
																												#N/A
																												#N/A
																												#N/A
																												#N/A
																												#N/A
																												#N/A
																												#N/A
																												#N/A
																												#N/A
																												#N/A
																												#N/A
																												#N/A
																												#N/A
																												#N/A
																												#N/A
																												#N/A
																												#N/A
																												#N/A
																												#N/A
																												#N/A
																												#N/A
																												#N/A
																												#N/A
																												#N/A
																												#N/A
																												#N/A
																												#N/A
																												#N/A
																												#N/A
																												#N/A
																												#N/A
																												#N/A
																												#N/A
																												#N/A
																												#N/A
																												#N/A
																												#N/A
																												#N/A
																												#N/A
																												#N/A
																												#N/A
																												#N/A
																												#N/A
																												#N/A
																												#N/A
																												#N/A
																												#N/A
																												#N/A
																												#N/A
																												#N/A
																												#N/A
																												#N/A
																												#N/A
																												#N/A
																												#N/A
																												#N/A
																												#N/A
																												#N/A
																												#N/A
																												#N/A
																												#N/A
																												#N/A
																												#N/A
																												#N/A
																												#N/A
																												#N/A
																												#N/A
																												#N/A
																												#N/A
																												#N/A
																												#N/A
																												#N/A
																												#N/A
																												#N/A
																												#N/A
																												#N/A
																												#N/A
																												#N/A
																												#N/A
																												#N/A
																												#N/A
																												#N/A
																												#N/A
																												#N/A
																												#N/A
																												#N/A
																												#N/A
																												#N/A
																												#N/A
																												#N/A
																												#N/A
																												#N/A
																												#N/A
																												#N/A
																												#N/A
																												#N/A
																												#N/A
																												#N/A
																												#N/A
																												#N/A
																												#N/A
																												#N/A
																												#N/A
																												#N/A
																												#N/A
																												#N/A
																												#N/A
																												#N/A
																												#N/A
																												#N/A
																												#N/A
																												#N/A
																												#N/A
																												#N/A
																												#N/A
																												#N/A
																												#N/A
																												#N/A
																												#N/A
																												#N/A
																												#N/A
																												#N/A
																												#N/A
																												#N/A
																												#N/A
																												#N/A
																												#N/A
																												#N/A
																												#N/A
																												#N/A
																												#N/A
																												#N/A
																												#N/A
																												#N/A
																												#N/A
																												#N/A
																												#N/A
																												#N/A
																												#N/A
																												#N/A
																												#N/A
																												#N/A
																												#N/A
																												#N/A
																												#N/A
																												#N/A
																												#N/A
																												#N/A
																												#N/A
																												#N/A
																												#N/A
																												#N/A
																												#N/A
																												#N/A
																												#N/A
																												#N/A
																												#N/A
																												#N/A
																												#N/A
																												#N/A
																												#N/A
																												#N/A
																												#N/A
																												#N/A
																												#N/A
																												#N/A
																												#N/A
																												#N/A
																												#N/A
																												#N/A
																												#N/A
																												#N/A
																												#N/A
																												#N/A
																												#N/A
																												#N/A
																												#N/A
																												#N/A
																												#N/A
																												#N/A
																												#N/A
																												#N/A
																												#N/A
																												#N/A
																												#N/A
																												#N/A
																												#N/A
																												#N/A
																												#N/A
																												#N/A
																												#N/A
																												#N/A
																												#N/A
																												#N/A
																												#N/A
																												#N/A
																												#N/A
																												#N/A
																												#N/A
																												#N/A
																												#N/A
																												#N/A
																												#N/A
																												#N/A
																												#N/A
																												#N/A
																												#N/A
																												#N/A
																												#N/A
																												#N/A
																												#N/A
																												#N/A
																												#N/A
																												#N/A
																												#N/A
																												#N/A
																												#N/A
																												#N/A
																												#N/A
																												#N/A
																												#N/A
																												#N/A
																												#N/A
																												#N/A
																												#N/A
																												#N/A
																												#N/A
																												#N/A
																												#N/A
																												#N/A
																												#N/A
																												#N/A
																												#N/A
																												#N/A
																												#N/A
																												#N/A
																												#N/A
																												#N/A
																												#N/A
																												#N/A
																												#N/A
																												#N/A
																												#N/A
																												#N/A
																												#N/A
																												#N/A
																												#N/A
																												#N/A
																												#N/A
																												#N/A
																												#N/A
																												#N/A
																												#N/A
																												#N/A
																												#N/A
																												#N/A
																												#N/A
																												#N/A
																												#N/A
																												#N/A
																												#N/A
																												#N/A
																												#N/A
																												#N/A
																												#N/A
																												#N/A
																												#N/A
																												#N/A
																												#N/A
																												#N/A
																												#N/A
																												#N/A
																												#N/A
																												#N/A
																												#N/A
																												#N/A
																												#N/A
																												#N/A
																												#N/A
																												#N/A
																												#N/A
																												#N/A
																												#N/A
																												#N/A
																												#N/A
																												#N/A
																												#N/A
																												#N/A
																												#N/A
																												#N/A
																												#N/A
																												#N/A
																												#N/A
																												#N/A
																												#N/A
																												#N/A
																												#N/A
																												#N/A
																												#N/A
																												#N/A
																												#N/A
																												#N/A
																												#N/A
																												#N/A
																												#N/A
																												#N/A
																												#N/A
																												#N/A
																												#N/A
																												#N/A
																												#N/A
																												#N/A
																												#N/A
																												#N/A
																												#N/A
																												#N/A
																												#N/A
																												#N/A
																												#N/A
																												#N/A
																												#N/A
																												#N/A
																												#N/A
																												#N/A
																												#N/A
																												#N/A
																												#N/A
																												#N/A
																												#N/A
																												#N/A
																												#N/A
																												#N/A
																												#N/A
																												#N/A
																												#N/A
																												#N/A
																												#N/A
																												#N/A
																												#N/A
																												#N/A
																												#N/A
																												#N/A
																												#N/A
																												#N/A
																												#N/A
																												#N/A
																												#N/A
																												#N/A
																												#N/A
																												#N/A
																												#N/A
																												#N/A
																												#N/A
																												#N/A
																												#N/A
																												#N/A
																												#N/A
																												#N/A
																												#N/A
																												#N/A
																												#N/A
																												#N/A
																												#N/A
																												#N/A
																												#N/A
																												#N/A
																												#N/A
																												#N/A
																												#N/A
																												#N/A
																												#N/A
																												#N/A
																												#N/A
																												#N/A
																												#N/A
																												#N/A
																												#N/A
																												#N/A
																												#N/A
																												#N/A
																												#N/A
																												#N/A
																												#N/A
																												#N/A
																												#N/A
																												#N/A
																												#N/A
																												#N/A
																												#N/A
																												#N/A
																												#N/A
																												#N/A
																												#N/A
																												#N/A
																												#N/A
																												#N/A
																												#N/A
																												#N/A
																												#N/A
																												#N/A
																												#N/A
																												#N/A
																												#N/A
																												#N/A
																												#N/A
																												#N/A
																												#N/A
																												#N/A
																												#N/A
																												#N/A
																												#N/A
																												#N/A
																												#N/A
																												#N/A
																												#N/A
																												#N/A
																												#N/A
																												#N/A
																												#N/A
																												#N/A
																												#N/A
																												#N/A
																												#N/A
																												#N/A
																												#N/A
																												#N/A
																												#N/A
																												#N/A
																												#N/A
																												#N/A
																												#N/A
																												#N/A
																												#N/A
																												#N/A
																												#N/A
																												#N/A
																												#N/A
																												#N/A
																												#N/A
																												#N/A
																												#N/A
																												#N/A
																												#N/A
																												#N/A
																												#N/A
																												#N/A
																												#N/A
																												#N/A
																												#N/A
																												#N/A
																												#N/A
																												#N/A
																												#N/A
																												#N/A
																												#N/A
																												#N/A
																												#N/A
																												#N/A
																												#N/A
																												#N/A
																												#N/A
																												#N/A
																												#N/A
																												#N/A
																												#N/A
																												#N/A
																												#N/A
																												#N/A
																												#N/A
																												#N/A
																												#N/A
																												#N/A
																												#N/A
																												#N/A
																												#N/A
																												#N/A
																												#N/A
																												#N/A
																												#N/A
																												#N/A
																												#N/A
																												#N/A
																												#N/A
																												#N/A
																												#N/A
																												#N/A
																												#N/A
																												#N/A
																												#N/A
																												#N/A
																												#N/A
																												#N/A
																												#N/A
																												#N/A
																												#N/A
																												#N/A
																												#N/A
																												#N/A
																												#N/A
																												#N/A
																												#N/A
																												#N/A
																												#N/A
																												#N/A
																												#N/A
																												#N/A
																												#N/A
																												#N/A
																												#N/A
																												#N/A
																												#N/A
																												#N/A
																												#N/A
																												#N/A
																												#N/A
																												#N/A
																												#N/A
																												#N/A
																												#N/A
																												#N/A
																												#N/A
																												#N/A
																												#N/A
																												#N/A
																												#N/A
																												#N/A
																												#N/A
																												#N/A
																												#N/A
																												#N/A
																												#N/A
																												#N/A
																												#N/A
																												#N/A
																												#N/A
																												#N/A
																												#N/A
																												#N/A
																												#N/A
																												#N/A
																												#N/A
																												#N/A
																												#N/A
																												#N/A
																												#N/A
																												#N/A
																												#N/A
																												#N/A
																												#N/A
																												#N/A
																												#N/A
																												#N/A
																												#N/A
																												#N/A
																												#N/A
																												#N/A
																												#N/A
																												#N/A
																												#N/A
																												#N/A
																												#N/A
																												#N/A
																												#N/A
																												#N/A
																												#N/A
																												#N/A
																												#N/A
																												#N/A
																												#N/A
																												#N/A
																												#N/A
																												#N/A
																												#N/A
																												#N/A
																												#N/A
																												#N/A
																												#N/A
																												#N/A
																												#N/A
																												#N/A
																												#N/A
																												#N/A
																												#N/A
																												#N/A
																												#N/A
																												#N/A
																												#N/A
																												#N/A
																												#N/A
																												#N/A
																												#N/A
																												#N/A
																												#N/A
																												#N/A
																												#N/A
																												#N/A
																												#N/A
																												#N/A
																												#N/A
																												#N/A
																												#N/A
																												#N/A
																												#N/A
																												#N/A
																												#N/A
																												#N/A
																												#N/A
																												#N/A
																												#N/A
																												#N/A
																												#N/A
																												#N/A
																												#N/A
																												#N/A
																												#N/A
																												#N/A
																												#N/A
																												#N/A
																												#N/A
																												#N/A
																												#N/A
																												#N/A
																												#N/A
																												#N/A
																												#N/A
																												#N/A
																												#N/A
																												#N/A
																												#N/A
																												#N/A
																												#N/A
																												#N/A
																												#N/A
																												#N/A
																												#N/A
																												#N/A
																												#N/A
																												#N/A
																												#N/A
																												#N/A
																												#N/A
																												#N/A
																												#N/A
																												#N/A
																												#N/A
																												#N/A
																												#N/A
																												#N/A
																												#N/A
																												#N/A
																												#N/A
																												#N/A
																												#N/A
																												#N/A
																												#N/A
																												#N/A
																												#N/A
																												#N/A
																												#N/A
																												#N/A
																												#N/A
																												#N/A
																												#N/A
																												#N/A
																												#N/A
																												#N/A
																												#N/A
																												#N/A
																												#N/A
																												#N/A
																												#N/A
																												#N/A
																												#N/A
																												#N/A
																												#N/A
																												#N/A
																												#N/A
																												#N/A
																												#N/A
																												#N/A
																												#N/A
																												#N/A
																												#N/A
																												#N/A
																												#N/A
																												#N/A
																												#N/A
																												#N/A
																												#N/A
																												#N/A
																												#N/A
																												#N/A
																												#N/A
																												#N/A
																												#N/A
																												#N/A
																												#N/A
																												#N/A
																												#N/A
																												#N/A
																												#N/A
																												#N/A
																												#N/A
																												#N/A
																												#N/A
																												#N/A
																												#N/A
																												#N/A
																												#N/A
																												#N/A
																												#N/A
																												#N/A
																												#N/A
																												#N/A
																												#N/A
																												#N/A
																												#N/A
																												#N/A
																												#N/A
																												#N/A
																												#N/A
																												#N/A
																												#N/A
																												#N/A
																												#N/A
																												#N/A
																												#N/A
																												#N/A
																												#N/A
																												#N/A
																												#N/A
																												#N/A
																												#N/A
																												#N/A
																												#N/A
																												#N/A
																												#N/A
																												#N/A
																												#N/A
																												#N/A
																												#N/A
																												#N/A
																												#N/A
																												#N/A
																												#N/A
																												#N/A
																												#N/A
																												#N/A
																												#N/A
																												#N/A
																												#N/A
																												#N/A
																												#N/A
																												#N/A
																												#N/A
																												#N/A
																												#N/A
																												#N/A
																												#N/A
																												#N/A
																												#N/A
																												#N/A
																												#N/A
																												#N/A
																												#N/A
																												#N/A
																												#N/A
																												#N/A
																												#N/A
																												#N/A
																												#N/A
																												#N/A
																												#N/A
																												#N/A
																												#N/A
																												#N/A
																												#N/A
																												#N/A
																												#N/A
																												#N/A
																												#N/A
																												#N/A
																												#N/A
																												#N/A
																												#N/A
																												#N/A
																												#N/A
																												#N/A
																												#N/A
																												#N/A
																												#N/A
																												#N/A
																												#N/A
																												#N/A
																												#N/A
																												#N/A
																												#N/A
																												#N/A
																												#N/A
																												#N/A
																												#N/A
																												#N/A
																												#N/A
																												#N/A
																												#N/A
																												#N/A
																												#N/A
																												#N/A
																												#N/A
																												#N/A
																												#N/A
																												#N/A
																												#N/A
																												#N/A
																												#N/A
																												#N/A
																												#N/A
																												#N/A
																												#N/A
																												#N/A
																												#N/A
																												#N/A
																												#N/A
																												#N/A
																												#N/A
																												#N/A
																												#N/A
																												#N/A
																												#N/A
																												#N/A
																												#N/A
																												#N/A
																												#N/A
																												#N/A
																												#N/A
																												#N/A
																												#N/A
																												#N/A
																												#N/A
																												#N/A
																												#N/A
																												#N/A
																												#N/A
																												#N/A
																												#N/A
																												#N/A
																												#N/A
																												#N/A
																												#N/A
																												#N/A
																												#N/A
																												#N/A
																												#N/A
																												#N/A
																												#N/A
																												#N/A
																												#N/A
																												#N/A
																												#N/A
																												#N/A
																												#N/A
																												#N/A
																												#N/A
																												#N/A
																												#N/A
																												#N/A
																												#N/A
																												#N/A
																												#N/A
																												#N/A
																												#N/A
																												#N/A
																												#N/A
																												#N/A
																												#N/A
																												#N/A
																												#N/A
																												#N/A
																												#N/A
																												#N/A
																												#N/A
																												#N/A
																												#N/A
																												#N/A
																												#N/A
																												#N/A
																												#N/A
																												#N/A
																												#N/A
																												#N/A
																												#N/A
																												#N/A
																												#N/A
																												#N/A
																												#N/A
																												#N/A
																												#N/A
																												#N/A
																												#N/A
																												#N/A
																												#N/A
																												#N/A
																												#N/A
																												#N/A
																												#N/A
																												#N/A
																												#N/A
																												#N/A
																												#N/A
																												#N/A
																												#N/A
																												#N/A
																												#N/A
																												#N/A
																												#N/A
																												#N/A
																												#N/A
																												#N/A
																												#N/A
																												#N/A
																												#N/A
																												#N/A
																												#N/A
																												#N/A
																												#N/A
																												#N/A
																												#N/A
																												#N/A
																												#N/A
																												#N/A
																												#N/A
																												#N/A
																												#N/A
																												#N/A
																												#N/A
																												#N/A
																												#N/A
																												#N/A
																												#N/A
																												#N/A
																												#N/A
																												#N/A
																												#N/A
																												#N/A
																												#N/A
																												#N/A
																												#N/A
																												#N/A
																												#N/A
																												#N/A
																												#N/A
																												#N/A
																												#N/A
																												#N/A
																												#N/A
																												#N/A
																												#N/A
																												#N/A
																												#N/A
																												#N/A
																												#N/A
																												#N/A
																												#N/A
																												#N/A
																												#N/A
																												#N/A
																												#N/A
																												#N/A
																												#N/A
																												#N/A
																												#N/A
																												#N/A
																												#N/A
																												#N/A
																												#N/A
																												#N/A
																												#N/A
																												#N/A
																												#N/A
																												#N/A
																												#N/A
																												#N/A
																												#N/A
																												#N/A
																												#N/A
																												#N/A
																												#N/A
																												#N/A
																												#N/A
																												#N/A
																												#N/A
																												#N/A
																												#N/A
																												#N/A
																												#N/A
																												#N/A
																												#N/A
																												#N/A
																												#N/A
																												#N/A
																												#N/A
																												#N/A
																												#N/A
																												#N/A
																												#N/A
																												#N/A
																												#N/A
																												#N/A
																												#N/A
																												#N/A
																												#N/A
																												#N/A
																												#N/A
																												#N/A
																												#N/A
																												#N/A
																												#N/A
																												#N/A
																												#N/A
																												#N/A
																												#N/A
																												#N/A
																												#N/A
																												#N/A
																												#N/A
																												#N/A
																												#N/A
																												#N/A
																												#N/A
																												#N/A
																												#N/A
																												#N/A
																												#N/A
																												#N/A
																												#N/A
																												#N/A
																												#N/A
																												#N/A
																												#N/A
																												#N/A
																												#N/A
																												#N/A
																												#N/A
																												#N/A
																												#N/A
																												#N/A
																												#N/A
																												#N/A
																												#N/A
																												#N/A
																												#N/A
																												#N/A
																												#N/A
																												#N/A
																												#N/A
																												#N/A
																												#N/A
																												#N/A
																												#N/A
																												#N/A
																												#N/A
																												#N/A
																												#N/A
																												#N/A
																												#N/A
																												#N/A
																												#N/A
																												#N/A
																												#N/A
																												#N/A
																												#N/A
																												#N/A
																												#N/A
																												#N/A
																												#N/A
																												#N/A
																												#N/A
																												#N/A
																												#N/A
																												#N/A
																												#N/A
																												#N/A
																												#N/A
																												#N/A
																												#N/A
																												#N/A
																												#N/A
																												#N/A
																												#N/A
																												#N/A
																												#N/A
																												#N/A
																												#N/A
																												#N/A
																												#N/A
																												#N/A
																												#N/A
																												#N/A
																												#N/A
																												#N/A
																												#N/A
																												#N/A
																												#N/A
																												#N/A
																												#N/A
																												#N/A
																												#N/A
																												#N/A
																												#N/A
																												#N/A
																												#N/A
																												#N/A
																												#N/A
																												#N/A
																												#N/A
																												#N/A
																												#N/A
																												#N/A
																												#N/A
																												#N/A
																												#N/A
																												#N/A
																												#N/A
																												#N/A
																												#N/A
																												#N/A
																												#N/A
																												#N/A
																												#N/A
																												#N/A
																												#N/A
																												#N/A
																												#N/A
																												#N/A
																												#N/A
																												#N/A
																												#N/A
																												#N/A
																												#N/A
																												#N/A
																												#N/A
																												#N/A
																												#N/A
																												#N/A
																												#N/A
																												#N/A
																												#N/A
																												#N/A
																												#N/A
																												#N/A
																												#N/A
																												#N/A
																												#N/A
																												#N/A
																												#N/A
																												#N/A
																												#N/A
																												#N/A
																												#N/A
																												#N/A
																												#N/A
																												#N/A
																												#N/A
																												#N/A
																												#N/A
																												#N/A
																												#N/A
																												#N/A
																												#N/A
																												#N/A
																												#N/A
																												#N/A
																												#N/A
																												#N/A
																												#N/A
																												#N/A
																												#N/A
																												#N/A
																												#N/A
																												#N/A
																												#N/A
																												#N/A
																												#N/A
																												#N/A
																												#N/A
																												#N/A
																												#N/A
																												#N/A
																												#N/A
																												#N/A
																												#N/A
																												#N/A
																												#N/A
																												#N/A
																												#N/A
																												#N/A
																												#N/A
																												#N/A
																												#N/A
																												#N/A
																												#N/A
																												#N/A
																												#N/A
																												#N/A
																												#N/A
																												#N/A
																												#N/A
																												#N/A
																												#N/A
																												#N/A
																												#N/A
																												#N/A
																												#N/A
																												#N/A
																												#N/A
																												#N/A
																												#N/A
																												#N/A
																												#N/A
																												#N/A
																												#N/A
																												#N/A
																												#N/A
																												#N/A
																												#N/A
																												#N/A
																												#N/A
																												#N/A
																												#N/A
																												#N/A
																												#N/A
																												#N/A
																												#N/A
																												#N/A
																												#N/A
																												#N/A
																												#N/A
																												#N/A
																												#N/A
																												#N/A
																												#N/A
																												#N/A
																												#N/A
																												#N/A
																												#N/A
																												#N/A
																												#N/A
																												#N/A
																												#N/A
																												#N/A
																												#N/A
																												#N/A
																												#N/A
																												#N/A
																												#N/A
																												#N/A
																												#N/A
																												#N/A
																												#N/A
																												#N/A
																												#N/A
																												#N/A
																												#N/A
																												#N/A
																												#N/A
																												#N/A
																												#N/A
																												#N/A
																												#N/A
																												#N/A
																												#N/A
																												#N/A
																												#N/A
																												#N/A
																												#N/A
																												#N/A
																												#N/A
																												#N/A
																												#N/A
																												#N/A
																												#N/A
																												#N/A
																												#N/A
																												#N/A
																												#N/A
																												#N/A
																												#N/A
																												#N/A
																												#N/A
																												#N/A
																												#N/A
																												#N/A
																												#N/A
																												#N/A
																												#N/A
																												#N/A
																												#N/A
																												#N/A
																												#N/A
																												#N/A
																												#N/A
																												#N/A
																												#N/A
																												#N/A
																												#N/A
																												#N/A
																												#N/A
																												#N/A
																												#N/A
																												#N/A
																												#N/A
																												#N/A
																												#N/A
																												#N/A
																												#N/A
																												#N/A
																												#N/A
																												#N/A
																												#N/A
																												#N/A
																												#N/A
																												#N/A
																												#N/A
																												#N/A
																												#N/A
																												#N/A
																												#N/A
																												#N/A
																												#N/A
																												#N/A
																												#N/A
																												#N/A
																												#N/A
																												#N/A
																												#N/A
																												#N/A
																												#N/A
																												#N/A
																												#N/A
																												#N/A
																												#N/A
																												#N/A
																												#N/A
																												#N/A
																												#N/A
																												#N/A
																												#N/A
																												#N/A
																												#N/A
																												#N/A
																												#N/A
																												#N/A
																												#N/A
																												#N/A
																												#N/A
																												#N/A
																												#N/A
																												#N/A
																												#N/A
																												#N/A
																												#N/A
																												#N/A
																												#N/A
																												#N/A
																												#N/A
																												#N/A
																												#N/A
																												#N/A
																												#N/A
																												#N/A
																												#N/A
																												#N/A
																												#N/A
																												#N/A
																												#N/A
																												#N/A
																												#N/A
																												#N/A
																												#N/A
																												#N/A
																												#N/A
																												#N/A
																												#N/A
																												#N/A
																												#N/A
																												#N/A
																												#N/A
																												#N/A
																												#N/A
																												#N/A
																												#N/A
																												#N/A
																												#N/A
																												#N/A
																												#N/A
																												#N/A
																												#N/A
																												#N/A
																												#N/A
																												#N/A
																												#N/A
																												#N/A
																												#N/A
																												#N/A
																												#N/A
																												#N/A
																												#N/A
																												#N/A
																												#N/A
																												#N/A
																												#N/A
																												#N/A
																												#N/A
																												#N/A
																												#N/A
																												#N/A
																												#N/A
																												#N/A
																												#N/A
																												#N/A
																												#N/A
																												#N/A
																												#N/A
																												#N/A
																												#N/A
																												#N/A
																												#N/A
																												#N/A
																												#N/A
																												#N/A
																												#N/A
																												#N/A
																												#N/A
																												#N/A
																												#N/A
																												#N/A
																												#N/A
																												#N/A
																												#N/A
																												#N/A
																												#N/A
																												#N/A
																												#N/A
																												#N/A
																												#N/A
																												#N/A
																												#N/A
																												#N/A
																												#N/A
																												#N/A
																												#N/A
																												#N/A
																												#N/A
																												#N/A
																												#N/A
																												#N/A
																												#N/A
																												#N/A
																												#N/A
																												#N/A
																												#N/A
																												#N/A
																												#N/A
																												#N/A
																												#N/A
																												#N/A
																												#N/A
																												#N/A
																												#N/A
																												#N/A
																												#N/A
																												#N/A
																												#N/A
																												#N/A
																												#N/A
																												#N/A
																												#N/A
																												#N/A
																												#N/A
																												#N/A
																												#N/A
																												#N/A
																												#N/A
																												#N/A
																												#N/A
																												#N/A
																												#N/A
																												#N/A
																												#N/A
																												#N/A
																												#N/A
																												#N/A
																												#N/A
																												#N/A
																												#N/A
																												#N/A
																												#N/A
																												#N/A
																												#N/A
																												#N/A
																												#N/A
																												#N/A
																												#N/A
																												#N/A
																												#N/A
																												#N/A
																												#N/A
																												#N/A
																												#N/A
																												#N/A
																												#N/A
																												#N/A
																												#N/A
																												#N/A
																												#N/A
																												#N/A
																												#N/A
																												#N/A
																												#N/A
																												#N/A
																												#N/A
																												#N/A
																												#N/A
																												#N/A
																												#N/A
																												#N/A
																												#N/A
																												#N/A
																												#N/A
																												#N/A
																												#N/A
																												#N/A
																												#N/A
																												#N/A
																												#N/A
																												#N/A
																												#N/A
																												#N/A
																												#N/A
																												#N/A
																												#N/A
																												#N/A
																												#N/A
																												#N/A
																												#N/A
																												#N/A
																												#N/A
																												#N/A
																												#N/A
																												#N/A
																												#N/A
																												#N/A
																												#N/A
																												#N/A
																												#N/A
																												#N/A
																												#N/A
																												#N/A
																												#N/A
																												#N/A
																												#N/A
																												#N/A
																												#N/A
																												#N/A
																												#N/A
																												#N/A
																												#N/A
																												#N/A
																												#N/A
																												#N/A
																												#N/A
																												#N/A
																												#N/A
																												#N/A
																												#N/A
																												#N/A
																												#N/A
																												#N/A
																												#N/A
																												#N/A
																												#N/A
																												#N/A
																												#N/A
																												#N/A
																												#N/A
																												#N/A
																												#N/A
																												#N/A
																												#N/A
																												#N/A
																												#N/A
																												#N/A
																												#N/A
																												#N/A
																												#N/A
																												#N/A
																												#N/A
																												#N/A
																												#N/A
																												#N/A
																												#N/A
																												#N/A
																												#N/A
																												#N/A
																												#N/A
																												#N/A
																												#N/A
																												#N/A
																												#N/A
																												#N/A
																												#N/A
																												#N/A
																												#N/A
																												#N/A
																												#N/A
																												#N/A
																												#N/A
																												#N/A
																												#N/A
																												#N/A
																												#N/A
																												#N/A
																												#N/A
																												#N/A
																												#N/A
																												#N/A
																												#N/A
																												#N/A
																												#N/A
																												#N/A
																												#N/A
																												#N/A
																												#N/A
																												#N/A
																												#N/A
																												#N/A
																												#N/A
																												#N/A
																												#N/A
																												#N/A
																												#N/A
																												#N/A
																												#N/A
																												#N/A
																												#N/A
																												#N/A
																												#N/A
																												#N/A
																												#N/A
																												#N/A
																												#N/A
																												#N/A
																												#N/A
																												#N/A
																												#N/A
																												#N/A
																												#N/A
																												#N/A
																												#N/A
																												#N/A
																												#N/A
																												#N/A
																												#N/A
																												#N/A
																												#N/A
																												#N/A
																												#N/A
																												#N/A
																												#N/A
																												#N/A
																												#N/A
																												#N/A
																												#N/A
																												#N/A
																												#N/A
																												#N/A
																												#N/A
																												#N/A
																												#N/A
																												#N/A
																												#N/A
																												#N/A
																												#N/A
																												#N/A
																												#N/A
																												#N/A
																												#N/A
																												#N/A
																												#N/A
																												#N/A
																												#N/A
																												#N/A
																												#N/A
																												#N/A
																												#N/A
																												#N/A
																												#N/A
																												#N/A
																												#N/A
																												#N/A
																												#N/A
																												#N/A
																												#N/A
																												#N/A
																												#N/A
																												#N/A
																												#N/A
																												#N/A
																												#N/A
[truncated: 1,046,576+ more rows]

## Sheet: VIP>1
Adduct	Charge	MS2Compound ID	mS-score	Source ID	Source	Name	MonoMass	HMDB	PubChem	BIRD1-TR1	BIRD1-TR2	BIRD1-TR3	BIRD2-TR1	BIRD2-TR2	BIRD2-TR3	BIRD3-TR1	BIRD3-TR2	BIRD3-TR3	BIRD4-TR1	BIRD4-TR2	BIRD4-TR3	BIRD5-TR1	BIRD5-TR2	BIRD5-TR3	BIRD6-TR1	BIRD6-TR2	BIRD6-TR3	VIP
M-H	1-	HMDB0008556	0.162574	HMDB0008556	HMDB	PC(22:0/P-18:1(11Z))	827.677	HMDB0008556	53479161	2.3147e+09	2.04685e+09	2.38964e+09	2.50757e+09	2.37415e+09	2.61745e+09	2.51873e+09	2.15864e+09	1.82357e+09	1.78349e+09	1.67094e+09	2.19721e+09	2.05473e+09	1.63352e+08	1.76533e+09	1.67476e+09	1.59432e+09	2.0563e+08	1.38889
M-H	1-	HMDB0008557	0.162574	HMDB0008557	HMDB	PC(22:0/P-18:1(9Z))	827.677	HMDB0008557	53479163	2.3147e+09	2.04685e+09	2.38964e+09	2.50757e+09	2.37415e+09	2.61745e+09	2.51873e+09	2.15864e+09	1.82357e+09	1.78349e+09	1.67094e+09	2.19721e+09	2.05473e+09	1.63352e+08	1.76533e+09	1.67476e+09	1.59432e+09	2.0563e+08	1.38889
M-H	1-	HMDB0000151	3.33878	HMDB0000151	HMDB	Estradiol	272.178	HMDB0000151	5757	2.93438e+07	1.82523e+07	9.00532e+07	7.39053e+07	7.0912e+07	8.39068e+07	9.53383e+06	2.26906e+07	5.31208e+07	3.09452e+07	6.60548e+07	5.48079e+06	2.71197e+07	1.0477e+07	2.95035e+07	3.23623e+07	1.5645e+06	3.7191e+07	1.22621
M-H	1-	HMDB0033382	2.4787	HMDB0033382	HMDB	2-(4-Methylphenyl)propanal	148.089	HMDB0033382	60990	18254250	2.31807e+07	5.09555e+07	9.17551e+07	1.07987e+08	8.53332e+07	2.26469e+07	1.56893e+07	1.04801e+08	1.33142e+08	1.32492e+08	2.10656e+08	1.26684e+08	6.04765e+07	1.16009e+08	1.65542e+07	7.50277e+07	2.22446e+07	1.05165
M-H	1-	HMDB0012266	0.918842	HMDB0012266	HMDB	N-Succinyl-2-amino-6-ketopimelate	289.08	HMDB0012266	440349	4.2216e+07	4.36198e+07	3.11968e+07	1.35465e+07	4.09439e+07	1.44141e+07	2.86244e+07	4.32228e+07	4.19087e+07	2.98073e+07	2.71547e+07	1.87547e+07	2.64067e+06	1.3997e+07	6.72642e+06	2.33768e+07	2.8225e+07	1.60244e+07	1.29775
M-H	1-	HMDB0125533	3.03401	HMDB0125533	HMDB	3-(3,5-dihydroxyphenyl)propanoic acid	182.058	HMDB0125533		2.53959e+07	1.79208e+07	4.61062e+07	2.71035e+07	2.26796e+07	3.15425e+07	8.48522e+07	1.21311e+08	3.61728e+07	9.50066e+07	7.66746e+07	5.76116e+07	9.97146e+07	8.39905e+07	4.11954e+07	2.1437e+07	7.39478e+07	1.28852e+08	1.54081
M-H	1-	HMDB0133746	2.27834	HMDB0133746	HMDB	4-phenylbutan-2-one	148.089	HMDB0133746		5.95583e+07	4.76619e+07	2.85292e+07	1.4107e+08	2.0346e+08	3.37681e+08	2.17867e+07	7.48894e+07	2.19969e+07	1.27264e+08	8.9041e+07	1.48056e+08	1.24395e+08	7.51936e+07	6.42844e+07	1.17701e+08	1.92139e+08	1.4659e+08	1.12072
M-H	1-	HMDB0001126	1.80072	HMDB0001126	HMDB	Nornicotine	148.1	HMDB0001126	412	6.41307e+07	4.69545e+07	2.41023e+07	5.77132e+08	7.75211e+07	2.06905e+08	2.28154e+07	1.25429e+08	2.8215e+07	1.03644e+08	1.14007e+08	1.95969e+08	5.02878e+07	1.5531e+08	6.42844e+07	1.17701e+08	2.13349e+08	1.71393e+08	1.06836
M-H	1-	HMDB0009147	0.0649416	HMDB0009147	HMDB	PE(18:3(6Z,9Z,12Z)/P-16:0)	697.505	HMDB0009147	53479681	4.46389e+07	4.0381e+07	4.77552e+07	2.51708e+07	2.69872e+07	1.38888e+07	5.05319e+07	5.93343e+07	4.78397e+07	3.4792e+07	3.00854e+07	2.78238e+07	6.29038e+06	4.13908e+06	3.30346e+06	4.16671e+07	2.00597e+07	2.46739e+07	1.35288
M-H	1-	HMDB0009180	0.0649416	HMDB0009180	HMDB	PE(18:3(9Z,12Z,15Z)/P-16:0)	697.505	HMDB0009180	53479693	4.46389e+07	4.0381e+07	4.77552e+07	2.51708e+07	2.69872e+07	1.38888e+07	5.05319e+07	5.93343e+07	4.78397e+07	3.4792e+07	3.00854e+07	2.78238e+07	6.29038e+06	4.13908e+06	3.30346e+06	4.16671e+07	2.00597e+07	2.46739e+07	1.35288
M-H	1-	HMDB0038245	2.74626	HMDB0038245	HMDB	Bornyl formate	182.131	HMDB0038245	518472	5.28111e+07	1.49155e+08	1.41539e+08	2.47368e+08	9.12165e+07	7.83761e+07	1.73543e+08	1.01879e+08	1.52017e+08	5.24743e+07	7.77378e+07	5.1749e+07	9.97146e+07	8.39905e+07	4.11954e+07	1.15514e+08	7.97701e+07	1.28852e+08	1.23469
M-H	1-	HMDB0028858	0.361305	HMDB0028858	HMDB	Hydroxyprolyl-Asparagine	245.101	HMDB0028858	61158096	2.23017e+07	8.96333e+07	6.26372e+07	3.94693e+07	7.68021e+07	3.7051e+07	6.0841e+07	3.41434e+07	2.91448e+07	7.18379e+07	2.19479e+07	2.5708e+07	8.03195e+07	8.07215e+07	1.69222e+07	3.34033e+06	2.64606e+07	1.74858e+07	1.19282
M-H	1-	HMDB0031725	2.22489	HMDB0031725	HMDB	(E)-3-(2-Hydroxyphenyl)-2-propenal	148.052	HMDB0031725	5318169	2.90532e+07	2.94526e+07	5.55173e+07	2.71733e+07	5.78727e+07	3.06342e+07	6.33515e+07	1.47271e+07	7.93343e+07	1.86423e+07	1.19361e+08	1.55899e+08	3.99634e+07	5.46594e+07	1.03994e+08	5.1875e+07	8.62222e+07	4.8534e+07	1.4402
M-H	1-	HMDB0037185	2.7873	HMDB0037185	HMDB	Rhodinyl formate	184.146	HMDB0037185	61092	4.64432e+07	7.99935e+07	6.92802e+07	3.55405e+07	2.35642e+07	4.08041e+07	1.15386e+08	3.55896e+07	5.54493e+07	5.27515e+07	5.52991e+07	4.59124e+07	5.22763e+07	2.04038e+07	2.36128e+07	5.99375e+06	1.05496e+07	4.78877e+07	1.48566
M-H	1-	HMDB0041460	2.4806	HMDB0041460	HMDB	Deterrol	212.12	HMDB0041460	154186	2.25809e+07	8.63518e+07	6.31028e+07	2.85695e+07	1.06843e+07	1.07862e+08	4.89558e+07	1.45572e+08	5.72246e+07	5.92591e+07	2.06871e+08	5.7722e+07	1.03403e+08	7.33745e+07	3.88283e+07	3.99346e+07	2.23978e+08	5.46468e+07	1.16098
M-H	1-	HMDB0004586	2.49255	HMDB0004586	HMDB	Perillic acid	166.099	HMDB0004586	1256	9.85738e+06	5.74182e+07	6.13621e+06	4.09447e+07	2.82995e+07	5.75383e+06	1.24418e+07	6.64531e+07	3.67385e+07	4.52378e+07	1.48389e+07	3.42388e+07	8.73648e+07	4.46784e+07	1.38019e+08	4.72903e+07	5.14819e+07	3.39373e+07	1.46071
M-H	1-	HMDB0032495	2.11682	HMDB0032495	HMDB	Propyl 2-mercaptopropionate	148.056	HMDB0032495	22251515	1.40437e+07	6.40231e+07	1.17338e+07	4.0448e+07	7.37906e+07	1.20435e+07	3.24836e+07	1.3158e+07	5.52944e+07	6.78602e+07	3.5896e+07	2.51133e+07	3.49259e+07	6.04713e+07	7.64785e+07	1.2467e+07	6.90815e+07	3.8563e+07	1.0285
M-H	1-	HMDB0001886	1.96752	HMDB0001886	HMDB	3-Methylxanthine	166.049	HMDB0001886	70639	5.96754e+06	4.44769e+07	1.65652e+07	7.388e+06	4.00723e+07	1.25095e+07	2.51695e+07	4.93425e+06	1.26228e+07	2.65362e+07	2.50015e+07	3.45789e+07	1.40958e+07	1.25057e+07	1.99679e+07	2.18665e+07	2.47097e+07	3.61491e+07	1.22646
M-H	1-	HMDB0059899	0.469355	HMDB0059899	HMDB	alpha-Methylstyrene	118.078	HMDB0059899	7407	6.05083e+06	1.36444e+07	2.59387e+06	3.91825e+06	5.705e+06	1.72437e+07	1.36405e+07	3.60773e+07	3.41175e+07	3.00515e+07	1.52592e+07	9.86012e+06	1.10501e+07	4.08932e+07	2.1632e+07	1.73314e+07	2.50442e+07	7.27045e+07	1.73245
M-H	1-	HMDB0030896	0.23365	HMDB0030896	HMDB	Momordicilin	540.454	HMDB0030896		1.49599e+08	1.67547e+08	1.62585e+08	8.03304e+06	1.49473e+07	1.20725e+07	6.16377e+07	4.2559e+07	5.6777e+07	5.84832e+07	4.60583e+06	5.25e+06	2.03233e+06	2.47073e+07	7.20804e+06	4.52894e+07	4.67146e+06	8.70534e+07	1.35939
M-H	1-	HMDB0037213	1.06004	HMDB0037213	HMDB	xi-p-Menth-3-ene	138.141	HMDB0037213	10369	2.63002e+08	3.4208e+07	1.57368e+08	1.24213e+08	1.24012e+08	6.74173e+07	1.08862e+08	1.1204e+08	2.04558e+08	1.67937e+08	2.70095e+08	1.64572e+08	1.24004e+08	1.05628e+08	1.01205e+08	3.56522e+08	1.39653e+08	1.3042e+08	1.26625
M-H	1-	HMDB0001865	1.59306	HMDB0001865	HMDB	2-Oxovaleric acid	116.047	HMDB0001865	74563	1.59397e+07	2.17926e+07	1.42354e+08	5.35244e+07	3.58301e+07	3.98258e+07	1.5912e+07	1.45409e+07	6.24437e+07	9.72754e+07	1.38024e+08	1.00251e+08	1.43669e+07	2.64315e+07	2.732e+07	8.007e+07	4.43725e+07	9.26687e+07	1.33744
M-H	1-	HMDB0031221	1.22397	HMDB0031221	HMDB	2-Ethylbutanoic acid	116.084	HMDB0031221	6915	1.59397e+07	2.17926e+07	1.42354e+08	5.35244e+07	3.58301e+07	3.98258e+07	1.5912e+07	1.45409e+07	6.24437e+07	9.72754e+07	1.38024e+08	1.00251e+08	1.43669e+07	2.64315e+07	2.732e+07	8.007e+07	4.43725e+07	9.26687e+07	1.33744
M-H	1-	HMDB0014770	1.04914	HMDB0014770	HMDB	Docosanol	326.355	HMDB0014770	12620	1.0191e+07	4.87065e+07	3.21138e+07	2.95729e+07	2.70259e+07	5.07643e+07	5.03898e+07	4.89631e+07	2.27795e+07	6.0558e+07	4.4205e+07	2.34202e+07	4.04748e+07	5.4714e+07	4.3307e+07	4.52367e+07	3.27727e+07	6.30585e+07	1.25452
M-H	1-	HMDB0035671	0.611861	HMDB0035671	HMDB	6-Hydroxy-4-heneicosanone	326.318	HMDB0035671		3.1493e+07	4.87065e+07	3.21138e+07	6.12056e+07	3.68259e+07	1.9328e+07	6.07726e+07	2.8442e+07	3.86849e+07	1.62773e+07	4.4205e+07	2.34202e+07	1.84588e+07	1.0821e+07	4.3307e+07	4.52367e+07	2.64105e+07	2.19117e+07	1.18066
M-H	1-	HMDB0036226	2.70605	HMDB0036226	HMDB	2,6-Dimethoxy-4-propylphenol	196.11	HMDB0036226	524975	3.0055e+07	1.01439e+07	2.47095e+07	3.15161e+07	1.46673e+07	1.63827e+07	2.57373e+07	3.23035e+07	3.52672e+07	1.96532e+07	3.84478e+07	2.18428e+07	2.57481e+07	8.17747e+07	4.78296e+07	3.3463e+07	2.89616e+07	1.20285e+07	1.07959
M-H	1-	HMDB0038299	1.90275	HMDB0038299	HMDB	Methylthiomethyl butyrate	148.056	HMDB0038299	3018539	9.34295e+07	2.56064e+07	9.99786e+07	3.30531e+07	1.20405e+08	5.47547e+07	6.31701e+07	1.37636e+07	2.27567e+07	3.15161e+07	4.44474e+07	5.19386e+07	3.77753e+07	1.1037e+07	7.54433e+06	9.98958e+06	4.7985e+06	1.48297e+07	1.83944
M-H	1-	HMDB0000303	2.4139	HMDB0000303	HMDB	Tryptamine	160.1	HMDB0000303	1150	1.1255e+08	5.38754e+07	3.3397e+07	2.73647e+07	1.46196e+08	4.88001e+07	2.09355e+07	3.12292e+07	5.26662e+07	5.11573e+07	6.8673e+07	5.5289e+07	5.32034e+07	4.55531e+07	5.14513e+07	4.638e+06	2.23312e+07	1.04835e+07	1.07949
M-H	1-	HMDB0004483	2.6182	HMDB0004483	HMDB	Estrone glucuronide	446.194	HMDB0004483	115255	6.1455e+06	1.901e+07	6.16092e+06	7.47925e+06	9.90408e+06	8.97575e+06	5.14658e+06	3594375	8.72562e+06	6.5555e+06	6.39254e+06	3.48063e+06	4.77708e+06	2.97271e+06	3.32404e+06	4.276e+06	1764000	9.18854e+06	1.73209
M-H	1-	HMDB0038106	0.114169	HMDB0038106	HMDB	Cycloviolaxanthin	600.418	HMDB0038106		2.70818e+07	2.23551e+07	1.44423e+07	1.18158e+07	6.90187e+06	6.98904e+06	1.3813e+07	2.17139e+07	1.57813e+07	1.44781e+07	4.35075e+06	1.2993e+07	5.1065e+06	1.07008e+07	4.0095e+06	5.48754e+06	7.0865e+06	6.68117e+06	1.78606
M-H	1-	HMDB0036133	2.90265	HMDB0036133	HMDB	3-[[5-Methyl-2-(1-methylethyl)cyclohexyl]oxy]-1,2-propanediol	230.188	HMDB0036133	5362595	1.23758e+07	2.17157e+07	1.6959e+07	1.83416e+07	9.339e+06	8793750	2.10074e+07	1.50131e+07	1.41987e+07	1.61591e+07	1.48297e+07	7.73879e+06	1.38234e+07	9.62238e+06	5.46425e+06	9.39963e+06	1.26859e+07	1.21574e+07	1.21933
M-H	1-	HMDB0033658	3.7716	HMDB0033658	HMDB	De-O-methyldihydrosterigmatocystin	312.063	HMDB0033658	5486528	6.86167e+06	1.83983e+07	1.0346e+07	1.59121e+07	7.58117e+06	1.57327e+07	2.50613e+06	2.49756e+07	1.23265e+07	1.38808e+07	1.79365e+07	7.18192e+06	2.81108e+07	2.51404e+07	1.26021e+07	2.2826e+07	1.70712e+07	1.97497e+07	1.29795
M-H	1-	HMDB0033724	2.46704	HMDB0033724	HMDB	Undecylenic acid	184.146	HMDB0033724	5634	9.08275e+07	9.637e+07	5.07626e+07	3.85828e+07	8.00002e+07	2.91983e+07	2.60891e+08	5.76129e+07	6.95012e+07	5.04108e+07	7.1931e+07	5.65669e+07	3.03393e+07	4.89502e+07	6.88043e+07	5.74513e+06	2.81975e+07	4.54797e+07	1.44908
M-H	1-	HMDB0034061	2.29677	HMDB0034061	HMDB	Withaperuvin H	578.255	HMDB0034061		2.04222e+07	3.68823e+07	7.31596e+06	1.85835e+07	3.92205e+07	6.66817e+06	3.44842e+07	3.17158e+06	2.43221e+07	1.87988e+07	6831000	7.77492e+06	4.18658e+06	6.55038e+06	8.61033e+06	9.0405e+06	1.60051e+07	5.90567e+06	1.31022
M-H	1-	HMDB0032697	2.76027	HMDB0032697	HMDB	1b-Furanoeudesm-4(15)-en-1-ol acetate	274.157	HMDB0032697		1.77085e+07	7.07142e+06	2.88031e+07	1.66973e+07	1.58003e+07	8.33088e+06	1.86078e+07	1.82975e+07	1.78519e+07	4.50395e+07	2.0581e+07	2.34752e+07	1.06895e+07	6.02208e+06	2.08984e+07	4.17817e+07	1.96266e+07	3.21163e+07	1.25422
M-H	1-	HMDB0035673	0.475532	HMDB0035673	HMDB	4-Hydroxy-6-eicosanone	312.303	HMDB0035673		1.0233e+07	1.27937e+07	3.35594e+07	2.29825e+07	2.27647e+07	7.30312e+06	7.51458e+06	6.03488e+06	3.72581e+07	3.43613e+07	3.13992e+07	5.64933e+06	1.28585e+07	1.24895e+07	2.18757e+07	2.48159e+07	1.89765e+07	4.40128e+07	1.05571
M-H	1-	HMDB0032131	2.48549	HMDB0032131	HMDB	3-(3,5-Dihydroxyphenyl)-2-propenoic acid	180.042	HMDB0032131		3.49043e+07	1.67798e+07	2.34904e+07	6.94157e+07	1.93138e+07	4.77221e+07	1.55488e+07	3.88203e+07	3.41935e+07	2.74894e+07	2.99556e+07	1.6008e+07	1.61648e+07	2.40241e+07	2.14308e+07	5.54958e+06	3.26095e+07	2.18e+07	1.01196
M-H	1-	HMDB0032128	3.17754	HMDB0032128	HMDB	1-(2,4-Dihydroxyphenyl)-1-butanone	180.079	HMDB0032128	78103	2.5238e+07	1.87987e+07	1.70578e+07	4.42186e+07	1.32888e+07	2.36629e+07	8.755e+06	3.8045e+06	4.66621e+07	1.4372e+07	3.88623e+07	3.47955e+07	7.9245e+06	3.5195e+07	3.57878e+07	1.87507e+07	6.25244e+07	2.71096e+07	1.15744
M-H	1-	HMDB0005766	1.07268	HMDB0005766	HMDB	Norophthalmic acid	275.112	HMDB0005766	5489007	2.97228e+07	2.28689e+07	4.3046e+07	1.55635e+07	7.831e+06	3502500	2.58687e+07	2.26753e+07	4.13752e+07	1.19967e+06	2.32387e+07	2.1287e+07	7.13625e+06	8.09367e+06	4.87021e+06	1.55405e+07	8.07817e+06	2.38513e+07	1.13913
M-H	1-	HMDB0000128	0.286435	HMDB0000128	HMDB	Guanidoacetic acid	117.054	HMDB0000128	763	5.98383e+08	4.86801e+08	6.54262e+08	3.97569e+08	2.72099e+08	7.80081e+08	3.23124e+08	2.56097e+08	7.94154e+08	1.0978e+09	6.70141e+08	9.96354e+08	2.85207e+09	2.9064e+09	9.00839e+08	7.68925e+08	3.12252e+09	4.00006e+08	1.97755
M-H	1-	HMDB0004482	1.76021	HMDB0004482	HMDB	2-Methoxyestrone 3-glucuronide	448.21	HMDB0004482	22833612	5.08065e+07	5.18295e+07	3.16393e+07	3.94973e+07	2.57686e+07	6.25283e+07	5.10132e+07	5.87402e+07	1.08403e+08	3.27977e+07	1.12578e+08	3.95721e+07	5.88293e+07	7.28334e+07	4.38647e+07	6.77066e+07	9.84802e+07	7.15415e+07	1.27651
M-H	1-	HMDB0011637	-0.577305	HMDB0011637	HMDB	Taurohyocholate	515.292	HMDB0011637		4.78744e+08	4.03036e+08	4.60867e+08	1.55027e+08	9.87428e+07	1.13323e+08	2.03307e+08	2.48494e+08	2.32853e+08	2.50711e+08	2.41258e+08	2.30593e+08	5.91314e+07	6.01183e+07	1.08768e+08	9.98914e+07	9.56792e+07	1.28503e+08	1.60727
M-H	1-	HMDB0032358	1.88638	HMDB0032358	HMDB	Lauroyl diethanolamide	287.246	HMDB0032358	8430	1.2773e+07	4.33025e+06	6.12817e+06	1.49898e+07	1.11265e+07	6.76158e+06	2.56192e+06	2.52742e+06	7.89533e+06	2.03593e+07	1.92377e+07	1.41759e+07	9.76467e+06	2.45687e+06	8.24808e+06	3.63682e+07	4.66121e+06	7.276e+06	1.06262
M-H	1-	HMDB0036729	2.96719	HMDB0036729	HMDB	Kaurenoic acid methyl ester	316.24	HMDB0036729	529649	1.42634e+07	1.53461e+07	1.9178e+07	1.40815e+07	2.16248e+07	7.49029e+06	1.64593e+07	1.04746e+07	1.18827e+07	8.00008e+06	3.21575e+06	1.15537e+07	1.46713e+07	9.59712e+06	3.6735e+06	4.59475e+06	4.85362e+06	1.06408e+07	1.93763
M-H	1-	HMDB0039958	2.91164	HMDB0039958	HMDB	1-Pentadecanecarboxylic acid	310.105	HMDB0039958	85094072	2.08101e+07	1.3775e+07	7.406e+07	1.75467e+07	3.30951e+07	2.70008e+07	2.9077e+07	2.96774e+07	1.5536e+07	1.05811e+07	2.11505e+07	1.89338e+07	3.12849e+07	1.32182e+07	2.51201e+07	2.01958e+07	7.43996e+06	2.55356e+07	1.04401
M-H	1-	HMDB0000217	-0.607062	HMDB0000217	HMDB	NADP	744.083	HMDB0000217	5886	1.40575e+07	5.03135e+07	3.06393e+07	1.60631e+07	2.13232e+07	1.96707e+07	1.68005e+07	2.39674e+07	5.60294e+07	9.59118e+07	3.3354e+07	1.97472e+07	2.11913e+07	5.19162e+07	1.89738e+07	1.36894e+08	4.35999e+07	6.09768e+07	1.77326
M-H	1-	HMDB0038588	2.1527	HMDB0038588	HMDB	Dioscoretine	241.168	HMDB0038588	10060255	7.01102e+07	6.66339e+07	1.13388e+08	8.65324e+07	1.60136e+08	1.41361e+08	6.72216e+07	9.15189e+07	1.0456e+08	5.50019e+07	1.0397e+08	3.56068e+07	7.94658e+07	4.06676e+07	9.68365e+07	1.30576e+08	2.87888e+07	5.48807e+07	1.23679
M-H	1-	HMDB0031097	2.93724	HMDB0031097	HMDB	5-Octadecynoic acid	280.24	HMDB0031097	5312694	2.79735e+07	2.40837e+07	5.44706e+07	3.54201e+07	6.24198e+07	3.16904e+07	3.82123e+07	19651500	2.95913e+07	3.0138e+07	3.27755e+07	2.11614e+07	1.2045e+07	5.68158e+06	1.46262e+07	6.53196e+07	1.86908e+07	2.56759e+07	1.06934

## Sheet: diffrential metabolite
Adduct	Charge	MS2Compound ID	mS-score	Source ID	Source	Name	MonoMass	HMDB	row m/z	row retention time	PubChem	BIRD1-TR1	BIRD1-TR2	BIRD1-TR3	BIRD2-TR1	BIRD2-TR2	BIRD2-TR3	BIRD3-TR1	BIRD3-TR2	BIRD3-TR3	BIRD4-TR1	BIRD4-TR2	BIRD4-TR3	BIRD5-TR1	BIRD5-TR2	BIRD5-TR3	BIRD6-TR1	BIRD6-TR2	BIRD6-TR3	VIP	Fold Change	log2(FC)	p-value
M-H	1-	HMDB0012266	0.918842	HMDB0012266	HMDB	N-Succinyl-2-amino-6-ketopimelate	289.08	HMDB0012266	288.12	2.56415	440349	4.2216e+07	4.36198e+07	3.11968e+07	1.35465e+07	4.09439e+07	1.44141e+07	2.86244e+07	4.32228e+07	4.19087e+07	2.98073e+07	2.71547e+07	1.87547e+07	2.64067e+06	1.3997e+07	6.72642e+06	2.33768e+07	2.8225e+07	1.60244e+07	1.29775	1.7653	0.81988	0.030998
M-H	1-	HMDB0125533	3.03401	HMDB0125533	HMDB	3-(3,5-dihydroxyphenyl)propanoic acid	182.058	HMDB0125533	181.08	3.64724		2.53959e+07	1.79208e+07	4.61062e+07	2.71035e+07	2.26796e+07	3.15425e+07	8.48522e+07	1.21311e+08	3.61728e+07	9.50066e+07	7.66746e+07	5.76116e+07	9.97146e+07	8.39905e+07	4.11954e+07	2.1437e+07	7.39478e+07	1.28852e+08	1.54081	0.60581	-0.72307	0.044656
M-H	1-	HMDB0009147	0.0649416	HMDB0009147	HMDB	PE(18:3(6Z,9Z,12Z)/P-16:0)	697.505	HMDB0009147	696.48	14.1964	53479681	4.46389e+07	4.0381e+07	4.77552e+07	2.51708e+07	2.69872e+07	1.38888e+07	5.05319e+07	5.93343e+07	4.78397e+07	3.4792e+07	3.00854e+07	2.78238e+07	6.29038e+06	4.13908e+06	3.30346e+06	4.16671e+07	2.00597e+07	2.46739e+07	1.35288	1.8656	0.8996	0.025999
M-H	1-	HMDB0009180	0.0649416	HMDB0009180	HMDB	PE(18:3(9Z,12Z,15Z)/P-16:0)	697.505	HMDB0009180	696.48	14.1964	53479693	4.46389e+07	4.0381e+07	4.77552e+07	2.51708e+07	2.69872e+07	1.38888e+07	5.05319e+07	5.93343e+07	4.78397e+07	3.4792e+07	3.00854e+07	2.78238e+07	6.29038e+06	4.13908e+06	3.30346e+06	4.16671e+07	2.00597e+07	2.46739e+07	1.35288	1.8656	0.8996	0.025999
M-H	1-	HMDB0038245	2.74626	HMDB0038245	HMDB	Bornyl formate	182.131	HMDB0038245	181.08	3.31223	518472	5.28111e+07	1.49155e+08	1.41539e+08	2.47368e+08	9.12165e+07	7.83761e+07	1.73543e+08	1.01879e+08	1.52017e+08	5.24743e+07	7.77378e+07	5.1749e+07	9.97146e+07	8.39905e+07	4.11954e+07	1.15514e+08	7.97701e+07	1.28852e+08	1.23469	1.5525	0.63457	0.045829
M-H	1-	HMDB0004586	2.49255	HMDB0004586	HMDB	Perillic acid	166.099	HMDB0004586	165.12	9.4123	1256	9.85738e+06	5.74182e+07	6.13621e+06	4.09447e+07	2.82995e+07	5.75383e+06	1.24418e+07	6.64531e+07	3.67385e+07	4.52378e+07	1.48389e+07	3.42388e+07	8.73648e+07	4.46784e+07	1.38019e+08	4.72903e+07	5.14819e+07	3.39373e+07	1.46071	0.46491	-1.105	0.04355
M-H	1-	HMDB0059899	0.469355	HMDB0059899	HMDB	alpha-Methylstyrene	118.078	HMDB0059899	117.12	6.34231	7407	6.05083e+06	1.36444e+07	2.59387e+06	3.91825e+06	5.705e+06	1.72437e+07	1.36405e+07	3.60773e+07	3.41175e+07	3.00515e+07	1.52592e+07	9.86012e+06	1.10501e+07	4.08932e+07	2.1632e+07	1.73314e+07	2.50442e+07	7.27045e+07	1.73245	0.53117	-0.91275	0.04208
M-H	1-	HMDB0030896	0.23365	HMDB0030896	HMDB	Momordicilin	540.454	HMDB0030896	539.4	1.44272		1.49599e+08	1.67547e+08	1.62585e+08	8.03304e+06	1.49473e+07	1.20725e+07	6.16377e+07	4.2559e+07	5.6777e+07	5.84832e+07	4.60583e+06	5.25e+06	2.03233e+06	2.47073e+07	7.20804e+06	4.52894e+07	4.67146e+06	8.70534e+07	1.35939	2.927	1.5494	0.044871
M-H	1-	HMDB0038299	1.90275	HMDB0038299	HMDB	Methylthiomethyl butyrate	148.056	HMDB0038299	147	4.27926	3018539	9.34295e+07	2.56064e+07	9.99786e+07	3.30531e+07	1.20405e+08	5.47547e+07	6.31701e+07	1.37636e+07	2.27567e+07	3.15161e+07	4.44474e+07	5.19386e+07	3.77753e+07	1.1037e+07	7.54433e+06	9.98958e+06	4.7985e+06	1.48297e+07	1.83944	2.4092	1.2686	0.028357
M-H	1-	HMDB0004483	2.6182	HMDB0004483	HMDB	Estrone glucuronide	446.194	HMDB0004483	445.2	8.43305	115255	6.1455e+06	1.901e+07	6.16092e+06	7.47925e+06	9.90408e+06	8.97575e+06	5.14658e+06	3594375	8.72562e+06	6.5555e+06	6.39254e+06	3.48063e+06	4.77708e+06	2.97271e+06	3.32404e+06	4.276e+06	1764000	9.18854e+06	1.73209	1.708	0.7723	0.015334
M-H	1-	HMDB0038106	0.114169	HMDB0038106	HMDB	Cycloviolaxanthin	600.418	HMDB0038106	599.4	12.7482		2.70818e+07	2.23551e+07	1.44423e+07	1.18158e+07	6.90187e+06	6.98904e+06	1.3813e+07	2.17139e+07	1.57813e+07	1.44781e+07	4.35075e+06	1.2993e+07	5.1065e+06	1.07008e+07	4.0095e+06	5.48754e+06	7.0865e+06	6.68117e+06	1.78606	1.9201	0.94115	0.012226
M-H	1-	HMDB0000128	0.286435	HMDB0000128	HMDB	Guanidoacetic acid	117.054	HMDB0000128	116.04	21.1238	763	5.98383e+08	4.86801e+08	6.54262e+08	3.97569e+08	2.72099e+08	7.80081e+08	3.23124e+08	2.56097e+08	7.94154e+08	1.0978e+09	6.70141e+08	9.96354e+08	2.85207e+09	2.9064e+09	9.00839e+08	7.68925e+08	3.12252e+09	4.00006e+08	1.97755	0.29744	-1.7493	0.0057791
M-H	1-	HMDB0011637	-0.577305	HMDB0011637	HMDB	Taurohyocholate	515.292	HMDB0011637	514.32	12.7322		4.78744e+08	4.03036e+08	4.60867e+08	1.55027e+08	9.87428e+07	1.13323e+08	2.03307e+08	2.48494e+08	2.32853e+08	2.50711e+08	2.41258e+08	2.30593e+08	5.91314e+07	6.01183e+07	1.08768e+08	9.98914e+07	9.56792e+07	1.28503e+08	1.60727	1.8419	0.88119	0.035303
M-H	1-	HMDB0036729	2.96719	HMDB0036729	HMDB	Kaurenoic acid methyl ester	316.24	HMDB0036729	315.24	4.27578	529649	1.42634e+07	1.53461e+07	1.9178e+07	1.40815e+07	2.16248e+07	7.49029e+06	1.64593e+07	1.04746e+07	1.18827e+07	8.00008e+06	3.21575e+06	1.15537e+07	1.46713e+07	9.59712e+06	3.6735e+06	4.59475e+06	4.85362e+06	1.06408e+07	1.93763	1.7172	0.78005	0.010647
M-H	1-	HMDB0000217	-0.607062	HMDB0000217	HMDB	NADP	744.083	HMDB0000217	743.04	20.1167	5886	1.40575e+07	5.03135e+07	3.06393e+07	1.60631e+07	2.13232e+07	1.96707e+07	1.68005e+07	2.39674e+07	5.60294e+07	9.59118e+07	3.3354e+07	1.97472e+07	2.11913e+07	5.19162e+07	1.89738e+07	1.36894e+08	4.35999e+07	6.09768e+07	1.77326	0.4948	-1.0151	0.02293
