# Supplementary material for: Metabolomic profiling and identification of potential biomarkers of highly pathogenic avian influenza (H5N1) in chicken
Source: Front Cell Infect Microbiol. 2025 Oct 7;15:1540290. doi: 10.3389/fcimb.2025.1540290 (PMC12537707; doi:10.3389/fcimb.2025.1540290)
Supplement: Supplementary Material 1 — Table 1-9. [file DataSheet1.zip › Supplementary material 2/Negative ionisation mode- Lungs Following HPAI H5N1 infection.xlsx]

## Sheet: Complete list of metabolites
FeatureID	Rank	Adduct	Charge	MS2Compound ID	mS-score	Source ID	Source	Name	MonoMass	HMDB	PubChem
2	1	M-H	1-	HMDB0002961	2.71914	HMDB0002961	HMDB	Dihydrotestosterone	290.225	HMDB0002961	10635
2	1	M-H	1-	HMDB0006770	2.71914	HMDB0006770	HMDB	5b-Dihydrotestosterone	290.225	HMDB0006770	11302
2	2	M-H	1-	HMDB0000490	2.41197	HMDB0000490	HMDB	Etiocholanolone	290.225	HMDB0000490	5880
2	2	M-H	1-	HMDB0000031	2.41197	HMDB0000031	HMDB	Androsterone	290.225	HMDB0000031	5879
2	3	M-H	1-	HMDB0061861	2.35861	HMDB0061861	HMDB	Octyl 4-methoxycinnamic acid	290.188	HMDB0061861
2	4	M-H	1-	HMDB0013962	2.23909	HMDB0013962	HMDB	Verapamil metabolite D-617	290.199	HMDB0013962	93168
2	5	M-H	1-	HMDB0005849	2.03376	HMDB0005849	HMDB	4-Androstenediol	290.225	HMDB0005849	136297
2	6	M-H	1-	HMDB0032959	2.02891	HMDB0032959	HMDB	1-Octen-3-yl glucoside	290.173	HMDB0032959	73817234
2	7	M-H	1-	HMDB0003818	1.92235	HMDB0003818	HMDB	5-Androstenediol	290.225	HMDB0003818	10634
2	8	M-H	1-	HMDB0031098	1.69672	HMDB0031098	HMDB	(9Z,11E,13E,15Z)-4-Oxo-9,11,13,15-octadecatetraenoic acid	290.188	HMDB0031098
2	9	M-H	1-	HMDB0037711	1.65873	HMDB0037711	HMDB	4-Methylphenyl dodecanoate	290.225	HMDB0037711	61434
2	10	M-H	1-	HMDB0014857	1.60069	HMDB0014857	HMDB	Azatadine	290.178	HMDB0014857	19861
2	11	M-H	1-	HMDB0015453	1.41903	HMDB0015453	HMDB	Procaterol	290.163	HMDB0015453	688561
2	12	M-H	1-	HMDB0060962	0.129545	HMDB0060962	HMDB	3-hydroxyropivacaine	290.199	HMDB0060962
2	13	M-H	1-	HMDB0000546	-0.476395	HMDB0000546	HMDB	Epietiocholanolone	290.225	HMDB0000546	247732
2	13	M-H	1-	HMDB0000365	-0.476395	HMDB0000365	HMDB	Epiandrosterone	290.225	HMDB0000365	11055399
6	1	M-H	1-	HMDB0033384	-0.4198	HMDB0033384	HMDB	C.I. Direct Red 45	555.023	HMDB0033384
8	1	M-H	1-	HMDB0029586	-0.130056	HMDB0029586	HMDB	Octadecylamine	269.308	HMDB0029586	15793
78	1	M-H	1-	HMDB0035966	0.166335	HMDB0035966	HMDB	Momordicin II	634.408	HMDB0035966
78	2	M-H	1-	HMDB0029606	0.145586	HMDB0029606	HMDB	Maslinic acid 3-O-b-D-glucoside	634.408	HMDB0029606
78	3	M-H	1-	HMDB0029621	-0.0306619	HMDB0029621	HMDB	Lucyoside Q	634.408	HMDB0029621
78	4	M-H	1-	HMDB0035917	-0.0468605	HMDB0035917	HMDB	Momordicoside L	634.408	HMDB0035917
78	5	M-H	1-	HMDB0033573	-0.12667	HMDB0033573	HMDB	(3b,20R,22R)-3,20,27-Trihydroxy-1-oxowitha-5,24-dienolide 3-glucoside	634.335	HMDB0033573
78	6	M-H	1-	HMDB0038452	-0.291901	HMDB0038452	HMDB	28-Glucosylpomolate	634.408	HMDB0038452
78	7	M-H	1-	HMDB0039329	-0.54595	HMDB0039329	HMDB	Soyasapogenol B 3-O-b-D-glucuronide	634.408	HMDB0039329
78	8	M-H	1-	HMDB0029780	-1.39988	HMDB0029780	HMDB	2alpha-Hydroxypyracrenic acid	634.387	HMDB0029780
78	9	M-H	1-	HMDB0040667	-1.50929	HMDB0040667	HMDB	3-trans-p-Coumaroylrotundic acid	634.387	HMDB0040667
216	1	M-H	1-	HMDB0013112	-0.0435947	HMDB0013112	HMDB	UDP-N-acetyl-D-mannosamine	607.082	HMDB0013112	53481607
216	2	M-H	1-	HMDB0000304	-0.169301	HMDB0000304	HMDB	Uridine diphosphate-N-acetylgalactosamine	607.082	HMDB0000304	1167
216	2	M-H	1-	HMDB0062760	-0.169301	HMDB0062760	HMDB	UDP-N-acetyl-alpha-D-glucosamine(2-)	607.082	HMDB0062760	16667373
216	3	M-H	1-	HMDB0000290	-0.469081	HMDB0000290	HMDB	Uridine diphosphate-N-acetylglucosamine	607.082	HMDB0000290	445675
216	3	M-H	1-	HMDB0060522	-0.469081	HMDB0060522	HMDB	UDP-N-acetyl-alpha-D-galactosamine	607.082	HMDB0060522	23700
238	1	M-H	1-	HMDB0039371	0.811164	HMDB0039371	HMDB	1,2',3,5-Tetra-O-galloylhamamelofuranose	788.107	HMDB0039371
238	2	M-H	1-	HMDB0039191	0.805497	HMDB0039191	HMDB	1,2,4,6-Tetragalloyl-beta-D-glucopyranose	788.107	HMDB0039191
238	3	M-H	1-	HMDB0039188	0.636216	HMDB0039188	HMDB	1,2,3,6-Tetragalloyl-beta-D-glucopyranose	788.107	HMDB0039188	5153644
238	4	M-H	1-	HMDB0039186	0.376317	HMDB0039186	HMDB	2,3,4,6-Tetragalloyl-D-glucopyranose	788.107	HMDB0039186	13888121
238	5	M-H	1-	HMDB0001379	0.171985	HMDB0001379	HMDB	Diguanosine triphosphate	788.072	HMDB0001379	444841
606	1	M-H	1-	HMDB0038522	3.54605	HMDB0038522	HMDB	2-(10-Heptadecenyl)-6-hydroxybenzoic acid	374.282	HMDB0038522	5469634
606	2	M-H	1-	HMDB0039865	3.5182	HMDB0039865	HMDB	5-(10-Nonadecenyl)-1,3-benzenediol	374.318	HMDB0039865
606	3	M-H	1-	HMDB0031677	3.33923	HMDB0031677	HMDB	5-(14-Nonadecenyl)-1,3-benzenediol	374.318	HMDB0031677	101540825
606	4	M-H	1-	HMDB0039866	3.31119	HMDB0039866	HMDB	5-(12-Nonadecenyl)-1,3-benzenediol	374.318	HMDB0039866	102403771
606	5	M-H	1-	HMDB0041453	1.01179	HMDB0041453	HMDB	D8'-Merulinic acid C	374.282	HMDB0041453
606	6	M-H	1-	HMDB0000308	-0.383551	HMDB0000308	HMDB	3b-Hydroxy-5-cholenoic acid	374.282	HMDB0000308	92997
635	1	M-H	1-	HMDB0060818	-0.0202195	HMDB0060818	HMDB	Digoxigenin bisdigitoxoside	650.367	HMDB0060818
635	2	M-H	1-	HMDB0034635	-0.456073	HMDB0034635	HMDB	Esculentoside E	650.367	HMDB0034635	53462068
748	1	M-H	1-	HMDB0008916	-1.77669	HMDB0008916	HMDB	PE(15:0/P-16:0)	661.505	HMDB0008916	53479583
772	1	M-H	1-	HMDB0041367	-0.307936	HMDB0041367	HMDB	25-Cinnamoyl-vulgaroside	566.324	HMDB0041367
772	2	M-H	1-	HMDB0002379	-1.47858	HMDB0002379	HMDB	Mesoporphyrin IX	566.289	HMDB0002379
772	3	M-H	1-	HMDB0030461	-2.39192	HMDB0030461	HMDB	Hordatine A	566.297	HMDB0030461
797	1	M-H	1-	HMDB0010586	0.45856	HMDB0010586	HMDB	PG(16:1(9Z)/16:1(9Z))	718.478	HMDB0010586	52927230
803	1	M-H	1-	HMDB0036175	2.39182	HMDB0036175	HMDB	(Cyclohexylmethyl)pyrazine	176.131	HMDB0036175	16204532
803	2	M-H	1-	HMDB0032990	2.38809	HMDB0032990	HMDB	7-Hydroxy-6-methyl-2H-1-benzopyran-2-one	176.047	HMDB0032990	5412913
803	3	M-H	1-	HMDB0036171	2.31086	HMDB0036171	HMDB	3-(4-Isopropylphenyl)propanal	176.12	HMDB0036171	62654
803	4	M-H	1-	HMDB0000259	2.2589	HMDB0000259	HMDB	Serotonin	176.095	HMDB0000259	5202
803	5	M-H	1-	HMDB0032883	2.20971	HMDB0032883	HMDB	1,4,5-Naphthalenetriol	176.047	HMDB0032883	3083585
803	6	M-H	1-	HMDB0036021	2.20399	HMDB0036021	HMDB	Rhubafuran	176.12	HMDB0036021	113514
803	7	M-H	1-	HMDB0001046	1.82103	HMDB0001046	HMDB	Cotinine	176.095	HMDB0001046	408
803	8	M-H	1-	HMDB0033813	1.49103	HMDB0033813	HMDB	3-(3,4-Methylenedioxyphenyl)propenal	176.047	HMDB0033813	5355018
803	9	M-H	1-	HMDB0029699	1.4516	HMDB0029699	HMDB	Cinnamyl acetate	176.084	HMDB0029699	5315912
803	10	M-H	1-	HMDB0002706	1.30125	HMDB0002706	HMDB	Canavanine	176.091	HMDB0002706	439202
803	11	M-H	1-	HMDB0034177	1.24961	HMDB0034177	HMDB	(S)-4-(4-Methylphenyl)-2-pentanone	176.12	HMDB0034177	10997578
803	12	M-H	1-	HMDB0038920	1.2235	HMDB0038920	HMDB	(S)-3-Mercaptohexyl acetate	176.087	HMDB0038920	518810
803	13	M-H	1-	HMDB0037142	1.17858	HMDB0037142	HMDB	2-(Phenylethenyl)-1,3-dioxolane	176.084	HMDB0037142	6284401
803	14	M-H	1-	HMDB0032378	1.08267	HMDB0032378	HMDB	Methionyl butyrate	176.087	HMDB0032378	85520
803	15	M-H	1-	HMDB0059622	1.06244	HMDB0059622	HMDB	4-Methylumbelliferone	176.047	HMDB0059622	5280567
803	16	M-H	1-	HMDB0031569	1.03889	HMDB0031569	HMDB	4-Methyl-1-phenyl-2-pentanone	176.12	HMDB0031569	219672
803	17	M-H	1-	HMDB0029758	1.02717	HMDB0029758	HMDB	Herniarin	176.047	HMDB0029758	10748
803	18	M-H	1-	HMDB0036905	0.636241	HMDB0036905	HMDB	2-Propenyl phenylacetate	176.084	HMDB0036905	15717
803	19	M-H	1-	HMDB0038300	0.627023	HMDB0038300	HMDB	Methylthiomethyl hexanoate	176.087	HMDB0038300	173312
803	20	M-H	1-	HMDB0000402	0.570413	HMDB0000402	HMDB	2-Isopropylmalic acid	176.068	HMDB0000402	5280523
803	21	M-H	1-	HMDB0029402	0.535156	HMDB0029402	HMDB	L-2-Amino-3-(oxalylamino)propanoic acid	176.043	HMDB0029402	2360
803	22	M-H	1-	HMDB0031054	0.502667	HMDB0031054	HMDB	10-Hydroxy-2,8-decadiene-4,6-diynoic acid	176.047	HMDB0031054
803	23	M-H	1-	HMDB0038668	0.424568	HMDB0038668	HMDB	L-3-Amino-2-(oxalylamino)propanoic acid	176.043	HMDB0038668	107978
803	24	M-H	1-	HMDB0012156	-0.0490523	HMDB0012156	HMDB	3-Isopropylmalate	176.068	HMDB0012156	5462261
803	25	M-H	1-	HMDB0029061	-0.242941	HMDB0029061	HMDB	Threoninyl-Glycine	176.08	HMDB0029061	14701838
803	26	M-H	1-	HMDB0029169	-0.314372	HMDB0029169	HMDB	3-Hydroxy-2-methylglutarate	176.068	HMDB0029169	20070700
803	27	M-H	1-	HMDB0000828	-0.408483	HMDB0000828	HMDB	Ureidosuccinic acid	176.043	HMDB0000828	93072
803	28	M-H	1-	HMDB0037145	-0.446839	HMDB0037145	HMDB	3-(4-Methoxyphenyl)-2-methyl-2-propenal	176.084	HMDB0037145	5388696
803	29	M-H	1-	HMDB0001209	-0.479097	HMDB0001209	HMDB	Allantoic acid	176.055	HMDB0001209	203
803	30	M-H	1-	HMDB0028696	-0.487129	HMDB0028696	HMDB	Alanyl-Serine	176.08	HMDB0028696	96821
803	31	M-H	1-	HMDB0029032	-0.547486	HMDB0029032	HMDB	Serylalanine	176.08	HMDB0029032	17958834
803	32	M-H	1-	HMDB0028851	-0.703246	HMDB0028851	HMDB	Glycyl-Threonine	176.08	HMDB0028851	351980
803	33	M-H	1-	HMDB0033834	-0.72942	HMDB0033834	HMDB	Ethyl cinnamate	176.084	HMDB0033834	5284656
803	34	M-H	1-	HMDB0002025	-1.2145	HMDB0002025	HMDB	2,3-Dimethyl-3-hydroxyglutaric acid	176.068	HMDB0002025	21252268
803	35	M-H	1-	HMDB0094661	-1.21477	HMDB0094661	HMDB	1-Phenyl-2-hexanone	176.12	HMDB0094661
803	36	M-H	1-	HMDB0040003	-2.03808	HMDB0040003	HMDB	Methylthio 2-(propanoyloxy)propanoate	176.051	HMDB0040003	20831779
966	1	M-H	1-	HMDB0035736	2.63313	HMDB0035736	HMDB	11,12-Dihydrolactaroviolin	212.12	HMDB0035736	11117364
966	2	M-H	1-	HMDB0036454	2.32108	HMDB0036454	HMDB	Pyrocurzerenone	212.12	HMDB0036454	12314812
966	3	M-H	1-	HMDB0133486	2.18005	HMDB0133486	HMDB	3-hydroxy-3-(4-hydroxy-3-methoxyphenyl)propanoic acid	212.068	HMDB0133486
966	4	M-H	1-	HMDB0013696	2.16808	HMDB0013696	HMDB	Urolithin B	212.047	HMDB0013696	5380406
966	5	M-H	1-	HMDB0030311	2.16773	HMDB0030311	HMDB	Harmine	212.095	HMDB0030311	5280953
966	6	M-H	1-	HMDB0031704	1.79214	HMDB0031704	HMDB	Danielone	212.068	HMDB0031704	146167
966	7	M-H	1-	HMDB0030483	1.70686	HMDB0030483	HMDB	Questiomycin A	212.059	HMDB0030483	72725
966	8	M-H	1-	HMDB0033839	1.67316	HMDB0033839	HMDB	Eudesmic acid	212.068	HMDB0033839	8357
966	9	M-H	1-	HMDB0034493	1.44533	HMDB0034493	HMDB	Valtrate	212.068	HMDB0034493
966	10	M-H	1-	HMDB0041460	1.41627	HMDB0041460	HMDB	Deterrol	212.12	HMDB0041460	154186
966	11	M-H	1-	HMDB0015442	1.4062	HMDB0015442	HMDB	Butethal	212.116	HMDB0015442	6473
966	12	M-H	1-	HMDB0037153	1.39848	HMDB0037153	HMDB	S-2,5-Dimethyl-3-furanyl 3-methylbutanethioate	212.087	HMDB0037153	41570
966	13	M-H	1-	HMDB0060557	1.14255	HMDB0060557	HMDB	beta-(2-Methoxyphenoxy)-lactic acid	212.068	HMDB0060557
966	14	M-H	1-	HMDB0041286	1.11308	HMDB0041286	HMDB	2,3-Dihydroxy-1-(4-hydroxy-3-methoxyphenyl)-1-propanone	212.068	HMDB0041286	15765124
966	15	M-H	1-	HMDB0014382	1.09354	HMDB0014382	HMDB	Butabarbital	212.116	HMDB0014382	2479
966	16	M-H	1-	HMDB0029707	0.93172	HMDB0029707	HMDB	2-Amino-3,4-dimethylimidazo[4,5-f]quinoline	212.106	HMDB0029707	62274
966	17	M-H	1-	HMDB0032997	0.896983	HMDB0032997	HMDB	2-Hydroxyxanthone	212.047	HMDB0032997	74708
966	18	M-H	1-	HMDB0033835	0.789261	HMDB0033835	HMDB	Propyl gallate	212.068	HMDB0033835	4947
966	19	M-H	1-	HMDB0028843	0.773578	HMDB0028843	HMDB	Glycyl-Histidine	212.091	HMDB0028843	417360
966	20	M-H	1-	HMDB0041661	0.704621	HMDB0041661	HMDB	3,4-Dihydroxyphenyllactic acid methyl ester	212.068	HMDB0041661	10584634
966	21	M-H	1-	HMDB0014814	0.613072	HMDB0014814	HMDB	Benzyl Benzoate	212.084	HMDB0014814	2345
966	22	M-H	1-	HMDB0033750	0.570919	HMDB0033750	HMDB	D-Glycero-D-galacto-heptitol	212.09	HMDB0033750	101748
966	23	M-H	1-	HMDB0000913	0.510227	HMDB0000913	HMDB	Vanillactic acid	212.068	HMDB0000913	160637
966	24	M-H	1-	HMDB0041665	0.508788	HMDB0041665	HMDB	3-Hydroxy-4-methoxyphenyllactic acid	212.068	HMDB0041665	21677754
966	25	M-H	1-	HMDB0041663	0.428691	HMDB0041663	HMDB	3-(3,4-Dihydroxyphenyl)-2-methoxypropionic acid	212.068	HMDB0041663
966	26	M-H	1-	HMDB0011180	0.416281	HMDB0011180	HMDB	L-prolyl-L-proline	212.116	HMDB0011180	263469
966	27	M-H	1-	HMDB0032039	0.334271	HMDB0032039	HMDB	Benzoin	212.084	HMDB0032039	8400
966	28	M-H	1-	HMDB0032999	0.211756	HMDB0032999	HMDB	4-Hydroxyxanthone	212.047	HMDB0032999	611428
966	29	M-H	1-	HMDB0028885	0.0448689	HMDB0028885	HMDB	Histidinyl-Glycine	212.091	HMDB0028885	351662
966	30	M-H	1-	HMDB0059744	-0.418337	HMDB0059744	HMDB	3,4-Methyleneazelaic acid	212.105	HMDB0059744
966	31	M-H	1-	HMDB0032066	-0.884196	HMDB0032066	HMDB	Carbanilide	212.095	HMDB0032066	7595
1055	1	M-H	1-	HMDB0031741	3.09082	HMDB0031741	HMDB	Coniferan	212.178	HMDB0031741	62240
1055	2	M-H	1-	HMDB0037907	2.93709	HMDB0037907	HMDB	2,6,10,10-Tetramethyl-1-oxaspiro[4.5]decan-6-ol	212.178	HMDB0037907	65428
1055	3	M-H	1-	HMDB0034286	2.71685	HMDB0034286	HMDB	Ethyl 10-undecenoate	212.178	HMDB0034286	12729
1055	4	M-H	1-	HMDB0037825	2.6635	HMDB0037825	HMDB	xi-2,5-Dimethyltridecane	212.25	HMDB0037825	41838
1055	5	M-H	1-	HMDB0032792	2.54565	HMDB0032792	HMDB	(Â±)-(E)-3-Methyl-4-decen-1-yl acetate	212.178	HMDB0032792	101416076
1055	6	M-H	1-	HMDB0031017	2.39521	HMDB0031017	HMDB	10-Undecenyl acetate	212.178	HMDB0031017	61035
1055	7	M-H	1-	HMDB0030924	2.3894	HMDB0030924	HMDB	2-Tetradecanone	212.214	HMDB0030924	75364
1055	8	M-H	1-	HMDB0030300	2.38048	HMDB0030300	HMDB	3-Methyltetradecane	212.25	HMDB0030300	86735
1055	9	M-H	1-	HMDB0059886	2.32412	HMDB0059886	HMDB	Pentadecane	212.25	HMDB0059886	12391
1055	10	M-H	1-	HMDB0038078	2.32089	HMDB0038078	HMDB	1,1-Diethoxy-2,6-nonadiene	212.178	HMDB0038078	20838796
1055	11	M-H	1-	HMDB0037187	2.22613	HMDB0037187	HMDB	Rhodinyl propionate	212.178	HMDB0037187	7781
1055	12	M-H	1-	HMDB0032432	2.2162	HMDB0032432	HMDB	12-Methyltridecanal	212.214	HMDB0032432	3018619
1055	13	M-H	1-	HMDB0039805	2.17835	HMDB0039805	HMDB	4-(3-Hydroxybutyl)-3,3,5-trimethylcyclohexanone	212.178	HMDB0039805
1055	14	M-H	1-	HMDB0037626	2.1759	HMDB0037626	HMDB	1-Ethylhexyl tiglate	212.178	HMDB0037626
1055	15	M-H	1-	HMDB0031028	2.11078	HMDB0031028	HMDB	Methyl (E)-2-dodecenoate	212.178	HMDB0031028	637723
1055	16	M-H	1-	HMDB0037226	2.04458	HMDB0037226	HMDB	Citronellyl propionate	212.178	HMDB0037226	8834
1055	17	M-H	1-	HMDB0034283	2.03843	HMDB0034283	HMDB	Tetradecanal	212.214	HMDB0034283	31291
1055	18	M-H	1-	HMDB0040451	1.76314	HMDB0040451	HMDB	Oxacyclotetradecan-2-one	212.178	HMDB0040451	15596
1055	19	M-H	1-	HMDB0041501	1.03669	HMDB0041501	HMDB	Isopentadecane	212.25	HMDB0041501	15268
1055	20	M-H	1-	HMDB0062790	0.871652	HMDB0062790	HMDB	2,7,10-trimethyldodecane	212.25	HMDB0062790	93447
1075	1	M-H	1-	HMDB0031226	-1.88381	HMDB0031226	HMDB	N-Nitroethylenediamine	105.054	HMDB0031226	194053
1075	2	M-H	1-	HMDB0003406	-2.43875	HMDB0003406	HMDB	D-Serine	105.043	HMDB0003406	71077
1075	2	M-H	1-	HMDB0062263	-2.43875	HMDB0062263	HMDB	Protein serine	105.043	HMDB0062263	617
1075	2	M-H	1-	HMDB0000187	-2.43875	HMDB0000187	HMDB	L-Serine	105.043	HMDB0000187	5951
1075	3	M-H	1-	HMDB0004437	-2.56771	HMDB0004437	HMDB	Diethanolamine	105.079	HMDB0004437	8113
1079	1	M-H	1-	HMDB0032883	2.43152	HMDB0032883	HMDB	1,4,5-Naphthalenetriol	176.047	HMDB0032883	3083585
1079	2	M-H	1-	HMDB0032990	2.26304	HMDB0032990	HMDB	7-Hydroxy-6-methyl-2H-1-benzopyran-2-one	176.047	HMDB0032990	5412913
1079	3	M-H	1-	HMDB0000259	2.23703	HMDB0000259	HMDB	Serotonin	176.095	HMDB0000259	5202
1079	4	M-H	1-	HMDB0036171	2.17539	HMDB0036171	HMDB	3-(4-Isopropylphenyl)propanal	176.12	HMDB0036171	62654
1079	5	M-H	1-	HMDB0036021	2.07554	HMDB0036021	HMDB	Rhubafuran	176.12	HMDB0036021	113514
1079	6	M-H	1-	HMDB0036175	1.94215	HMDB0036175	HMDB	(Cyclohexylmethyl)pyrazine	176.131	HMDB0036175	16204532
1079	7	M-H	1-	HMDB0033813	1.92221	HMDB0033813	HMDB	3-(3,4-Methylenedioxyphenyl)propenal	176.047	HMDB0033813	5355018
1079	8	M-H	1-	HMDB0059622	1.91877	HMDB0059622	HMDB	4-Methylumbelliferone	176.047	HMDB0059622	5280567
1079	9	M-H	1-	HMDB0029758	1.73155	HMDB0029758	HMDB	Herniarin	176.047	HMDB0029758	10748
1079	10	M-H	1-	HMDB0032378	1.62088	HMDB0032378	HMDB	Methionyl butyrate	176.087	HMDB0032378	85520
1079	11	M-H	1-	HMDB0001046	1.45521	HMDB0001046	HMDB	Cotinine	176.095	HMDB0001046	408
1079	12	M-H	1-	HMDB0002706	1.34445	HMDB0002706	HMDB	Canavanine	176.091	HMDB0002706	439202
1079	13	M-H	1-	HMDB0034177	1.28652	HMDB0034177	HMDB	(S)-4-(4-Methylphenyl)-2-pentanone	176.12	HMDB0034177	10997578
1079	14	M-H	1-	HMDB0037142	1.21932	HMDB0037142	HMDB	2-(Phenylethenyl)-1,3-dioxolane	176.084	HMDB0037142	6284401
1079	15	M-H	1-	HMDB0038300	1.20624	HMDB0038300	HMDB	Methylthiomethyl hexanoate	176.087	HMDB0038300	173312
1079	16	M-H	1-	HMDB0012156	0.875933	HMDB0012156	HMDB	3-Isopropylmalate	176.068	HMDB0012156	5462261
1079	17	M-H	1-	HMDB0031054	0.799846	HMDB0031054	HMDB	10-Hydroxy-2,8-decadiene-4,6-diynoic acid	176.047	HMDB0031054
1079	18	M-H	1-	HMDB0031569	0.799233	HMDB0031569	HMDB	4-Methyl-1-phenyl-2-pentanone	176.12	HMDB0031569	219672
1079	19	M-H	1-	HMDB0029402	0.737985	HMDB0029402	HMDB	L-2-Amino-3-(oxalylamino)propanoic acid	176.043	HMDB0029402	2360
1079	20	M-H	1-	HMDB0036905	0.364741	HMDB0036905	HMDB	2-Propenyl phenylacetate	176.084	HMDB0036905	15717
1079	21	M-H	1-	HMDB0038668	0.259529	HMDB0038668	HMDB	L-3-Amino-2-(oxalylamino)propanoic acid	176.043	HMDB0038668	107978
1079	22	M-H	1-	HMDB0029061	0.0743677	HMDB0029061	HMDB	Threoninyl-Glycine	176.08	HMDB0029061	14701838
1079	23	M-H	1-	HMDB0000828	-0.145177	HMDB0000828	HMDB	Ureidosuccinic acid	176.043	HMDB0000828	93072
1079	24	M-H	1-	HMDB0037145	-0.254803	HMDB0037145	HMDB	3-(4-Methoxyphenyl)-2-methyl-2-propenal	176.084	HMDB0037145	5388696
1079	25	M-H	1-	HMDB0029032	-0.265878	HMDB0029032	HMDB	Serylalanine	176.08	HMDB0029032	17958834
1079	26	M-H	1-	HMDB0029699	-0.269209	HMDB0029699	HMDB	Cinnamyl acetate	176.084	HMDB0029699	5315912
1079	27	M-H	1-	HMDB0000402	-0.291148	HMDB0000402	HMDB	2-Isopropylmalic acid	176.068	HMDB0000402	5280523
1079	28	M-H	1-	HMDB0028851	-0.391088	HMDB0028851	HMDB	Glycyl-Threonine	176.08	HMDB0028851	351980
1079	29	M-H	1-	HMDB0001209	-0.550021	HMDB0001209	HMDB	Allantoic acid	176.055	HMDB0001209	203
1079	30	M-H	1-	HMDB0028696	-0.553921	HMDB0028696	HMDB	Alanyl-Serine	176.08	HMDB0028696	96821
1079	31	M-H	1-	HMDB0040003	-0.61525	HMDB0040003	HMDB	Methylthio 2-(propanoyloxy)propanoate	176.051	HMDB0040003	20831779
1079	32	M-H	1-	HMDB0029169	-0.706807	HMDB0029169	HMDB	3-Hydroxy-2-methylglutarate	176.068	HMDB0029169	20070700
1079	33	M-H	1-	HMDB0038920	-0.768515	HMDB0038920	HMDB	(S)-3-Mercaptohexyl acetate	176.087	HMDB0038920	518810
1079	34	M-H	1-	HMDB0033834	-0.825137	HMDB0033834	HMDB	Ethyl cinnamate	176.084	HMDB0033834	5284656
1079	35	M-H	1-	HMDB0002025	-0.95365	HMDB0002025	HMDB	2,3-Dimethyl-3-hydroxyglutaric acid	176.068	HMDB0002025	21252268
1079	36	M-H	1-	HMDB0094661	-2.37399	HMDB0094661	HMDB	1-Phenyl-2-hexanone	176.12	HMDB0094661
1236	1	M-H	1-	HMDB0060405	0.81686	HMDB0060405	HMDB	5'-Deoxy-5-fluorocytidine	245.081	HMDB0060405	10037499
1236	2	M-H	1-	HMDB0028858	0.777129	HMDB0028858	HMDB	Hydroxyprolyl-Asparagine	245.101	HMDB0028858	61158096
1236	3	M-H	1-	HMDB0028732	0.603399	HMDB0028732	HMDB	Asparaginyl-Hydroxyproline	245.101	HMDB0028732	61157688
1236	4	M-H	1-	HMDB0059782	0.417234	HMDB0059782	HMDB	N-Phenylacetyl pyroglutamic acid	245.105	HMDB0059782
1236	5	M-H	1-	HMDB0060861	-0.236276	HMDB0060861	HMDB	OR-1896	245.116	HMDB0060861	9816296
1236	6	M-H	1-	HMDB0060599	-0.347356	HMDB0060599	HMDB	Lamivudine sulfoxide	245.047	HMDB0060599	452020
1238	1	M-H	1-	HMDB0015153	0.731914	HMDB0015153	HMDB	Guanfacine	245.012	HMDB0015153	3519
1238	2	M-H	1-	HMDB0060555	0.542546	HMDB0060555	HMDB	4-Hydroxyclonidine	245.012	HMDB0060555
1281	1	M-H	1-	HMDB0035566	0.446759	HMDB0035566	HMDB	7,9-Docosanedione	338.318	HMDB0035566	538711
1281	2	M-H	1-	HMDB0035569	0.0554359	HMDB0035569	HMDB	4,6-Docosanedione	338.318	HMDB0035569
1281	3	M-H	1-	HMDB0035567	-0.0421044	HMDB0035567	HMDB	6,8-Docosanedione	338.318	HMDB0035567	91701184
1281	4	M-H	1-	HMDB0062659	-0.0708307	HMDB0062659	HMDB	N-butyl Oleate	338.318	HMDB0062659	5354342
1281	5	M-H	1-	HMDB0035568	-0.761834	HMDB0035568	HMDB	5,7-Docosanedione	338.318	HMDB0035568
1281	6	M-H	1-	HMDB0002884	-2.2118	HMDB0002884	HMDB	Cetoleic acid	338.318	HMDB0002884	5282771
1281	6	M-H	1-	HMDB0031013	-2.2118	HMDB0031013	HMDB	Catelaidic acid	338.318	HMDB0031013	5282771
1281	7	M-H	1-	HMDB0002068	-2.21193	HMDB0002068	HMDB	Erucic acid	338.318	HMDB0002068	5281116
1317	1	M-H	1-	HMDB0037641	2.79483	HMDB0037641	HMDB	4-(Ethoxymethyl)-2-methoxyphenol	182.094	HMDB0037641	61586
1317	2	M-H	1-	HMDB0029456	2.74702	HMDB0029456	HMDB	Amyl 2-furoate	182.094	HMDB0029456	74008
1317	3	M-H	1-	HMDB0059891	2.68451	HMDB0059891	HMDB	Isoamyl 2-furoate	182.094	HMDB0059891	69203
1317	4	M-H	1-	HMDB0125533	2.66139	HMDB0125533	HMDB	3-(3,5-dihydroxyphenyl)propanoic acid	182.058	HMDB0125533
1317	5	M-H	1-	HMDB0000423	2.4354	HMDB0000423	HMDB	3,4-Dihydroxyhydrocinnamic acid	182.058	HMDB0000423	348154
1317	6	M-H	1-	HMDB0000755	2.43068	HMDB0000755	HMDB	Hydroxyphenyllactic acid	182.058	HMDB0000755	9378
1317	7	M-H	1-	HMDB0030424	2.37545	HMDB0030424	HMDB	Linalyl formate	182.131	HMDB0030424	61040
1317	8	M-H	1-	HMDB0059802	2.35693	HMDB0059802	HMDB	3-Hydroxyfluorene	182.073	HMDB0059802	96088
1317	9	M-H	1-	HMDB0013163	2.35691	HMDB0013163	HMDB	2-Hydroxyfluorene	182.073	HMDB0013163	75547
1317	10	M-H	1-	HMDB0033394	2.33998	HMDB0033394	HMDB	4-Ethyl-2,6-dimethoxyphenol	182.094	HMDB0033394	61712
1317	11	M-H	1-	HMDB0039874	2.32595	HMDB0039874	HMDB	Furfuryl isovalerate	182.094	HMDB0039874	61658
1317	12	M-H	1-	HMDB0002643	2.25929	HMDB0002643	HMDB	3-(3-Hydroxyphenyl)-3-hydroxypropanoic acid	182.058	HMDB0002643	102959
1317	13	M-H	1-	HMDB0037388	2.24117	HMDB0037388	HMDB	Tsibulin 2	182.131	HMDB0037388	14391671
1317	14	M-H	1-	HMDB0036522	2.22887	HMDB0036522	HMDB	Verimol J	182.094	HMDB0036522	10655013
1317	15	M-H	1-	HMDB0032607	2.19889	HMDB0032607	HMDB	(Â±)-threo-Anethole glycol	182.094	HMDB0032607	3016654
1317	16	M-H	1-	HMDB0033624	2.19757	HMDB0033624	HMDB	(Â±)-2-Hydroxy-3-(2-hydroxyphenyl)propanoic acid	182.058	HMDB0033624	3083977
1317	17	M-H	1-	HMDB0000765	2.17633	HMDB0000765	HMDB	Mannitol	182.079	HMDB0000765	6251
1317	17	M-H	1-	HMDB0000247	2.17633	HMDB0000247	HMDB	Sorbitol	182.079	HMDB0000247	5780
1317	17	M-H	1-	HMDB0011632	2.17633	HMDB0011632	HMDB	L-Iditol	182.079	HMDB0011632	5460044
1317	18	M-H	1-	HMDB0035156	2.15998	HMDB0035156	HMDB	Neryl formate	182.131	HMDB0035156	5354882
1317	19	M-H	1-	HMDB0032050	2.13121	HMDB0032050	HMDB	alpha-Terpineol formate	182.131	HMDB0032050	16537
1317	20	M-H	1-	HMDB0038005	2.11361	HMDB0038005	HMDB	xi-2-Hexyl-5-methyl-3(2H)-furanone	182.131	HMDB0038005	566912
1317	21	M-H	1-	HMDB0134042	2.05929	HMDB0134042	HMDB	3-(2,3-dihydroxyphenyl)propanoic acid	182.058	HMDB0134042
1317	22	M-H	1-	HMDB0038245	1.99006	HMDB0038245	HMDB	Bornyl formate	182.131	HMDB0038245	518472
1317	23	M-H	1-	HMDB0037727	1.97691	HMDB0037727	HMDB	Furfuryl pentanoate	182.094	HMDB0037727	61955
1317	24	M-H	1-	HMDB0038354	1.83612	HMDB0038354	HMDB	2-Ethoxy-4-(methoxymethyl)phenol	182.094	HMDB0038354	6453284
1317	25	M-H	1-	HMDB0030006	1.83361	HMDB0030006	HMDB	2,2,7,7-Tetramethyl-1,6-dioxaspiro[4.4]non-3-ene	182.131	HMDB0030006	10899299
1317	26	M-H	1-	HMDB0000118	1.82766	HMDB0000118	HMDB	Homovanillic acid	182.058	HMDB0000118	1738
1317	27	M-H	1-	HMDB0059803	1.82403	HMDB0059803	HMDB	9-Hydroxyfluorene	182.073	HMDB0059803	74318
1317	28	M-H	1-	HMDB0060624	1.76963	HMDB0060624	HMDB	Ethionamide sulphoxide	182.051	HMDB0060624
1317	29	M-H	1-	HMDB0038068	1.69244	HMDB0038068	HMDB	(3E,6Z)-Nonadien-1-yl acetate	182.131	HMDB0038068	71587638
1317	30	M-H	1-	HMDB0032463	1.66024	HMDB0032463	HMDB	5-Pentyl-3h-furan-2-one	182.131	HMDB0032463	9855656
1317	31	M-H	1-	HMDB0037274	1.59804	HMDB0037274	HMDB	Maltol propionate	182.058	HMDB0037274	110543
1317	32	M-H	1-	HMDB0240266	1.58294	HMDB0240266	HMDB	Methyl vanillate	182.058	HMDB0240266
1317	33	M-H	1-	HMDB0004061	1.56305	HMDB0004061	HMDB	3-Methoxy-4-hydroxyphenylglycolaldehyde	182.058	HMDB0004061	440729
1317	34	M-H	1-	HMDB0038279	1.54387	HMDB0038279	HMDB	cis-3-Hexenyl tiglate	182.131	HMDB0038279	15461361
1317	35	M-H	1-	HMDB0037829	1.51951	HMDB0037829	HMDB	6-(3-Hexenyl)tetrahydro-2H-pyran-2-one	182.131	HMDB0037829	20846226
1317	36	M-H	1-	HMDB0036215	1.51538	HMDB0036215	HMDB	Ethyl octynecarboxylate	182.131	HMDB0036215	61451
1317	37	M-H	1-	HMDB0038181	1.37001	HMDB0038181	HMDB	Peperinic acid	182.094	HMDB0038181	156203
1317	38	M-H	1-	HMDB0032049	1.25671	HMDB0032049	HMDB	Benzophenone	182.073	HMDB0032049	3102
1317	39	M-H	1-	HMDB0059816	1.12676	HMDB0059816	HMDB	Methyl geranate	182.131	HMDB0059816	5365910
1317	40	M-H	1-	HMDB0036191	1.11035	HMDB0036191	HMDB	4-Hydroxy-4-methyl-7-decenoic acid gamma-lactone	182.131	HMDB0036191	6436439
1317	41	M-H	1-	HMDB0059763	1.08895	HMDB0059763	HMDB	3,4-Dimethoxybenzoic acid	182.058	HMDB0059763	7121
1317	42	M-H	1-	HMDB0062595	1.06948	HMDB0062595	HMDB	Meta-hydroxyphenylhydracrylic Acid	182.058	HMDB0062595	22600106
1317	43	M-H	1-	HMDB0034708	1.0587	HMDB0034708	HMDB	Methyl 4,8-decadienoate	182.131	HMDB0034708
1317	44	M-H	1-	HMDB0035196	1.03046	HMDB0035196	HMDB	Harman	182.084	HMDB0035196	5281404
1317	45	M-H	1-	HMDB0040595	0.868183	HMDB0040595	HMDB	Allyl cyclohexylacetate	182.131	HMDB0040595	22034852
1317	46	M-H	1-	HMDB0001973	0.80288	HMDB0001973	HMDB	9-Methyluric acid	182.044	HMDB0001973	108714
1317	47	M-H	1-	HMDB0029273	0.762211	HMDB0029273	HMDB	2,6-Dimethoxybenzoic acid	182.058	HMDB0029273	15109
1317	48	M-H	1-	HMDB0000333	0.597005	HMDB0000333	HMDB	Isohomovanillic acid	182.058	HMDB0000333	160562
1317	49	M-H	1-	HMDB0034730	0.345928	HMDB0034730	HMDB	Methyl (2E,4Z)-decadienoate	182.131	HMDB0034730	6436336
1317	50	M-H	1-	HMDB0001970	-0.0982378	HMDB0001970	HMDB	3-Methyluric acid	182.044	HMDB0001970	11804
1317	51	M-H	1-	HMDB0029646	-0.143296	HMDB0029646	HMDB	2',6'-Dihydroxy-4'-methoxyacetophenone	182.058	HMDB0029646	24135
1317	52	M-H	1-	HMDB0038079	-0.482321	HMDB0038079	HMDB	(2E,6Z)-2,6-Nonadien-1-Yl acetate	182.131	HMDB0038079
1317	53	M-H	1-	HMDB0029232	-0.810934	HMDB0029232	HMDB	3-Hydroxyphenyllactate	182.058	HMDB0029232	265740
1317	54	M-H	1-	HMDB0014989	-0.87237	HMDB0014989	HMDB	Dacarbazine	182.092	HMDB0014989
1317	55	M-H	1-	HMDB0003099	-0.945109	HMDB0003099	HMDB	1-Methyluric acid	182.044	HMDB0003099	69726
1317	56	M-H	1-	HMDB0041270	-0.948003	HMDB0041270	HMDB	2',4'-Dihydroxy-6'-methoxyacetophenone	182.058	HMDB0041270	10965145
1317	57	M-H	1-	HMDB0011107	-1.46146	HMDB0011107	HMDB	7-Methyluric acid	182.044	HMDB0011107	69160
1322	1	M-H	1-	HMDB0033394	3.08306	HMDB0033394	HMDB	4-Ethyl-2,6-dimethoxyphenol	182.094	HMDB0033394	61712
1322	2	M-H	1-	HMDB0125533	3.01842	HMDB0125533	HMDB	3-(3,5-dihydroxyphenyl)propanoic acid	182.058	HMDB0125533
1322	3	M-H	1-	HMDB0000423	2.90582	HMDB0000423	HMDB	3,4-Dihydroxyhydrocinnamic acid	182.058	HMDB0000423	348154
1322	4	M-H	1-	HMDB0035156	2.75852	HMDB0035156	HMDB	Neryl formate	182.131	HMDB0035156	5354882
1322	5	M-H	1-	HMDB0038245	2.71317	HMDB0038245	HMDB	Bornyl formate	182.131	HMDB0038245	518472
1322	6	M-H	1-	HMDB0032050	2.69183	HMDB0032050	HMDB	alpha-Terpineol formate	182.131	HMDB0032050	16537
1322	7	M-H	1-	HMDB0038181	2.61465	HMDB0038181	HMDB	Peperinic acid	182.094	HMDB0038181	156203
1322	8	M-H	1-	HMDB0134042	2.59497	HMDB0134042	HMDB	3-(2,3-dihydroxyphenyl)propanoic acid	182.058	HMDB0134042
1322	9	M-H	1-	HMDB0037641	2.36935	HMDB0037641	HMDB	4-(Ethoxymethyl)-2-methoxyphenol	182.094	HMDB0037641	61586
1322	10	M-H	1-	HMDB0029456	2.35297	HMDB0029456	HMDB	Amyl 2-furoate	182.094	HMDB0029456	74008
1322	11	M-H	1-	HMDB0059802	2.34004	HMDB0059802	HMDB	3-Hydroxyfluorene	182.073	HMDB0059802	96088
1322	12	M-H	1-	HMDB0013163	2.34003	HMDB0013163	HMDB	2-Hydroxyfluorene	182.073	HMDB0013163	75547
1322	13	M-H	1-	HMDB0000118	2.24659	HMDB0000118	HMDB	Homovanillic acid	182.058	HMDB0000118	1738
1322	14	M-H	1-	HMDB0038354	2.23705	HMDB0038354	HMDB	2-Ethoxy-4-(methoxymethyl)phenol	182.094	HMDB0038354	6453284
1322	15	M-H	1-	HMDB0036522	2.19706	HMDB0036522	HMDB	Verimol J	182.094	HMDB0036522	10655013
1322	16	M-H	1-	HMDB0038068	2.19674	HMDB0038068	HMDB	(3E,6Z)-Nonadien-1-yl acetate	182.131	HMDB0038068	71587638
1322	17	M-H	1-	HMDB0240266	2.16043	HMDB0240266	HMDB	Methyl vanillate	182.058	HMDB0240266
1322	18	M-H	1-	HMDB0030424	2.15225	HMDB0030424	HMDB	Linalyl formate	182.131	HMDB0030424	61040
1322	19	M-H	1-	HMDB0032463	2.12923	HMDB0032463	HMDB	5-Pentyl-3h-furan-2-one	182.131	HMDB0032463	9855656
1322	20	M-H	1-	HMDB0032607	2.03597	HMDB0032607	HMDB	(Â±)-threo-Anethole glycol	182.094	HMDB0032607	3016654
1322	21	M-H	1-	HMDB0059891	2.02157	HMDB0059891	HMDB	Isoamyl 2-furoate	182.094	HMDB0059891	69203
1322	22	M-H	1-	HMDB0002643	1.94214	HMDB0002643	HMDB	3-(3-Hydroxyphenyl)-3-hydroxypropanoic acid	182.058	HMDB0002643	102959
1322	23	M-H	1-	HMDB0037388	1.91217	HMDB0037388	HMDB	Tsibulin 2	182.131	HMDB0037388	14391671
1322	24	M-H	1-	HMDB0030006	1.85923	HMDB0030006	HMDB	2,2,7,7-Tetramethyl-1,6-dioxaspiro[4.4]non-3-ene	182.131	HMDB0030006	10899299
1322	25	M-H	1-	HMDB0059803	1.82846	HMDB0059803	HMDB	9-Hydroxyfluorene	182.073	HMDB0059803	74318
1322	26	M-H	1-	HMDB0035196	1.79325	HMDB0035196	HMDB	Harman	182.084	HMDB0035196	5281404
1322	27	M-H	1-	HMDB0000755	1.76713	HMDB0000755	HMDB	Hydroxyphenyllactic acid	182.058	HMDB0000755	9378
1322	28	M-H	1-	HMDB0038005	1.76699	HMDB0038005	HMDB	xi-2-Hexyl-5-methyl-3(2H)-furanone	182.131	HMDB0038005	566912
1322	29	M-H	1-	HMDB0036215	1.74335	HMDB0036215	HMDB	Ethyl octynecarboxylate	182.131	HMDB0036215	61451
1322	30	M-H	1-	HMDB0037274	1.73628	HMDB0037274	HMDB	Maltol propionate	182.058	HMDB0037274	110543
1322	31	M-H	1-	HMDB0037829	1.51501	HMDB0037829	HMDB	6-(3-Hexenyl)tetrahydro-2H-pyran-2-one	182.131	HMDB0037829	20846226
1322	32	M-H	1-	HMDB0033624	1.49527	HMDB0033624	HMDB	(Â±)-2-Hydroxy-3-(2-hydroxyphenyl)propanoic acid	182.058	HMDB0033624	3083977
1322	33	M-H	1-	HMDB0000765	1.25276	HMDB0000765	HMDB	Mannitol	182.079	HMDB0000765	6251
1322	33	M-H	1-	HMDB0000247	1.25276	HMDB0000247	HMDB	Sorbitol	182.079	HMDB0000247	5780
1322	33	M-H	1-	HMDB0011632	1.25276	HMDB0011632	HMDB	L-Iditol	182.079	HMDB0011632	5460044
1322	34	M-H	1-	HMDB0004061	1.08725	HMDB0004061	HMDB	3-Methoxy-4-hydroxyphenylglycolaldehyde	182.058	HMDB0004061	440729
1322	35	M-H	1-	HMDB0036191	1.0378	HMDB0036191	HMDB	4-Hydroxy-4-methyl-7-decenoic acid gamma-lactone	182.131	HMDB0036191	6436439
1322	36	M-H	1-	HMDB0059816	1.02682	HMDB0059816	HMDB	Methyl geranate	182.131	HMDB0059816	5365910
1322	37	M-H	1-	HMDB0059763	0.946159	HMDB0059763	HMDB	3,4-Dimethoxybenzoic acid	182.058	HMDB0059763	7121
1322	38	M-H	1-	HMDB0000333	0.829755	HMDB0000333	HMDB	Isohomovanillic acid	182.058	HMDB0000333	160562
1322	39	M-H	1-	HMDB0032049	0.739748	HMDB0032049	HMDB	Benzophenone	182.073	HMDB0032049	3102
1322	40	M-H	1-	HMDB0029646	0.734634	HMDB0029646	HMDB	2',6'-Dihydroxy-4'-methoxyacetophenone	182.058	HMDB0029646	24135
1322	41	M-H	1-	HMDB0034708	0.709099	HMDB0034708	HMDB	Methyl 4,8-decadienoate	182.131	HMDB0034708
1322	42	M-H	1-	HMDB0062595	0.626442	HMDB0062595	HMDB	Meta-hydroxyphenylhydracrylic Acid	182.058	HMDB0062595	22600106
1322	43	M-H	1-	HMDB0039874	0.583154	HMDB0039874	HMDB	Furfuryl isovalerate	182.094	HMDB0039874	61658
1322	44	M-H	1-	HMDB0037727	0.554384	HMDB0037727	HMDB	Furfuryl pentanoate	182.094	HMDB0037727	61955
1322	45	M-H	1-	HMDB0038279	0.54262	HMDB0038279	HMDB	cis-3-Hexenyl tiglate	182.131	HMDB0038279	15461361
1322	46	M-H	1-	HMDB0029273	0.39949	HMDB0029273	HMDB	2,6-Dimethoxybenzoic acid	182.058	HMDB0029273	15109
1322	47	M-H	1-	HMDB0040595	0.102049	HMDB0040595	HMDB	Allyl cyclohexylacetate	182.131	HMDB0040595	22034852
1322	48	M-H	1-	HMDB0038079	-0.0296482	HMDB0038079	HMDB	(2E,6Z)-2,6-Nonadien-1-Yl acetate	182.131	HMDB0038079
1322	49	M-H	1-	HMDB0001973	-0.0963932	HMDB0001973	HMDB	9-Methyluric acid	182.044	HMDB0001973	108714
1322	50	M-H	1-	HMDB0034730	-0.125452	HMDB0034730	HMDB	Methyl (2E,4Z)-decadienoate	182.131	HMDB0034730	6436336
1322	51	M-H	1-	HMDB0041270	-0.270783	HMDB0041270	HMDB	2',4'-Dihydroxy-6'-methoxyacetophenone	182.058	HMDB0041270	10965145
1322	52	M-H	1-	HMDB0029232	-0.383565	HMDB0029232	HMDB	3-Hydroxyphenyllactate	182.058	HMDB0029232	265740
1322	53	M-H	1-	HMDB0001970	-0.39757	HMDB0001970	HMDB	3-Methyluric acid	182.044	HMDB0001970	11804
1322	54	M-H	1-	HMDB0060624	-1.32831	HMDB0060624	HMDB	Ethionamide sulphoxide	182.051	HMDB0060624
1322	55	M-H	1-	HMDB0014989	-1.35144	HMDB0014989	HMDB	Dacarbazine	182.092	HMDB0014989
1322	56	M-H	1-	HMDB0003099	-1.57282	HMDB0003099	HMDB	1-Methyluric acid	182.044	HMDB0003099	69726
1322	57	M-H	1-	HMDB0011107	-2.07972	HMDB0011107	HMDB	7-Methyluric acid	182.044	HMDB0011107	69160
1345	1	M-H	1-	HMDB0002214	2.68644	HMDB0002214	HMDB	Cuminaldehyde	148.089	HMDB0002214	326
1345	2	M-H	1-	HMDB0032017	2.60715	HMDB0032017	HMDB	3,4,5-Trimethylbenzaldehyde	148.089	HMDB0032017	12287152
1345	3	M-H	1-	HMDB0032014	2.59662	HMDB0032014	HMDB	2,3,6-Trimethylbenzaldehyde	148.089	HMDB0032014	10236014
1345	4	M-H	1-	HMDB0034892	2.57875	HMDB0034892	HMDB	3-Ethyl-5-methyl-2-vinylpyrazine	148.1	HMDB0034892	6431144
1345	5	M-H	1-	HMDB0034121	2.55643	HMDB0034121	HMDB	1-Methoxy-4-(2-propenyl)benzene	148.089	HMDB0034121	8815
1345	6	M-H	1-	HMDB0039832	2.52596	HMDB0039832	HMDB	6,7-Dihydro-2,6-dimethyl-5H-cyclopentapyrazine	148.1	HMDB0039832	12306175
1345	7	M-H	1-	HMDB0039831	2.52459	HMDB0039831	HMDB	6,7-Dihydro-2,5-dimethyl-5H-cyclopentapyrazine	148.1	HMDB0039831	530404
1345	8	M-H	1-	HMDB0032015	2.43828	HMDB0032015	HMDB	Duryl aldehyde	148.089	HMDB0032015	22013
1345	9	M-H	1-	HMDB0001126	2.34832	HMDB0001126	HMDB	Nornicotine	148.1	HMDB0001126	412
1345	10	M-H	1-	HMDB0030837	2.3366	HMDB0030837	HMDB	Anethole	148.089	HMDB0030837	1549040
1345	11	M-H	1-	HMDB0033382	2.26719	HMDB0033382	HMDB	2-(4-Methylphenyl)propanal	148.089	HMDB0033382	60990
1345	12	M-H	1-	HMDB0036142	2.22223	HMDB0036142	HMDB	6,7-Dihydro-2,3-dimethyl-5H-cyclopentapyrazine	148.1	HMDB0036142	6428802
1345	13	M-H	1-	HMDB0059834	2.08133	HMDB0059834	HMDB	Pentylbenzene	148.125	HMDB0059834	10864
1345	14	M-H	1-	HMDB0059845	1.97747	HMDB0059845	HMDB	p-Ethylacetophenone	148.089	HMDB0059845	13642
1345	15	M-H	1-	HMDB0032016	1.97183	HMDB0032016	HMDB	2,4,6-Trimethylbenzaldehyde	148.089	HMDB0032016	10254
1345	16	M-H	1-	HMDB0133746	1.93182	HMDB0133746	HMDB	4-phenylbutan-2-one	148.089	HMDB0133746
1345	17	M-H	1-	HMDB0031616	1.92356	HMDB0031616	HMDB	4-Phenyl-3-buten-2-ol	148.089	HMDB0031616	11469151
1345	18	M-H	1-	HMDB0133593	1.85063	HMDB0133593	HMDB	(2E)-2-methyl-3-phenylprop-2-en-1-ol	148.089	HMDB0133593
1345	19	M-H	1-	HMDB0061809	1.37942	HMDB0061809	HMDB	1-Methyl-4-(1-methylpropyl)-benzene	148.125	HMDB0061809
1345	20	M-H	1-	HMDB0032140	1.35257	HMDB0032140	HMDB	2',4'-Dimethylacetophenone	148.089	HMDB0032140	6985
1345	21	M-H	1-	HMDB0061810	0.987517	HMDB0061810	HMDB	2,4-Dimethyl-1-(1-methylethyl)-benzene	148.125	HMDB0061810	20832
1345	22	M-H	1-	HMDB0039984	0.332365	HMDB0039984	HMDB	3,5-Dimethyl-2-(2-propenyl)pyrazine	148.1	HMDB0039984	590241
1345	23	M-H	1-	HMDB0039983	0.209626	HMDB0039983	HMDB	2,5-Dimethyl-3-(2-propenyl)pyrazine	148.1	HMDB0039983	590243
1345	24	M-H	1-	HMDB0039987	0.151712	HMDB0039987	HMDB	3,5-Dimethyl-2-(1-propenyl)pyrazine	148.1	HMDB0039987	5371957
1345	25	M-H	1-	HMDB0039986	0.143006	HMDB0039986	HMDB	2,5-Dimethyl-3-(1-propenyl)pyrazine	148.1	HMDB0039986	5371955
1345	26	M-H	1-	HMDB0039985	-0.0929084	HMDB0039985	HMDB	2,3-Dimethyl-5-(2-propenyl)pyrazine	148.1	HMDB0039985	590240
1345	27	M-H	1-	HMDB0040153	-0.162037	HMDB0040153	HMDB	R-3-(Methylthio)-1-hexanol	148.092	HMDB0040153	65413
1345	28	M-H	1-	HMDB0039988	-0.221033	HMDB0039988	HMDB	2,3-Dimethyl-5-(1-propenyl)pyrazine	148.1	HMDB0039988	5372953
1407	1	M-H	1-	HMDB0040174	2.3584	HMDB0040174	HMDB	4-Ethyl-1,2-benzenediol	138.068	HMDB0040174	70761
1407	2	M-H	1-	HMDB0004284	2.34013	HMDB0004284	HMDB	Tyrosol	138.068	HMDB0004284	10393
1407	3	M-H	1-	HMDB0032019	2.16312	HMDB0032019	HMDB	2,6-Dimethylbenzenethiol	138.05	HMDB0032019	61045
1407	4	M-H	1-	HMDB0032137	2.14822	HMDB0032137	HMDB	2,6-Dimethyl-1,4-benzenediol	138.068	HMDB0032137	69560
1407	5	M-H	1-	HMDB0032637	2.10528	HMDB0032637	HMDB	2-Phenylethanethiol	138.05	HMDB0032637	78126
1407	6	M-H	1-	HMDB0059965	2.10148	HMDB0059965	HMDB	3,4-Dihydroxybenzaldehyde	138.032	HMDB0059965	8768
1407	7	M-H	1-	HMDB0029563	2.07982	HMDB0029563	HMDB	3-Acetyl-2,5-dimethylfuran	138.068	HMDB0029563	61527
1407	8	M-H	1-	HMDB0000301	1.9683	HMDB0000301	HMDB	Urocanic acid	138.043	HMDB0000301	736715
1407	8	M-H	1-	HMDB0034174	1.9683	HMDB0034174	HMDB	(E)-Urocanic acid	138.043	HMDB0034174	736715
1407	9	M-H	1-	HMDB0004062	1.81766	HMDB0004062	HMDB	Gentisate aldehyde	138.032	HMDB0004062	70949
1407	10	M-H	1-	HMDB0039802	1.78752	HMDB0039802	HMDB	1-(2-Furanyl)-1-butanone	138.068	HMDB0039802	228588
1407	11	M-H	1-	HMDB0041607	1.72518	HMDB0041607	HMDB	2-Phenoxyethanol	138.068	HMDB0041607	31236
1407	12	M-H	1-	HMDB0032467	1.71343	HMDB0032467	HMDB	(+/-)-1-Phenylethylmercaptan	138.05	HMDB0032467	141850
1407	13	M-H	1-	HMDB0014966	1.54499	HMDB0014966	HMDB	Fosfomycin	138.008	HMDB0014966	446987
1407	14	M-H	1-	HMDB0032290	1.48369	HMDB0032290	HMDB	1-(2-Furyl)butan-3-one	138.068	HMDB0032290	12780
1407	15	M-H	1-	HMDB0032036	1.32785	HMDB0032036	HMDB	4-Ethoxyphenol	138.068	HMDB0032036	12150
1407	16	M-H	1-	HMDB0031850	1.22067	HMDB0031850	HMDB	2-Ethoxy-3-methylpyrazine	138.079	HMDB0031850	122941
1407	17	M-H	1-	HMDB0032136	1.20866	HMDB0032136	HMDB	2-Methoxy-4-methylphenol	138.068	HMDB0032136	7144
1407	18	M-H	1-	HMDB0040177	1.18446	HMDB0040177	HMDB	3-Ethyl-1,2-benzenediol	138.068	HMDB0040177	70278
1407	19	M-H	1-	HMDB0032159	1.13205	HMDB0032159	HMDB	2-Acetyl-3,5-dimethylfuran	138.068	HMDB0032159	579675
1407	20	M-H	1-	HMDB0001895	1.12372	HMDB0001895	HMDB	Salicylic acid	138.032	HMDB0001895	338
1407	21	M-H	1-	HMDB0034241	1.1026	HMDB0034241	HMDB	4-Methoxybenzyl alcohol	138.068	HMDB0034241	7738
1407	22	M-H	1-	HMDB0002466	1.04192	HMDB0002466	HMDB	3-Hydroxybenzoic acid	138.032	HMDB0002466	7420
1407	23	M-H	1-	HMDB0031338	0.987655	HMDB0031338	HMDB	5-Oxo-2(5H)-isoxazolepropanenitrile	138.043	HMDB0031338	171055
1407	24	M-H	1-	HMDB0040054	0.905981	HMDB0040054	HMDB	3-Ethyl-2-methoxypyrazine	138.079	HMDB0040054	33135
1407	25	M-H	1-	HMDB0000500	0.829541	HMDB0000500	HMDB	4-Hydroxybenzoic acid	138.032	HMDB0000500	135
1407	26	M-H	1-	HMDB0032920	0.77595	HMDB0032920	HMDB	alpha-Furyl methyl diketone	138.032	HMDB0032920	74038
1407	27	M-H	1-	HMDB0029671	0.772978	HMDB0029671	HMDB	1,4-Dimethoxybenzene	138.068	HMDB0029671	9016
1407	28	M-H	1-	HMDB0033812	0.729299	HMDB0033812	HMDB	Sesamol	138.032	HMDB0033812	68289
1407	29	M-H	1-	HMDB0040911	0.670258	HMDB0040911	HMDB	2-Methoxy-3,5-dimethylpyrimidine	138.079	HMDB0040911	6429218
1407	30	M-H	1-	HMDB0031314	0.637221	HMDB0031314	HMDB	Benzyl methyl sulfide	138.05	HMDB0031314	13016
1407	31	M-H	1-	HMDB0029672	0.615613	HMDB0029672	HMDB	1,3-Dimethoxybenzene	138.068	HMDB0029672	9025
1407	32	M-H	1-	HMDB0032139	0.309047	HMDB0032139	HMDB	1,2-Dimethoxybenzene	138.068	HMDB0032139	7043
1407	33	M-H	1-	HMDB0041361	-0.206704	HMDB0041361	HMDB	2-Ethylbenzenethiol	138.05	HMDB0041361	3734338
1407	34	M-H	1-	HMDB0032576	-0.330517	HMDB0032576	HMDB	2-Methoxy-1,4-benzoquinone	138.032	HMDB0032576	76146
1407	35	M-H	1-	HMDB0012182	-0.618218	HMDB0012182	HMDB	8-Hydroxypurine	138.054	HMDB0012182	53481384
1407	36	M-H	1-	HMDB0061680	-0.805868	HMDB0061680	HMDB	2-Aminonicotinic acid	138.043	HMDB0061680
1407	37	M-H	1-	HMDB0062484	-0.961143	HMDB0062484	HMDB	keratan sulfate II (core 2-linked), degradation product 1	138.032	HMDB0062484	7213
1407	38	M-H	1-	HMDB0002730	-1.05307	HMDB0002730	HMDB	Nicotinamide N-oxide	138.043	HMDB0002730	72661
1423	1	M-H	1-	HMDB0031181	2.70942	HMDB0031181	HMDB	Homodihydrojasmone	180.151	HMDB0031181	11137732
1423	2	M-H	1-	HMDB0039590	2.15893	HMDB0039590	HMDB	(2E,4E)-2,4-Dodecadienal	180.151	HMDB0039590	5367530
1423	3	M-H	1-	HMDB0032531	2.13945	HMDB0032531	HMDB	2-trans-6-cis-Dodecadienal	180.151	HMDB0032531	6430759
1423	4	M-H	1-	HMDB0038108	1.97976	HMDB0038108	HMDB	cis-Quinceoxepane	180.151	HMDB0038108
1423	5	M-H	1-	HMDB0039339	1.19124	HMDB0039339	HMDB	Tricycloekasantalol	180.151	HMDB0039339
1423	6	M-H	1-	HMDB0041081	1.18444	HMDB0041081	HMDB	(Z)-1,5-Tridecadiene	180.188	HMDB0041081
1564	1	M-H	1-	HMDB0037825	2.69451	HMDB0037825	HMDB	xi-2,5-Dimethyltridecane	212.25	HMDB0037825	41838
1564	2	M-H	1-	HMDB0037907	2.56822	HMDB0037907	HMDB	2,6,10,10-Tetramethyl-1-oxaspiro[4.5]decan-6-ol	212.178	HMDB0037907	65428
1564	3	M-H	1-	HMDB0034286	2.53428	HMDB0034286	HMDB	Ethyl 10-undecenoate	212.178	HMDB0034286	12729
1564	4	M-H	1-	HMDB0032432	2.52394	HMDB0032432	HMDB	12-Methyltridecanal	212.214	HMDB0032432	3018619
1564	5	M-H	1-	HMDB0039805	2.44456	HMDB0039805	HMDB	4-(3-Hydroxybutyl)-3,3,5-trimethylcyclohexanone	212.178	HMDB0039805
1564	6	M-H	1-	HMDB0030300	2.41134	HMDB0030300	HMDB	3-Methyltetradecane	212.25	HMDB0030300	86735
1564	7	M-H	1-	HMDB0030924	2.30842	HMDB0030924	HMDB	2-Tetradecanone	212.214	HMDB0030924	75364
1564	8	M-H	1-	HMDB0031741	2.27633	HMDB0031741	HMDB	Coniferan	212.178	HMDB0031741	62240
1564	9	M-H	1-	HMDB0034283	2.2653	HMDB0034283	HMDB	Tetradecanal	212.214	HMDB0034283	31291
1564	10	M-H	1-	HMDB0059886	2.1403	HMDB0059886	HMDB	Pentadecane	212.25	HMDB0059886	12391
1564	11	M-H	1-	HMDB0038078	1.90903	HMDB0038078	HMDB	1,1-Diethoxy-2,6-nonadiene	212.178	HMDB0038078	20838796
1564	12	M-H	1-	HMDB0037226	1.59606	HMDB0037226	HMDB	Citronellyl propionate	212.178	HMDB0037226	8834
1564	13	M-H	1-	HMDB0037187	1.58846	HMDB0037187	HMDB	Rhodinyl propionate	212.178	HMDB0037187	7781
1564	14	M-H	1-	HMDB0031017	1.46521	HMDB0031017	HMDB	10-Undecenyl acetate	212.178	HMDB0031017	61035
1564	15	M-H	1-	HMDB0040451	1.29299	HMDB0040451	HMDB	Oxacyclotetradecan-2-one	212.178	HMDB0040451	15596
1564	16	M-H	1-	HMDB0032792	1.28771	HMDB0032792	HMDB	(Â±)-(E)-3-Methyl-4-decen-1-yl acetate	212.178	HMDB0032792	101416076
1564	17	M-H	1-	HMDB0031028	1.19955	HMDB0031028	HMDB	Methyl (E)-2-dodecenoate	212.178	HMDB0031028	637723
1564	18	M-H	1-	HMDB0041501	1.02699	HMDB0041501	HMDB	Isopentadecane	212.25	HMDB0041501	15268
1564	19	M-H	1-	HMDB0062790	0.300311	HMDB0062790	HMDB	2,7,10-trimethyldodecane	212.25	HMDB0062790	93447
1564	20	M-H	1-	HMDB0037626	-0.379007	HMDB0037626	HMDB	1-Ethylhexyl tiglate	212.178	HMDB0037626
1641	1	M-H	1-	HMDB0000930	2.3281	HMDB0000930	HMDB	trans-Cinnamic acid	148.052	HMDB0000930	444539
1641	2	M-H	1-	HMDB0031725	2.15506	HMDB0031725	HMDB	(E)-3-(2-Hydroxyphenyl)-2-propenal	148.052	HMDB0031725	5318169
1641	3	M-H	1-	HMDB0040413	2.09682	HMDB0040413	HMDB	Ethyl 3-(methylthio)propanoate	148.056	HMDB0040413	61592
1641	4	M-H	1-	HMDB0036626	2.0608	HMDB0036626	HMDB	3,4-Dihydro-2H-1-benzopyran-2-one	148.052	HMDB0036626	660
1641	5	M-H	1-	HMDB0032947	1.70592	HMDB0032947	HMDB	Di-2-furanylmethane	148.052	HMDB0032947	70972
1641	6	M-H	1-	HMDB0038299	1.68746	HMDB0038299	HMDB	Methylthiomethyl butyrate	148.056	HMDB0038299	3018539
1641	7	M-H	1-	HMDB0031717	1.62425	HMDB0031717	HMDB	3-(Methylthio)propyl acetate	148.056	HMDB0031717	85519
1641	8	M-H	1-	HMDB0033912	1.50968	HMDB0033912	HMDB	2-Propenyl propyl disulfide	148.038	HMDB0033912	16591
1641	9	M-H	1-	HMDB0041392	1.48517	HMDB0041392	HMDB	1-Propenyl propyl disulfide	148.038	HMDB0041392	5352908
1641	10	M-H	1-	HMDB0059655	1.3799	HMDB0059655	HMDB	2-Hydroxyglutarate	148.037	HMDB0059655	43
1641	11	M-H	1-	HMDB0032271	1.23643	HMDB0032271	HMDB	Ethyl 3-mercaptobutyrate	148.056	HMDB0032271	9833996
1641	12	M-H	1-	HMDB0000606	1.2362	HMDB0000606	HMDB	D-2-Hydroxyglutaric acid	148.037	HMDB0000606	439391
1641	13	M-H	1-	HMDB0036193	1.18415	HMDB0036193	HMDB	3-Mercapto-3-methylbutyl formate	148.056	HMDB0036193	526487
1641	14	M-H	1-	HMDB0037619	1.14753	HMDB0037619	HMDB	Methyl 4-(methylthio)butyrate	148.056	HMDB0037619	65425
1641	15	M-H	1-	HMDB0039653	1.04048	HMDB0039653	HMDB	2,4,6-Trimethyl-1,3,5-dioxathiane	148.056	HMDB0039653	23262324
1641	16	M-H	1-	HMDB0032410	0.902488	HMDB0032410	HMDB	Methyl 3-(methylthio)butanoate	148.056	HMDB0032410	547907
1641	17	M-H	1-	HMDB0035243	0.819696	HMDB0035243	HMDB	1-Phenyl-1,2-propanedione	148.052	HMDB0035243	11363
1641	18	M-H	1-	HMDB0039797	0.740215	HMDB0039797	HMDB	Dihydro-4-mercapto-5-methyl-3(2H)-thiophenone	148.002	HMDB0039797
1641	19	M-H	1-	HMDB0001900	0.663843	HMDB0001900	HMDB	Ribonolactone	148.037	HMDB0001900	111064
1641	20	M-H	1-	HMDB0040986	0.597166	HMDB0040986	HMDB	(E)-3-(4-Hydroxyphenyl)-2-propenal	148.052	HMDB0040986	641301
1641	21	M-H	1-	HMDB0000428	0.50952	HMDB0000428	HMDB	3-Hydroxyglutaric acid	148.037	HMDB0000428	181976
1641	22	M-H	1-	HMDB0032495	0.413902	HMDB0032495	HMDB	Propyl 2-mercaptopropionate	148.056	HMDB0032495	22251515
1641	23	M-H	1-	HMDB0000426	0.413162	HMDB0000426	HMDB	Citramalic acid	148.037	HMDB0000426	1081
1641	24	M-H	1-	HMDB0011676	0.291268	HMDB0011676	HMDB	D-Xylono-1,5-lactone	148.037	HMDB0011676	439692
1641	25	M-H	1-	HMDB0000567	0.277225	HMDB0000567	HMDB	Cinnamic acid	148.052	HMDB0000567	5372954
1641	26	M-H	1-	HMDB0001553	0.248985	HMDB0001553	HMDB	2-Oxo-4-methylthiobutanoic acid	148.019	HMDB0001553	473
1641	27	M-H	1-	HMDB0062739	-0.0269642	HMDB0062739	HMDB	3-methylmalate(2-)	148.037	HMDB0062739	3013918
1641	28	M-H	1-	HMDB0032332	-0.154515	HMDB0032332	HMDB	Hydroxylated lecithin	148.048	HMDB0032332	44237312
1641	29	M-H	1-	HMDB0002050	-0.500977	HMDB0002050	HMDB	Dihydroxyfumaric acid	148.001	HMDB0002050
1641	30	M-H	1-	HMDB0040230	-1.58308	HMDB0040230	HMDB	3-Acetyl-1,2-dithiolane	148.002	HMDB0040230	524171
1641	31	M-H	1-	HMDB0041306	-2.61614	HMDB0041306	HMDB	Methyl 2-(methylthio)butyrate	148.056	HMDB0041306	560572
1642	1	M-H	1-	HMDB0000930	1.93261	HMDB0000930	HMDB	trans-Cinnamic acid	148.052	HMDB0000930	444539
1642	2	M-H	1-	HMDB0031717	1.81704	HMDB0031717	HMDB	3-(Methylthio)propyl acetate	148.056	HMDB0031717	85519
1642	3	M-H	1-	HMDB0040413	1.49424	HMDB0040413	HMDB	Ethyl 3-(methylthio)propanoate	148.056	HMDB0040413	61592
1642	4	M-H	1-	HMDB0036626	1.3791	HMDB0036626	HMDB	3,4-Dihydro-2H-1-benzopyran-2-one	148.052	HMDB0036626	660
1642	5	M-H	1-	HMDB0035243	1.36608	HMDB0035243	HMDB	1-Phenyl-1,2-propanedione	148.052	HMDB0035243	11363
1642	6	M-H	1-	HMDB0031725	1.18736	HMDB0031725	HMDB	(E)-3-(2-Hydroxyphenyl)-2-propenal	148.052	HMDB0031725	5318169
1642	7	M-H	1-	HMDB0038299	1.09523	HMDB0038299	HMDB	Methylthiomethyl butyrate	148.056	HMDB0038299	3018539
1642	8	M-H	1-	HMDB0037619	0.996965	HMDB0037619	HMDB	Methyl 4-(methylthio)butyrate	148.056	HMDB0037619	65425
1642	9	M-H	1-	HMDB0039653	0.747421	HMDB0039653	HMDB	2,4,6-Trimethyl-1,3,5-dioxathiane	148.056	HMDB0039653	23262324
1642	10	M-H	1-	HMDB0036193	0.636036	HMDB0036193	HMDB	3-Mercapto-3-methylbutyl formate	148.056	HMDB0036193	526487
1642	11	M-H	1-	HMDB0032495	0.38817	HMDB0032495	HMDB	Propyl 2-mercaptopropionate	148.056	HMDB0032495	22251515
1642	12	M-H	1-	HMDB0040230	0.367498	HMDB0040230	HMDB	3-Acetyl-1,2-dithiolane	148.002	HMDB0040230	524171
1642	13	M-H	1-	HMDB0001553	0.264223	HMDB0001553	HMDB	2-Oxo-4-methylthiobutanoic acid	148.019	HMDB0001553	473
1642	14	M-H	1-	HMDB0032947	0.213589	HMDB0032947	HMDB	Di-2-furanylmethane	148.052	HMDB0032947	70972
1642	15	M-H	1-	HMDB0032271	0.0857178	HMDB0032271	HMDB	Ethyl 3-mercaptobutyrate	148.056	HMDB0032271	9833996
1642	16	M-H	1-	HMDB0000606	-0.0237417	HMDB0000606	HMDB	D-2-Hydroxyglutaric acid	148.037	HMDB0000606	439391
1642	17	M-H	1-	HMDB0041392	-0.036512	HMDB0041392	HMDB	1-Propenyl propyl disulfide	148.038	HMDB0041392	5352908
1642	18	M-H	1-	HMDB0033912	-0.0377715	HMDB0033912	HMDB	2-Propenyl propyl disulfide	148.038	HMDB0033912	16591
1642	19	M-H	1-	HMDB0041306	-0.13437	HMDB0041306	HMDB	Methyl 2-(methylthio)butyrate	148.056	HMDB0041306	560572
1642	20	M-H	1-	HMDB0032410	-0.160833	HMDB0032410	HMDB	Methyl 3-(methylthio)butanoate	148.056	HMDB0032410	547907
1642	21	M-H	1-	HMDB0032332	-0.172222	HMDB0032332	HMDB	Hydroxylated lecithin	148.048	HMDB0032332	44237312
1642	22	M-H	1-	HMDB0059655	-0.25084	HMDB0059655	HMDB	2-Hydroxyglutarate	148.037	HMDB0059655	43
1642	23	M-H	1-	HMDB0040986	-0.4306	HMDB0040986	HMDB	(E)-3-(4-Hydroxyphenyl)-2-propenal	148.052	HMDB0040986	641301
1642	24	M-H	1-	HMDB0000426	-0.717499	HMDB0000426	HMDB	Citramalic acid	148.037	HMDB0000426	1081
1642	25	M-H	1-	HMDB0000428	-0.768931	HMDB0000428	HMDB	3-Hydroxyglutaric acid	148.037	HMDB0000428	181976
1642	26	M-H	1-	HMDB0039797	-0.852827	HMDB0039797	HMDB	Dihydro-4-mercapto-5-methyl-3(2H)-thiophenone	148.002	HMDB0039797
1642	27	M-H	1-	HMDB0000567	-0.854392	HMDB0000567	HMDB	Cinnamic acid	148.052	HMDB0000567	5372954
1642	28	M-H	1-	HMDB0002050	-0.981152	HMDB0002050	HMDB	Dihydroxyfumaric acid	148.001	HMDB0002050
1642	29	M-H	1-	HMDB0001900	-0.986842	HMDB0001900	HMDB	Ribonolactone	148.037	HMDB0001900	111064
1642	30	M-H	1-	HMDB0011676	-1.09145	HMDB0011676	HMDB	D-Xylono-1,5-lactone	148.037	HMDB0011676	439692
1642	31	M-H	1-	HMDB0062739	-1.1269	HMDB0062739	HMDB	3-methylmalate(2-)	148.037	HMDB0062739	3013918
1646	1	M-H	1-	HMDB0001045	0.615302	HMDB0001045	HMDB	Enkephalin L	555.269	HMDB0001045	461776
1694	1	M-H	1-	HMDB0030008	1.03813	HMDB0030008	HMDB	d-Tocotrienol	396.303	HMDB0030008	9854614
1694	2	M-H	1-	HMDB0034192	0.699796	HMDB0034192	HMDB	delta3,5-Deoxytigogenin	396.303	HMDB0034192
1694	2	M-H	1-	HMDB0034421	0.699796	HMDB0034421	HMDB	delta3,5-Deoxyneotigogenin	396.303	HMDB0034421
1694	3	M-H	1-	HMDB0038504	0.497706	HMDB0038504	HMDB	alpha-Micropteroxanthin B	396.303	HMDB0038504
1694	4	M-H	1-	HMDB0038505	0.495211	HMDB0038505	HMDB	beta-Micropteroxanthin	396.303	HMDB0038505
1694	5	M-H	1-	HMDB0062325	-1.96359	HMDB0062325	HMDB	1-hexadecyl-glycero-3-phosphate	396.264	HMDB0062325	11825433
1788	1	M-H	1-	HMDB0033912	2.30506	HMDB0033912	HMDB	2-Propenyl propyl disulfide	148.038	HMDB0033912	16591
1788	2	M-H	1-	HMDB0000930	2.2756	HMDB0000930	HMDB	trans-Cinnamic acid	148.052	HMDB0000930	444539
1788	3	M-H	1-	HMDB0031725	2.1843	HMDB0031725	HMDB	(E)-3-(2-Hydroxyphenyl)-2-propenal	148.052	HMDB0031725	5318169
1788	4	M-H	1-	HMDB0035243	2.05639	HMDB0035243	HMDB	1-Phenyl-1,2-propanedione	148.052	HMDB0035243	11363
1788	5	M-H	1-	HMDB0041392	2.0286	HMDB0041392	HMDB	1-Propenyl propyl disulfide	148.038	HMDB0041392	5352908
1788	6	M-H	1-	HMDB0040413	1.69283	HMDB0040413	HMDB	Ethyl 3-(methylthio)propanoate	148.056	HMDB0040413	61592
1788	7	M-H	1-	HMDB0032271	1.55985	HMDB0032271	HMDB	Ethyl 3-mercaptobutyrate	148.056	HMDB0032271	9833996
1788	8	M-H	1-	HMDB0036626	1.49274	HMDB0036626	HMDB	3,4-Dihydro-2H-1-benzopyran-2-one	148.052	HMDB0036626	660
1788	9	M-H	1-	HMDB0032495	1.43743	HMDB0032495	HMDB	Propyl 2-mercaptopropionate	148.056	HMDB0032495	22251515
1788	10	M-H	1-	HMDB0032947	1.31393	HMDB0032947	HMDB	Di-2-furanylmethane	148.052	HMDB0032947	70972
1788	11	M-H	1-	HMDB0039653	1.11551	HMDB0039653	HMDB	2,4,6-Trimethyl-1,3,5-dioxathiane	148.056	HMDB0039653	23262324
1788	12	M-H	1-	HMDB0037619	0.896381	HMDB0037619	HMDB	Methyl 4-(methylthio)butyrate	148.056	HMDB0037619	65425
1788	13	M-H	1-	HMDB0032410	0.867702	HMDB0032410	HMDB	Methyl 3-(methylthio)butanoate	148.056	HMDB0032410	547907
1788	14	M-H	1-	HMDB0059655	0.865113	HMDB0059655	HMDB	2-Hydroxyglutarate	148.037	HMDB0059655	43
1788	15	M-H	1-	HMDB0031717	0.806287	HMDB0031717	HMDB	3-(Methylthio)propyl acetate	148.056	HMDB0031717	85519
1788	16	M-H	1-	HMDB0038299	0.7667	HMDB0038299	HMDB	Methylthiomethyl butyrate	148.056	HMDB0038299	3018539
1788	17	M-H	1-	HMDB0000606	0.684674	HMDB0000606	HMDB	D-2-Hydroxyglutaric acid	148.037	HMDB0000606	439391
1788	18	M-H	1-	HMDB0011676	0.547608	HMDB0011676	HMDB	D-Xylono-1,5-lactone	148.037	HMDB0011676	439692
1788	19	M-H	1-	HMDB0036193	0.542624	HMDB0036193	HMDB	3-Mercapto-3-methylbutyl formate	148.056	HMDB0036193	526487
1788	20	M-H	1-	HMDB0040230	0.468812	HMDB0040230	HMDB	3-Acetyl-1,2-dithiolane	148.002	HMDB0040230	524171
1788	21	M-H	1-	HMDB0040986	0.465256	HMDB0040986	HMDB	(E)-3-(4-Hydroxyphenyl)-2-propenal	148.052	HMDB0040986	641301
1788	22	M-H	1-	HMDB0000426	0.418931	HMDB0000426	HMDB	Citramalic acid	148.037	HMDB0000426	1081
1788	23	M-H	1-	HMDB0000567	0.309182	HMDB0000567	HMDB	Cinnamic acid	148.052	HMDB0000567	5372954
1788	24	M-H	1-	HMDB0001900	0.156861	HMDB0001900	HMDB	Ribonolactone	148.037	HMDB0001900	111064
1788	25	M-H	1-	HMDB0000428	0.108522	HMDB0000428	HMDB	3-Hydroxyglutaric acid	148.037	HMDB0000428	181976
1788	26	M-H	1-	HMDB0001553	0.0763017	HMDB0001553	HMDB	2-Oxo-4-methylthiobutanoic acid	148.019	HMDB0001553	473
1788	27	M-H	1-	HMDB0062739	-0.0320385	HMDB0062739	HMDB	3-methylmalate(2-)	148.037	HMDB0062739	3013918
1788	28	M-H	1-	HMDB0002050	-0.520975	HMDB0002050	HMDB	Dihydroxyfumaric acid	148.001	HMDB0002050
1788	29	M-H	1-	HMDB0039797	-0.716414	HMDB0039797	HMDB	Dihydro-4-mercapto-5-methyl-3(2H)-thiophenone	148.002	HMDB0039797
1788	30	M-H	1-	HMDB0032332	-0.755141	HMDB0032332	HMDB	Hydroxylated lecithin	148.048	HMDB0032332	44237312
1788	31	M-H	1-	HMDB0041306	-2.23762	HMDB0041306	HMDB	Methyl 2-(methylthio)butyrate	148.056	HMDB0041306	560572
1911	1	M-H	1-	HMDB0032678	1.54786	HMDB0032678	HMDB	2-Methylheneicosane	310.36	HMDB0032678	528494
1911	2	M-H	1-	HMDB0061865	1.41433	HMDB0061865	HMDB	Docosane	310.36	HMDB0061865	12405
1921	1	M-H	1-	HMDB0036138	0.855448	HMDB0036138	HMDB	Tetrahydro-2-methyl-3-furanthiol	118.045	HMDB0036138	62128
1921	2	M-H	1-	HMDB0037193	0.523209	HMDB0037193	HMDB	1-(Methylthio)-2-butanone	118.045	HMDB0037193	61656
1921	3	M-H	1-	HMDB0031191	0.323031	HMDB0031191	HMDB	S-Methyl butanethioate	118.045	HMDB0031191	62444
1921	4	M-H	1-	HMDB0032929	0.276117	HMDB0032929	HMDB	Benzofuran	118.042	HMDB0032929	9223
1921	5	M-H	1-	HMDB0000254	0.195134	HMDB0000254	HMDB	Succinic acid	118.027	HMDB0000254	1110
1921	6	M-H	1-	HMDB0033856	-0.023317	HMDB0033856	HMDB	S-Propyl thioacetate	118.045	HMDB0033856	61295
1921	7	M-H	1-	HMDB0000202	-0.0789006	HMDB0000202	HMDB	Methylmalonic acid	118.027	HMDB0000202	487
1921	8	M-H	1-	HMDB0039826	-0.0920409	HMDB0039826	HMDB	xi-2-Methyl-1,3-oxathiane	118.045	HMDB0039826	542685
1921	9	M-H	1-	HMDB0037474	-0.123647	HMDB0037474	HMDB	4-(Methylthio)butanal	118.045	HMDB0037474	62000
1921	10	M-H	1-	HMDB0038998	-0.19773	HMDB0038998	HMDB	3,5,7-Octatriyn-1-ol	118.042	HMDB0038998	85868636
1921	11	M-H	1-	HMDB0030968	-0.207974	HMDB0030968	HMDB	2,4,6-Octatriyn-1-ol	118.042	HMDB0030968	11679812
1921	12	M-H	1-	HMDB0031316	-0.244507	HMDB0031316	HMDB	4-(Methylthio)-2-butanone	118.045	HMDB0031316	61922
1921	13	M-H	1-	HMDB0035244	-0.39358	HMDB0035244	HMDB	Tetrahydro-2-methylthiophen-3-ol	118.045	HMDB0035244	19957309
1921	14	M-H	1-	HMDB0035171	-0.569839	HMDB0035171	HMDB	2-Mercapto-3-pentanone	118.045	HMDB0035171	529635
1921	15	M-H	1-	HMDB0039786	-0.832937	HMDB0039786	HMDB	Dihydro-4-mercapto-3(2H)-furanone	118.009	HMDB0039786
1921	16	M-H	1-	HMDB0032376	-0.855103	HMDB0032376	HMDB	4-Mercapto-2-pentanone	118.045	HMDB0032376	527393
1921	17	M-H	1-	HMDB0041491	-0.906033	HMDB0041491	HMDB	3-(Methylthio)butanal	118.045	HMDB0041491	61845
1921	18	M-H	1-	HMDB0041558	-1.04531	HMDB0041558	HMDB	3-(Methylthio)-2-butanone	118.045	HMDB0041558	103788
1921	19	M-H	1-	HMDB0039324	-1.13501	HMDB0039324	HMDB	xi-3-Hydroxy-2-oxobutanoic acid	118.027	HMDB0039324	188958
1921	20	M-H	1-	HMDB0034896	-1.18361	HMDB0034896	HMDB	3-Mercapto-2-pentanone	118.045	HMDB0034896	62237
1921	21	M-H	1-	HMDB0000254	-1.34184	HMDB0000254	HMDB	Succinic acid	118.027	HMDB0000254	1110
1921	22	M-H	1-	HMDB0033576	-1.34232	HMDB0033576	HMDB	7-Azaindolizine	118.053	HMDB0033576	11018843
1921	23	M-H	1-	HMDB0040549	-1.97795	HMDB0040549	HMDB	xi-2,3-Octadiene-5,7-diyn-1-ol	118.042	HMDB0040549	71442208
1921	24	M-H	1-	HMDB0000940	-2.28257	HMDB0000940	HMDB	Threonolactone	118.027	HMDB0000940	2724794
1921	24	M-H	1-	HMDB0000349	-2.28257	HMDB0000349	HMDB	Erythrono-1,4-lactone	118.027	HMDB0000349	5325915
1921	25	M-H	1-	HMDB0031204	-2.4266	HMDB0031204	HMDB	4-Hydroxy-2-oxobutanoic acid	118.027	HMDB0031204	11963036
1971	1	M-H	1-	HMDB0014449	2.07598	HMDB0014449	HMDB	Desogestrel	310.23	HMDB0014449	40973
1971	2	M-H	1-	HMDB0035337	1.44295	HMDB0035337	HMDB	Sterebin A	310.214	HMDB0035337
1971	3	M-H	1-	HMDB0035159	1.14156	HMDB0035159	HMDB	Paullinic acid	310.287	HMDB0035159	5312518
1971	4	M-H	1-	HMDB0038484	1.14138	HMDB0038484	HMDB	Auxin b	310.214	HMDB0038484	103739
1971	5	M-H	1-	HMDB0035573	1.07181	HMDB0035573	HMDB	5,7-Icosanedione	310.287	HMDB0035573	91698819
1971	6	M-H	1-	HMDB0062436	0.974066	HMDB0062436	HMDB	9Z-Eicosenoic acid	310.287	HMDB0062436	5282767
1971	7	M-H	1-	HMDB0002231	0.970794	HMDB0002231	HMDB	11Z-Eicosenoic acid	310.287	HMDB0002231	5282768
1971	8	M-H	1-	HMDB0035574	0.916365	HMDB0035574	HMDB	4,6-Icosanedione	310.287	HMDB0035574
1971	9	M-H	1-	HMDB0013623	0.889863	HMDB0013623	HMDB	12(13)Ep-9-KODE	310.214	HMDB0013623	5283007
1971	10	M-H	1-	HMDB0035572	0.835113	HMDB0035572	HMDB	6,8-Icosanedione	310.287	HMDB0035572	91701185
1971	11	M-H	1-	HMDB0033505	0.657197	HMDB0033505	HMDB	(9Z,11R,12S,13S,15Z)-12,13-Epoxy-11-hydroxy-9,15-octadecadienoic acid	310.214	HMDB0033505
1971	12	M-H	1-	HMDB0031060	0.645252	HMDB0031060	HMDB	(R)-2-Hydroxysterculic acid	310.251	HMDB0031060
1971	13	M-H	1-	HMDB0060729	0.127227	HMDB0060729	HMDB	20-Dihydrodydrogesterone	310.266	HMDB0060729
1971	14	M-H	1-	HMDB0034451	-0.155324	HMDB0034451	HMDB	Ethyl oleate	310.287	HMDB0034451	5364430
1971	15	M-H	1-	HMDB0037127	-1.1695	HMDB0037127	HMDB	Oleyl acetate	310.287	HMDB0037127	5367657
1971	16	M-H	1-	HMDB0034296	-1.44579	HMDB0034296	HMDB	11-Eicosenoic acid	310.287	HMDB0034296	5282769
2001	1	M-H	1-	HMDB0000930	2.268	HMDB0000930	HMDB	trans-Cinnamic acid	148.052	HMDB0000930	444539
2001	2	M-H	1-	HMDB0031725	1.93474	HMDB0031725	HMDB	(E)-3-(2-Hydroxyphenyl)-2-propenal	148.052	HMDB0031725	5318169
2001	3	M-H	1-	HMDB0035243	1.86037	HMDB0035243	HMDB	1-Phenyl-1,2-propanedione	148.052	HMDB0035243	11363
2001	4	M-H	1-	HMDB0036626	1.54897	HMDB0036626	HMDB	3,4-Dihydro-2H-1-benzopyran-2-one	148.052	HMDB0036626	660
2001	5	M-H	1-	HMDB0040413	1.45621	HMDB0040413	HMDB	Ethyl 3-(methylthio)propanoate	148.056	HMDB0040413	61592
2001	6	M-H	1-	HMDB0038299	1.06788	HMDB0038299	HMDB	Methylthiomethyl butyrate	148.056	HMDB0038299	3018539
2001	7	M-H	1-	HMDB0032947	0.795267	HMDB0032947	HMDB	Di-2-furanylmethane	148.052	HMDB0032947	70972
2001	8	M-H	1-	HMDB0040230	0.731742	HMDB0040230	HMDB	3-Acetyl-1,2-dithiolane	148.002	HMDB0040230	524171
2001	9	M-H	1-	HMDB0036193	0.617903	HMDB0036193	HMDB	3-Mercapto-3-methylbutyl formate	148.056	HMDB0036193	526487
2001	10	M-H	1-	HMDB0033912	0.445541	HMDB0033912	HMDB	2-Propenyl propyl disulfide	148.038	HMDB0033912	16591
2001	11	M-H	1-	HMDB0041392	0.437689	HMDB0041392	HMDB	1-Propenyl propyl disulfide	148.038	HMDB0041392	5352908
2001	12	M-H	1-	HMDB0039653	0.31945	HMDB0039653	HMDB	2,4,6-Trimethyl-1,3,5-dioxathiane	148.056	HMDB0039653	23262324
2001	13	M-H	1-	HMDB0032271	0.31404	HMDB0032271	HMDB	Ethyl 3-mercaptobutyrate	148.056	HMDB0032271	9833996
2001	14	M-H	1-	HMDB0000567	0.298575	HMDB0000567	HMDB	Cinnamic acid	148.052	HMDB0000567	5372954
2001	15	M-H	1-	HMDB0040986	0.236887	HMDB0040986	HMDB	(E)-3-(4-Hydroxyphenyl)-2-propenal	148.052	HMDB0040986	641301
2001	16	M-H	1-	HMDB0037619	0.206116	HMDB0037619	HMDB	Methyl 4-(methylthio)butyrate	148.056	HMDB0037619	65425
2001	17	M-H	1-	HMDB0001553	0.119108	HMDB0001553	HMDB	2-Oxo-4-methylthiobutanoic acid	148.019	HMDB0001553	473
2001	18	M-H	1-	HMDB0001900	0.0269368	HMDB0001900	HMDB	Ribonolactone	148.037	HMDB0001900	111064
2001	19	M-H	1-	HMDB0059655	-0.226824	HMDB0059655	HMDB	2-Hydroxyglutarate	148.037	HMDB0059655	43
2001	20	M-H	1-	HMDB0039797	-0.241078	HMDB0039797	HMDB	Dihydro-4-mercapto-5-methyl-3(2H)-thiophenone	148.002	HMDB0039797
2001	21	M-H	1-	HMDB0000606	-0.40087	HMDB0000606	HMDB	D-2-Hydroxyglutaric acid	148.037	HMDB0000606	439391
2001	22	M-H	1-	HMDB0032495	-0.459483	HMDB0032495	HMDB	Propyl 2-mercaptopropionate	148.056	HMDB0032495	22251515
2001	23	M-H	1-	HMDB0031717	-0.478096	HMDB0031717	HMDB	3-(Methylthio)propyl acetate	148.056	HMDB0031717	85519
2001	24	M-H	1-	HMDB0041306	-0.53517	HMDB0041306	HMDB	Methyl 2-(methylthio)butyrate	148.056	HMDB0041306	560572
2001	25	M-H	1-	HMDB0002050	-0.638048	HMDB0002050	HMDB	Dihydroxyfumaric acid	148.001	HMDB0002050
2001	26	M-H	1-	HMDB0032410	-0.772505	HMDB0032410	HMDB	Methyl 3-(methylthio)butanoate	148.056	HMDB0032410	547907
2001	27	M-H	1-	HMDB0011676	-0.787461	HMDB0011676	HMDB	D-Xylono-1,5-lactone	148.037	HMDB0011676	439692
2001	28	M-H	1-	HMDB0032332	-1.09603	HMDB0032332	HMDB	Hydroxylated lecithin	148.048	HMDB0032332	44237312
2001	29	M-H	1-	HMDB0000426	-1.17226	HMDB0000426	HMDB	Citramalic acid	148.037	HMDB0000426	1081
2001	30	M-H	1-	HMDB0000428	-1.58624	HMDB0000428	HMDB	3-Hydroxyglutaric acid	148.037	HMDB0000428	181976
2001	31	M-H	1-	HMDB0062739	-1.61411	HMDB0062739	HMDB	3-methylmalate(2-)	148.037	HMDB0062739	3013918
2010	1	M-H	1-	HMDB0031181	2.08853	HMDB0031181	HMDB	Homodihydrojasmone	180.151	HMDB0031181	11137732
2010	2	M-H	1-	HMDB0039339	1.91694	HMDB0039339	HMDB	Tricycloekasantalol	180.151	HMDB0039339
2010	3	M-H	1-	HMDB0038108	1.46758	HMDB0038108	HMDB	cis-Quinceoxepane	180.151	HMDB0038108
2010	4	M-H	1-	HMDB0032531	1.44567	HMDB0032531	HMDB	2-trans-6-cis-Dodecadienal	180.151	HMDB0032531	6430759
2010	5	M-H	1-	HMDB0039590	1.42224	HMDB0039590	HMDB	(2E,4E)-2,4-Dodecadienal	180.151	HMDB0039590	5367530
2010	6	M-H	1-	HMDB0041081	0.490877	HMDB0041081	HMDB	(Z)-1,5-Tridecadiene	180.188	HMDB0041081
2039	1	M-H	1-	HMDB0000930	2.28138	HMDB0000930	HMDB	trans-Cinnamic acid	148.052	HMDB0000930	444539
2039	2	M-H	1-	HMDB0038299	1.92604	HMDB0038299	HMDB	Methylthiomethyl butyrate	148.056	HMDB0038299	3018539
2039	3	M-H	1-	HMDB0036626	1.8189	HMDB0036626	HMDB	3,4-Dihydro-2H-1-benzopyran-2-one	148.052	HMDB0036626	660
2039	4	M-H	1-	HMDB0040413	1.78553	HMDB0040413	HMDB	Ethyl 3-(methylthio)propanoate	148.056	HMDB0040413	61592
2039	5	M-H	1-	HMDB0031725	1.75887	HMDB0031725	HMDB	(E)-3-(2-Hydroxyphenyl)-2-propenal	148.052	HMDB0031725	5318169
2039	6	M-H	1-	HMDB0035243	1.70084	HMDB0035243	HMDB	1-Phenyl-1,2-propanedione	148.052	HMDB0035243	11363
2039	7	M-H	1-	HMDB0036193	1.5671	HMDB0036193	HMDB	3-Mercapto-3-methylbutyl formate	148.056	HMDB0036193	526487
2039	8	M-H	1-	HMDB0037619	1.25097	HMDB0037619	HMDB	Methyl 4-(methylthio)butyrate	148.056	HMDB0037619	65425
2039	9	M-H	1-	HMDB0032271	1.11483	HMDB0032271	HMDB	Ethyl 3-mercaptobutyrate	148.056	HMDB0032271	9833996
2039	10	M-H	1-	HMDB0039653	1.107	HMDB0039653	HMDB	2,4,6-Trimethyl-1,3,5-dioxathiane	148.056	HMDB0039653	23262324
2039	11	M-H	1-	HMDB0031717	0.703941	HMDB0031717	HMDB	3-(Methylthio)propyl acetate	148.056	HMDB0031717	85519
2039	12	M-H	1-	HMDB0032947	0.692386	HMDB0032947	HMDB	Di-2-furanylmethane	148.052	HMDB0032947	70972
2039	13	M-H	1-	HMDB0041392	0.646852	HMDB0041392	HMDB	1-Propenyl propyl disulfide	148.038	HMDB0041392	5352908
2039	14	M-H	1-	HMDB0033912	0.645587	HMDB0033912	HMDB	2-Propenyl propyl disulfide	148.038	HMDB0033912	16591
2039	15	M-H	1-	HMDB0001553	0.63795	HMDB0001553	HMDB	2-Oxo-4-methylthiobutanoic acid	148.019	HMDB0001553	473
2039	16	M-H	1-	HMDB0059655	0.481367	HMDB0059655	HMDB	2-Hydroxyglutarate	148.037	HMDB0059655	43
2039	17	M-H	1-	HMDB0000606	0.464362	HMDB0000606	HMDB	D-2-Hydroxyglutaric acid	148.037	HMDB0000606	439391
2039	18	M-H	1-	HMDB0032495	0.412127	HMDB0032495	HMDB	Propyl 2-mercaptopropionate	148.056	HMDB0032495	22251515
2039	19	M-H	1-	HMDB0040230	0.250823	HMDB0040230	HMDB	3-Acetyl-1,2-dithiolane	148.002	HMDB0040230	524171
2039	20	M-H	1-	HMDB0039797	0.230314	HMDB0039797	HMDB	Dihydro-4-mercapto-5-methyl-3(2H)-thiophenone	148.002	HMDB0039797
2039	21	M-H	1-	HMDB0032410	0.217258	HMDB0032410	HMDB	Methyl 3-(methylthio)butanoate	148.056	HMDB0032410	547907
2039	22	M-H	1-	HMDB0032332	0.212565	HMDB0032332	HMDB	Hydroxylated lecithin	148.048	HMDB0032332	44237312
2039	23	M-H	1-	HMDB0041306	0.19853	HMDB0041306	HMDB	Methyl 2-(methylthio)butyrate	148.056	HMDB0041306	560572
2039	24	M-H	1-	HMDB0040986	0.0304256	HMDB0040986	HMDB	(E)-3-(4-Hydroxyphenyl)-2-propenal	148.052	HMDB0040986	641301
2039	25	M-H	1-	HMDB0002050	-0.2729	HMDB0002050	HMDB	Dihydroxyfumaric acid	148.001	HMDB0002050
2039	26	M-H	1-	HMDB0011676	-0.288054	HMDB0011676	HMDB	D-Xylono-1,5-lactone	148.037	HMDB0011676	439692
2039	27	M-H	1-	HMDB0000426	-0.319409	HMDB0000426	HMDB	Citramalic acid	148.037	HMDB0000426	1081
2039	28	M-H	1-	HMDB0000428	-0.429496	HMDB0000428	HMDB	3-Hydroxyglutaric acid	148.037	HMDB0000428	181976
2039	29	M-H	1-	HMDB0000567	-0.465699	HMDB0000567	HMDB	Cinnamic acid	148.052	HMDB0000567	5372954
2039	30	M-H	1-	HMDB0001900	-0.490571	HMDB0001900	HMDB	Ribonolactone	148.037	HMDB0001900	111064
2039	31	M-H	1-	HMDB0062739	-0.724094	HMDB0062739	HMDB	3-methylmalate(2-)	148.037	HMDB0062739	3013918
2048	1	M-H	1-	HMDB0000930	2.63291	HMDB0000930	HMDB	trans-Cinnamic acid	148.052	HMDB0000930	444539
2048	2	M-H	1-	HMDB0040413	2.3304	HMDB0040413	HMDB	Ethyl 3-(methylthio)propanoate	148.056	HMDB0040413	61592
2048	3	M-H	1-	HMDB0035243	2.18295	HMDB0035243	HMDB	1-Phenyl-1,2-propanedione	148.052	HMDB0035243	11363
2048	4	M-H	1-	HMDB0033912	2.07026	HMDB0033912	HMDB	2-Propenyl propyl disulfide	148.038	HMDB0033912	16591
2048	5	M-H	1-	HMDB0041392	2.00807	HMDB0041392	HMDB	1-Propenyl propyl disulfide	148.038	HMDB0041392	5352908
2048	6	M-H	1-	HMDB0001553	1.88097	HMDB0001553	HMDB	2-Oxo-4-methylthiobutanoic acid	148.019	HMDB0001553	473
2048	7	M-H	1-	HMDB0031725	1.72179	HMDB0031725	HMDB	(E)-3-(2-Hydroxyphenyl)-2-propenal	148.052	HMDB0031725	5318169
2048	8	M-H	1-	HMDB0036626	1.70869	HMDB0036626	HMDB	3,4-Dihydro-2H-1-benzopyran-2-one	148.052	HMDB0036626	660
2048	9	M-H	1-	HMDB0037619	1.63069	HMDB0037619	HMDB	Methyl 4-(methylthio)butyrate	148.056	HMDB0037619	65425
2048	10	M-H	1-	HMDB0039797	1.60249	HMDB0039797	HMDB	Dihydro-4-mercapto-5-methyl-3(2H)-thiophenone	148.002	HMDB0039797
2048	11	M-H	1-	HMDB0039653	1.45041	HMDB0039653	HMDB	2,4,6-Trimethyl-1,3,5-dioxathiane	148.056	HMDB0039653	23262324
2048	12	M-H	1-	HMDB0038299	1.27774	HMDB0038299	HMDB	Methylthiomethyl butyrate	148.056	HMDB0038299	3018539
2048	13	M-H	1-	HMDB0032271	1.1242	HMDB0032271	HMDB	Ethyl 3-mercaptobutyrate	148.056	HMDB0032271	9833996
2048	14	M-H	1-	HMDB0031717	1.11104	HMDB0031717	HMDB	3-(Methylthio)propyl acetate	148.056	HMDB0031717	85519
2048	15	M-H	1-	HMDB0036193	1.04829	HMDB0036193	HMDB	3-Mercapto-3-methylbutyl formate	148.056	HMDB0036193	526487
2048	16	M-H	1-	HMDB0032495	0.573325	HMDB0032495	HMDB	Propyl 2-mercaptopropionate	148.056	HMDB0032495	22251515
2048	17	M-H	1-	HMDB0000426	0.452589	HMDB0000426	HMDB	Citramalic acid	148.037	HMDB0000426	1081
2048	18	M-H	1-	HMDB0032332	0.449096	HMDB0032332	HMDB	Hydroxylated lecithin	148.048	HMDB0032332	44237312
2048	19	M-H	1-	HMDB0000567	0.44039	HMDB0000567	HMDB	Cinnamic acid	148.052	HMDB0000567	5372954
2048	20	M-H	1-	HMDB0059655	0.440118	HMDB0059655	HMDB	2-Hydroxyglutarate	148.037	HMDB0059655	43
2048	21	M-H	1-	HMDB0032410	0.410019	HMDB0032410	HMDB	Methyl 3-(methylthio)butanoate	148.056	HMDB0032410	547907
2048	22	M-H	1-	HMDB0000606	0.371852	HMDB0000606	HMDB	D-2-Hydroxyglutaric acid	148.037	HMDB0000606	439391
2048	23	M-H	1-	HMDB0011676	0.207792	HMDB0011676	HMDB	D-Xylono-1,5-lactone	148.037	HMDB0011676	439692
2048	24	M-H	1-	HMDB0032947	0.0474723	HMDB0032947	HMDB	Di-2-furanylmethane	148.052	HMDB0032947	70972
2048	25	M-H	1-	HMDB0040230	-0.10087	HMDB0040230	HMDB	3-Acetyl-1,2-dithiolane	148.002	HMDB0040230	524171
2048	26	M-H	1-	HMDB0000428	-0.137423	HMDB0000428	HMDB	3-Hydroxyglutaric acid	148.037	HMDB0000428	181976
2048	27	M-H	1-	HMDB0062739	-0.372965	HMDB0062739	HMDB	3-methylmalate(2-)	148.037	HMDB0062739	3013918
2048	28	M-H	1-	HMDB0002050	-0.617613	HMDB0002050	HMDB	Dihydroxyfumaric acid	148.001	HMDB0002050
2048	29	M-H	1-	HMDB0041306	-0.691733	HMDB0041306	HMDB	Methyl 2-(methylthio)butyrate	148.056	HMDB0041306	560572
2048	30	M-H	1-	HMDB0040986	-0.790482	HMDB0040986	HMDB	(E)-3-(4-Hydroxyphenyl)-2-propenal	148.052	HMDB0040986	641301
2048	31	M-H	1-	HMDB0001900	-0.952793	HMDB0001900	HMDB	Ribonolactone	148.037	HMDB0001900	111064
2048	32	M-H	1-	HMDB0038890	-1.91379	HMDB0038890	HMDB	Methyl 3-methyl-1-butenyl disulfide	148.038	HMDB0038890	71587664
2075	1	M-H	1-	HMDB0002214	2.17245	HMDB0002214	HMDB	Cuminaldehyde	148.089	HMDB0002214	326
2075	2	M-H	1-	HMDB0030837	2.16652	HMDB0030837	HMDB	Anethole	148.089	HMDB0030837	1549040
2075	3	M-H	1-	HMDB0034121	2.11066	HMDB0034121	HMDB	1-Methoxy-4-(2-propenyl)benzene	148.089	HMDB0034121	8815
2075	4	M-H	1-	HMDB0032017	2.07732	HMDB0032017	HMDB	3,4,5-Trimethylbenzaldehyde	148.089	HMDB0032017	12287152
2075	5	M-H	1-	HMDB0034892	1.95895	HMDB0034892	HMDB	3-Ethyl-5-methyl-2-vinylpyrazine	148.1	HMDB0034892	6431144
2075	6	M-H	1-	HMDB0031616	1.87383	HMDB0031616	HMDB	4-Phenyl-3-buten-2-ol	148.089	HMDB0031616	11469151
2075	7	M-H	1-	HMDB0059845	1.83493	HMDB0059845	HMDB	p-Ethylacetophenone	148.089	HMDB0059845	13642
2075	8	M-H	1-	HMDB0032015	1.82977	HMDB0032015	HMDB	Duryl aldehyde	148.089	HMDB0032015	22013
2075	9	M-H	1-	HMDB0032014	1.79124	HMDB0032014	HMDB	2,3,6-Trimethylbenzaldehyde	148.089	HMDB0032014	10236014
2075	10	M-H	1-	HMDB0033382	1.74157	HMDB0033382	HMDB	2-(4-Methylphenyl)propanal	148.089	HMDB0033382	60990
2075	11	M-H	1-	HMDB0133746	1.70921	HMDB0133746	HMDB	4-phenylbutan-2-one	148.089	HMDB0133746
2075	12	M-H	1-	HMDB0039832	1.68388	HMDB0039832	HMDB	6,7-Dihydro-2,6-dimethyl-5H-cyclopentapyrazine	148.1	HMDB0039832	12306175
2075	13	M-H	1-	HMDB0039831	1.6377	HMDB0039831	HMDB	6,7-Dihydro-2,5-dimethyl-5H-cyclopentapyrazine	148.1	HMDB0039831	530404
2075	14	M-H	1-	HMDB0001126	1.62755	HMDB0001126	HMDB	Nornicotine	148.1	HMDB0001126	412
2075	15	M-H	1-	HMDB0059834	1.49247	HMDB0059834	HMDB	Pentylbenzene	148.125	HMDB0059834	10864
2075	16	M-H	1-	HMDB0032016	1.38329	HMDB0032016	HMDB	2,4,6-Trimethylbenzaldehyde	148.089	HMDB0032016	10254
2075	17	M-H	1-	HMDB0032140	1.31276	HMDB0032140	HMDB	2',4'-Dimethylacetophenone	148.089	HMDB0032140	6985
2075	18	M-H	1-	HMDB0036142	1.15209	HMDB0036142	HMDB	6,7-Dihydro-2,3-dimethyl-5H-cyclopentapyrazine	148.1	HMDB0036142	6428802
2075	19	M-H	1-	HMDB0061809	1.11759	HMDB0061809	HMDB	1-Methyl-4-(1-methylpropyl)-benzene	148.125	HMDB0061809
2075	20	M-H	1-	HMDB0133593	1.0781	HMDB0133593	HMDB	(2E)-2-methyl-3-phenylprop-2-en-1-ol	148.089	HMDB0133593
2075	21	M-H	1-	HMDB0039987	0.701726	HMDB0039987	HMDB	3,5-Dimethyl-2-(1-propenyl)pyrazine	148.1	HMDB0039987	5371957
2075	22	M-H	1-	HMDB0039986	0.70167	HMDB0039986	HMDB	2,5-Dimethyl-3-(1-propenyl)pyrazine	148.1	HMDB0039986	5371955
2075	23	M-H	1-	HMDB0039988	0.701577	HMDB0039988	HMDB	2,3-Dimethyl-5-(1-propenyl)pyrazine	148.1	HMDB0039988	5372953
2075	24	M-H	1-	HMDB0039984	0.67514	HMDB0039984	HMDB	3,5-Dimethyl-2-(2-propenyl)pyrazine	148.1	HMDB0039984	590241
2075	25	M-H	1-	HMDB0040153	0.532271	HMDB0040153	HMDB	R-3-(Methylthio)-1-hexanol	148.092	HMDB0040153	65413
2075	26	M-H	1-	HMDB0061810	0.395852	HMDB0061810	HMDB	2,4-Dimethyl-1-(1-methylethyl)-benzene	148.125	HMDB0061810	20832
2099	1	M-H	1-	HMDB0000930	2.11109	HMDB0000930	HMDB	trans-Cinnamic acid	148.052	HMDB0000930	444539
2099	2	M-H	1-	HMDB0040413	1.79111	HMDB0040413	HMDB	Ethyl 3-(methylthio)propanoate	148.056	HMDB0040413	61592
2099	3	M-H	1-	HMDB0035243	1.64104	HMDB0035243	HMDB	1-Phenyl-1,2-propanedione	148.052	HMDB0035243	11363
2099	4	M-H	1-	HMDB0031725	1.5288	HMDB0031725	HMDB	(E)-3-(2-Hydroxyphenyl)-2-propenal	148.052	HMDB0031725	5318169
2099	5	M-H	1-	HMDB0036626	1.47406	HMDB0036626	HMDB	3,4-Dihydro-2H-1-benzopyran-2-one	148.052	HMDB0036626	660
2099	6	M-H	1-	HMDB0038299	1.37687	HMDB0038299	HMDB	Methylthiomethyl butyrate	148.056	HMDB0038299	3018539
2099	7	M-H	1-	HMDB0033912	1.005	HMDB0033912	HMDB	2-Propenyl propyl disulfide	148.038	HMDB0033912	16591
2099	8	M-H	1-	HMDB0037619	0.992884	HMDB0037619	HMDB	Methyl 4-(methylthio)butyrate	148.056	HMDB0037619	65425
2099	9	M-H	1-	HMDB0041392	0.981409	HMDB0041392	HMDB	1-Propenyl propyl disulfide	148.038	HMDB0041392	5352908
2099	10	M-H	1-	HMDB0036193	0.934103	HMDB0036193	HMDB	3-Mercapto-3-methylbutyl formate	148.056	HMDB0036193	526487
2099	11	M-H	1-	HMDB0032947	0.846577	HMDB0032947	HMDB	Di-2-furanylmethane	148.052	HMDB0032947	70972
2099	12	M-H	1-	HMDB0032271	0.655918	HMDB0032271	HMDB	Ethyl 3-mercaptobutyrate	148.056	HMDB0032271	9833996
2099	13	M-H	1-	HMDB0001553	0.589865	HMDB0001553	HMDB	2-Oxo-4-methylthiobutanoic acid	148.019	HMDB0001553	473
2099	14	M-H	1-	HMDB0039653	0.573993	HMDB0039653	HMDB	2,4,6-Trimethyl-1,3,5-dioxathiane	148.056	HMDB0039653	23262324
2099	15	M-H	1-	HMDB0000567	0.340566	HMDB0000567	HMDB	Cinnamic acid	148.052	HMDB0000567	5372954
2099	16	M-H	1-	HMDB0031717	0.220339	HMDB0031717	HMDB	3-(Methylthio)propyl acetate	148.056	HMDB0031717	85519
2099	17	M-H	1-	HMDB0059655	0.213393	HMDB0059655	HMDB	2-Hydroxyglutarate	148.037	HMDB0059655	43
2099	18	M-H	1-	HMDB0039797	0.177461	HMDB0039797	HMDB	Dihydro-4-mercapto-5-methyl-3(2H)-thiophenone	148.002	HMDB0039797
2099	19	M-H	1-	HMDB0000606	0.0401828	HMDB0000606	HMDB	D-2-Hydroxyglutaric acid	148.037	HMDB0000606	439391
2099	20	M-H	1-	HMDB0032332	-0.11887	HMDB0032332	HMDB	Hydroxylated lecithin	148.048	HMDB0032332	44237312
2099	21	M-H	1-	HMDB0032495	-0.211437	HMDB0032495	HMDB	Propyl 2-mercaptopropionate	148.056	HMDB0032495	22251515
2099	22	M-H	1-	HMDB0040986	-0.270922	HMDB0040986	HMDB	(E)-3-(4-Hydroxyphenyl)-2-propenal	148.052	HMDB0040986	641301
2099	23	M-H	1-	HMDB0041306	-0.405915	HMDB0041306	HMDB	Methyl 2-(methylthio)butyrate	148.056	HMDB0041306	560572
2099	24	M-H	1-	HMDB0001900	-0.468158	HMDB0001900	HMDB	Ribonolactone	148.037	HMDB0001900	111064
2099	25	M-H	1-	HMDB0002050	-0.548235	HMDB0002050	HMDB	Dihydroxyfumaric acid	148.001	HMDB0002050
2099	26	M-H	1-	HMDB0011676	-0.557581	HMDB0011676	HMDB	D-Xylono-1,5-lactone	148.037	HMDB0011676	439692
2099	27	M-H	1-	HMDB0032410	-0.668077	HMDB0032410	HMDB	Methyl 3-(methylthio)butanoate	148.056	HMDB0032410	547907
2099	28	M-H	1-	HMDB0000428	-1.01682	HMDB0000428	HMDB	3-Hydroxyglutaric acid	148.037	HMDB0000428	181976
2099	29	M-H	1-	HMDB0000426	-1.04546	HMDB0000426	HMDB	Citramalic acid	148.037	HMDB0000426	1081
2099	30	M-H	1-	HMDB0062739	-1.48885	HMDB0062739	HMDB	3-methylmalate(2-)	148.037	HMDB0062739	3013918
2099	31	M-H	1-	HMDB0040230	-2.01016	HMDB0040230	HMDB	3-Acetyl-1,2-dithiolane	148.002	HMDB0040230	524171
2101	1	M-H	1-	HMDB0000930	1.93682	HMDB0000930	HMDB	trans-Cinnamic acid	148.052	HMDB0000930	444539
2101	2	M-H	1-	HMDB0033912	1.8545	HMDB0033912	HMDB	2-Propenyl propyl disulfide	148.038	HMDB0033912	16591
2101	3	M-H	1-	HMDB0031725	1.65206	HMDB0031725	HMDB	(E)-3-(2-Hydroxyphenyl)-2-propenal	148.052	HMDB0031725	5318169
2101	4	M-H	1-	HMDB0032947	1.61488	HMDB0032947	HMDB	Di-2-furanylmethane	148.052	HMDB0032947	70972
2101	5	M-H	1-	HMDB0035243	1.59782	HMDB0035243	HMDB	1-Phenyl-1,2-propanedione	148.052	HMDB0035243	11363
2101	6	M-H	1-	HMDB0041392	1.56166	HMDB0041392	HMDB	1-Propenyl propyl disulfide	148.038	HMDB0041392	5352908
2101	7	M-H	1-	HMDB0036626	1.4596	HMDB0036626	HMDB	3,4-Dihydro-2H-1-benzopyran-2-one	148.052	HMDB0036626	660
2101	8	M-H	1-	HMDB0032271	1.30864	HMDB0032271	HMDB	Ethyl 3-mercaptobutyrate	148.056	HMDB0032271	9833996
2101	9	M-H	1-	HMDB0032495	1.04415	HMDB0032495	HMDB	Propyl 2-mercaptopropionate	148.056	HMDB0032495	22251515
2101	10	M-H	1-	HMDB0040413	0.939975	HMDB0040413	HMDB	Ethyl 3-(methylthio)propanoate	148.056	HMDB0040413	61592
2101	11	M-H	1-	HMDB0039653	0.901592	HMDB0039653	HMDB	2,4,6-Trimethyl-1,3,5-dioxathiane	148.056	HMDB0039653	23262324
2101	12	M-H	1-	HMDB0038299	0.80659	HMDB0038299	HMDB	Methylthiomethyl butyrate	148.056	HMDB0038299	3018539
2101	13	M-H	1-	HMDB0039797	0.621156	HMDB0039797	HMDB	Dihydro-4-mercapto-5-methyl-3(2H)-thiophenone	148.002	HMDB0039797
2101	14	M-H	1-	HMDB0036193	0.604828	HMDB0036193	HMDB	3-Mercapto-3-methylbutyl formate	148.056	HMDB0036193	526487
2101	15	M-H	1-	HMDB0040230	0.491519	HMDB0040230	HMDB	3-Acetyl-1,2-dithiolane	148.002	HMDB0040230	524171
2101	16	M-H	1-	HMDB0032410	0.445863	HMDB0032410	HMDB	Methyl 3-(methylthio)butanoate	148.056	HMDB0032410	547907
2101	17	M-H	1-	HMDB0000567	0.374816	HMDB0000567	HMDB	Cinnamic acid	148.052	HMDB0000567	5372954
2101	18	M-H	1-	HMDB0011676	0.298497	HMDB0011676	HMDB	D-Xylono-1,5-lactone	148.037	HMDB0011676	439692
2101	19	M-H	1-	HMDB0059655	0.260663	HMDB0059655	HMDB	2-Hydroxyglutarate	148.037	HMDB0059655	43
2101	20	M-H	1-	HMDB0037619	0.237462	HMDB0037619	HMDB	Methyl 4-(methylthio)butyrate	148.056	HMDB0037619	65425
2101	21	M-H	1-	HMDB0040986	0.195732	HMDB0040986	HMDB	(E)-3-(4-Hydroxyphenyl)-2-propenal	148.052	HMDB0040986	641301
2101	22	M-H	1-	HMDB0001553	0.0805364	HMDB0001553	HMDB	2-Oxo-4-methylthiobutanoic acid	148.019	HMDB0001553	473
2101	23	M-H	1-	HMDB0000606	0.0452738	HMDB0000606	HMDB	D-2-Hydroxyglutaric acid	148.037	HMDB0000606	439391
2101	24	M-H	1-	HMDB0001900	-0.0381147	HMDB0001900	HMDB	Ribonolactone	148.037	HMDB0001900	111064
2101	25	M-H	1-	HMDB0031717	-0.156604	HMDB0031717	HMDB	3-(Methylthio)propyl acetate	148.056	HMDB0031717	85519
2101	26	M-H	1-	HMDB0002050	-0.533075	HMDB0002050	HMDB	Dihydroxyfumaric acid	148.001	HMDB0002050
2101	27	M-H	1-	HMDB0000428	-0.568598	HMDB0000428	HMDB	3-Hydroxyglutaric acid	148.037	HMDB0000428	181976
2101	28	M-H	1-	HMDB0062739	-0.720737	HMDB0062739	HMDB	3-methylmalate(2-)	148.037	HMDB0062739	3013918
2101	29	M-H	1-	HMDB0000426	-0.72349	HMDB0000426	HMDB	Citramalic acid	148.037	HMDB0000426	1081
2101	30	M-H	1-	HMDB0032332	-0.880905	HMDB0032332	HMDB	Hydroxylated lecithin	148.048	HMDB0032332	44237312
2146	1	M-H	1-	HMDB0032678	1.60904	HMDB0032678	HMDB	2-Methylheneicosane	310.36	HMDB0032678	528494
2146	2	M-H	1-	HMDB0061865	1.51995	HMDB0061865	HMDB	Docosane	310.36	HMDB0061865	12405
2201	1	M-H	1-	HMDB0037193	-0.125226	HMDB0037193	HMDB	1-(Methylthio)-2-butanone	118.045	HMDB0037193	61656
2201	2	M-H	1-	HMDB0036138	-0.168053	HMDB0036138	HMDB	Tetrahydro-2-methyl-3-furanthiol	118.045	HMDB0036138	62128
2201	3	M-H	1-	HMDB0000254	-0.175439	HMDB0000254	HMDB	Succinic acid	118.027	HMDB0000254	1110
2201	4	M-H	1-	HMDB0031191	-0.283022	HMDB0031191	HMDB	S-Methyl butanethioate	118.045	HMDB0031191	62444
2201	5	M-H	1-	HMDB0039826	-0.391408	HMDB0039826	HMDB	xi-2-Methyl-1,3-oxathiane	118.045	HMDB0039826	542685
2201	6	M-H	1-	HMDB0000202	-0.466681	HMDB0000202	HMDB	Methylmalonic acid	118.027	HMDB0000202	487
2201	7	M-H	1-	HMDB0037474	-0.756456	HMDB0037474	HMDB	4-(Methylthio)butanal	118.045	HMDB0037474	62000
2201	8	M-H	1-	HMDB0033856	-0.786453	HMDB0033856	HMDB	S-Propyl thioacetate	118.045	HMDB0033856	61295
2201	9	M-H	1-	HMDB0031316	-0.86295	HMDB0031316	HMDB	4-(Methylthio)-2-butanone	118.045	HMDB0031316	61922
2201	10	M-H	1-	HMDB0030968	-0.892811	HMDB0030968	HMDB	2,4,6-Octatriyn-1-ol	118.042	HMDB0030968	11679812
2201	11	M-H	1-	HMDB0038998	-0.926001	HMDB0038998	HMDB	3,5,7-Octatriyn-1-ol	118.042	HMDB0038998	85868636
2201	12	M-H	1-	HMDB0039786	-0.958071	HMDB0039786	HMDB	Dihydro-4-mercapto-3(2H)-furanone	118.009	HMDB0039786
2201	13	M-H	1-	HMDB0035244	-1.15444	HMDB0035244	HMDB	Tetrahydro-2-methylthiophen-3-ol	118.045	HMDB0035244	19957309
2201	14	M-H	1-	HMDB0035171	-1.1673	HMDB0035171	HMDB	2-Mercapto-3-pentanone	118.045	HMDB0035171	529635
2201	15	M-H	1-	HMDB0032376	-1.35353	HMDB0032376	HMDB	4-Mercapto-2-pentanone	118.045	HMDB0032376	527393
2201	16	M-H	1-	HMDB0039324	-1.38333	HMDB0039324	HMDB	xi-3-Hydroxy-2-oxobutanoic acid	118.027	HMDB0039324	188958
2201	17	M-H	1-	HMDB0041491	-1.44433	HMDB0041491	HMDB	3-(Methylthio)butanal	118.045	HMDB0041491	61845
2201	18	M-H	1-	HMDB0034896	-1.4604	HMDB0034896	HMDB	3-Mercapto-2-pentanone	118.045	HMDB0034896	62237
2201	19	M-H	1-	HMDB0041558	-1.58334	HMDB0041558	HMDB	3-(Methylthio)-2-butanone	118.045	HMDB0041558	103788
2201	20	M-H	1-	HMDB0000254	-1.58938	HMDB0000254	HMDB	Succinic acid	118.027	HMDB0000254	1110
2201	21	M-H	1-	HMDB0033576	-1.87261	HMDB0033576	HMDB	7-Azaindolizine	118.053	HMDB0033576	11018843
2201	22	M-H	1-	HMDB0040549	-2.24686	HMDB0040549	HMDB	xi-2,3-Octadiene-5,7-diyn-1-ol	118.042	HMDB0040549	71442208
2201	23	M-H	1-	HMDB0000349	-2.46971	HMDB0000349	HMDB	Erythrono-1,4-lactone	118.027	HMDB0000349	5325915
2201	23	M-H	1-	HMDB0000940	-2.46971	HMDB0000940	HMDB	Threonolactone	118.027	HMDB0000940	2724794
2201	24	M-H	1-	HMDB0031204	-2.60881	HMDB0031204	HMDB	4-Hydroxy-2-oxobutanoic acid	118.027	HMDB0031204	11963036
2386	1	M-H	1-	HMDB0015153	1.68121	HMDB0015153	HMDB	Guanfacine	245.012	HMDB0015153	3519
2386	2	M-H	1-	HMDB0060555	0.581952	HMDB0060555	HMDB	4-Hydroxyclonidine	245.012	HMDB0060555
2391	1	M-H	1-	HMDB0031181	3.03944	HMDB0031181	HMDB	Homodihydrojasmone	180.151	HMDB0031181	11137732
2391	2	M-H	1-	HMDB0038108	2.54384	HMDB0038108	HMDB	cis-Quinceoxepane	180.151	HMDB0038108
2391	3	M-H	1-	HMDB0039590	2.31591	HMDB0039590	HMDB	(2E,4E)-2,4-Dodecadienal	180.151	HMDB0039590	5367530
2391	4	M-H	1-	HMDB0032531	2.16675	HMDB0032531	HMDB	2-trans-6-cis-Dodecadienal	180.151	HMDB0032531	6430759
2391	5	M-H	1-	HMDB0041081	1.15169	HMDB0041081	HMDB	(Z)-1,5-Tridecadiene	180.188	HMDB0041081
2391	6	M-H	1-	HMDB0039339	0.793835	HMDB0039339	HMDB	Tricycloekasantalol	180.151	HMDB0039339
2436	1	M-H	1-	HMDB0015153	2.01295	HMDB0015153	HMDB	Guanfacine	245.012	HMDB0015153	3519
2436	2	M-H	1-	HMDB0060555	0.837839	HMDB0060555	HMDB	4-Hydroxyclonidine	245.012	HMDB0060555
2450	1	M-H	1-	HMDB0002107	1.91759	HMDB0002107	HMDB	Phthalic acid	166.027	HMDB0002107	1017
2450	2	M-H	1-	HMDB0029612	1.83256	HMDB0029612	HMDB	Asparagusic acid syn-S-oxide	165.976	HMDB0029612	6451512
2450	3	M-H	1-	HMDB0032613	1.77923	HMDB0032613	HMDB	3,4-Methylenedioxybenzoic acid	166.027	HMDB0032613	7196
2450	4	M-H	1-	HMDB0034394	1.5392	HMDB0034394	HMDB	S-Propyl 1-propanesulfinothioate	166.049	HMDB0034394	74761
2450	5	M-H	1-	HMDB0014747	1.41791	HMDB0014747	HMDB	Ethionamide	166.056	HMDB0014747	2761171
2450	6	M-H	1-	HMDB0059716	0.86571	HMDB0059716	HMDB	9-Methylxanthine	166.049	HMDB0059716	70975
2450	7	M-H	1-	HMDB0010738	0.77781	HMDB0010738	HMDB	1-Methylxanthine	166.049	HMDB0010738	80220
2450	8	M-H	1-	HMDB0001886	0.769648	HMDB0001886	HMDB	3-Methylxanthine	166.049	HMDB0001886	70639
2450	9	M-H	1-	HMDB0000867	0.691086	HMDB0000867	HMDB	Ribonic acid	166.048	HMDB0000867	5460677
2450	10	M-H	1-	HMDB0002334	0.645991	HMDB0002334	HMDB	Benzoquinoneacetic acid	166.027	HMDB0002334	21252288
2450	11	M-H	1-	HMDB0061917	0.633676	HMDB0061917	HMDB	Terephthalate	166.027	HMDB0061917
2450	11	M-H	1-	HMDB0002428	0.633676	HMDB0002428	HMDB	Terephthalic acid	166.027	HMDB0002428	7489
2450	12	M-H	1-	HMDB0060412	0.101057	HMDB0060412	HMDB	6-Methylmercaptopurine	166.031	HMDB0060412	5778
2450	13	M-H	1-	HMDB0001991	0.0511409	HMDB0001991	HMDB	7-Methylxanthine	166.049	HMDB0001991	68374
2450	14	M-H	1-	HMDB0000539	-0.744652	HMDB0000539	HMDB	Arabinonic acid	166.048	HMDB0000539	122045
2450	14	M-H	1-	HMDB0060256	-0.744652	HMDB0060256	HMDB	L-Xylonate	166.048	HMDB0060256	6971043
2450	14	M-H	1-	HMDB0059750	-0.744652	HMDB0059750	HMDB	2,3,4,5-Tetrahydroxypentanoic acid	166.048	HMDB0059750	10264
2450	14	M-H	1-	HMDB0060255	-0.744652	HMDB0060255	HMDB	L-Lyxonate	166.048	HMDB0060255	10264
2455	1	M-H	1-	HMDB0004586	2.68431	HMDB0004586	HMDB	Perillic acid	166.099	HMDB0004586	1256
2455	2	M-H	1-	HMDB0032062	2.37202	HMDB0032062	HMDB	2-tert-Butyl-1,4-benzenediol	166.099	HMDB0032062	16043
2455	3	M-H	1-	HMDB0034294	2.23317	HMDB0034294	HMDB	1,3,11-Tridecatriene-5,7,9-triyne	166.078	HMDB0034294	6442567
2455	4	M-H	1-	HMDB0039104	2.22169	HMDB0039104	HMDB	(3E,5Z)-1,3,5-Tridecatriene-7,9,11-triyne	166.078	HMDB0039104	5322029
2455	5	M-H	1-	HMDB0030252	2.16579	HMDB0030252	HMDB	Limonene aldehyde	166.136	HMDB0030252	110923
2455	6	M-H	1-	HMDB0032537	2.15897	HMDB0032537	HMDB	trans-2-trans-4-Nonadiene	166.172	HMDB0032537	5358327
2455	7	M-H	1-	HMDB0031860	2.15748	HMDB0031860	HMDB	2-Methoxy-3-(2-methylpropyl)pyrazine	166.111	HMDB0031860	32594
2455	8	M-H	1-	HMDB0032540	2.15121	HMDB0032540	HMDB	2,6,6-Trimethyl-1-cyclohexen-1-acetaldehyde	166.136	HMDB0032540	61124
2455	9	M-H	1-	HMDB0038183	2.14242	HMDB0038183	HMDB	3-(4-Methyl-3-pentenyl)thiophene	166.082	HMDB0038183	566107
2455	10	M-H	1-	HMDB0033546	2.12733	HMDB0033546	HMDB	2,5-Undecadienal	166.136	HMDB0033546	44177175
2455	11	M-H	1-	HMDB0032135	2.10978	HMDB0032135	HMDB	2-Methoxy-4-propylphenol	166.099	HMDB0032135	17739
2455	12	M-H	1-	HMDB0031359	2.10783	HMDB0031359	HMDB	2,4-Undecadienal	166.136	HMDB0031359	5367531
2455	13	M-H	1-	HMDB0032462	2.10317	HMDB0032462	HMDB	Pentyl 2-furyl ketone	166.099	HMDB0032462	61738
2455	14	M-H	1-	HMDB0036084	2.06901	HMDB0036084	HMDB	Isomintlactone	166.099	HMDB0036084	94349
2455	15	M-H	1-	HMDB0035063	2.06364	HMDB0035063	HMDB	Epinepetalactone	166.099	HMDB0035063	92770
2455	16	M-H	1-	HMDB0037044	2.06268	HMDB0037044	HMDB	Rotundifolone	166.099	HMDB0037044	61942
2455	17	M-H	1-	HMDB0036879	2.05463	HMDB0036879	HMDB	1,2:3,4-Diepoxy-p-menth-8-ene	166.099	HMDB0036879	14414154
2455	18	M-H	1-	HMDB0031565	2.00941	HMDB0031565	HMDB	Dihydrojasmone	166.136	HMDB0031565	62378
2455	19	M-H	1-	HMDB0032933	2.00572	HMDB0032933	HMDB	2-Methoxy-3-(1-methylpropyl)pyrazine	166.111	HMDB0032933	520098
2455	20	M-H	1-	HMDB0037011	1.97523	HMDB0037011	HMDB	5-Hydroxy-p-mentha-6,8-dien-2-one	166.099	HMDB0037011	14379178
2455	21	M-H	1-	HMDB0035328	1.93682	HMDB0035328	HMDB	Perilla ketone	166.099	HMDB0035328	68381
2455	22	M-H	1-	HMDB0039382	1.91748	HMDB0039382	HMDB	(1xi,4xi,6xi)-Carvone oxide	166.099	HMDB0039382	100031
2455	23	M-H	1-	HMDB0040176	1.74011	HMDB0040176	HMDB	4-Ethyl-1,2-dimethoxybenzene	166.099	HMDB0040176	79990
2455	24	M-H	1-	HMDB0031085	1.64017	HMDB0031085	HMDB	6-Pentyl-2H-pyran-2-one	166.099	HMDB0031085	33960
2455	25	M-H	1-	HMDB0032615	1.59247	HMDB0032615	HMDB	1,1-Dimethoxy-2-phenylethane	166.099	HMDB0032615	60995
2455	26	M-H	1-	HMDB0034922	1.52852	HMDB0034922	HMDB	alpha-Teresantalic acid	166.099	HMDB0034922	5321816
2455	27	M-H	1-	HMDB0036042	1.4441	HMDB0036042	HMDB	Marmelolactone A	166.099	HMDB0036042
2455	28	M-H	1-	HMDB0029742	1.41615	HMDB0029742	HMDB	3-Isopropyl-2-methoxy-5-methylpyrazine	166.111	HMDB0029742	15590168
2455	29	M-H	1-	HMDB0029691	1.40834	HMDB0029691	HMDB	Wine lactone	166.099	HMDB0029691	6427076
2455	30	M-H	1-	HMDB0061817	1.38343	HMDB0061817	HMDB	1,1'-Ethylidenebis-cyclopentane	166.172	HMDB0061817	301115
2455	31	M-H	1-	HMDB0041000	1.33238	HMDB0041000	HMDB	Karahana lactone	166.099	HMDB0041000	72978332
2455	32	M-H	1-	HMDB0031728	1.31725	HMDB0031728	HMDB	2-Hexylidenecyclopentanone	166.136	HMDB0031728	6153869
2455	33	M-H	1-	HMDB0037012	1.28307	HMDB0037012	HMDB	2-Hydroxy-p-mentha-1,8-dien-6-one	166.099	HMDB0037012	380816
2455	34	M-H	1-	HMDB0036190	1.17797	HMDB0036190	HMDB	2-Heptylfuran	166.136	HMDB0036190	19603
2455	35	M-H	1-	HMDB0029862	0.889202	HMDB0029862	HMDB	Cyromazine	166.097	HMDB0029862	47866
2455	36	M-H	1-	HMDB0036815	0.595057	HMDB0036815	HMDB	Norecasantalol	166.136	HMDB0036815
2455	37	M-H	1-	HMDB0030002	0.590039	HMDB0030002	HMDB	(-)-Nopol	166.136	HMDB0030002	31408
2455	38	M-H	1-	HMDB0036878	0.562239	HMDB0036878	HMDB	1,4-Epidioxy-p-mentha-2,8-diene	166.099	HMDB0036878	14414153
2455	39	M-H	1-	HMDB0035235	-0.0354142	HMDB0035235	HMDB	2,4,7-Decatrienoic acid	166.099	HMDB0035235	18916326
2455	40	M-H	1-	HMDB0041584	-0.158813	HMDB0041584	HMDB	3-Hydroxy-p-mentha-1,8-dien-7-al	166.099	HMDB0041584	85247137
2455	41	M-H	1-	HMDB0061818	-0.216994	HMDB0061818	HMDB	(E,Z)-2,4-Dodecadiene	166.172	HMDB0061818	5365771
2455	42	M-H	1-	HMDB0062603	-0.607674	HMDB0062603	HMDB	2-(4-methoxyphenyl)propan-2-ol	166.099	HMDB0062603	81930
2455	43	M-H	1-	HMDB0041500	-1.21191	HMDB0041500	HMDB	1-Deoxy-D-glucitol	166.084	HMDB0041500	3429
2524	1	M-H	1-	HMDB0035156	2.56474	HMDB0035156	HMDB	Neryl formate	182.131	HMDB0035156	5354882
2524	2	M-H	1-	HMDB0038245	2.56367	HMDB0038245	HMDB	Bornyl formate	182.131	HMDB0038245	518472
2524	3	M-H	1-	HMDB0125533	2.51734	HMDB0125533	HMDB	3-(3,5-dihydroxyphenyl)propanoic acid	182.058	HMDB0125533
2524	4	M-H	1-	HMDB0000423	2.34754	HMDB0000423	HMDB	3,4-Dihydroxyhydrocinnamic acid	182.058	HMDB0000423	348154
2524	5	M-H	1-	HMDB0032050	2.21267	HMDB0032050	HMDB	alpha-Terpineol formate	182.131	HMDB0032050	16537
2524	6	M-H	1-	HMDB0134042	2.0421	HMDB0134042	HMDB	3-(2,3-dihydroxyphenyl)propanoic acid	182.058	HMDB0134042
2524	7	M-H	1-	HMDB0038354	2.00721	HMDB0038354	HMDB	2-Ethoxy-4-(methoxymethyl)phenol	182.094	HMDB0038354	6453284
2524	8	M-H	1-	HMDB0038181	1.99621	HMDB0038181	HMDB	Peperinic acid	182.094	HMDB0038181	156203
2524	9	M-H	1-	HMDB0038068	1.94407	HMDB0038068	HMDB	(3E,6Z)-Nonadien-1-yl acetate	182.131	HMDB0038068	71587638
2524	10	M-H	1-	HMDB0029456	1.91803	HMDB0029456	HMDB	Amyl 2-furoate	182.094	HMDB0029456	74008
2524	11	M-H	1-	HMDB0033394	1.90555	HMDB0033394	HMDB	4-Ethyl-2,6-dimethoxyphenol	182.094	HMDB0033394	61712
2524	12	M-H	1-	HMDB0030006	1.89785	HMDB0030006	HMDB	2,2,7,7-Tetramethyl-1,6-dioxaspiro[4.4]non-3-ene	182.131	HMDB0030006	10899299
2524	13	M-H	1-	HMDB0059802	1.84255	HMDB0059802	HMDB	3-Hydroxyfluorene	182.073	HMDB0059802	96088
2524	14	M-H	1-	HMDB0013163	1.84251	HMDB0013163	HMDB	2-Hydroxyfluorene	182.073	HMDB0013163	75547
2524	15	M-H	1-	HMDB0002643	1.82725	HMDB0002643	HMDB	3-(3-Hydroxyphenyl)-3-hydroxypropanoic acid	182.058	HMDB0002643	102959
2524	16	M-H	1-	HMDB0001973	1.82581	HMDB0001973	HMDB	9-Methyluric acid	182.044	HMDB0001973	108714
2524	17	M-H	1-	HMDB0037641	1.56451	HMDB0037641	HMDB	4-(Ethoxymethyl)-2-methoxyphenol	182.094	HMDB0037641	61586
2524	18	M-H	1-	HMDB0036522	1.48658	HMDB0036522	HMDB	Verimol J	182.094	HMDB0036522	10655013
2524	19	M-H	1-	HMDB0059803	1.42724	HMDB0059803	HMDB	9-Hydroxyfluorene	182.073	HMDB0059803	74318
2524	20	M-H	1-	HMDB0030424	1.33589	HMDB0030424	HMDB	Linalyl formate	182.131	HMDB0030424	61040
2524	21	M-H	1-	HMDB0032463	1.32644	HMDB0032463	HMDB	5-Pentyl-3h-furan-2-one	182.131	HMDB0032463	9855656
2524	22	M-H	1-	HMDB0036215	1.20022	HMDB0036215	HMDB	Ethyl octynecarboxylate	182.131	HMDB0036215	61451
2524	23	M-H	1-	HMDB0038005	1.18605	HMDB0038005	HMDB	xi-2-Hexyl-5-methyl-3(2H)-furanone	182.131	HMDB0038005	566912
2524	24	M-H	1-	HMDB0037388	1.07957	HMDB0037388	HMDB	Tsibulin 2	182.131	HMDB0037388	14391671
2524	25	M-H	1-	HMDB0029273	1.07373	HMDB0029273	HMDB	2,6-Dimethoxybenzoic acid	182.058	HMDB0029273	15109
2524	26	M-H	1-	HMDB0059891	1.06677	HMDB0059891	HMDB	Isoamyl 2-furoate	182.094	HMDB0059891	69203
2524	27	M-H	1-	HMDB0059816	1.03582	HMDB0059816	HMDB	Methyl geranate	182.131	HMDB0059816	5365910
2524	28	M-H	1-	HMDB0000118	1.02404	HMDB0000118	HMDB	Homovanillic acid	182.058	HMDB0000118	1738
2524	29	M-H	1-	HMDB0035196	1.01313	HMDB0035196	HMDB	Harman	182.084	HMDB0035196	5281404
2524	30	M-H	1-	HMDB0000755	0.863387	HMDB0000755	HMDB	Hydroxyphenyllactic acid	182.058	HMDB0000755	9378
2524	31	M-H	1-	HMDB0037274	0.837198	HMDB0037274	HMDB	Maltol propionate	182.058	HMDB0037274	110543
2524	32	M-H	1-	HMDB0034708	0.800982	HMDB0034708	HMDB	Methyl 4,8-decadienoate	182.131	HMDB0034708
2524	33	M-H	1-	HMDB0014989	0.722044	HMDB0014989	HMDB	Dacarbazine	182.092	HMDB0014989
2524	34	M-H	1-	HMDB0033624	0.680945	HMDB0033624	HMDB	(Â±)-2-Hydroxy-3-(2-hydroxyphenyl)propanoic acid	182.058	HMDB0033624	3083977
2524	35	M-H	1-	HMDB0059763	0.678921	HMDB0059763	HMDB	3,4-Dimethoxybenzoic acid	182.058	HMDB0059763	7121
2524	36	M-H	1-	HMDB0037829	0.670924	HMDB0037829	HMDB	6-(3-Hexenyl)tetrahydro-2H-pyran-2-one	182.131	HMDB0037829	20846226
2524	37	M-H	1-	HMDB0001970	0.582015	HMDB0001970	HMDB	3-Methyluric acid	182.044	HMDB0001970	11804
2524	38	M-H	1-	HMDB0240266	0.562307	HMDB0240266	HMDB	Methyl vanillate	182.058	HMDB0240266
2524	39	M-H	1-	HMDB0060624	0.499972	HMDB0060624	HMDB	Ethionamide sulphoxide	182.051	HMDB0060624
2524	40	M-H	1-	HMDB0032607	0.465337	HMDB0032607	HMDB	(Â±)-threo-Anethole glycol	182.094	HMDB0032607	3016654
2524	41	M-H	1-	HMDB0038279	0.45626	HMDB0038279	HMDB	cis-3-Hexenyl tiglate	182.131	HMDB0038279	15461361
2524	42	M-H	1-	HMDB0029646	0.271413	HMDB0029646	HMDB	2',6'-Dihydroxy-4'-methoxyacetophenone	182.058	HMDB0029646	24135
2524	43	M-H	1-	HMDB0000765	0.245871	HMDB0000765	HMDB	Mannitol	182.079	HMDB0000765	6251
2524	43	M-H	1-	HMDB0000247	0.245871	HMDB0000247	HMDB	Sorbitol	182.079	HMDB0000247	5780
2524	43	M-H	1-	HMDB0011632	0.245871	HMDB0011632	HMDB	L-Iditol	182.079	HMDB0011632	5460044
2524	44	M-H	1-	HMDB0037727	0.227289	HMDB0037727	HMDB	Furfuryl pentanoate	182.094	HMDB0037727	61955
2524	45	M-H	1-	HMDB0039874	0.199735	HMDB0039874	HMDB	Furfuryl isovalerate	182.094	HMDB0039874	61658
2524	46	M-H	1-	HMDB0036191	0.0468176	HMDB0036191	HMDB	4-Hydroxy-4-methyl-7-decenoic acid gamma-lactone	182.131	HMDB0036191	6436439
2524	47	M-H	1-	HMDB0000333	-0.0224349	HMDB0000333	HMDB	Isohomovanillic acid	182.058	HMDB0000333	160562
2524	48	M-H	1-	HMDB0032049	-0.0676624	HMDB0032049	HMDB	Benzophenone	182.073	HMDB0032049	3102
2524	49	M-H	1-	HMDB0062595	-0.0949567	HMDB0062595	HMDB	Meta-hydroxyphenylhydracrylic Acid	182.058	HMDB0062595	22600106
2524	50	M-H	1-	HMDB0003099	-0.465885	HMDB0003099	HMDB	1-Methyluric acid	182.044	HMDB0003099	69726
2524	51	M-H	1-	HMDB0011107	-0.511558	HMDB0011107	HMDB	7-Methyluric acid	182.044	HMDB0011107	69160
2524	52	M-H	1-	HMDB0040595	-0.665547	HMDB0040595	HMDB	Allyl cyclohexylacetate	182.131	HMDB0040595	22034852
2524	53	M-H	1-	HMDB0004061	-0.767078	HMDB0004061	HMDB	3-Methoxy-4-hydroxyphenylglycolaldehyde	182.058	HMDB0004061	440729
2524	54	M-H	1-	HMDB0029232	-0.868871	HMDB0029232	HMDB	3-Hydroxyphenyllactate	182.058	HMDB0029232	265740
2524	55	M-H	1-	HMDB0034730	-1.15021	HMDB0034730	HMDB	Methyl (2E,4Z)-decadienoate	182.131	HMDB0034730	6436336
2524	56	M-H	1-	HMDB0041270	-1.56164	HMDB0041270	HMDB	2',4'-Dihydroxy-6'-methoxyacetophenone	182.058	HMDB0041270	10965145
2525	1	M-H	1-	HMDB0033394	2.72164	HMDB0033394	HMDB	4-Ethyl-2,6-dimethoxyphenol	182.094	HMDB0033394	61712
2525	2	M-H	1-	HMDB0032050	2.6564	HMDB0032050	HMDB	alpha-Terpineol formate	182.131	HMDB0032050	16537
2525	3	M-H	1-	HMDB0029456	2.48769	HMDB0029456	HMDB	Amyl 2-furoate	182.094	HMDB0029456	74008
2525	4	M-H	1-	HMDB0059891	2.47832	HMDB0059891	HMDB	Isoamyl 2-furoate	182.094	HMDB0059891	69203
2525	5	M-H	1-	HMDB0037274	2.45656	HMDB0037274	HMDB	Maltol propionate	182.058	HMDB0037274	110543
2525	6	M-H	1-	HMDB0038245	2.44419	HMDB0038245	HMDB	Bornyl formate	182.131	HMDB0038245	518472
2525	7	M-H	1-	HMDB0134042	2.41393	HMDB0134042	HMDB	3-(2,3-dihydroxyphenyl)propanoic acid	182.058	HMDB0134042
2525	8	M-H	1-	HMDB0000423	2.36187	HMDB0000423	HMDB	3,4-Dihydroxyhydrocinnamic acid	182.058	HMDB0000423	348154
2525	9	M-H	1-	HMDB0125533	2.32712	HMDB0125533	HMDB	3-(3,5-dihydroxyphenyl)propanoic acid	182.058	HMDB0125533
2525	10	M-H	1-	HMDB0013163	2.31324	HMDB0013163	HMDB	2-Hydroxyfluorene	182.073	HMDB0013163	75547
2525	11	M-H	1-	HMDB0059802	2.30628	HMDB0059802	HMDB	3-Hydroxyfluorene	182.073	HMDB0059802	96088
2525	12	M-H	1-	HMDB0030006	2.27278	HMDB0030006	HMDB	2,2,7,7-Tetramethyl-1,6-dioxaspiro[4.4]non-3-ene	182.131	HMDB0030006	10899299
2525	13	M-H	1-	HMDB0035156	2.26788	HMDB0035156	HMDB	Neryl formate	182.131	HMDB0035156	5354882
2525	14	M-H	1-	HMDB0032463	2.21017	HMDB0032463	HMDB	5-Pentyl-3h-furan-2-one	182.131	HMDB0032463	9855656
2525	15	M-H	1-	HMDB0240266	2.16019	HMDB0240266	HMDB	Methyl vanillate	182.058	HMDB0240266
2525	16	M-H	1-	HMDB0038181	2.13821	HMDB0038181	HMDB	Peperinic acid	182.094	HMDB0038181	156203
2525	17	M-H	1-	HMDB0037388	2.07867	HMDB0037388	HMDB	Tsibulin 2	182.131	HMDB0037388	14391671
2525	18	M-H	1-	HMDB0001973	2.06529	HMDB0001973	HMDB	9-Methyluric acid	182.044	HMDB0001973	108714
2525	19	M-H	1-	HMDB0032607	2.01577	HMDB0032607	HMDB	(Â±)-threo-Anethole glycol	182.094	HMDB0032607	3016654
2525	20	M-H	1-	HMDB0038354	2.0004	HMDB0038354	HMDB	2-Ethoxy-4-(methoxymethyl)phenol	182.094	HMDB0038354	6453284
2525	21	M-H	1-	HMDB0030424	1.96177	HMDB0030424	HMDB	Linalyl formate	182.131	HMDB0030424	61040
2525	22	M-H	1-	HMDB0000118	1.95456	HMDB0000118	HMDB	Homovanillic acid	182.058	HMDB0000118	1738
2525	23	M-H	1-	HMDB0059816	1.94433	HMDB0059816	HMDB	Methyl geranate	182.131	HMDB0059816	5365910
2525	24	M-H	1-	HMDB0039874	1.93012	HMDB0039874	HMDB	Furfuryl isovalerate	182.094	HMDB0039874	61658
2525	25	M-H	1-	HMDB0059803	1.91507	HMDB0059803	HMDB	9-Hydroxyfluorene	182.073	HMDB0059803	74318
2525	26	M-H	1-	HMDB0037829	1.89818	HMDB0037829	HMDB	6-(3-Hexenyl)tetrahydro-2H-pyran-2-one	182.131	HMDB0037829	20846226
2525	27	M-H	1-	HMDB0038005	1.8789	HMDB0038005	HMDB	xi-2-Hexyl-5-methyl-3(2H)-furanone	182.131	HMDB0038005	566912
2525	28	M-H	1-	HMDB0038068	1.86756	HMDB0038068	HMDB	(3E,6Z)-Nonadien-1-yl acetate	182.131	HMDB0038068	71587638
2525	29	M-H	1-	HMDB0002643	1.84403	HMDB0002643	HMDB	3-(3-Hydroxyphenyl)-3-hydroxypropanoic acid	182.058	HMDB0002643	102959
2525	30	M-H	1-	HMDB0038279	1.79088	HMDB0038279	HMDB	cis-3-Hexenyl tiglate	182.131	HMDB0038279	15461361
2525	31	M-H	1-	HMDB0000755	1.78744	HMDB0000755	HMDB	Hydroxyphenyllactic acid	182.058	HMDB0000755	9378
2525	32	M-H	1-	HMDB0036191	1.75349	HMDB0036191	HMDB	4-Hydroxy-4-methyl-7-decenoic acid gamma-lactone	182.131	HMDB0036191	6436439
2525	33	M-H	1-	HMDB0037727	1.73749	HMDB0037727	HMDB	Furfuryl pentanoate	182.094	HMDB0037727	61955
2525	34	M-H	1-	HMDB0034708	1.61324	HMDB0034708	HMDB	Methyl 4,8-decadienoate	182.131	HMDB0034708
2525	35	M-H	1-	HMDB0037641	1.53684	HMDB0037641	HMDB	4-(Ethoxymethyl)-2-methoxyphenol	182.094	HMDB0037641	61586
2525	36	M-H	1-	HMDB0035196	1.53449	HMDB0035196	HMDB	Harman	182.084	HMDB0035196	5281404
2525	37	M-H	1-	HMDB0033624	1.49199	HMDB0033624	HMDB	(Â±)-2-Hydroxy-3-(2-hydroxyphenyl)propanoic acid	182.058	HMDB0033624	3083977
2525	38	M-H	1-	HMDB0029273	1.4316	HMDB0029273	HMDB	2,6-Dimethoxybenzoic acid	182.058	HMDB0029273	15109
2525	39	M-H	1-	HMDB0036522	1.40781	HMDB0036522	HMDB	Verimol J	182.094	HMDB0036522	10655013
2525	40	M-H	1-	HMDB0036215	1.30234	HMDB0036215	HMDB	Ethyl octynecarboxylate	182.131	HMDB0036215	61451
2525	41	M-H	1-	HMDB0059763	1.29475	HMDB0059763	HMDB	3,4-Dimethoxybenzoic acid	182.058	HMDB0059763	7121
2525	42	M-H	1-	HMDB0060624	0.93968	HMDB0060624	HMDB	Ethionamide sulphoxide	182.051	HMDB0060624
2525	43	M-H	1-	HMDB0040595	0.902014	HMDB0040595	HMDB	Allyl cyclohexylacetate	182.131	HMDB0040595	22034852
2525	44	M-H	1-	HMDB0011107	0.760644	HMDB0011107	HMDB	7-Methyluric acid	182.044	HMDB0011107	69160
2525	45	M-H	1-	HMDB0000765	0.600753	HMDB0000765	HMDB	Mannitol	182.079	HMDB0000765	6251
2525	45	M-H	1-	HMDB0011632	0.600753	HMDB0011632	HMDB	L-Iditol	182.079	HMDB0011632	5460044
2525	45	M-H	1-	HMDB0000247	0.600753	HMDB0000247	HMDB	Sorbitol	182.079	HMDB0000247	5780
2525	46	M-H	1-	HMDB0032049	0.5496	HMDB0032049	HMDB	Benzophenone	182.073	HMDB0032049	3102
2525	47	M-H	1-	HMDB0001970	0.422491	HMDB0001970	HMDB	3-Methyluric acid	182.044	HMDB0001970	11804
2525	48	M-H	1-	HMDB0003099	0.245025	HMDB0003099	HMDB	1-Methyluric acid	182.044	HMDB0003099	69726
2525	49	M-H	1-	HMDB0014989	0.148641	HMDB0014989	HMDB	Dacarbazine	182.092	HMDB0014989
2525	50	M-H	1-	HMDB0034730	-0.0603404	HMDB0034730	HMDB	Methyl (2E,4Z)-decadienoate	182.131	HMDB0034730	6436336
2525	51	M-H	1-	HMDB0062595	-0.155887	HMDB0062595	HMDB	Meta-hydroxyphenylhydracrylic Acid	182.058	HMDB0062595	22600106
2525	52	M-H	1-	HMDB0000333	-0.365009	HMDB0000333	HMDB	Isohomovanillic acid	182.058	HMDB0000333	160562
2525	53	M-H	1-	HMDB0004061	-0.433472	HMDB0004061	HMDB	3-Methoxy-4-hydroxyphenylglycolaldehyde	182.058	HMDB0004061	440729
2525	54	M-H	1-	HMDB0029646	-0.676488	HMDB0029646	HMDB	2',6'-Dihydroxy-4'-methoxyacetophenone	182.058	HMDB0029646	24135
2525	55	M-H	1-	HMDB0029232	-0.91082	HMDB0029232	HMDB	3-Hydroxyphenyllactate	182.058	HMDB0029232	265740
2525	56	M-H	1-	HMDB0038079	-0.938631	HMDB0038079	HMDB	(2E,6Z)-2,6-Nonadien-1-Yl acetate	182.131	HMDB0038079
2525	57	M-H	1-	HMDB0041270	-2.50196	HMDB0041270	HMDB	2',4'-Dihydroxy-6'-methoxyacetophenone	182.058	HMDB0041270	10965145
2661	1	M-H	1-	HMDB0013195	1.75365	HMDB0013195	HMDB	4-Aminobiphenyl	169.089	HMDB0013195	7102
2661	2	M-H	1-	HMDB0000479	0.5752	HMDB0000479	HMDB	3-Methylhistidine	169.085	HMDB0000479	64969
2661	3	M-H	1-	HMDB0000001	0.493681	HMDB0000001	HMDB	1-Methylhistidine	169.085	HMDB0000001	92105
2661	4	M-H	1-	HMDB0032562	0.478205	HMDB0032562	HMDB	Diphenylamine	169.089	HMDB0032562	11487
2661	5	M-H	1-	HMDB0040108	0.409066	HMDB0040108	HMDB	2-(1-Methylethyl)-4-propylthiazole	169.093	HMDB0040108	54281113
2661	6	M-H	1-	HMDB0040081	0.192194	HMDB0040081	HMDB	4-Ethyl-5-methyl-2-(1-methylethyl)thiazole	169.093	HMDB0040081	593048
2661	7	M-H	1-	HMDB0038321	0.169387	HMDB0038321	HMDB	Homoarecoline	169.11	HMDB0038321	34167
2661	8	M-H	1-	HMDB0040106	0.0927568	HMDB0040106	HMDB	4-Methyl-2-pentylthiazole	169.093	HMDB0040106	55295883
2661	9	M-H	1-	HMDB0040107	-0.139759	HMDB0040107	HMDB	2,4-Dipropylthiazole	169.093	HMDB0040107	588182
2661	10	M-H	1-	HMDB0040065	-0.203697	HMDB0040065	HMDB	4-Butyl-5-ethylthiazole	169.093	HMDB0040065	55296252
2661	11	M-H	1-	HMDB0040066	-0.301316	HMDB0040066	HMDB	5-Butyl-4-ethylthiazole	169.093	HMDB0040066	55296251
2661	12	M-H	1-	HMDB0040082	-0.767915	HMDB0040082	HMDB	5-Ethyl-4-methyl-2-(1-methylethyl)thiazole	169.093	HMDB0040082	3085038
2661	13	M-H	1-	HMDB0040098	-0.945082	HMDB0040098	HMDB	2,5-Dipropylthiazole	169.093	HMDB0040098	588151
2661	14	M-H	1-	HMDB0040079	-0.989489	HMDB0040079	HMDB	4-Ethyl-5-methyl-2-propylthiazole	169.093	HMDB0040079	86065161
2661	15	M-H	1-	HMDB0040077	-1.11554	HMDB0040077	HMDB	4-Ethyl-2-methyl-5-propylthiazole	169.093	HMDB0040077	587855
2661	16	M-H	1-	HMDB0040080	-1.44916	HMDB0040080	HMDB	5-Ethyl-4-methyl-2-propylthiazole	169.093	HMDB0040080	588185
2661	17	M-H	1-	HMDB0040099	-1.61986	HMDB0040099	HMDB	5-Methyl-2-pentylthiazole	169.093	HMDB0040099	55296073
2661	18	M-H	1-	HMDB0040078	-1.9061	HMDB0040078	HMDB	5-Ethyl-2-methyl-4-propylthiazole	169.093	HMDB0040078	588155
2661	19	M-H	1-	HMDB0040076	-2.42021	HMDB0040076	HMDB	4-Butyl-2,5-dimethylthiazole	169.093	HMDB0040076	581380
2686	1	M-H	1-	HMDB0029456	3.07812	HMDB0029456	HMDB	Amyl 2-furoate	182.094	HMDB0029456	74008
2686	2	M-H	1-	HMDB0000423	3.04367	HMDB0000423	HMDB	3,4-Dihydroxyhydrocinnamic acid	182.058	HMDB0000423	348154
2686	3	M-H	1-	HMDB0033394	3.01224	HMDB0033394	HMDB	4-Ethyl-2,6-dimethoxyphenol	182.094	HMDB0033394	61712
2686	4	M-H	1-	HMDB0059891	2.96189	HMDB0059891	HMDB	Isoamyl 2-furoate	182.094	HMDB0059891	69203
2686	5	M-H	1-	HMDB0134042	2.94819	HMDB0134042	HMDB	3-(2,3-dihydroxyphenyl)propanoic acid	182.058	HMDB0134042
2686	6	M-H	1-	HMDB0030424	2.87162	HMDB0030424	HMDB	Linalyl formate	182.131	HMDB0030424	61040
2686	7	M-H	1-	HMDB0037388	2.83697	HMDB0037388	HMDB	Tsibulin 2	182.131	HMDB0037388	14391671
2686	8	M-H	1-	HMDB0125533	2.80546	HMDB0125533	HMDB	3-(3,5-dihydroxyphenyl)propanoic acid	182.058	HMDB0125533
2686	9	M-H	1-	HMDB0059802	2.79394	HMDB0059802	HMDB	3-Hydroxyfluorene	182.073	HMDB0059802	96088
2686	10	M-H	1-	HMDB0013163	2.79388	HMDB0013163	HMDB	2-Hydroxyfluorene	182.073	HMDB0013163	75547
2686	11	M-H	1-	HMDB0032050	2.77488	HMDB0032050	HMDB	alpha-Terpineol formate	182.131	HMDB0032050	16537
2686	12	M-H	1-	HMDB0038005	2.68831	HMDB0038005	HMDB	xi-2-Hexyl-5-methyl-3(2H)-furanone	182.131	HMDB0038005	566912
2686	13	M-H	1-	HMDB0037727	2.58484	HMDB0037727	HMDB	Furfuryl pentanoate	182.094	HMDB0037727	61955
2686	14	M-H	1-	HMDB0039874	2.56084	HMDB0039874	HMDB	Furfuryl isovalerate	182.094	HMDB0039874	61658
2686	15	M-H	1-	HMDB0038245	2.49192	HMDB0038245	HMDB	Bornyl formate	182.131	HMDB0038245	518472
2686	16	M-H	1-	HMDB0030006	2.44053	HMDB0030006	HMDB	2,2,7,7-Tetramethyl-1,6-dioxaspiro[4.4]non-3-ene	182.131	HMDB0030006	10899299
2686	17	M-H	1-	HMDB0032607	2.37656	HMDB0032607	HMDB	(Â±)-threo-Anethole glycol	182.094	HMDB0032607	3016654
2686	18	M-H	1-	HMDB0000118	2.3743	HMDB0000118	HMDB	Homovanillic acid	182.058	HMDB0000118	1738
2686	19	M-H	1-	HMDB0029273	2.35812	HMDB0029273	HMDB	2,6-Dimethoxybenzoic acid	182.058	HMDB0029273	15109
2686	20	M-H	1-	HMDB0038279	2.27871	HMDB0038279	HMDB	cis-3-Hexenyl tiglate	182.131	HMDB0038279	15461361
2686	21	M-H	1-	HMDB0035156	2.20916	HMDB0035156	HMDB	Neryl formate	182.131	HMDB0035156	5354882
2686	22	M-H	1-	HMDB0038181	2.19696	HMDB0038181	HMDB	Peperinic acid	182.094	HMDB0038181	156203
2686	23	M-H	1-	HMDB0037641	2.19013	HMDB0037641	HMDB	4-(Ethoxymethyl)-2-methoxyphenol	182.094	HMDB0037641	61586
2686	24	M-H	1-	HMDB0038354	2.17676	HMDB0038354	HMDB	2-Ethoxy-4-(methoxymethyl)phenol	182.094	HMDB0038354	6453284
2686	25	M-H	1-	HMDB0240266	2.13929	HMDB0240266	HMDB	Methyl vanillate	182.058	HMDB0240266
2686	26	M-H	1-	HMDB0038068	1.99157	HMDB0038068	HMDB	(3E,6Z)-Nonadien-1-yl acetate	182.131	HMDB0038068	71587638
2686	27	M-H	1-	HMDB0037829	1.86585	HMDB0037829	HMDB	6-(3-Hexenyl)tetrahydro-2H-pyran-2-one	182.131	HMDB0037829	20846226
2686	28	M-H	1-	HMDB0059816	1.84169	HMDB0059816	HMDB	Methyl geranate	182.131	HMDB0059816	5365910
2686	29	M-H	1-	HMDB0032463	1.71801	HMDB0032463	HMDB	5-Pentyl-3h-furan-2-one	182.131	HMDB0032463	9855656
2686	30	M-H	1-	HMDB0034708	1.65615	HMDB0034708	HMDB	Methyl 4,8-decadienoate	182.131	HMDB0034708
2686	31	M-H	1-	HMDB0036522	1.65013	HMDB0036522	HMDB	Verimol J	182.094	HMDB0036522	10655013
2686	32	M-H	1-	HMDB0000755	1.63953	HMDB0000755	HMDB	Hydroxyphenyllactic acid	182.058	HMDB0000755	9378
2686	33	M-H	1-	HMDB0037274	1.58543	HMDB0037274	HMDB	Maltol propionate	182.058	HMDB0037274	110543
2686	34	M-H	1-	HMDB0036215	1.52516	HMDB0036215	HMDB	Ethyl octynecarboxylate	182.131	HMDB0036215	61451
2686	35	M-H	1-	HMDB0033624	1.4917	HMDB0033624	HMDB	(Â±)-2-Hydroxy-3-(2-hydroxyphenyl)propanoic acid	182.058	HMDB0033624	3083977
2686	36	M-H	1-	HMDB0002643	1.46888	HMDB0002643	HMDB	3-(3-Hydroxyphenyl)-3-hydroxypropanoic acid	182.058	HMDB0002643	102959
2686	37	M-H	1-	HMDB0059803	1.38053	HMDB0059803	HMDB	9-Hydroxyfluorene	182.073	HMDB0059803	74318
2686	38	M-H	1-	HMDB0000333	1.17739	HMDB0000333	HMDB	Isohomovanillic acid	182.058	HMDB0000333	160562
2686	39	M-H	1-	HMDB0059763	1.04392	HMDB0059763	HMDB	3,4-Dimethoxybenzoic acid	182.058	HMDB0059763	7121
2686	40	M-H	1-	HMDB0036191	1.02109	HMDB0036191	HMDB	4-Hydroxy-4-methyl-7-decenoic acid gamma-lactone	182.131	HMDB0036191	6436439
2686	41	M-H	1-	HMDB0035196	0.956249	HMDB0035196	HMDB	Harman	182.084	HMDB0035196	5281404
2686	42	M-H	1-	HMDB0032049	0.74381	HMDB0032049	HMDB	Benzophenone	182.073	HMDB0032049	3102
2686	43	M-H	1-	HMDB0029646	0.739764	HMDB0029646	HMDB	2',6'-Dihydroxy-4'-methoxyacetophenone	182.058	HMDB0029646	24135
2686	44	M-H	1-	HMDB0011632	0.724876	HMDB0011632	HMDB	L-Iditol	182.079	HMDB0011632	5460044
2686	44	M-H	1-	HMDB0000247	0.724876	HMDB0000247	HMDB	Sorbitol	182.079	HMDB0000247	5780
2686	44	M-H	1-	HMDB0000765	0.724876	HMDB0000765	HMDB	Mannitol	182.079	HMDB0000765	6251
2686	45	M-H	1-	HMDB0040595	0.341814	HMDB0040595	HMDB	Allyl cyclohexylacetate	182.131	HMDB0040595	22034852
2686	46	M-H	1-	HMDB0001973	0.0307979	HMDB0001973	HMDB	9-Methyluric acid	182.044	HMDB0001973	108714
2686	47	M-H	1-	HMDB0060624	-0.0721327	HMDB0060624	HMDB	Ethionamide sulphoxide	182.051	HMDB0060624
2686	48	M-H	1-	HMDB0034730	-0.162751	HMDB0034730	HMDB	Methyl (2E,4Z)-decadienoate	182.131	HMDB0034730	6436336
2686	49	M-H	1-	HMDB0014989	-0.252568	HMDB0014989	HMDB	Dacarbazine	182.092	HMDB0014989
2686	50	M-H	1-	HMDB0004061	-0.274662	HMDB0004061	HMDB	3-Methoxy-4-hydroxyphenylglycolaldehyde	182.058	HMDB0004061	440729
2686	51	M-H	1-	HMDB0062595	-0.376967	HMDB0062595	HMDB	Meta-hydroxyphenylhydracrylic Acid	182.058	HMDB0062595	22600106
2686	52	M-H	1-	HMDB0038079	-0.406253	HMDB0038079	HMDB	(2E,6Z)-2,6-Nonadien-1-Yl acetate	182.131	HMDB0038079
2686	53	M-H	1-	HMDB0029232	-0.485471	HMDB0029232	HMDB	3-Hydroxyphenyllactate	182.058	HMDB0029232	265740
2686	54	M-H	1-	HMDB0001970	-0.938425	HMDB0001970	HMDB	3-Methyluric acid	182.044	HMDB0001970	11804
2686	55	M-H	1-	HMDB0041270	-0.939268	HMDB0041270	HMDB	2',4'-Dihydroxy-6'-methoxyacetophenone	182.058	HMDB0041270	10965145
2686	56	M-H	1-	HMDB0003099	-1.44817	HMDB0003099	HMDB	1-Methyluric acid	182.044	HMDB0003099	69726
2686	57	M-H	1-	HMDB0011107	-1.95784	HMDB0011107	HMDB	7-Methyluric acid	182.044	HMDB0011107	69160
2691	1	M-H	1-	HMDB0059899	1.61766	HMDB0059899	HMDB	alpha-Methylstyrene	118.078	HMDB0059899	7407
2691	2	M-H	1-	HMDB0059837	1.46907	HMDB0059837	HMDB	Indane	118.078	HMDB0059837	10326
2691	3	M-H	1-	HMDB0029579	1.1175	HMDB0029579	HMDB	Diisopropyl sulfide	118.082	HMDB0029579	12264
2691	4	M-H	1-	HMDB0039806	0.684777	HMDB0039806	HMDB	1-Hexanethiol	118.082	HMDB0039806	8106
2691	5	M-H	1-	HMDB0031327	0.466555	HMDB0031327	HMDB	2-Butoxyethanol	118.099	HMDB0031327	8133
2691	6	M-H	1-	HMDB0031431	-0.327431	HMDB0031431	HMDB	Dipropyl sulfide	118.082	HMDB0031431	8118
2691	7	M-H	1-	HMDB0031644	-0.590997	HMDB0031644	HMDB	1,1-Diethoxyethane	118.099	HMDB0031644	7765
2691	8	M-H	1-	HMDB0031490	-0.756898	HMDB0031490	HMDB	(Â±)-1,5-Hexanediol	118.099	HMDB0031490	79126
2691	9	M-H	1-	HMDB0059740	-1.93383	HMDB0059740	HMDB	4-Methyl-1,2-dihydroxypentane	118.099	HMDB0059740	91171
2750	1	M-H	1-	HMDB0036087	2.89534	HMDB0036087	HMDB	(R)-p-Mentha-1,8-dien-7-ol	152.12	HMDB0036087	11788398
2750	1	M-H	1-	HMDB0003634	2.89534	HMDB0003634	HMDB	Perillyl alcohol	152.12	HMDB0003634	10819
2750	1	M-H	1-	HMDB0036088	2.89534	HMDB0036088	HMDB	(S)-p-Mentha-1,8-dien-7-ol	152.12	HMDB0036088	11788398
2750	2	M-H	1-	HMDB0032536	2.88533	HMDB0032536	HMDB	2-(trans-2-Pentenyl)cyclopentanone	152.12	HMDB0032536	6437002
2750	3	M-H	1-	HMDB0040175	2.82386	HMDB0040175	HMDB	4-Ethyl-2-methoxyphenol	152.084	HMDB0040175	62465
2750	4	M-H	1-	HMDB0036082	2.80141	HMDB0036082	HMDB	(-)-cis-Carveol	152.12	HMDB0036082	330573
2750	4	M-H	1-	HMDB0035622	2.80141	HMDB0035622	HMDB	(+)-cis-Carveol	152.12	HMDB0035622	443177
2750	5	M-H	1-	HMDB0003450	2.80052	HMDB0003450	HMDB	(-)-trans-Carveol	152.12	HMDB0003450	94221
2750	5	M-H	1-	HMDB0059608	2.80052	HMDB0059608	HMDB	(+)-trans-Carveol	152.12	HMDB0059608	94221
2750	5	M-H	1-	HMDB0036083	2.80052	HMDB0036083	HMDB	Carveol	152.12	HMDB0036083	7438
2750	6	M-H	1-	HMDB0000020	2.78745	HMDB0000020	HMDB	p-Hydroxyphenylacetic acid	152.047	HMDB0000020	127
2750	7	M-H	1-	HMDB0035600	2.74063	HMDB0035600	HMDB	(S)-Phellandral	152.12	HMDB0035600	89488
2750	8	M-H	1-	HMDB0034916	2.73285	HMDB0034916	HMDB	cis-2-Thujen-4-ol	152.12	HMDB0034916	561870
2750	9	M-H	1-	HMDB0037010	2.71317	HMDB0037010	HMDB	(2S,4R)-p-Mentha-1(7),8-dien-2-ol	152.12	HMDB0037010	527427
2750	10	M-H	1-	HMDB0038290	2.71279	HMDB0038290	HMDB	Photocitral A	152.12	HMDB0038290	102684
2750	11	M-H	1-	HMDB0035120	2.70205	HMDB0035120	HMDB	Dehydrolinalool	152.12	HMDB0035120	85470793
2750	12	M-H	1-	HMDB0001101	2.68684	HMDB0001101	HMDB	p-Anisic acid	152.047	HMDB0001101	7478
2750	13	M-H	1-	HMDB0003791	2.67751	HMDB0003791	HMDB	3,4-Dihydroxyphenylacetaldehyde	152.047	HMDB0003791	119219
2750	14	M-H	1-	HMDB0035277	2.66389	HMDB0035277	HMDB	(2S,4R)-p-Mentha-1(7),5-dien-2-ol	152.12	HMDB0035277	5319361
2750	15	M-H	1-	HMDB0041631	2.64201	HMDB0041631	HMDB	3-Thujanone	152.12	HMDB0041631	11027
2750	15	M-H	1-	HMDB0036113	2.64201	HMDB0036113	HMDB	(+)-3-Thujone	152.12	HMDB0036113	91456
2750	15	M-H	1-	HMDB0036115	2.64201	HMDB0036115	HMDB	(-)-3-Isothujone	152.12	HMDB0036115	261491
2750	15	M-H	1-	HMDB0036114	2.64201	HMDB0036114	HMDB	(-)-3-Thujone	152.12	HMDB0036114	6553876
2750	16	M-H	1-	HMDB0035203	2.62744	HMDB0035203	HMDB	(S)-9,10-Cyclo-p-menth-1-en-4-ol	152.12	HMDB0035203	73815132
2750	17	M-H	1-	HMDB0037302	2.62207	HMDB0037302	HMDB	xi-p-Mentha-3,8-dien-1-ol	152.12	HMDB0037302	78385250
2750	18	M-H	1-	HMDB0029657	2.6174	HMDB0029657	HMDB	2,4'-Dihydroxyacetophenone	152.047	HMDB0029657	440082
2750	19	M-H	1-	HMDB0035077	2.61346	HMDB0035077	HMDB	(1R,4R)-p-Mentha-2,8-dien-1-ol	152.12	HMDB0035077	111274
2750	19	M-H	1-	HMDB0035054	2.61346	HMDB0035054	HMDB	(1S,4R)-p-Mentha-2,8-dien-1-ol	152.12	HMDB0035054	11105550
2750	20	M-H	1-	HMDB0037017	2.60763	HMDB0037017	HMDB	(R)-p-Mentha-1,8-dien-10-ol	152.12	HMDB0037017	527143
2750	21	M-H	1-	HMDB0004194	2.58347	HMDB0004194	HMDB	N1-Methyl-4-pyridone-3-carboxamide	152.059	HMDB0004194	440810
2750	22	M-H	1-	HMDB0041011	2.49813	HMDB0041011	HMDB	beta-Cyclocitral	152.12	HMDB0041011	9895
2750	23	M-H	1-	HMDB0039816	2.49239	HMDB0039816	HMDB	2-Hexylfuran	152.12	HMDB0039816	77408
2750	24	M-H	1-	HMDB0035158	2.48529	HMDB0035158	HMDB	1,2-Epoxy-p-menth-8-ene	152.12	HMDB0035158	91496
2750	25	M-H	1-	HMDB0034985	2.47246	HMDB0034985	HMDB	(+)-Fenchone	152.12	HMDB0034985	14525
2750	26	M-H	1-	HMDB0034974	2.47199	HMDB0034974	HMDB	(R)-Carvotanacetone	152.12	HMDB0034974	521267
2750	27	M-H	1-	HMDB0032594	2.45702	HMDB0032594	HMDB	2-(Hydroxymethyl)benzoic acid	152.047	HMDB0032594	11920
2750	28	M-H	1-	HMDB0032599	2.44714	HMDB0032599	HMDB	3-(4-Hydroxyphenyl)-1-propanol	152.084	HMDB0032599	82452
2750	29	M-H	1-	HMDB0031854	2.43481	HMDB0031854	HMDB	3-Methyl-5-propyl-2-cyclohexen-1-one	152.12	HMDB0031854	3782139
2750	30	M-H	1-	HMDB0036907	2.41284	HMDB0036907	HMDB	2-Propenyl 2-furancarboxylate	152.047	HMDB0036907	61337
2750	31	M-H	1-	HMDB0037015	2.40593	HMDB0037015	HMDB	p-Mentha-1,8-dien-4-ol	152.12	HMDB0037015	527428
2750	32	M-H	1-	HMDB0037025	2.40579	HMDB0037025	HMDB	Hop ether	152.12	HMDB0037025	556518
2750	33	M-H	1-	HMDB0035241	2.4031	HMDB0035241	HMDB	(Z)-2-Methyl-6-methylene-2,7-octadien-1-ol	152.12	HMDB0035241	5319723
2750	34	M-H	1-	HMDB0034715	2.3632	HMDB0034715	HMDB	p-Mentha-1(6),8-dien-3-ol	152.12	HMDB0034715	14844669
2750	35	M-H	1-	HMDB0037172	2.35211	HMDB0037172	HMDB	Tetrahydro-5-isopropenyl-2-methyl-2-vinylfuran	152.12	HMDB0037172	61665
2750	36	M-H	1-	HMDB0032606	2.32987	HMDB0032606	HMDB	3-Methoxybenzoic acid	152.047	HMDB0032606	11461
2750	37	M-H	1-	HMDB0036080	2.31936	HMDB0036080	HMDB	(1S,4S)-Dihydrocarvone	152.12	HMDB0036080	443183
2750	38	M-H	1-	HMDB0036079	2.31934	HMDB0036079	HMDB	Dihydrocarvone	152.12	HMDB0036079	24473
2750	39	M-H	1-	HMDB0029661	2.31118	HMDB0029661	HMDB	3',4'-Dihydroxyacetophenone	152.047	HMDB0029661	14530
2750	40	M-H	1-	HMDB0000440	2.30968	HMDB0000440	HMDB	3-Hydroxyphenylacetic acid	152.047	HMDB0000440	12122
2750	41	M-H	1-	HMDB0029658	2.24425	HMDB0029658	HMDB	2',3'-Dihydroxyacetophenone	152.047	HMDB0029658	6429110
2750	42	M-H	1-	HMDB0034172	2.23698	HMDB0034172	HMDB	Methyl 2-hydroxybenzoate	152.047	HMDB0034172	4133
2750	43	M-H	1-	HMDB0030893	2.21923	HMDB0030893	HMDB	Isocitral	152.12	HMDB0030893	6428928
2750	44	M-H	1-	HMDB0035741	2.21481	HMDB0035741	HMDB	(-)-trans-Isopulegone	152.12	HMDB0035741	34645
2750	45	M-H	1-	HMDB0030892	2.20115	HMDB0030892	HMDB	p-Menth-3-en-9-al	152.12	HMDB0030892	88425666
2750	46	M-H	1-	HMDB0037009	2.19507	HMDB0037009	HMDB	Terpinolene oxide	152.12	HMDB0037009	107303
2750	47	M-H	1-	HMDB0037303	2.18793	HMDB0037303	HMDB	xi-p-Mentha-1(7),2-dien-4-ol	152.12	HMDB0037303	5319360
2750	48	M-H	1-	HMDB0035706	2.18129	HMDB0035706	HMDB	alpha-Cyclocitral	152.12	HMDB0035706	94143
2750	49	M-H	1-	HMDB0032242	2.17062	HMDB0032242	HMDB	(E)-3,7-Dimethyl-1,5,7-octatrien-3-ol	152.12	HMDB0032242	62842
2750	50	M-H	1-	HMDB0032604	2.16704	HMDB0032604	HMDB	2-Methoxybenzoic acid	152.047	HMDB0032604	11370
2750	51	M-H	1-	HMDB0059827	2.16387	HMDB0059827	HMDB	3-Cyclohexene-1-carboxaldehyde, 1,3,4-trimethyl-	152.12	HMDB0059827	38621
2750	52	M-H	1-	HMDB0032132	2.1581	HMDB0032132	HMDB	2-Isopropyl-1,4-benzenediol	152.084	HMDB0032132	75370
2750	53	M-H	1-	HMDB0059838	2.13426	HMDB0059838	HMDB	Camphor	152.12	HMDB0059838	159055
2750	54	M-H	1-	HMDB0012308	2.12767	HMDB0012308	HMDB	Vanillin	152.047	HMDB0012308	1183
2750	55	M-H	1-	HMDB0036598	2.11363	HMDB0036598	HMDB	(E,E)-2,4-Decadienal	152.12	HMDB0036598	6427087
2750	56	M-H	1-	HMDB0032572	2.10991	HMDB0032572	HMDB	Methylparaben	152.047	HMDB0032572	7456
2750	57	M-H	1-	HMDB0031609	2.09468	HMDB0031609	HMDB	Phenoxyacetic acid	152.047	HMDB0031609	19188
2750	58	M-H	1-	HMDB0037008	2.08294	HMDB0037008	HMDB	6,8-Epoxy-p-menth-2-ene	152.12	HMDB0037008	72746984
2750	59	M-H	1-	HMDB0038251	2.07354	HMDB0038251	HMDB	xi-Pinol	152.12	HMDB0038251	101153
2750	60	M-H	1-	HMDB0039956	2.06612	HMDB0039956	HMDB	4-(Ethoxymethyl)phenol	152.084	HMDB0039956	93781
2750	61	M-H	1-	HMDB0035604	2.06059	HMDB0035604	HMDB	Pulegone	152.12	HMDB0035604	442495
2750	62	M-H	1-	HMDB0035092	2.05633	HMDB0035092	HMDB	cis-Citral	152.12	HMDB0035092	638011
2750	62	M-H	1-	HMDB0035078	2.05633	HMDB0035078	HMDB	Geranial	152.12	HMDB0035078	638011
2750	63	M-H	1-	HMDB0059885	1.96874	HMDB0059885	HMDB	p-Menth-1-en-9-al	152.12	HMDB0059885	520440
2750	64	M-H	1-	HMDB0032629	1.96363	HMDB0032629	HMDB	2',5'-Dihydroxyacetophenone	152.047	HMDB0032629	10279
2750	65	M-H	1-	HMDB0040216	1.88832	HMDB0040216	HMDB	2,6,6-Trimethyl-2-cyclohexene-1,4-dione	152.084	HMDB0040216	62374
2750	66	M-H	1-	HMDB0035738	1.84225	HMDB0035738	HMDB	(S)-Piperitone	152.12	HMDB0035738	107561
2750	66	M-H	1-	HMDB0034975	1.84225	HMDB0034975	HMDB	Piperitone	152.12	HMDB0034975	6987
2750	66	M-H	1-	HMDB0035737	1.84225	HMDB0035737	HMDB	(R)-Piperitone	152.12	HMDB0035737	107561
2750	67	M-H	1-	HMDB0041804	1.82578	HMDB0041804	HMDB	2-Isopropoxyphenol	152.084	HMDB0041804	20949
2750	68	M-H	1-	HMDB0039008	1.81509	HMDB0039008	HMDB	3,4-Epoxy-p-menth-1(7)-ene	152.12	HMDB0039008	101409164
2750	69	M-H	1-	HMDB0004815	1.77826	HMDB0004815	HMDB	4-Hydroxy-3-methylbenzoic acid	152.047	HMDB0004815	68138
2750	70	M-H	1-	HMDB0034973	1.76885	HMDB0034973	HMDB	(R)-Campholenic aldehyde	152.12	HMDB0034973	98497
2750	71	M-H	1-	HMDB0041565	1.7466	HMDB0041565	HMDB	5,7-Dihydro-2-methylthieno[3,4-d]pyrimidine	152.041	HMDB0041565	61951
2750	72	M-H	1-	HMDB0036227	1.73028	HMDB0036227	HMDB	2-Propenyl 2,4-hexadienoate	152.084	HMDB0036227	6435833
2750	73	M-H	1-	HMDB0036044	1.72677	HMDB0036044	HMDB	Marmelo oxide A	152.12	HMDB0036044
2750	74	M-H	1-	HMDB0032399	1.72539	HMDB0032399	HMDB	Methyl furfuracrylate	152.047	HMDB0032399	5355414
2750	75	M-H	1-	HMDB0038557	1.70638	HMDB0038557	HMDB	xi-3,6-Dihydro-4-methyl-2-(2-methyl-1-propenyl)-2H-pyran	152.12	HMDB0038557	61275
2750	76	M-H	1-	HMDB0040449	1.7055	HMDB0040449	HMDB	2-(Ethoxymethyl)phenol	152.084	HMDB0040449	3486665
2750	77	M-H	1-	HMDB0032381	1.65186	HMDB0032381	HMDB	2-Methoxy-(3 or 5 or 6)-isopropylpyrazine	152.095	HMDB0032381	13256887
2750	78	M-H	1-	HMDB0000669	1.6431	HMDB0000669	HMDB	Ortho-Hydroxyphenylacetic acid	152.047	HMDB0000669	11970
2750	79	M-H	1-	HMDB0032120	1.57818	HMDB0032120	HMDB	2,6-Dimethyl-1,7-octadien-3-one	152.12	HMDB0032120	15840279
2750	80	M-H	1-	HMDB0039801	1.5592	HMDB0039801	HMDB	1-(2-Furanyl)-1-pentanone	152.084	HMDB0039801	231325
2750	81	M-H	1-	HMDB0004193	1.55441	HMDB0004193	HMDB	N1-Methyl-2-pyridone-5-carboxamide	152.059	HMDB0004193	69698
2750	82	M-H	1-	HMDB0037024	1.54763	HMDB0037024	HMDB	4-Acetyl-1,4-dimethyl-1-cyclohexene	152.12	HMDB0037024	65289
2750	83	M-H	1-	HMDB0037280	1.48999	HMDB0037280	HMDB	Junionone	152.12	HMDB0037280	11051859
2750	84	M-H	1-	HMDB0002390	1.24639	HMDB0002390	HMDB	3-Cresotinic acid	152.047	HMDB0002390	6738
2750	85	M-H	1-	HMDB0059875	1.18206	HMDB0059875	HMDB	Carvotanacetone	152.12	HMDB0059875	6432475
2750	86	M-H	1-	HMDB0035280	1.15222	HMDB0035280	HMDB	Teresantalol	152.12	HMDB0035280	578221
2750	87	M-H	1-	HMDB0035100	1.14345	HMDB0035100	HMDB	2-Pinen-10-ol	152.12	HMDB0035100	10582
2750	87	M-H	1-	HMDB0035125	1.14345	HMDB0035125	HMDB	Darwinol	152.12	HMDB0035125	636475
2750	88	M-H	1-	HMDB0041326	1.13516	HMDB0041326	HMDB	(Dimethoxymethyl)benzene	152.084	HMDB0041326	62375
2750	89	M-H	1-	HMDB0029659	1.10095	HMDB0029659	HMDB	2',4'-Dihydroxyacetophenone	152.047	HMDB0029659	6990
2750	90	M-H	1-	HMDB0032919	1.07238	HMDB0032919	HMDB	Ethyl 2-furanyl diketone	152.047	HMDB0032919	19776197
2750	91	M-H	1-	HMDB0000703	1.05315	HMDB0000703	HMDB	Mandelic acid	152.047	HMDB0000703	439616
2750	91	M-H	1-	HMDB0124926	1.05315	HMDB0124926	HMDB	2-hydroxy-2-phenylacetic acid	152.047	HMDB0124926
2750	91	M-H	1-	HMDB0062635	1.05315	HMDB0062635	HMDB	(R)-mandelic Acid	152.047	HMDB0062635	11914
2750	92	M-H	1-	HMDB0036128	0.930279	HMDB0036128	HMDB	(-)-trans-Pinocarveol	152.12	HMDB0036128	1201530
2750	92	M-H	1-	HMDB0035743	0.930279	HMDB0035743	HMDB	Pinocarveol	152.12	HMDB0035743	102667
2750	93	M-H	1-	HMDB0036129	0.924369	HMDB0036129	HMDB	Verbenol	152.12	HMDB0036129	61126
2750	94	M-H	1-	HMDB0041013	0.897418	HMDB0041013	HMDB	Isocyclocitral	152.12	HMDB0041013	101150
2750	95	M-H	1-	HMDB0036169	0.896544	HMDB0036169	HMDB	3-(5-Methyl-2-furanyl)butanal	152.084	HMDB0036169	3578033
2750	96	M-H	1-	HMDB0059761	0.832096	HMDB0059761	HMDB	4-(1-Methylethyl)-1-cyclohexene-4-carboxaldehyde	152.12	HMDB0059761
2750	97	M-H	1-	HMDB0033003	0.78284	HMDB0033003	HMDB	1-(5-Methyl-2-furanyl)-1,2-propanedione	152.047	HMDB0033003	70968
2750	98	M-H	1-	HMDB0040766	0.771092	HMDB0040766	HMDB	Anethofuran	152.12	HMDB0040766	586292
2750	99	M-H	1-	HMDB0003667	0.712792	HMDB0003667	HMDB	Alpha-Pinene-oxide	152.12	HMDB0003667	91508
2750	100	M-H	1-	HMDB0059853	0.697026	HMDB0059853	HMDB	3,5-Dimethoxytoluene	152.084	HMDB0059853	77844
2750	101	M-H	1-	HMDB0041283	0.38085	HMDB0041283	HMDB	1-(2-Furanyl)-1,3-butanedione	152.047	HMDB0041283	12168
2750	102	M-H	1-	HMDB0029662	0.332258	HMDB0029662	HMDB	3',5'-Dihydroxyacetophenone	152.047	HMDB0029662	103993
2750	103	M-H	1-	HMDB0040340	0.287237	HMDB0040340	HMDB	2-Isopropyl-3-methoxypyrazine	152.095	HMDB0040340	33166
2750	104	M-H	1-	HMDB0035744	0.100748	HMDB0035744	HMDB	(-)-Isopinocamphone	152.12	HMDB0035744	84532
2750	104	M-H	1-	HMDB0035656	0.100748	HMDB0035656	HMDB	3-Pinanone	152.12	HMDB0035656	11038
2750	104	M-H	1-	HMDB0036127	0.100748	HMDB0036127	HMDB	(-)-Pinocamphone	152.12	HMDB0036127	6427105
2750	105	M-H	1-	HMDB0033730	-0.138306	HMDB0033730	HMDB	L-2-(Hydroxymethyl)-1,2,3,4-butanetetrol	152.068	HMDB0033730	15927667
2750	106	M-H	1-	HMDB0002917	-0.296648	HMDB0002917	HMDB	D-Xylitol	152.068	HMDB0002917	6912
2750	106	M-H	1-	HMDB0001851	-0.296648	HMDB0001851	HMDB	L-Arabitol	152.068	HMDB0001851	439255
2750	106	M-H	1-	HMDB0000568	-0.296648	HMDB0000568	HMDB	D-Arabitol	152.068	HMDB0000568	827
2750	107	M-H	1-	HMDB0029660	-0.433343	HMDB0029660	HMDB	2',6'-Dihydroxyacetophenone	152.047	HMDB0029660	69687
2750	108	M-H	1-	HMDB0060390	-0.435565	HMDB0060390	HMDB	4-Hydroxyphenyl acetate	152.047	HMDB0060390	96009
2750	109	M-H	1-	HMDB0000508	-1.00752	HMDB0000508	HMDB	Ribitol	152.068	HMDB0000508
2750	110	M-H	1-	HMDB0040053	-1.36934	HMDB0040053	HMDB	2-Isopropyl-6-methoxypyrazine	152.095	HMDB0040053	106441
2750	111	M-H	1-	HMDB0040052	-1.76132	HMDB0040052	HMDB	2-Isopropyl-5-methoxypyrazine	152.095	HMDB0040052	92558
2805	1	M-H	1-	HMDB0000020	2.40773	HMDB0000020	HMDB	p-Hydroxyphenylacetic acid	152.047	HMDB0000020	127
2805	2	M-H	1-	HMDB0001101	2.25461	HMDB0001101	HMDB	p-Anisic acid	152.047	HMDB0001101	7478
2805	3	M-H	1-	HMDB0041804	2.19988	HMDB0041804	HMDB	2-Isopropoxyphenol	152.084	HMDB0041804	20949
2805	4	M-H	1-	HMDB0003791	2.18793	HMDB0003791	HMDB	3,4-Dihydroxyphenylacetaldehyde	152.047	HMDB0003791	119219
2805	5	M-H	1-	HMDB0040175	2.17858	HMDB0040175	HMDB	4-Ethyl-2-methoxyphenol	152.084	HMDB0040175	62465
2805	6	M-H	1-	HMDB0031609	2.14844	HMDB0031609	HMDB	Phenoxyacetic acid	152.047	HMDB0031609	19188
2805	7	M-H	1-	HMDB0000669	2.13552	HMDB0000669	HMDB	Ortho-Hydroxyphenylacetic acid	152.047	HMDB0000669	11970
2805	8	M-H	1-	HMDB0032132	2.12878	HMDB0032132	HMDB	2-Isopropyl-1,4-benzenediol	152.084	HMDB0032132	75370
2805	9	M-H	1-	HMDB0029661	2.10581	HMDB0029661	HMDB	3',4'-Dihydroxyacetophenone	152.047	HMDB0029661	14530
2805	10	M-H	1-	HMDB0034985	2.07989	HMDB0034985	HMDB	(+)-Fenchone	152.12	HMDB0034985	14525
2805	11	M-H	1-	HMDB0032919	2.05227	HMDB0032919	HMDB	Ethyl 2-furanyl diketone	152.047	HMDB0032919	19776197
2805	12	M-H	1-	HMDB0032629	2.04409	HMDB0032629	HMDB	2',5'-Dihydroxyacetophenone	152.047	HMDB0032629	10279
2805	13	M-H	1-	HMDB0034916	1.99022	HMDB0034916	HMDB	cis-2-Thujen-4-ol	152.12	HMDB0034916	561870
2805	14	M-H	1-	HMDB0036088	1.96204	HMDB0036088	HMDB	(S)-p-Mentha-1,8-dien-7-ol	152.12	HMDB0036088	11788398
2805	14	M-H	1-	HMDB0003634	1.96204	HMDB0003634	HMDB	Perillyl alcohol	152.12	HMDB0003634	10819
2805	14	M-H	1-	HMDB0036087	1.96204	HMDB0036087	HMDB	(R)-p-Mentha-1,8-dien-7-ol	152.12	HMDB0036087	11788398
2805	15	M-H	1-	HMDB0032594	1.93436	HMDB0032594	HMDB	2-(Hydroxymethyl)benzoic acid	152.047	HMDB0032594	11920
2805	16	M-H	1-	HMDB0040449	1.92437	HMDB0040449	HMDB	2-(Ethoxymethyl)phenol	152.084	HMDB0040449	3486665
2805	17	M-H	1-	HMDB0035120	1.9099	HMDB0035120	HMDB	Dehydrolinalool	152.12	HMDB0035120	85470793
2805	18	M-H	1-	HMDB0037015	1.85525	HMDB0037015	HMDB	p-Mentha-1,8-dien-4-ol	152.12	HMDB0037015	527428
2805	19	M-H	1-	HMDB0039801	1.83161	HMDB0039801	HMDB	1-(2-Furanyl)-1-pentanone	152.084	HMDB0039801	231325
2805	20	M-H	1-	HMDB0036169	1.82404	HMDB0036169	HMDB	3-(5-Methyl-2-furanyl)butanal	152.084	HMDB0036169	3578033
2805	21	M-H	1-	HMDB0035203	1.82276	HMDB0035203	HMDB	(S)-9,10-Cyclo-p-menth-1-en-4-ol	152.12	HMDB0035203	73815132
2805	22	M-H	1-	HMDB0039956	1.82078	HMDB0039956	HMDB	4-(Ethoxymethyl)phenol	152.084	HMDB0039956	93781
2805	23	M-H	1-	HMDB0034715	1.81635	HMDB0034715	HMDB	p-Mentha-1(6),8-dien-3-ol	152.12	HMDB0034715	14844669
2805	24	M-H	1-	HMDB0036082	1.81123	HMDB0036082	HMDB	(-)-cis-Carveol	152.12	HMDB0036082	330573
2805	24	M-H	1-	HMDB0035622	1.81123	HMDB0035622	HMDB	(+)-cis-Carveol	152.12	HMDB0035622	443177
2805	25	M-H	1-	HMDB0059608	1.81096	HMDB0059608	HMDB	(+)-trans-Carveol	152.12	HMDB0059608	94221
2805	25	M-H	1-	HMDB0003450	1.81096	HMDB0003450	HMDB	(-)-trans-Carveol	152.12	HMDB0003450	94221
2805	25	M-H	1-	HMDB0036083	1.81096	HMDB0036083	HMDB	Carveol	152.12	HMDB0036083	7438
2805	26	M-H	1-	HMDB0037010	1.8105	HMDB0037010	HMDB	(2S,4R)-p-Mentha-1(7),8-dien-2-ol	152.12	HMDB0037010	527427
2805	27	M-H	1-	HMDB0035277	1.80693	HMDB0035277	HMDB	(2S,4R)-p-Mentha-1(7),5-dien-2-ol	152.12	HMDB0035277	5319361
2805	28	M-H	1-	HMDB0029658	1.79315	HMDB0029658	HMDB	2',3'-Dihydroxyacetophenone	152.047	HMDB0029658	6429110
2805	29	M-H	1-	HMDB0032536	1.79236	HMDB0032536	HMDB	2-(trans-2-Pentenyl)cyclopentanone	152.12	HMDB0032536	6437002
2805	30	M-H	1-	HMDB0039816	1.78848	HMDB0039816	HMDB	2-Hexylfuran	152.12	HMDB0039816	77408
2805	31	M-H	1-	HMDB0038290	1.77679	HMDB0038290	HMDB	Photocitral A	152.12	HMDB0038290	102684
2805	32	M-H	1-	HMDB0035600	1.77381	HMDB0035600	HMDB	(S)-Phellandral	152.12	HMDB0035600	89488
2805	33	M-H	1-	HMDB0031854	1.75855	HMDB0031854	HMDB	3-Methyl-5-propyl-2-cyclohexen-1-one	152.12	HMDB0031854	3782139
2805	34	M-H	1-	HMDB0037009	1.75353	HMDB0037009	HMDB	Terpinolene oxide	152.12	HMDB0037009	107303
2805	35	M-H	1-	HMDB0036115	1.74553	HMDB0036115	HMDB	(-)-3-Isothujone	152.12	HMDB0036115	261491
2805	35	M-H	1-	HMDB0036114	1.74553	HMDB0036114	HMDB	(-)-3-Thujone	152.12	HMDB0036114	6553876
2805	35	M-H	1-	HMDB0036113	1.74553	HMDB0036113	HMDB	(+)-3-Thujone	152.12	HMDB0036113	91456
2805	35	M-H	1-	HMDB0041631	1.74553	HMDB0041631	HMDB	3-Thujanone	152.12	HMDB0041631	11027
2805	36	M-H	1-	HMDB0035241	1.73738	HMDB0035241	HMDB	(Z)-2-Methyl-6-methylene-2,7-octadien-1-ol	152.12	HMDB0035241	5319723
2805	37	M-H	1-	HMDB0035737	1.73101	HMDB0035737	HMDB	(R)-Piperitone	152.12	HMDB0035737	107561
2805	37	M-H	1-	HMDB0034975	1.73101	HMDB0034975	HMDB	Piperitone	152.12	HMDB0034975	6987
2805	37	M-H	1-	HMDB0035738	1.73101	HMDB0035738	HMDB	(S)-Piperitone	152.12	HMDB0035738	107561
2805	38	M-H	1-	HMDB0037025	1.70552	HMDB0037025	HMDB	Hop ether	152.12	HMDB0037025	556518
2805	39	M-H	1-	HMDB0029657	1.65122	HMDB0029657	HMDB	2,4'-Dihydroxyacetophenone	152.047	HMDB0029657	440082
2805	40	M-H	1-	HMDB0034973	1.64805	HMDB0034973	HMDB	(R)-Campholenic aldehyde	152.12	HMDB0034973	98497
2805	41	M-H	1-	HMDB0030893	1.64706	HMDB0030893	HMDB	Isocitral	152.12	HMDB0030893	6428928
2805	42	M-H	1-	HMDB0037280	1.64499	HMDB0037280	HMDB	Junionone	152.12	HMDB0037280	11051859
2805	43	M-H	1-	HMDB0033003	1.61658	HMDB0033003	HMDB	1-(5-Methyl-2-furanyl)-1,2-propanedione	152.047	HMDB0033003	70968
2805	44	M-H	1-	HMDB0059838	1.61534	HMDB0059838	HMDB	Camphor	152.12	HMDB0059838	159055
2805	45	M-H	1-	HMDB0032242	1.61387	HMDB0032242	HMDB	(E)-3,7-Dimethyl-1,5,7-octatrien-3-ol	152.12	HMDB0032242	62842
2805	46	M-H	1-	HMDB0035158	1.59861	HMDB0035158	HMDB	1,2-Epoxy-p-menth-8-ene	152.12	HMDB0035158	91496
2805	47	M-H	1-	HMDB0035706	1.5902	HMDB0035706	HMDB	alpha-Cyclocitral	152.12	HMDB0035706	94143
2805	48	M-H	1-	HMDB0000440	1.58097	HMDB0000440	HMDB	3-Hydroxyphenylacetic acid	152.047	HMDB0000440	12122
2805	49	M-H	1-	HMDB0004815	1.57601	HMDB0004815	HMDB	4-Hydroxy-3-methylbenzoic acid	152.047	HMDB0004815	68138
2805	50	M-H	1-	HMDB0037303	1.56829	HMDB0037303	HMDB	xi-p-Mentha-1(7),2-dien-4-ol	152.12	HMDB0037303	5319360
2805	51	M-H	1-	HMDB0032606	1.53502	HMDB0032606	HMDB	3-Methoxybenzoic acid	152.047	HMDB0032606	11461
2805	52	M-H	1-	HMDB0030892	1.50084	HMDB0030892	HMDB	p-Menth-3-en-9-al	152.12	HMDB0030892	88425666
2805	53	M-H	1-	HMDB0032604	1.49047	HMDB0032604	HMDB	2-Methoxybenzoic acid	152.047	HMDB0032604	11370
2805	54	M-H	1-	HMDB0059827	1.47569	HMDB0059827	HMDB	3-Cyclohexene-1-carboxaldehyde, 1,3,4-trimethyl-	152.12	HMDB0059827	38621
2805	55	M-H	1-	HMDB0032120	1.46686	HMDB0032120	HMDB	2,6-Dimethyl-1,7-octadien-3-one	152.12	HMDB0032120	15840279
2805	56	M-H	1-	HMDB0041565	1.46562	HMDB0041565	HMDB	5,7-Dihydro-2-methylthieno[3,4-d]pyrimidine	152.041	HMDB0041565	61951
2805	57	M-H	1-	HMDB0037008	1.44718	HMDB0037008	HMDB	6,8-Epoxy-p-menth-2-ene	152.12	HMDB0037008	72746984
2805	58	M-H	1-	HMDB0035078	1.44038	HMDB0035078	HMDB	Geranial	152.12	HMDB0035078	638011
2805	58	M-H	1-	HMDB0035092	1.44038	HMDB0035092	HMDB	cis-Citral	152.12	HMDB0035092	638011
2805	59	M-H	1-	HMDB0037017	1.43973	HMDB0037017	HMDB	(R)-p-Mentha-1,8-dien-10-ol	152.12	HMDB0037017	527143
2805	60	M-H	1-	HMDB0002390	1.42826	HMDB0002390	HMDB	3-Cresotinic acid	152.047	HMDB0002390	6738
2805	61	M-H	1-	HMDB0035604	1.42702	HMDB0035604	HMDB	Pulegone	152.12	HMDB0035604	442495
2805	62	M-H	1-	HMDB0034974	1.42457	HMDB0034974	HMDB	(R)-Carvotanacetone	152.12	HMDB0034974	521267
2805	63	M-H	1-	HMDB0035741	1.41016	HMDB0035741	HMDB	(-)-trans-Isopulegone	152.12	HMDB0035741	34645
2805	64	M-H	1-	HMDB0036080	1.40973	HMDB0036080	HMDB	(1S,4S)-Dihydrocarvone	152.12	HMDB0036080	443183
2805	65	M-H	1-	HMDB0036079	1.4097	HMDB0036079	HMDB	Dihydrocarvone	152.12	HMDB0036079	24473
2805	66	M-H	1-	HMDB0032599	1.38285	HMDB0032599	HMDB	3-(4-Hydroxyphenyl)-1-propanol	152.084	HMDB0032599	82452
2805	67	M-H	1-	HMDB0036598	1.33213	HMDB0036598	HMDB	(E,E)-2,4-Decadienal	152.12	HMDB0036598	6427087
2805	68	M-H	1-	HMDB0060390	1.26986	HMDB0060390	HMDB	4-Hydroxyphenyl acetate	152.047	HMDB0060390	96009
2805	69	M-H	1-	HMDB0036907	1.26846	HMDB0036907	HMDB	2-Propenyl 2-furancarboxylate	152.047	HMDB0036907	61337
2805	70	M-H	1-	HMDB0037172	1.25751	HMDB0037172	HMDB	Tetrahydro-5-isopropenyl-2-methyl-2-vinylfuran	152.12	HMDB0037172	61665
2805	71	M-H	1-	HMDB0039008	1.25274	HMDB0039008	HMDB	3,4-Epoxy-p-menth-1(7)-ene	152.12	HMDB0039008	101409164
2805	72	M-H	1-	HMDB0041011	1.24712	HMDB0041011	HMDB	beta-Cyclocitral	152.12	HMDB0041011	9895
2805	73	M-H	1-	HMDB0036227	1.24193	HMDB0036227	HMDB	2-Propenyl 2,4-hexadienoate	152.084	HMDB0036227	6435833
2805	74	M-H	1-	HMDB0038557	1.22608	HMDB0038557	HMDB	xi-3,6-Dihydro-4-methyl-2-(2-methyl-1-propenyl)-2H-pyran	152.12	HMDB0038557	61275
2805	75	M-H	1-	HMDB0062635	1.22353	HMDB0062635	HMDB	(R)-mandelic Acid	152.047	HMDB0062635	11914
2805	75	M-H	1-	HMDB0124926	1.22353	HMDB0124926	HMDB	2-hydroxy-2-phenylacetic acid	152.047	HMDB0124926
2805	75	M-H	1-	HMDB0000703	1.22353	HMDB0000703	HMDB	Mandelic acid	152.047	HMDB0000703	439616
2805	76	M-H	1-	HMDB0012308	1.21478	HMDB0012308	HMDB	Vanillin	152.047	HMDB0012308	1183
2805	77	M-H	1-	HMDB0037302	1.21443	HMDB0037302	HMDB	xi-p-Mentha-3,8-dien-1-ol	152.12	HMDB0037302	78385250
2805	78	M-H	1-	HMDB0035054	1.21208	HMDB0035054	HMDB	(1S,4R)-p-Mentha-2,8-dien-1-ol	152.12	HMDB0035054	11105550
2805	78	M-H	1-	HMDB0035077	1.21208	HMDB0035077	HMDB	(1R,4R)-p-Mentha-2,8-dien-1-ol	152.12	HMDB0035077	111274
2805	79	M-H	1-	HMDB0036044	1.20876	HMDB0036044	HMDB	Marmelo oxide A	152.12	HMDB0036044
2805	80	M-H	1-	HMDB0029659	1.20292	HMDB0029659	HMDB	2',4'-Dihydroxyacetophenone	152.047	HMDB0029659	6990
2805	81	M-H	1-	HMDB0059885	1.2001	HMDB0059885	HMDB	p-Menth-1-en-9-al	152.12	HMDB0059885	520440
2805	82	M-H	1-	HMDB0038251	1.18801	HMDB0038251	HMDB	xi-Pinol	152.12	HMDB0038251	101153
2805	83	M-H	1-	HMDB0037024	1.15005	HMDB0037024	HMDB	4-Acetyl-1,4-dimethyl-1-cyclohexene	152.12	HMDB0037024	65289
2805	84	M-H	1-	HMDB0034172	1.07441	HMDB0034172	HMDB	Methyl 2-hydroxybenzoate	152.047	HMDB0034172	4133
2805	85	M-H	1-	HMDB0035280	0.993607	HMDB0035280	HMDB	Teresantalol	152.12	HMDB0035280	578221
2805	86	M-H	1-	HMDB0035125	0.992795	HMDB0035125	HMDB	Darwinol	152.12	HMDB0035125	636475
2805	86	M-H	1-	HMDB0035100	0.992795	HMDB0035100	HMDB	2-Pinen-10-ol	152.12	HMDB0035100	10582
2805	87	M-H	1-	HMDB0032572	0.715293	HMDB0032572	HMDB	Methylparaben	152.047	HMDB0032572	7456
2805	88	M-H	1-	HMDB0035743	0.709141	HMDB0035743	HMDB	Pinocarveol	152.12	HMDB0035743	102667
2805	88	M-H	1-	HMDB0036128	0.709141	HMDB0036128	HMDB	(-)-trans-Pinocarveol	152.12	HMDB0036128	1201530
2805	89	M-H	1-	HMDB0036129	0.708662	HMDB0036129	HMDB	Verbenol	152.12	HMDB0036129	61126
2805	90	M-H	1-	HMDB0059875	0.665055	HMDB0059875	HMDB	Carvotanacetone	152.12	HMDB0059875	6432475
2805	91	M-H	1-	HMDB0040216	0.640313	HMDB0040216	HMDB	2,6,6-Trimethyl-2-cyclohexene-1,4-dione	152.084	HMDB0040216	62374
2805	92	M-H	1-	HMDB0059853	0.597086	HMDB0059853	HMDB	3,5-Dimethoxytoluene	152.084	HMDB0059853	77844
2805	93	M-H	1-	HMDB0036127	0.560314	HMDB0036127	HMDB	(-)-Pinocamphone	152.12	HMDB0036127	6427105
2805	93	M-H	1-	HMDB0035656	0.560314	HMDB0035656	HMDB	3-Pinanone	152.12	HMDB0035656	11038
2805	93	M-H	1-	HMDB0035744	0.560314	HMDB0035744	HMDB	(-)-Isopinocamphone	152.12	HMDB0035744	84532
2805	94	M-H	1-	HMDB0041283	0.547179	HMDB0041283	HMDB	1-(2-Furanyl)-1,3-butanedione	152.047	HMDB0041283	12168
2805	95	M-H	1-	HMDB0032399	0.510711	HMDB0032399	HMDB	Methyl furfuracrylate	152.047	HMDB0032399	5355414
2805	96	M-H	1-	HMDB0032381	0.487297	HMDB0032381	HMDB	2-Methoxy-(3 or 5 or 6)-isopropylpyrazine	152.095	HMDB0032381	13256887
2805	97	M-H	1-	HMDB0041326	0.478659	HMDB0041326	HMDB	(Dimethoxymethyl)benzene	152.084	HMDB0041326	62375
2805	98	M-H	1-	HMDB0029662	0.462665	HMDB0029662	HMDB	3',5'-Dihydroxyacetophenone	152.047	HMDB0029662	103993
2805	99	M-H	1-	HMDB0029660	0.292026	HMDB0029660	HMDB	2',6'-Dihydroxyacetophenone	152.047	HMDB0029660	69687
2805	100	M-H	1-	HMDB0059761	0.172726	HMDB0059761	HMDB	4-(1-Methylethyl)-1-cyclohexene-4-carboxaldehyde	152.12	HMDB0059761
2805	101	M-H	1-	HMDB0004193	0.171873	HMDB0004193	HMDB	N1-Methyl-2-pyridone-5-carboxamide	152.059	HMDB0004193	69698
2805	102	M-H	1-	HMDB0041013	0.146996	HMDB0041013	HMDB	Isocyclocitral	152.12	HMDB0041013	101150
2805	103	M-H	1-	HMDB0036085	0.105375	HMDB0036085	HMDB	Dehydro-1,8-cineole	152.12	HMDB0036085	523035
2805	104	M-H	1-	HMDB0003667	0.101487	HMDB0003667	HMDB	Alpha-Pinene-oxide	152.12	HMDB0003667	91508
2805	105	M-H	1-	HMDB0040766	0.0742435	HMDB0040766	HMDB	Anethofuran	152.12	HMDB0040766	586292
2805	106	M-H	1-	HMDB0004194	-0.106245	HMDB0004194	HMDB	N1-Methyl-4-pyridone-3-carboxamide	152.059	HMDB0004194	440810
2805	107	M-H	1-	HMDB0040052	-0.125424	HMDB0040052	HMDB	2-Isopropyl-5-methoxypyrazine	152.095	HMDB0040052	92558
2805	108	M-H	1-	HMDB0000568	-0.920682	HMDB0000568	HMDB	D-Arabitol	152.068	HMDB0000568	827
2805	108	M-H	1-	HMDB0001851	-0.920682	HMDB0001851	HMDB	L-Arabitol	152.068	HMDB0001851	439255
2805	108	M-H	1-	HMDB0002917	-0.920682	HMDB0002917	HMDB	D-Xylitol	152.068	HMDB0002917	6912
2805	109	M-H	1-	HMDB0033730	-0.934636	HMDB0033730	HMDB	L-2-(Hydroxymethyl)-1,2,3,4-butanetetrol	152.068	HMDB0033730	15927667
2805	110	M-H	1-	HMDB0040053	-1.30875	HMDB0040053	HMDB	2-Isopropyl-6-methoxypyrazine	152.095	HMDB0040053	106441
2805	111	M-H	1-	HMDB0000508	-1.48163	HMDB0000508	HMDB	Ribitol	152.068	HMDB0000508
2805	112	M-H	1-	HMDB0040340	-1.4886	HMDB0040340	HMDB	2-Isopropyl-3-methoxypyrazine	152.095	HMDB0040340	33166
2819	1	M-H	1-	HMDB0035781	2.86823	HMDB0035781	HMDB	Naematolone	306.147	HMDB0035781	20839779
2819	2	M-H	1-	HMDB0034780	2.61902	HMDB0034780	HMDB	Capsiate	306.183	HMDB0034780	9839519
2819	3	M-H	1-	HMDB0039105	2.06754	HMDB0039105	HMDB	3-Oxo-14,15-dehydrorhazinilam	306.137	HMDB0039105
2819	4	M-H	1-	HMDB0036487	1.92917	HMDB0036487	HMDB	Achillicin	306.147	HMDB0036487
2819	5	M-H	1-	HMDB0037107	1.78519	HMDB0037107	HMDB	N1-trans-Feruloylagmatine	306.169	HMDB0037107	46173376
2819	6	M-H	1-	HMDB0036643	1.69717	HMDB0036643	HMDB	Matricin	306.147	HMDB0036643	3483298
2819	7	M-H	1-	HMDB0031315	1.33909	HMDB0031315	HMDB	1-(beta-D-Glucopyranosyloxy)-3-octanone	306.168	HMDB0031315
2819	8	M-H	1-	HMDB0030308	1.17968	HMDB0030308	HMDB	O-Isopentenylhalfordinol	306.137	HMDB0030308	617263
2819	9	M-H	1-	HMDB0041543	0.378483	HMDB0041543	HMDB	2,5-Dibenzyl-3-hydroxy-6-methoxypyrazine	306.137	HMDB0041543	10494866
2819	10	M-H	1-	HMDB0041518	0.077773	HMDB0041518	HMDB	Nb-p-Coumaroyltryptamine	306.137	HMDB0041518	5458878
2819	11	M-H	1-	HMDB0062223	-0.0576218	HMDB0062223	HMDB	(1aalpha,2beta,3alpha,11calpha)-1a,2,3,11c-Tetrahydro-6,11-dimethylbenzo[6,7]phenanthro[3,4-b]oxirene-2,3-diol	306.126	HMDB0062223	174597
2864	1	M-H	1-	HMDB0000930	2.39354	HMDB0000930	HMDB	trans-Cinnamic acid	148.052	HMDB0000930	444539
2864	2	M-H	1-	HMDB0031725	2.23479	HMDB0031725	HMDB	(E)-3-(2-Hydroxyphenyl)-2-propenal	148.052	HMDB0031725	5318169
2864	3	M-H	1-	HMDB0035243	1.93277	HMDB0035243	HMDB	1-Phenyl-1,2-propanedione	148.052	HMDB0035243	11363
2864	4	M-H	1-	HMDB0036626	1.86739	HMDB0036626	HMDB	3,4-Dihydro-2H-1-benzopyran-2-one	148.052	HMDB0036626	660
2864	5	M-H	1-	HMDB0040413	1.80938	HMDB0040413	HMDB	Ethyl 3-(methylthio)propanoate	148.056	HMDB0040413	61592
2864	6	M-H	1-	HMDB0032947	1.49777	HMDB0032947	HMDB	Di-2-furanylmethane	148.052	HMDB0032947	70972
2864	7	M-H	1-	HMDB0038299	1.36737	HMDB0038299	HMDB	Methylthiomethyl butyrate	148.056	HMDB0038299	3018539
2864	8	M-H	1-	HMDB0036193	1.13422	HMDB0036193	HMDB	3-Mercapto-3-methylbutyl formate	148.056	HMDB0036193	526487
2864	9	M-H	1-	HMDB0033912	0.951587	HMDB0033912	HMDB	2-Propenyl propyl disulfide	148.038	HMDB0033912	16591
2864	10	M-H	1-	HMDB0040986	0.940769	HMDB0040986	HMDB	(E)-3-(4-Hydroxyphenyl)-2-propenal	148.052	HMDB0040986	641301
2864	11	M-H	1-	HMDB0041392	0.936752	HMDB0041392	HMDB	1-Propenyl propyl disulfide	148.038	HMDB0041392	5352908
2864	12	M-H	1-	HMDB0039653	0.918568	HMDB0039653	HMDB	2,4,6-Trimethyl-1,3,5-dioxathiane	148.056	HMDB0039653	23262324
2864	13	M-H	1-	HMDB0037619	0.890652	HMDB0037619	HMDB	Methyl 4-(methylthio)butyrate	148.056	HMDB0037619	65425
2864	14	M-H	1-	HMDB0031717	0.766843	HMDB0031717	HMDB	3-(Methylthio)propyl acetate	148.056	HMDB0031717	85519
2864	15	M-H	1-	HMDB0039797	0.757681	HMDB0039797	HMDB	Dihydro-4-mercapto-5-methyl-3(2H)-thiophenone	148.002	HMDB0039797
2864	16	M-H	1-	HMDB0001553	0.679603	HMDB0001553	HMDB	2-Oxo-4-methylthiobutanoic acid	148.019	HMDB0001553	473
2864	17	M-H	1-	HMDB0032332	0.38283	HMDB0032332	HMDB	Hydroxylated lecithin	148.048	HMDB0032332	44237312
2864	18	M-H	1-	HMDB0032271	0.350393	HMDB0032271	HMDB	Ethyl 3-mercaptobutyrate	148.056	HMDB0032271	9833996
2864	19	M-H	1-	HMDB0032495	0.262422	HMDB0032495	HMDB	Propyl 2-mercaptopropionate	148.056	HMDB0032495	22251515
2864	20	M-H	1-	HMDB0059655	0.187119	HMDB0059655	HMDB	2-Hydroxyglutarate	148.037	HMDB0059655	43
2864	21	M-H	1-	HMDB0001900	0.169447	HMDB0001900	HMDB	Ribonolactone	148.037	HMDB0001900	111064
2864	22	M-H	1-	HMDB0000567	0.130899	HMDB0000567	HMDB	Cinnamic acid	148.052	HMDB0000567	5372954
2864	23	M-H	1-	HMDB0032410	0.0831434	HMDB0032410	HMDB	Methyl 3-(methylthio)butanoate	148.056	HMDB0032410	547907
2864	24	M-H	1-	HMDB0011676	0.0610715	HMDB0011676	HMDB	D-Xylono-1,5-lactone	148.037	HMDB0011676	439692
2864	25	M-H	1-	HMDB0000606	0.0407983	HMDB0000606	HMDB	D-2-Hydroxyglutaric acid	148.037	HMDB0000606	439391
2864	26	M-H	1-	HMDB0000426	-0.405707	HMDB0000426	HMDB	Citramalic acid	148.037	HMDB0000426	1081
2864	27	M-H	1-	HMDB0040230	-0.459321	HMDB0040230	HMDB	3-Acetyl-1,2-dithiolane	148.002	HMDB0040230	524171
2864	28	M-H	1-	HMDB0000428	-0.59138	HMDB0000428	HMDB	3-Hydroxyglutaric acid	148.037	HMDB0000428	181976
2864	29	M-H	1-	HMDB0062739	-0.610205	HMDB0062739	HMDB	3-methylmalate(2-)	148.037	HMDB0062739	3013918
2864	30	M-H	1-	HMDB0041306	-1.51492	HMDB0041306	HMDB	Methyl 2-(methylthio)butyrate	148.056	HMDB0041306	560572
2864	31	M-H	1-	HMDB0002050	-1.74707	HMDB0002050	HMDB	Dihydroxyfumaric acid	148.001	HMDB0002050
2864	32	M-H	1-	HMDB0038890	-2.57918	HMDB0038890	HMDB	Methyl 3-methyl-1-butenyl disulfide	148.038	HMDB0038890	71587664
2865	1	M-H	1-	HMDB0037907	2.74474	HMDB0037907	HMDB	2,6,10,10-Tetramethyl-1-oxaspiro[4.5]decan-6-ol	212.178	HMDB0037907	65428
2865	2	M-H	1-	HMDB0037226	2.56018	HMDB0037226	HMDB	Citronellyl propionate	212.178	HMDB0037226	8834
2865	3	M-H	1-	HMDB0037187	2.34631	HMDB0037187	HMDB	Rhodinyl propionate	212.178	HMDB0037187	7781
2865	4	M-H	1-	HMDB0037825	2.33262	HMDB0037825	HMDB	xi-2,5-Dimethyltridecane	212.25	HMDB0037825	41838
2865	5	M-H	1-	HMDB0039805	2.22755	HMDB0039805	HMDB	4-(3-Hydroxybutyl)-3,3,5-trimethylcyclohexanone	212.178	HMDB0039805
2865	6	M-H	1-	HMDB0030300	2.07213	HMDB0030300	HMDB	3-Methyltetradecane	212.25	HMDB0030300	86735
2865	7	M-H	1-	HMDB0032432	2.04236	HMDB0032432	HMDB	12-Methyltridecanal	212.214	HMDB0032432	3018619
2865	8	M-H	1-	HMDB0032792	2.03441	HMDB0032792	HMDB	(Â±)-(E)-3-Methyl-4-decen-1-yl acetate	212.178	HMDB0032792	101416076
2865	9	M-H	1-	HMDB0059886	1.99156	HMDB0059886	HMDB	Pentadecane	212.25	HMDB0059886	12391
2865	10	M-H	1-	HMDB0034286	1.90892	HMDB0034286	HMDB	Ethyl 10-undecenoate	212.178	HMDB0034286	12729
2865	11	M-H	1-	HMDB0034283	1.88178	HMDB0034283	HMDB	Tetradecanal	212.214	HMDB0034283	31291
2865	12	M-H	1-	HMDB0031017	1.83772	HMDB0031017	HMDB	10-Undecenyl acetate	212.178	HMDB0031017	61035
2865	13	M-H	1-	HMDB0031741	1.82725	HMDB0031741	HMDB	Coniferan	212.178	HMDB0031741	62240
2865	14	M-H	1-	HMDB0030924	1.69624	HMDB0030924	HMDB	2-Tetradecanone	212.214	HMDB0030924	75364
2865	15	M-H	1-	HMDB0040451	1.24819	HMDB0040451	HMDB	Oxacyclotetradecan-2-one	212.178	HMDB0040451	15596
2865	16	M-H	1-	HMDB0038078	1.21742	HMDB0038078	HMDB	1,1-Diethoxy-2,6-nonadiene	212.178	HMDB0038078	20838796
2865	17	M-H	1-	HMDB0041501	1.1994	HMDB0041501	HMDB	Isopentadecane	212.25	HMDB0041501	15268
2865	18	M-H	1-	HMDB0031028	0.539391	HMDB0031028	HMDB	Methyl (E)-2-dodecenoate	212.178	HMDB0031028	637723
2865	19	M-H	1-	HMDB0062790	0.303635	HMDB0062790	HMDB	2,7,10-trimethyldodecane	212.25	HMDB0062790	93447
2865	20	M-H	1-	HMDB0037626	-0.61262	HMDB0037626	HMDB	1-Ethylhexyl tiglate	212.178	HMDB0037626
2943	1	M-H	1-	HMDB0034286	2.69739	HMDB0034286	HMDB	Ethyl 10-undecenoate	212.178	HMDB0034286	12729
2943	2	M-H	1-	HMDB0038078	2.49399	HMDB0038078	HMDB	1,1-Diethoxy-2,6-nonadiene	212.178	HMDB0038078	20838796
2943	3	M-H	1-	HMDB0037226	2.44682	HMDB0037226	HMDB	Citronellyl propionate	212.178	HMDB0037226	8834
2943	4	M-H	1-	HMDB0031741	2.43387	HMDB0031741	HMDB	Coniferan	212.178	HMDB0031741	62240
2943	5	M-H	1-	HMDB0037907	2.35382	HMDB0037907	HMDB	2,6,10,10-Tetramethyl-1-oxaspiro[4.5]decan-6-ol	212.178	HMDB0037907	65428
2943	6	M-H	1-	HMDB0040451	2.23784	HMDB0040451	HMDB	Oxacyclotetradecan-2-one	212.178	HMDB0040451	15596
2943	7	M-H	1-	HMDB0037187	2.21888	HMDB0037187	HMDB	Rhodinyl propionate	212.178	HMDB0037187	7781
2943	8	M-H	1-	HMDB0032792	2.16983	HMDB0032792	HMDB	(Â±)-(E)-3-Methyl-4-decen-1-yl acetate	212.178	HMDB0032792	101416076
2943	9	M-H	1-	HMDB0031017	2.15053	HMDB0031017	HMDB	10-Undecenyl acetate	212.178	HMDB0031017	61035
2943	10	M-H	1-	HMDB0032432	2.02466	HMDB0032432	HMDB	12-Methyltridecanal	212.214	HMDB0032432	3018619
2943	11	M-H	1-	HMDB0037825	1.96497	HMDB0037825	HMDB	xi-2,5-Dimethyltridecane	212.25	HMDB0037825	41838
2943	12	M-H	1-	HMDB0034283	1.82192	HMDB0034283	HMDB	Tetradecanal	212.214	HMDB0034283	31291
2943	13	M-H	1-	HMDB0030924	1.73009	HMDB0030924	HMDB	2-Tetradecanone	212.214	HMDB0030924	75364
2943	14	M-H	1-	HMDB0039805	1.61469	HMDB0039805	HMDB	4-(3-Hydroxybutyl)-3,3,5-trimethylcyclohexanone	212.178	HMDB0039805
2943	15	M-H	1-	HMDB0030300	1.47911	HMDB0030300	HMDB	3-Methyltetradecane	212.25	HMDB0030300	86735
2943	16	M-H	1-	HMDB0059886	1.47055	HMDB0059886	HMDB	Pentadecane	212.25	HMDB0059886	12391
2943	17	M-H	1-	HMDB0037626	1.15043	HMDB0037626	HMDB	1-Ethylhexyl tiglate	212.178	HMDB0037626
2943	18	M-H	1-	HMDB0041501	0.662625	HMDB0041501	HMDB	Isopentadecane	212.25	HMDB0041501	15268
2943	19	M-H	1-	HMDB0031028	0.618235	HMDB0031028	HMDB	Methyl (E)-2-dodecenoate	212.178	HMDB0031028	637723
2943	20	M-H	1-	HMDB0062790	0.296578	HMDB0062790	HMDB	2,7,10-trimethyldodecane	212.25	HMDB0062790	93447
2944	1	M-H	1-	HMDB0037825	2.69451	HMDB0037825	HMDB	xi-2,5-Dimethyltridecane	212.25	HMDB0037825	41838
2944	2	M-H	1-	HMDB0037907	2.56822	HMDB0037907	HMDB	2,6,10,10-Tetramethyl-1-oxaspiro[4.5]decan-6-ol	212.178	HMDB0037907	65428
2944	3	M-H	1-	HMDB0034286	2.53428	HMDB0034286	HMDB	Ethyl 10-undecenoate	212.178	HMDB0034286	12729
2944	4	M-H	1-	HMDB0032432	2.52394	HMDB0032432	HMDB	12-Methyltridecanal	212.214	HMDB0032432	3018619
2944	5	M-H	1-	HMDB0039805	2.44456	HMDB0039805	HMDB	4-(3-Hydroxybutyl)-3,3,5-trimethylcyclohexanone	212.178	HMDB0039805
2944	6	M-H	1-	HMDB0030300	2.41134	HMDB0030300	HMDB	3-Methyltetradecane	212.25	HMDB0030300	86735
2944	7	M-H	1-	HMDB0030924	2.30842	HMDB0030924	HMDB	2-Tetradecanone	212.214	HMDB0030924	75364
2944	8	M-H	1-	HMDB0031741	2.27633	HMDB0031741	HMDB	Coniferan	212.178	HMDB0031741	62240
2944	9	M-H	1-	HMDB0034283	2.2653	HMDB0034283	HMDB	Tetradecanal	212.214	HMDB0034283	31291
2944	10	M-H	1-	HMDB0059886	2.1403	HMDB0059886	HMDB	Pentadecane	212.25	HMDB0059886	12391
2944	11	M-H	1-	HMDB0038078	1.90903	HMDB0038078	HMDB	1,1-Diethoxy-2,6-nonadiene	212.178	HMDB0038078	20838796
2944	12	M-H	1-	HMDB0037226	1.59606	HMDB0037226	HMDB	Citronellyl propionate	212.178	HMDB0037226	8834
2944	13	M-H	1-	HMDB0037187	1.58846	HMDB0037187	HMDB	Rhodinyl propionate	212.178	HMDB0037187	7781
2944	14	M-H	1-	HMDB0031017	1.46521	HMDB0031017	HMDB	10-Undecenyl acetate	212.178	HMDB0031017	61035
2944	15	M-H	1-	HMDB0040451	1.29299	HMDB0040451	HMDB	Oxacyclotetradecan-2-one	212.178	HMDB0040451	15596
2944	16	M-H	1-	HMDB0032792	1.28771	HMDB0032792	HMDB	(Â±)-(E)-3-Methyl-4-decen-1-yl acetate	212.178	HMDB0032792	101416076
2944	17	M-H	1-	HMDB0031028	1.19955	HMDB0031028	HMDB	Methyl (E)-2-dodecenoate	212.178	HMDB0031028	637723
2944	18	M-H	1-	HMDB0041501	1.02699	HMDB0041501	HMDB	Isopentadecane	212.25	HMDB0041501	15268
2944	19	M-H	1-	HMDB0062790	0.300311	HMDB0062790	HMDB	2,7,10-trimethyldodecane	212.25	HMDB0062790	93447
2944	20	M-H	1-	HMDB0037626	-0.379007	HMDB0037626	HMDB	1-Ethylhexyl tiglate	212.178	HMDB0037626
3031	1	M-H	1-	HMDB0031616	2.77856	HMDB0031616	HMDB	4-Phenyl-3-buten-2-ol	148.089	HMDB0031616	11469151
3031	2	M-H	1-	HMDB0002214	2.75561	HMDB0002214	HMDB	Cuminaldehyde	148.089	HMDB0002214	326
3031	3	M-H	1-	HMDB0032014	2.68726	HMDB0032014	HMDB	2,3,6-Trimethylbenzaldehyde	148.089	HMDB0032014	10236014
3031	4	M-H	1-	HMDB0030837	2.64613	HMDB0030837	HMDB	Anethole	148.089	HMDB0030837	1549040
3031	5	M-H	1-	HMDB0032017	2.62254	HMDB0032017	HMDB	3,4,5-Trimethylbenzaldehyde	148.089	HMDB0032017	12287152
3031	6	M-H	1-	HMDB0034121	2.61985	HMDB0034121	HMDB	1-Methoxy-4-(2-propenyl)benzene	148.089	HMDB0034121	8815
3031	7	M-H	1-	HMDB0032015	2.46494	HMDB0032015	HMDB	Duryl aldehyde	148.089	HMDB0032015	22013
3031	8	M-H	1-	HMDB0039831	2.44615	HMDB0039831	HMDB	6,7-Dihydro-2,5-dimethyl-5H-cyclopentapyrazine	148.1	HMDB0039831	530404
3031	9	M-H	1-	HMDB0033382	2.42681	HMDB0033382	HMDB	2-(4-Methylphenyl)propanal	148.089	HMDB0033382	60990
3031	10	M-H	1-	HMDB0133593	2.39086	HMDB0133593	HMDB	(2E)-2-methyl-3-phenylprop-2-en-1-ol	148.089	HMDB0133593
3031	11	M-H	1-	HMDB0039832	2.35575	HMDB0039832	HMDB	6,7-Dihydro-2,6-dimethyl-5H-cyclopentapyrazine	148.1	HMDB0039832	12306175
3031	12	M-H	1-	HMDB0034892	2.25092	HMDB0034892	HMDB	3-Ethyl-5-methyl-2-vinylpyrazine	148.1	HMDB0034892	6431144
3031	13	M-H	1-	HMDB0001126	2.2368	HMDB0001126	HMDB	Nornicotine	148.1	HMDB0001126	412
3031	14	M-H	1-	HMDB0059834	2.2355	HMDB0059834	HMDB	Pentylbenzene	148.125	HMDB0059834	10864
3031	15	M-H	1-	HMDB0059845	2.14547	HMDB0059845	HMDB	p-Ethylacetophenone	148.089	HMDB0059845	13642
3031	16	M-H	1-	HMDB0036142	2.13319	HMDB0036142	HMDB	6,7-Dihydro-2,3-dimethyl-5H-cyclopentapyrazine	148.1	HMDB0036142	6428802
3031	17	M-H	1-	HMDB0133746	2.12877	HMDB0133746	HMDB	4-phenylbutan-2-one	148.089	HMDB0133746
3031	18	M-H	1-	HMDB0032016	1.93725	HMDB0032016	HMDB	2,4,6-Trimethylbenzaldehyde	148.089	HMDB0032016	10254
3031	19	M-H	1-	HMDB0032140	1.71235	HMDB0032140	HMDB	2',4'-Dimethylacetophenone	148.089	HMDB0032140	6985
3031	20	M-H	1-	HMDB0061809	1.65464	HMDB0061809	HMDB	1-Methyl-4-(1-methylpropyl)-benzene	148.125	HMDB0061809
3031	21	M-H	1-	HMDB0061810	1.4359	HMDB0061810	HMDB	2,4-Dimethyl-1-(1-methylethyl)-benzene	148.125	HMDB0061810	20832
3031	22	M-H	1-	HMDB0039988	1.37671	HMDB0039988	HMDB	2,3-Dimethyl-5-(1-propenyl)pyrazine	148.1	HMDB0039988	5372953
3031	23	M-H	1-	HMDB0040153	1.04211	HMDB0040153	HMDB	R-3-(Methylthio)-1-hexanol	148.092	HMDB0040153	65413
3031	24	M-H	1-	HMDB0039987	0.539839	HMDB0039987	HMDB	3,5-Dimethyl-2-(1-propenyl)pyrazine	148.1	HMDB0039987	5371957
3031	25	M-H	1-	HMDB0039984	0.536841	HMDB0039984	HMDB	3,5-Dimethyl-2-(2-propenyl)pyrazine	148.1	HMDB0039984	590241
3031	26	M-H	1-	HMDB0039986	0.534707	HMDB0039986	HMDB	2,5-Dimethyl-3-(1-propenyl)pyrazine	148.1	HMDB0039986	5371955
3031	27	M-H	1-	HMDB0039985	0.309482	HMDB0039985	HMDB	2,3-Dimethyl-5-(2-propenyl)pyrazine	148.1	HMDB0039985	590240
3031	28	M-H	1-	HMDB0039983	0.30769	HMDB0039983	HMDB	2,5-Dimethyl-3-(2-propenyl)pyrazine	148.1	HMDB0039983	590243
3090	1	M-H	1-	HMDB0035230	2.98623	HMDB0035230	HMDB	Aurantricholide B	310.048	HMDB0035230	11278310
3090	2	M-H	1-	HMDB0033657	2.86174	HMDB0033657	HMDB	De-O-methylsterigmatocystin	310.048	HMDB0033657	5486185
3090	3	M-H	1-	HMDB0031778	2.37983	HMDB0031778	HMDB	Diflubenzuron	310.032	HMDB0031778	37123
3090	4	M-H	1-	HMDB0031781	2.36356	HMDB0031781	HMDB	O-Ethyl S,S-diphenyl phosphorodithioate	310.025	HMDB0031781	28292
3090	5	M-H	1-	HMDB0011688	0.673112	HMDB0011688	HMDB	Ribose 1,5-bisphosphate	309.985	HMDB0011688	14035695
3121	1	M-H	1-	HMDB0031725	2.17825	HMDB0031725	HMDB	(E)-3-(2-Hydroxyphenyl)-2-propenal	148.052	HMDB0031725	5318169
3121	2	M-H	1-	HMDB0000930	1.93798	HMDB0000930	HMDB	trans-Cinnamic acid	148.052	HMDB0000930	444539
3121	3	M-H	1-	HMDB0040413	1.896	HMDB0040413	HMDB	Ethyl 3-(methylthio)propanoate	148.056	HMDB0040413	61592
3121	4	M-H	1-	HMDB0037619	1.77572	HMDB0037619	HMDB	Methyl 4-(methylthio)butyrate	148.056	HMDB0037619	65425
3121	5	M-H	1-	HMDB0032947	1.6829	HMDB0032947	HMDB	Di-2-furanylmethane	148.052	HMDB0032947	70972
3121	6	M-H	1-	HMDB0036626	1.39302	HMDB0036626	HMDB	3,4-Dihydro-2H-1-benzopyran-2-one	148.052	HMDB0036626	660
3121	7	M-H	1-	HMDB0040986	1.30088	HMDB0040986	HMDB	(E)-3-(4-Hydroxyphenyl)-2-propenal	148.052	HMDB0040986	641301
3121	8	M-H	1-	HMDB0001553	1.26066	HMDB0001553	HMDB	2-Oxo-4-methylthiobutanoic acid	148.019	HMDB0001553	473
3121	9	M-H	1-	HMDB0036193	1.22852	HMDB0036193	HMDB	3-Mercapto-3-methylbutyl formate	148.056	HMDB0036193	526487
3121	10	M-H	1-	HMDB0035243	1.20758	HMDB0035243	HMDB	1-Phenyl-1,2-propanedione	148.052	HMDB0035243	11363
3121	11	M-H	1-	HMDB0038299	1.11397	HMDB0038299	HMDB	Methylthiomethyl butyrate	148.056	HMDB0038299	3018539
3121	12	M-H	1-	HMDB0039653	0.894008	HMDB0039653	HMDB	2,4,6-Trimethyl-1,3,5-dioxathiane	148.056	HMDB0039653	23262324
3121	13	M-H	1-	HMDB0001900	0.816121	HMDB0001900	HMDB	Ribonolactone	148.037	HMDB0001900	111064
3121	14	M-H	1-	HMDB0032271	0.605608	HMDB0032271	HMDB	Ethyl 3-mercaptobutyrate	148.056	HMDB0032271	9833996
3121	15	M-H	1-	HMDB0032332	0.528022	HMDB0032332	HMDB	Hydroxylated lecithin	148.048	HMDB0032332	44237312
3121	16	M-H	1-	HMDB0031717	0.492948	HMDB0031717	HMDB	3-(Methylthio)propyl acetate	148.056	HMDB0031717	85519
3121	17	M-H	1-	HMDB0032410	0.434318	HMDB0032410	HMDB	Methyl 3-(methylthio)butanoate	148.056	HMDB0032410	547907
3121	18	M-H	1-	HMDB0040230	0.310137	HMDB0040230	HMDB	3-Acetyl-1,2-dithiolane	148.002	HMDB0040230	524171
3121	19	M-H	1-	HMDB0059655	0.295037	HMDB0059655	HMDB	2-Hydroxyglutarate	148.037	HMDB0059655	43
3121	20	M-H	1-	HMDB0033912	0.223124	HMDB0033912	HMDB	2-Propenyl propyl disulfide	148.038	HMDB0033912	16591
3121	21	M-H	1-	HMDB0041392	0.223011	HMDB0041392	HMDB	1-Propenyl propyl disulfide	148.038	HMDB0041392	5352908
3121	22	M-H	1-	HMDB0000606	0.119306	HMDB0000606	HMDB	D-2-Hydroxyglutaric acid	148.037	HMDB0000606	439391
3121	23	M-H	1-	HMDB0032495	-0.022309	HMDB0032495	HMDB	Propyl 2-mercaptopropionate	148.056	HMDB0032495	22251515
3121	24	M-H	1-	HMDB0039797	-0.0397133	HMDB0039797	HMDB	Dihydro-4-mercapto-5-methyl-3(2H)-thiophenone	148.002	HMDB0039797
3121	25	M-H	1-	HMDB0011676	-0.0793806	HMDB0011676	HMDB	D-Xylono-1,5-lactone	148.037	HMDB0011676	439692
3121	26	M-H	1-	HMDB0000426	-0.0918112	HMDB0000426	HMDB	Citramalic acid	148.037	HMDB0000426	1081
3121	27	M-H	1-	HMDB0000567	-0.258067	HMDB0000567	HMDB	Cinnamic acid	148.052	HMDB0000567	5372954
3121	28	M-H	1-	HMDB0000428	-0.383053	HMDB0000428	HMDB	3-Hydroxyglutaric acid	148.037	HMDB0000428	181976
3121	29	M-H	1-	HMDB0062739	-0.750392	HMDB0062739	HMDB	3-methylmalate(2-)	148.037	HMDB0062739	3013918
3121	30	M-H	1-	HMDB0041306	-0.896861	HMDB0041306	HMDB	Methyl 2-(methylthio)butyrate	148.056	HMDB0041306	560572
3121	31	M-H	1-	HMDB0002050	-1.09917	HMDB0002050	HMDB	Dihydroxyfumaric acid	148.001	HMDB0002050
3121	32	M-H	1-	HMDB0038890	-2.05641	HMDB0038890	HMDB	Methyl 3-methyl-1-butenyl disulfide	148.038	HMDB0038890	71587664
3292	1	M-H	1-	HMDB0029612	2.36839	HMDB0029612	HMDB	Asparagusic acid syn-S-oxide	165.976	HMDB0029612	6451512
3292	2	M-H	1-	HMDB0002107	1.84804	HMDB0002107	HMDB	Phthalic acid	166.027	HMDB0002107	1017
3292	3	M-H	1-	HMDB0032613	1.75564	HMDB0032613	HMDB	3,4-Methylenedioxybenzoic acid	166.027	HMDB0032613	7196
3292	4	M-H	1-	HMDB0034394	1.42445	HMDB0034394	HMDB	S-Propyl 1-propanesulfinothioate	166.049	HMDB0034394	74761
3292	5	M-H	1-	HMDB0002334	1.17434	HMDB0002334	HMDB	Benzoquinoneacetic acid	166.027	HMDB0002334	21252288
3292	6	M-H	1-	HMDB0014747	1.13951	HMDB0014747	HMDB	Ethionamide	166.056	HMDB0014747	2761171
3292	7	M-H	1-	HMDB0010738	0.829759	HMDB0010738	HMDB	1-Methylxanthine	166.049	HMDB0010738	80220
3292	8	M-H	1-	HMDB0061917	0.828314	HMDB0061917	HMDB	Terephthalate	166.027	HMDB0061917
3292	8	M-H	1-	HMDB0002428	0.828314	HMDB0002428	HMDB	Terephthalic acid	166.027	HMDB0002428	7489
3292	9	M-H	1-	HMDB0060412	0.784676	HMDB0060412	HMDB	6-Methylmercaptopurine	166.031	HMDB0060412	5778
3292	10	M-H	1-	HMDB0001886	0.769566	HMDB0001886	HMDB	3-Methylxanthine	166.049	HMDB0001886	70639
3292	11	M-H	1-	HMDB0000867	0.696389	HMDB0000867	HMDB	Ribonic acid	166.048	HMDB0000867	5460677
3292	12	M-H	1-	HMDB0059716	-0.0244372	HMDB0059716	HMDB	9-Methylxanthine	166.049	HMDB0059716	70975
3292	13	M-H	1-	HMDB0000539	-0.59838	HMDB0000539	HMDB	Arabinonic acid	166.048	HMDB0000539	122045
3292	13	M-H	1-	HMDB0060256	-0.59838	HMDB0060256	HMDB	L-Xylonate	166.048	HMDB0060256	6971043
3292	13	M-H	1-	HMDB0059750	-0.59838	HMDB0059750	HMDB	2,3,4,5-Tetrahydroxypentanoic acid	166.048	HMDB0059750	10264
3292	13	M-H	1-	HMDB0060255	-0.59838	HMDB0060255	HMDB	L-Lyxonate	166.048	HMDB0060255	10264
3292	14	M-H	1-	HMDB0001991	-0.952704	HMDB0001991	HMDB	7-Methylxanthine	166.049	HMDB0001991	68374
3298	1	M-H	1-	HMDB0033394	2.91967	HMDB0033394	HMDB	4-Ethyl-2,6-dimethoxyphenol	182.094	HMDB0033394	61712
3298	2	M-H	1-	HMDB0125533	2.64688	HMDB0125533	HMDB	3-(3,5-dihydroxyphenyl)propanoic acid	182.058	HMDB0125533
3298	3	M-H	1-	HMDB0038005	2.60877	HMDB0038005	HMDB	xi-2-Hexyl-5-methyl-3(2H)-furanone	182.131	HMDB0038005	566912
3298	4	M-H	1-	HMDB0029456	2.3956	HMDB0029456	HMDB	Amyl 2-furoate	182.094	HMDB0029456	74008
3298	5	M-H	1-	HMDB0000423	2.35553	HMDB0000423	HMDB	3,4-Dihydroxyhydrocinnamic acid	182.058	HMDB0000423	348154
3298	6	M-H	1-	HMDB0038181	2.33097	HMDB0038181	HMDB	Peperinic acid	182.094	HMDB0038181	156203
3298	7	M-H	1-	HMDB0032050	2.29016	HMDB0032050	HMDB	alpha-Terpineol formate	182.131	HMDB0032050	16537
3298	8	M-H	1-	HMDB0037274	2.28831	HMDB0037274	HMDB	Maltol propionate	182.058	HMDB0037274	110543
3298	9	M-H	1-	HMDB0030424	2.26467	HMDB0030424	HMDB	Linalyl formate	182.131	HMDB0030424	61040
3298	10	M-H	1-	HMDB0134042	2.21928	HMDB0134042	HMDB	3-(2,3-dihydroxyphenyl)propanoic acid	182.058	HMDB0134042
3298	11	M-H	1-	HMDB0032607	2.20961	HMDB0032607	HMDB	(Â±)-threo-Anethole glycol	182.094	HMDB0032607	3016654
3298	12	M-H	1-	HMDB0059891	2.19943	HMDB0059891	HMDB	Isoamyl 2-furoate	182.094	HMDB0059891	69203
3298	13	M-H	1-	HMDB0030006	2.15819	HMDB0030006	HMDB	2,2,7,7-Tetramethyl-1,6-dioxaspiro[4.4]non-3-ene	182.131	HMDB0030006	10899299
3298	14	M-H	1-	HMDB0037727	2.10356	HMDB0037727	HMDB	Furfuryl pentanoate	182.094	HMDB0037727	61955
3298	15	M-H	1-	HMDB0037388	2.09742	HMDB0037388	HMDB	Tsibulin 2	182.131	HMDB0037388	14391671
3298	16	M-H	1-	HMDB0032049	2.05385	HMDB0032049	HMDB	Benzophenone	182.073	HMDB0032049	3102
3298	17	M-H	1-	HMDB0038245	2.04778	HMDB0038245	HMDB	Bornyl formate	182.131	HMDB0038245	518472
3298	18	M-H	1-	HMDB0059803	1.79422	HMDB0059803	HMDB	9-Hydroxyfluorene	182.073	HMDB0059803	74318
3298	19	M-H	1-	HMDB0013163	1.78492	HMDB0013163	HMDB	2-Hydroxyfluorene	182.073	HMDB0013163	75547
3298	20	M-H	1-	HMDB0059802	1.78492	HMDB0059802	HMDB	3-Hydroxyfluorene	182.073	HMDB0059802	96088
3298	21	M-H	1-	HMDB0035156	1.75657	HMDB0035156	HMDB	Neryl formate	182.131	HMDB0035156	5354882
3298	22	M-H	1-	HMDB0240266	1.7095	HMDB0240266	HMDB	Methyl vanillate	182.058	HMDB0240266
3298	23	M-H	1-	HMDB0039874	1.68845	HMDB0039874	HMDB	Furfuryl isovalerate	182.094	HMDB0039874	61658
3298	24	M-H	1-	HMDB0037641	1.66384	HMDB0037641	HMDB	4-(Ethoxymethyl)-2-methoxyphenol	182.094	HMDB0037641	61586
3298	25	M-H	1-	HMDB0060624	1.65903	HMDB0060624	HMDB	Ethionamide sulphoxide	182.051	HMDB0060624
3298	26	M-H	1-	HMDB0038354	1.49382	HMDB0038354	HMDB	2-Ethoxy-4-(methoxymethyl)phenol	182.094	HMDB0038354	6453284
3298	27	M-H	1-	HMDB0029273	1.48988	HMDB0029273	HMDB	2,6-Dimethoxybenzoic acid	182.058	HMDB0029273	15109
3298	28	M-H	1-	HMDB0038279	1.36923	HMDB0038279	HMDB	cis-3-Hexenyl tiglate	182.131	HMDB0038279	15461361
3298	29	M-H	1-	HMDB0037829	1.36812	HMDB0037829	HMDB	6-(3-Hexenyl)tetrahydro-2H-pyran-2-one	182.131	HMDB0037829	20846226
3298	30	M-H	1-	HMDB0032463	1.34628	HMDB0032463	HMDB	5-Pentyl-3h-furan-2-one	182.131	HMDB0032463	9855656
3298	31	M-H	1-	HMDB0038068	1.30821	HMDB0038068	HMDB	(3E,6Z)-Nonadien-1-yl acetate	182.131	HMDB0038068	71587638
3298	32	M-H	1-	HMDB0000755	1.30484	HMDB0000755	HMDB	Hydroxyphenyllactic acid	182.058	HMDB0000755	9378
3298	33	M-H	1-	HMDB0059816	1.24747	HMDB0059816	HMDB	Methyl geranate	182.131	HMDB0059816	5365910
3298	34	M-H	1-	HMDB0036522	1.21604	HMDB0036522	HMDB	Verimol J	182.094	HMDB0036522	10655013
3298	35	M-H	1-	HMDB0002643	1.18121	HMDB0002643	HMDB	3-(3-Hydroxyphenyl)-3-hydroxypropanoic acid	182.058	HMDB0002643	102959
3298	36	M-H	1-	HMDB0033624	1.13117	HMDB0033624	HMDB	(Â±)-2-Hydroxy-3-(2-hydroxyphenyl)propanoic acid	182.058	HMDB0033624	3083977
3298	37	M-H	1-	HMDB0000118	0.976882	HMDB0000118	HMDB	Homovanillic acid	182.058	HMDB0000118	1738
3298	38	M-H	1-	HMDB0029646	0.900175	HMDB0029646	HMDB	2',6'-Dihydroxy-4'-methoxyacetophenone	182.058	HMDB0029646	24135
3298	39	M-H	1-	HMDB0014989	0.593004	HMDB0014989	HMDB	Dacarbazine	182.092	HMDB0014989
3298	40	M-H	1-	HMDB0036191	0.549773	HMDB0036191	HMDB	4-Hydroxy-4-methyl-7-decenoic acid gamma-lactone	182.131	HMDB0036191	6436439
3298	41	M-H	1-	HMDB0034708	0.544225	HMDB0034708	HMDB	Methyl 4,8-decadienoate	182.131	HMDB0034708
3298	42	M-H	1-	HMDB0036215	0.463757	HMDB0036215	HMDB	Ethyl octynecarboxylate	182.131	HMDB0036215	61451
3298	43	M-H	1-	HMDB0001973	0.406898	HMDB0001973	HMDB	9-Methyluric acid	182.044	HMDB0001973	108714
3298	44	M-H	1-	HMDB0035196	0.395557	HMDB0035196	HMDB	Harman	182.084	HMDB0035196	5281404
3298	45	M-H	1-	HMDB0029232	0.161116	HMDB0029232	HMDB	3-Hydroxyphenyllactate	182.058	HMDB0029232	265740
3298	46	M-H	1-	HMDB0040595	0.107141	HMDB0040595	HMDB	Allyl cyclohexylacetate	182.131	HMDB0040595	22034852
3298	47	M-H	1-	HMDB0059763	0.08165	HMDB0059763	HMDB	3,4-Dimethoxybenzoic acid	182.058	HMDB0059763	7121
3298	48	M-H	1-	HMDB0003099	-0.160383	HMDB0003099	HMDB	1-Methyluric acid	182.044	HMDB0003099	69726
3298	49	M-H	1-	HMDB0004061	-0.203987	HMDB0004061	HMDB	3-Methoxy-4-hydroxyphenylglycolaldehyde	182.058	HMDB0004061	440729
3298	50	M-H	1-	HMDB0001970	-0.220696	HMDB0001970	HMDB	3-Methyluric acid	182.044	HMDB0001970	11804
3298	51	M-H	1-	HMDB0000247	-0.257179	HMDB0000247	HMDB	Sorbitol	182.079	HMDB0000247	5780
3298	51	M-H	1-	HMDB0011632	-0.257179	HMDB0011632	HMDB	L-Iditol	182.079	HMDB0011632	5460044
3298	51	M-H	1-	HMDB0000765	-0.257179	HMDB0000765	HMDB	Mannitol	182.079	HMDB0000765	6251
3298	52	M-H	1-	HMDB0062595	-0.589863	HMDB0062595	HMDB	Meta-hydroxyphenylhydracrylic Acid	182.058	HMDB0062595	22600106
3298	53	M-H	1-	HMDB0034730	-0.631184	HMDB0034730	HMDB	Methyl (2E,4Z)-decadienoate	182.131	HMDB0034730	6436336
3298	54	M-H	1-	HMDB0000333	-0.660619	HMDB0000333	HMDB	Isohomovanillic acid	182.058	HMDB0000333	160562
3298	55	M-H	1-	HMDB0011107	-1.23339	HMDB0011107	HMDB	7-Methyluric acid	182.044	HMDB0011107	69160
3298	56	M-H	1-	HMDB0038079	-1.5013	HMDB0038079	HMDB	(2E,6Z)-2,6-Nonadien-1-Yl acetate	182.131	HMDB0038079
3298	57	M-H	1-	HMDB0000107	-2.12018	HMDB0000107	HMDB	Galactitol	182.079	HMDB0000107	11850
3308	1	M-H	1-	HMDB0035313	1.95649	HMDB0035313	HMDB	Ganoderic acid S	512.35	HMDB0035313
3308	2	M-H	1-	HMDB0036059	1.74374	HMDB0036059	HMDB	Ganoderenic acid D	512.277	HMDB0036059
3308	3	M-H	1-	HMDB0036406	1.69764	HMDB0036406	HMDB	Ganosporelactone A	512.277	HMDB0036406	78384957
3308	4	M-H	1-	HMDB0035980	1.65597	HMDB0035980	HMDB	3,7,11,15,23-Pentaoxolanost-8-en-26-oic acid	512.277	HMDB0035980
3308	5	M-H	1-	HMDB0035332	1.53319	HMDB0035332	HMDB	Ganoderic acid X	512.35	HMDB0035332
3308	6	M-H	1-	HMDB0038189	1.43615	HMDB0038189	HMDB	Carindone	512.314	HMDB0038189	101316738
3308	7	M-H	1-	HMDB0035330	1.35023	HMDB0035330	HMDB	Ganoderic acid Mf	512.35	HMDB0035330
3308	8	M-H	1-	HMDB0036672	1.24437	HMDB0036672	HMDB	3alpha-Acetoxy-11-keto-beta-boswellic acid	512.35	HMDB0036672	17973666
3308	9	M-H	1-	HMDB0034646	1.24095	HMDB0034646	HMDB	3beta-Acetoxy-12-oxo-28,13beta-oleananolide	512.35	HMDB0034646
3308	10	M-H	1-	HMDB0031879	1.01171	HMDB0031879	HMDB	11a,12a-Epoxy-3b-hydroxy-28,13-oleananolide 3-acetate	512.35	HMDB0031879
3308	11	M-H	1-	HMDB0038745	0.882691	HMDB0038745	HMDB	Glyuranolide	512.314	HMDB0038745	5317769
3308	12	M-H	1-	HMDB0036414	0.575578	HMDB0036414	HMDB	Anabsin	512.277	HMDB0036414
3308	13	M-H	1-	HMDB0061703	0.350293	HMDB0061703	HMDB	2-Stearoylglycerophosphoglycerol	512.311	HMDB0061703
3308	14	M-H	1-	HMDB0061697	-0.29142	HMDB0061697	HMDB	1-Stearoylglycerophosphoglycerol	512.311	HMDB0061697
3420	1	M-H	1-	HMDB0000423	3.00963	HMDB0000423	HMDB	3,4-Dihydroxyhydrocinnamic acid	182.058	HMDB0000423	348154
3420	2	M-H	1-	HMDB0029456	2.99633	HMDB0029456	HMDB	Amyl 2-furoate	182.094	HMDB0029456	74008
3420	3	M-H	1-	HMDB0125533	2.87951	HMDB0125533	HMDB	3-(3,5-dihydroxyphenyl)propanoic acid	182.058	HMDB0125533
3420	4	M-H	1-	HMDB0059891	2.79759	HMDB0059891	HMDB	Isoamyl 2-furoate	182.094	HMDB0059891	69203
3420	5	M-H	1-	HMDB0134042	2.7295	HMDB0134042	HMDB	3-(2,3-dihydroxyphenyl)propanoic acid	182.058	HMDB0134042
3420	6	M-H	1-	HMDB0038245	2.53359	HMDB0038245	HMDB	Bornyl formate	182.131	HMDB0038245	518472
3420	7	M-H	1-	HMDB0059816	2.44674	HMDB0059816	HMDB	Methyl geranate	182.131	HMDB0059816	5365910
3420	8	M-H	1-	HMDB0002643	2.44284	HMDB0002643	HMDB	3-(3-Hydroxyphenyl)-3-hydroxypropanoic acid	182.058	HMDB0002643	102959
3420	9	M-H	1-	HMDB0240266	2.4273	HMDB0240266	HMDB	Methyl vanillate	182.058	HMDB0240266
3420	10	M-H	1-	HMDB0032050	2.40951	HMDB0032050	HMDB	alpha-Terpineol formate	182.131	HMDB0032050	16537
3420	11	M-H	1-	HMDB0059802	2.37705	HMDB0059802	HMDB	3-Hydroxyfluorene	182.073	HMDB0059802	96088
3420	12	M-H	1-	HMDB0013163	2.37702	HMDB0013163	HMDB	2-Hydroxyfluorene	182.073	HMDB0013163	75547
3420	13	M-H	1-	HMDB0037388	2.35617	HMDB0037388	HMDB	Tsibulin 2	182.131	HMDB0037388	14391671
3420	14	M-H	1-	HMDB0000118	2.34797	HMDB0000118	HMDB	Homovanillic acid	182.058	HMDB0000118	1738
3420	15	M-H	1-	HMDB0037727	2.32132	HMDB0037727	HMDB	Furfuryl pentanoate	182.094	HMDB0037727	61955
3420	16	M-H	1-	HMDB0037641	2.2697	HMDB0037641	HMDB	4-(Ethoxymethyl)-2-methoxyphenol	182.094	HMDB0037641	61586
3420	17	M-H	1-	HMDB0039874	2.248	HMDB0039874	HMDB	Furfuryl isovalerate	182.094	HMDB0039874	61658
3420	18	M-H	1-	HMDB0030424	2.2455	HMDB0030424	HMDB	Linalyl formate	182.131	HMDB0030424	61040
3420	19	M-H	1-	HMDB0033394	2.21611	HMDB0033394	HMDB	4-Ethyl-2,6-dimethoxyphenol	182.094	HMDB0033394	61712
3420	20	M-H	1-	HMDB0035156	2.15801	HMDB0035156	HMDB	Neryl formate	182.131	HMDB0035156	5354882
3420	21	M-H	1-	HMDB0038005	2.12388	HMDB0038005	HMDB	xi-2-Hexyl-5-methyl-3(2H)-furanone	182.131	HMDB0038005	566912
3420	22	M-H	1-	HMDB0038354	1.98735	HMDB0038354	HMDB	2-Ethoxy-4-(methoxymethyl)phenol	182.094	HMDB0038354	6453284
3420	23	M-H	1-	HMDB0038068	1.92895	HMDB0038068	HMDB	(3E,6Z)-Nonadien-1-yl acetate	182.131	HMDB0038068	71587638
3420	24	M-H	1-	HMDB0030006	1.90806	HMDB0030006	HMDB	2,2,7,7-Tetramethyl-1,6-dioxaspiro[4.4]non-3-ene	182.131	HMDB0030006	10899299
3420	25	M-H	1-	HMDB0038181	1.8984	HMDB0038181	HMDB	Peperinic acid	182.094	HMDB0038181	156203
3420	26	M-H	1-	HMDB0034708	1.87025	HMDB0034708	HMDB	Methyl 4,8-decadienoate	182.131	HMDB0034708
3420	27	M-H	1-	HMDB0036522	1.84906	HMDB0036522	HMDB	Verimol J	182.094	HMDB0036522	10655013
3420	28	M-H	1-	HMDB0059803	1.84905	HMDB0059803	HMDB	9-Hydroxyfluorene	182.073	HMDB0059803	74318
3420	29	M-H	1-	HMDB0000765	1.80972	HMDB0000765	HMDB	Mannitol	182.079	HMDB0000765	6251
3420	29	M-H	1-	HMDB0011632	1.80972	HMDB0011632	HMDB	L-Iditol	182.079	HMDB0011632	5460044
3420	29	M-H	1-	HMDB0000247	1.80972	HMDB0000247	HMDB	Sorbitol	182.079	HMDB0000247	5780
3420	30	M-H	1-	HMDB0038279	1.79972	HMDB0038279	HMDB	cis-3-Hexenyl tiglate	182.131	HMDB0038279	15461361
3420	31	M-H	1-	HMDB0001973	1.69032	HMDB0001973	HMDB	9-Methyluric acid	182.044	HMDB0001973	108714
3420	32	M-H	1-	HMDB0035196	1.43555	HMDB0035196	HMDB	Harman	182.084	HMDB0035196	5281404
3420	33	M-H	1-	HMDB0040595	1.42875	HMDB0040595	HMDB	Allyl cyclohexylacetate	182.131	HMDB0040595	22034852
3420	34	M-H	1-	HMDB0032463	1.21036	HMDB0032463	HMDB	5-Pentyl-3h-furan-2-one	182.131	HMDB0032463	9855656
3420	35	M-H	1-	HMDB0029273	1.17953	HMDB0029273	HMDB	2,6-Dimethoxybenzoic acid	182.058	HMDB0029273	15109
3420	36	M-H	1-	HMDB0037829	1.17436	HMDB0037829	HMDB	6-(3-Hexenyl)tetrahydro-2H-pyran-2-one	182.131	HMDB0037829	20846226
3420	37	M-H	1-	HMDB0036215	1.13544	HMDB0036215	HMDB	Ethyl octynecarboxylate	182.131	HMDB0036215	61451
3420	38	M-H	1-	HMDB0059763	1.13034	HMDB0059763	HMDB	3,4-Dimethoxybenzoic acid	182.058	HMDB0059763	7121
3420	39	M-H	1-	HMDB0000755	1.10652	HMDB0000755	HMDB	Hydroxyphenyllactic acid	182.058	HMDB0000755	9378
3420	40	M-H	1-	HMDB0037274	1.0397	HMDB0037274	HMDB	Maltol propionate	182.058	HMDB0037274	110543
3420	41	M-H	1-	HMDB0011107	1.03375	HMDB0011107	HMDB	7-Methyluric acid	182.044	HMDB0011107	69160
3420	42	M-H	1-	HMDB0003099	0.832998	HMDB0003099	HMDB	1-Methyluric acid	182.044	HMDB0003099	69726
3420	43	M-H	1-	HMDB0033624	0.788259	HMDB0033624	HMDB	(Â±)-2-Hydroxy-3-(2-hydroxyphenyl)propanoic acid	182.058	HMDB0033624	3083977
3420	44	M-H	1-	HMDB0032607	0.779142	HMDB0032607	HMDB	(Â±)-threo-Anethole glycol	182.094	HMDB0032607	3016654
3420	45	M-H	1-	HMDB0014989	0.760582	HMDB0014989	HMDB	Dacarbazine	182.092	HMDB0014989
3420	46	M-H	1-	HMDB0032049	0.702101	HMDB0032049	HMDB	Benzophenone	182.073	HMDB0032049	3102
3420	47	M-H	1-	HMDB0001970	0.669769	HMDB0001970	HMDB	3-Methyluric acid	182.044	HMDB0001970	11804
3420	48	M-H	1-	HMDB0036191	0.636734	HMDB0036191	HMDB	4-Hydroxy-4-methyl-7-decenoic acid gamma-lactone	182.131	HMDB0036191	6436439
3420	49	M-H	1-	HMDB0029646	0.552326	HMDB0029646	HMDB	2',6'-Dihydroxy-4'-methoxyacetophenone	182.058	HMDB0029646	24135
3420	50	M-H	1-	HMDB0000333	0.45446	HMDB0000333	HMDB	Isohomovanillic acid	182.058	HMDB0000333	160562
3420	51	M-H	1-	HMDB0060624	0.11541	HMDB0060624	HMDB	Ethionamide sulphoxide	182.051	HMDB0060624
3420	52	M-H	1-	HMDB0034730	-0.332504	HMDB0034730	HMDB	Methyl (2E,4Z)-decadienoate	182.131	HMDB0034730	6436336
3420	53	M-H	1-	HMDB0062595	-0.397304	HMDB0062595	HMDB	Meta-hydroxyphenylhydracrylic Acid	182.058	HMDB0062595	22600106
3420	54	M-H	1-	HMDB0004061	-0.518835	HMDB0004061	HMDB	3-Methoxy-4-hydroxyphenylglycolaldehyde	182.058	HMDB0004061	440729
3420	55	M-H	1-	HMDB0029232	-0.66615	HMDB0029232	HMDB	3-Hydroxyphenyllactate	182.058	HMDB0029232	265740
3420	56	M-H	1-	HMDB0038079	-0.682622	HMDB0038079	HMDB	(2E,6Z)-2,6-Nonadien-1-Yl acetate	182.131	HMDB0038079
3420	57	M-H	1-	HMDB0041270	-1.11428	HMDB0041270	HMDB	2',4'-Dihydroxy-6'-methoxyacetophenone	182.058	HMDB0041270	10965145
3426	1	M-H	1-	HMDB0059899	1.05041	HMDB0059899	HMDB	alpha-Methylstyrene	118.078	HMDB0059899	7407
3426	2	M-H	1-	HMDB0059837	0.742175	HMDB0059837	HMDB	Indane	118.078	HMDB0059837	10326
3426	3	M-H	1-	HMDB0039806	0.647654	HMDB0039806	HMDB	1-Hexanethiol	118.082	HMDB0039806	8106
3426	4	M-H	1-	HMDB0029579	0.47002	HMDB0029579	HMDB	Diisopropyl sulfide	118.082	HMDB0029579	12264
3426	5	M-H	1-	HMDB0031327	-0.160491	HMDB0031327	HMDB	2-Butoxyethanol	118.099	HMDB0031327	8133
3426	6	M-H	1-	HMDB0031431	-0.241683	HMDB0031431	HMDB	Dipropyl sulfide	118.082	HMDB0031431	8118
3426	7	M-H	1-	HMDB0031644	-0.452264	HMDB0031644	HMDB	1,1-Diethoxyethane	118.099	HMDB0031644	7765
3426	8	M-H	1-	HMDB0031490	-1.56151	HMDB0031490	HMDB	(Â±)-1,5-Hexanediol	118.099	HMDB0031490	79126
3426	9	M-H	1-	HMDB0059740	-2.79952	HMDB0059740	HMDB	4-Methyl-1,2-dihydroxypentane	118.099	HMDB0059740	91171
3436	1	M-H	1-	HMDB0029674	2.12947	HMDB0029674	HMDB	2-Chloro-1,3-dimethoxy-5-methylbenzene	186.045	HMDB0029674	13939349
3436	2	M-H	1-	HMDB0032708	2.03611	HMDB0032708	HMDB	1-Naphthaleneacetic acid	186.068	HMDB0032708	6862
3436	3	M-H	1-	HMDB0033930	1.89545	HMDB0033930	HMDB	Angelicin	186.032	HMDB0033930	10658
3436	4	M-H	1-	HMDB0030988	1.61054	HMDB0030988	HMDB	5-(2-Methylpropyl)tetrahydro-2-oxo-3-furancarboxylic acid	186.089	HMDB0030988
3436	5	M-H	1-	HMDB0030992	1.37814	HMDB0030992	HMDB	5-Butyltetrahydro-2-oxo-3-furancarboxylic acid	186.089	HMDB0030992
3436	6	M-H	1-	HMDB0041026	0.869609	HMDB0041026	HMDB	Erinapyrone C	186.053	HMDB0041026
3436	7	M-H	1-	HMDB0061890	0.822902	HMDB0061890	HMDB	Pyroglutamylglycine	186.064	HMDB0061890
3436	8	M-H	1-	HMDB0034272	0.790082	HMDB0034272	HMDB	Psoralen	186.032	HMDB0034272	6199
3436	9	M-H	1-	HMDB0060371	0.27241	HMDB0060371	HMDB	3-Fumarylpyruvate	186.016	HMDB0060371	5280525
3436	10	M-H	1-	HMDB0040973	-0.0563493	HMDB0040973	HMDB	1-Methoxy-1H-indole-3-acetonitrile	186.079	HMDB0040973	11954881
3436	11	M-H	1-	HMDB0014533	-0.192398	HMDB0014533	HMDB	Carbimazole	186.046	HMDB0014533	31072
3667	1	M-H	1-	HMDB0060734	3.18175	HMDB0060734	HMDB	3-(3-Hydroxyphenyl)-2-methylpropionic acid	180.079	HMDB0060734
3667	2	M-H	1-	HMDB0037602	3.15088	HMDB0037602	HMDB	4-Hydroxy-2,6,6-trimethyl-3-oxo-1,4-cyclohexadiene-1-carboxaldehyde	180.079	HMDB0037602	15715950
3667	3	M-H	1-	HMDB0032131	2.75755	HMDB0032131	HMDB	3-(3,5-Dihydroxyphenyl)-2-propenoic acid	180.042	HMDB0032131
3667	4	M-H	1-	HMDB0032640	2.67942	HMDB0032640	HMDB	Ethyl p-anisate	180.079	HMDB0032640	60979
3667	5	M-H	1-	HMDB0140954	2.5178	HMDB0140954	HMDB	(2E)-3-(2,3-dihydroxyphenyl)prop-2-enoic acid	180.042	HMDB0140954
3667	6	M-H	1-	HMDB0033761	2.46108	HMDB0033761	HMDB	4-Methoxybenzyl acetate	180.079	HMDB0033761	7695
3667	7	M-H	1-	HMDB0032057	2.45074	HMDB0032057	HMDB	(E)-3-(2,3-Dihydroxyphenyl)-2-propenoic acid	180.042	HMDB0032057	5282146
3667	8	M-H	1-	HMDB0038915	2.44959	HMDB0038915	HMDB	12-Tridecene-4,6,8,10-tetraynal	180.058	HMDB0038915	85775343
3667	9	M-H	1-	HMDB0126377	2.36099	HMDB0126377	HMDB	(2E)-3-(2,4-dihydroxyphenyl)prop-2-enoic acid	180.042	HMDB0126377
3667	10	M-H	1-	HMDB0002130	2.3075	HMDB0002130	HMDB	Monomethyl phthalate	180.042	HMDB0002130	20392
3667	11	M-H	1-	HMDB0001879	2.12327	HMDB0001879	HMDB	Aspirin	180.042	HMDB0001879	2244
3667	12	M-H	1-	HMDB0001087	2.09262	HMDB0001087	HMDB	5-Methylthioribose	180.046	HMDB0001087	439904
3667	13	M-H	1-	HMDB0000707	1.98038	HMDB0000707	HMDB	4-Hydroxyphenylpyruvic acid	180.042	HMDB0000707	979
3667	14	M-H	1-	HMDB0032574	1.86498	HMDB0032574	HMDB	Propylparaben	180.079	HMDB0032574	7175
3667	15	M-H	1-	HMDB0041912	1.78491	HMDB0041912	HMDB	Isonicotinylglycine	180.053	HMDB0041912	160607
3667	16	M-H	1-	HMDB0003269	1.70684	HMDB0003269	HMDB	Nicotinuric acid	180.053	HMDB0003269	68499
3667	17	M-H	1-	HMDB0029685	1.67924	HMDB0029685	HMDB	4-Ethoxy-3-methoxybenzaldehyde	180.079	HMDB0029685	67116
3667	18	M-H	1-	HMDB0038896	1.65967	HMDB0038896	HMDB	Ethyl 2-(methyldithio)propionate	180.028	HMDB0038896	90972
3667	19	M-H	1-	HMDB0032128	1.63965	HMDB0032128	HMDB	1-(2,4-Dihydroxyphenyl)-1-butanone	180.079	HMDB0032128	78103
3667	20	M-H	1-	HMDB0059766	1.60191	HMDB0059766	HMDB	Picolinoylglycine	180.053	HMDB0059766	11788622
3667	21	M-H	1-	HMDB0029430	1.50778	HMDB0029430	HMDB	Methionine sulfoximine	180.057	HMDB0029430	16118
3667	22	M-H	1-	HMDB0031240	1.24773	HMDB0031240	HMDB	2-Phenyl-1,3-dioxolane-4-methanol	180.079	HMDB0031240	15572
3667	23	M-H	1-	HMDB0002825	1.23704	HMDB0002825	HMDB	Theobromine	180.065	HMDB0002825	5429
3667	24	M-H	1-	HMDB0003501	1.22179	HMDB0003501	HMDB	3,4-Dihydroxy-trans-cinnamate	180.042	HMDB0003501	1549111
3667	24	M-H	1-	HMDB0001964	1.22179	HMDB0001964	HMDB	Caffeic acid	180.042	HMDB0001964	1549111
3667	25	M-H	1-	HMDB0012915	1.12286	HMDB0012915	HMDB	Coniferyl alcohol	180.079	HMDB0012915	1549095
3667	26	M-H	1-	HMDB0037733	1.07237	HMDB0037733	HMDB	Propyl 2-furanacrylate	180.079	HMDB0037733	6435825
3667	27	M-H	1-	HMDB0032174	0.957518	HMDB0032174	HMDB	Benzaldehyde glyceryl acetal	180.079	HMDB0032174	74362
3667	28	M-H	1-	HMDB0033556	0.856144	HMDB0033556	HMDB	2,5-Dimethyl-1,4-dithiane-2,5-diol	180.028	HMDB0033556	62105
3667	29	M-H	1-	HMDB0240209	0.840941	HMDB0240209	HMDB	D-chiro-inositol	180.063	HMDB0240209	892
3667	29	M-H	1-	HMDB0000211	0.840941	HMDB0000211	HMDB	myo-Inositol	180.063	HMDB0000211
3667	29	M-H	1-	HMDB0006088	0.840941	HMDB0006088	HMDB	scyllo-Inositol	180.063	HMDB0006088
3667	29	M-H	1-	HMDB0240207	0.840941	HMDB0240207	HMDB	epi-Inositol	180.063	HMDB0240207	892
3667	29	M-H	1-	HMDB0034220	0.840941	HMDB0034220	HMDB	Levoinositol	180.063	HMDB0034220
3667	30	M-H	1-	HMDB0032115	0.789275	HMDB0032115	HMDB	1-(Methylthio)ethyl 2-propenyl disulfide	180.01	HMDB0032115	6429018
3667	31	M-H	1-	HMDB0000516	0.766456	HMDB0000516	HMDB	Beta-D-Glucose	180.063	HMDB0000516	64689
3667	32	M-H	1-	HMDB0011663	0.651452	HMDB0011663	HMDB	3-Hydroxyphenylpyruvic acid	180.042	HMDB0011663	5318321
3667	33	M-H	1-	HMDB0003345	0.581949	HMDB0003345	HMDB	Alpha-D-Glucose	180.063	HMDB0003345	79025
3667	33	M-H	1-	HMDB0000169	0.581949	HMDB0000169	HMDB	D-Mannose	180.063	HMDB0000169	18950
3667	33	M-H	1-	HMDB0033704	0.581949	HMDB0033704	HMDB	L-Galactose	180.063	HMDB0033704	439357
3667	33	M-H	1-	HMDB0003449	0.581949	HMDB0003449	HMDB	Beta-D-Galactose	180.063	HMDB0003449	439353
3667	33	M-H	1-	HMDB0000122	0.581949	HMDB0000122	HMDB	D-Glucose	180.063	HMDB0000122	5793
3667	33	M-H	1-	HMDB0000143	0.581949	HMDB0000143	HMDB	D-Galactose	180.063	HMDB0000143	439357
3667	34	M-H	1-	HMDB0006915	0.578263	HMDB0006915	HMDB	2-Hydroxy-3-(4-hydroxyphenyl)propenoic acid	180.042	HMDB0006915	636708
3667	35	M-H	1-	HMDB0000346	0.40845	HMDB0000346	HMDB	3-Deoxyarabinohexonic acid	180.063	HMDB0000346	152990
3667	36	M-H	1-	HMDB0001889	0.393307	HMDB0001889	HMDB	Theophylline	180.065	HMDB0001889	2153
3667	37	M-H	1-	HMDB0032565	0.345002	HMDB0032565	HMDB	(4-Ethoxyphenyl)urea	180.09	HMDB0032565	9013
3667	38	M-H	1-	HMDB0062773	0.311274	HMDB0062773	HMDB	10-hydroxy-(2E,8E)-decadien-4-ynoic Acid	180.079	HMDB0062773	9543616
3667	39	M-H	1-	HMDB0030397	0.254731	HMDB0030397	HMDB	L-2-Amino-3-(4-aminophenyl)propanoic acid	180.09	HMDB0030397	95174
3667	40	M-H	1-	HMDB0062138	0.0443716	HMDB0062138	HMDB	muco-Inositol	180.063	HMDB0062138	892
3667	41	M-H	1-	HMDB0031671	-0.0372436	HMDB0031671	HMDB	2,4,6-Trimethyl-1,3,5-trithiane	180.01	HMDB0031671	17696
3667	42	M-H	1-	HMDB0012326	-0.0922749	HMDB0012326	HMDB	L-Gulose	180.063	HMDB0012326	10130220
3667	42	M-H	1-	HMDB0001151	-0.0922749	HMDB0001151	HMDB	Allose	180.063	HMDB0001151	12285879
3667	42	M-H	1-	HMDB0061922	-0.0922749	HMDB0061922	HMDB	Alpha-D-Glucopyranoside	180.063	HMDB0061922
3667	43	M-H	1-	HMDB0062473	-0.193166	HMDB0062473	HMDB	Glycoprotein-phospho-D-mannose	180.063	HMDB0062473	161658
3667	44	M-H	1-	HMDB0011751	-0.30602	HMDB0011751	HMDB	3-Methoxybenzenepropanoic acid	180.079	HMDB0011751	66336
3667	45	M-H	1-	HMDB0003418	-0.434912	HMDB0003418	HMDB	D-Tagatose	180.063	HMDB0003418	92092
3667	45	M-H	1-	HMDB0062538	-0.434912	HMDB0062538	HMDB	Fructose-1P	180.063	HMDB0062538	5984
3667	45	M-H	1-	HMDB0000660	-0.434912	HMDB0000660	HMDB	D-Fructose	180.063	HMDB0000660	92092
3667	45	M-H	1-	HMDB0001266	-0.434912	HMDB0001266	HMDB	L-Sorbose	180.063	HMDB0001266	92092
3667	46	M-H	1-	HMDB0041109	-0.474962	HMDB0041109	HMDB	(S)-3-Ethylidenehexahydropyrrolo[1,2-a]pyrazine-1,4-dione	180.09	HMDB0041109
3667	47	M-H	1-	HMDB0032222	-0.720392	HMDB0032222	HMDB	Dihydroxyacetone (dimer)	180.063	HMDB0032222	4180364
3667	48	M-H	1-	HMDB0060281	-0.769247	HMDB0060281	HMDB	3-Hydroxykynurenamine	180.09	HMDB0060281	440736
3667	49	M-H	1-	HMDB0013319	-0.892807	HMDB0013319	HMDB	Tyrosinamide	180.09	HMDB0013319	595943
3667	50	M-H	1-	HMDB0004076	-0.981607	HMDB0004076	HMDB	5-Hydroxykynurenamine	180.09	HMDB0004076	164719
3667	51	M-H	1-	HMDB0001860	-1.73141	HMDB0001860	HMDB	Paraxanthine	180.065	HMDB0001860	4687
3742	1	M-H	1-	HMDB0000423	2.50762	HMDB0000423	HMDB	3,4-Dihydroxyhydrocinnamic acid	182.058	HMDB0000423	348154
3742	2	M-H	1-	HMDB0125533	2.47493	HMDB0125533	HMDB	3-(3,5-dihydroxyphenyl)propanoic acid	182.058	HMDB0125533
3742	3	M-H	1-	HMDB0030006	2.41943	HMDB0030006	HMDB	2,2,7,7-Tetramethyl-1,6-dioxaspiro[4.4]non-3-ene	182.131	HMDB0030006	10899299
3742	4	M-H	1-	HMDB0038068	2.28544	HMDB0038068	HMDB	(3E,6Z)-Nonadien-1-yl acetate	182.131	HMDB0038068	71587638
3742	5	M-H	1-	HMDB0134042	2.26711	HMDB0134042	HMDB	3-(2,3-dihydroxyphenyl)propanoic acid	182.058	HMDB0134042
3742	6	M-H	1-	HMDB0038245	2.21877	HMDB0038245	HMDB	Bornyl formate	182.131	HMDB0038245	518472
3742	7	M-H	1-	HMDB0038005	2.19432	HMDB0038005	HMDB	xi-2-Hexyl-5-methyl-3(2H)-furanone	182.131	HMDB0038005	566912
3742	8	M-H	1-	HMDB0059802	2.18897	HMDB0059802	HMDB	3-Hydroxyfluorene	182.073	HMDB0059802	96088
3742	9	M-H	1-	HMDB0013163	2.18892	HMDB0013163	HMDB	2-Hydroxyfluorene	182.073	HMDB0013163	75547
3742	10	M-H	1-	HMDB0037388	2.18104	HMDB0037388	HMDB	Tsibulin 2	182.131	HMDB0037388	14391671
3742	11	M-H	1-	HMDB0030424	2.15185	HMDB0030424	HMDB	Linalyl formate	182.131	HMDB0030424	61040
3742	12	M-H	1-	HMDB0032050	2.12765	HMDB0032050	HMDB	alpha-Terpineol formate	182.131	HMDB0032050	16537
3742	13	M-H	1-	HMDB0033394	2.08057	HMDB0033394	HMDB	4-Ethyl-2,6-dimethoxyphenol	182.094	HMDB0033394	61712
3742	14	M-H	1-	HMDB0059816	2.02789	HMDB0059816	HMDB	Methyl geranate	182.131	HMDB0059816	5365910
3742	15	M-H	1-	HMDB0029273	1.99761	HMDB0029273	HMDB	2,6-Dimethoxybenzoic acid	182.058	HMDB0029273	15109
3742	16	M-H	1-	HMDB0038181	1.98985	HMDB0038181	HMDB	Peperinic acid	182.094	HMDB0038181	156203
3742	17	M-H	1-	HMDB0029456	1.96144	HMDB0029456	HMDB	Amyl 2-furoate	182.094	HMDB0029456	74008
3742	18	M-H	1-	HMDB0059803	1.83326	HMDB0059803	HMDB	9-Hydroxyfluorene	182.073	HMDB0059803	74318
3742	19	M-H	1-	HMDB0038354	1.79163	HMDB0038354	HMDB	2-Ethoxy-4-(methoxymethyl)phenol	182.094	HMDB0038354	6453284
3742	20	M-H	1-	HMDB0032607	1.78671	HMDB0032607	HMDB	(Â±)-threo-Anethole glycol	182.094	HMDB0032607	3016654
3742	21	M-H	1-	HMDB0059891	1.77995	HMDB0059891	HMDB	Isoamyl 2-furoate	182.094	HMDB0059891	69203
3742	22	M-H	1-	HMDB0035156	1.74114	HMDB0035156	HMDB	Neryl formate	182.131	HMDB0035156	5354882
3742	23	M-H	1-	HMDB0037274	1.68776	HMDB0037274	HMDB	Maltol propionate	182.058	HMDB0037274	110543
3742	24	M-H	1-	HMDB0034708	1.68099	HMDB0034708	HMDB	Methyl 4,8-decadienoate	182.131	HMDB0034708
3742	25	M-H	1-	HMDB0035196	1.58971	HMDB0035196	HMDB	Harman	182.084	HMDB0035196	5281404
3742	26	M-H	1-	HMDB0240266	1.58411	HMDB0240266	HMDB	Methyl vanillate	182.058	HMDB0240266
3742	27	M-H	1-	HMDB0037641	1.55559	HMDB0037641	HMDB	4-(Ethoxymethyl)-2-methoxyphenol	182.094	HMDB0037641	61586
3742	28	M-H	1-	HMDB0038279	1.43857	HMDB0038279	HMDB	cis-3-Hexenyl tiglate	182.131	HMDB0038279	15461361
3742	29	M-H	1-	HMDB0037829	1.41794	HMDB0037829	HMDB	6-(3-Hexenyl)tetrahydro-2H-pyran-2-one	182.131	HMDB0037829	20846226
3742	30	M-H	1-	HMDB0000118	1.38357	HMDB0000118	HMDB	Homovanillic acid	182.058	HMDB0000118	1738
3742	31	M-H	1-	HMDB0029646	1.37603	HMDB0029646	HMDB	2',6'-Dihydroxy-4'-methoxyacetophenone	182.058	HMDB0029646	24135
3742	32	M-H	1-	HMDB0036522	1.26586	HMDB0036522	HMDB	Verimol J	182.094	HMDB0036522	10655013
3742	33	M-H	1-	HMDB0032049	1.16553	HMDB0032049	HMDB	Benzophenone	182.073	HMDB0032049	3102
3742	34	M-H	1-	HMDB0037727	1.16239	HMDB0037727	HMDB	Furfuryl pentanoate	182.094	HMDB0037727	61955
3742	35	M-H	1-	HMDB0000755	1.01405	HMDB0000755	HMDB	Hydroxyphenyllactic acid	182.058	HMDB0000755	9378
3742	36	M-H	1-	HMDB0002643	1.00758	HMDB0002643	HMDB	3-(3-Hydroxyphenyl)-3-hydroxypropanoic acid	182.058	HMDB0002643	102959
3742	37	M-H	1-	HMDB0039874	1.00464	HMDB0039874	HMDB	Furfuryl isovalerate	182.094	HMDB0039874	61658
3742	38	M-H	1-	HMDB0059763	0.942477	HMDB0059763	HMDB	3,4-Dimethoxybenzoic acid	182.058	HMDB0059763	7121
3742	39	M-H	1-	HMDB0001973	0.90546	HMDB0001973	HMDB	9-Methyluric acid	182.044	HMDB0001973	108714
3742	40	M-H	1-	HMDB0032463	0.905265	HMDB0032463	HMDB	5-Pentyl-3h-furan-2-one	182.131	HMDB0032463	9855656
3742	41	M-H	1-	HMDB0033624	0.702843	HMDB0033624	HMDB	(Â±)-2-Hydroxy-3-(2-hydroxyphenyl)propanoic acid	182.058	HMDB0033624	3083977
3742	42	M-H	1-	HMDB0060624	0.671312	HMDB0060624	HMDB	Ethionamide sulphoxide	182.051	HMDB0060624
3742	43	M-H	1-	HMDB0036215	0.643191	HMDB0036215	HMDB	Ethyl octynecarboxylate	182.131	HMDB0036215	61451
3742	44	M-H	1-	HMDB0001970	0.479358	HMDB0001970	HMDB	3-Methyluric acid	182.044	HMDB0001970	11804
3742	45	M-H	1-	HMDB0014989	0.457663	HMDB0014989	HMDB	Dacarbazine	182.092	HMDB0014989
3742	46	M-H	1-	HMDB0034730	0.374439	HMDB0034730	HMDB	Methyl (2E,4Z)-decadienoate	182.131	HMDB0034730	6436336
3742	47	M-H	1-	HMDB0036191	0.372206	HMDB0036191	HMDB	4-Hydroxy-4-methyl-7-decenoic acid gamma-lactone	182.131	HMDB0036191	6436439
3742	48	M-H	1-	HMDB0000765	0.163615	HMDB0000765	HMDB	Mannitol	182.079	HMDB0000765	6251
3742	48	M-H	1-	HMDB0000247	0.163615	HMDB0000247	HMDB	Sorbitol	182.079	HMDB0000247	5780
3742	48	M-H	1-	HMDB0011632	0.163615	HMDB0011632	HMDB	L-Iditol	182.079	HMDB0011632	5460044
3742	49	M-H	1-	HMDB0040595	-0.0274038	HMDB0040595	HMDB	Allyl cyclohexylacetate	182.131	HMDB0040595	22034852
3742	50	M-H	1-	HMDB0004061	-0.215439	HMDB0004061	HMDB	3-Methoxy-4-hydroxyphenylglycolaldehyde	182.058	HMDB0004061	440729
3742	51	M-H	1-	HMDB0041270	-0.379943	HMDB0041270	HMDB	2',4'-Dihydroxy-6'-methoxyacetophenone	182.058	HMDB0041270	10965145
3742	52	M-H	1-	HMDB0062595	-0.397344	HMDB0062595	HMDB	Meta-hydroxyphenylhydracrylic Acid	182.058	HMDB0062595	22600106
3742	53	M-H	1-	HMDB0000333	-0.534719	HMDB0000333	HMDB	Isohomovanillic acid	182.058	HMDB0000333	160562
3742	54	M-H	1-	HMDB0029232	-0.54533	HMDB0029232	HMDB	3-Hydroxyphenyllactate	182.058	HMDB0029232	265740
3742	55	M-H	1-	HMDB0011107	-1.51911	HMDB0011107	HMDB	7-Methyluric acid	182.044	HMDB0011107	69160
3742	56	M-H	1-	HMDB0003099	-1.57504	HMDB0003099	HMDB	1-Methyluric acid	182.044	HMDB0003099	69726
3742	57	M-H	1-	HMDB0000107	-1.88638	HMDB0000107	HMDB	Galactitol	182.079	HMDB0000107	11850
3755	1	M-H	1-	HMDB0125533	2.7929	HMDB0125533	HMDB	3-(3,5-dihydroxyphenyl)propanoic acid	182.058	HMDB0125533
3755	2	M-H	1-	HMDB0000423	2.60353	HMDB0000423	HMDB	3,4-Dihydroxyhydrocinnamic acid	182.058	HMDB0000423	348154
3755	3	M-H	1-	HMDB0030006	2.52481	HMDB0030006	HMDB	2,2,7,7-Tetramethyl-1,6-dioxaspiro[4.4]non-3-ene	182.131	HMDB0030006	10899299
3755	4	M-H	1-	HMDB0033394	2.48845	HMDB0033394	HMDB	4-Ethyl-2,6-dimethoxyphenol	182.094	HMDB0033394	61712
3755	5	M-H	1-	HMDB0134042	2.44569	HMDB0134042	HMDB	3-(2,3-dihydroxyphenyl)propanoic acid	182.058	HMDB0134042
3755	6	M-H	1-	HMDB0038005	2.36706	HMDB0038005	HMDB	xi-2-Hexyl-5-methyl-3(2H)-furanone	182.131	HMDB0038005	566912
3755	7	M-H	1-	HMDB0037388	2.32826	HMDB0037388	HMDB	Tsibulin 2	182.131	HMDB0037388	14391671
3755	8	M-H	1-	HMDB0038181	2.32598	HMDB0038181	HMDB	Peperinic acid	182.094	HMDB0038181	156203
3755	9	M-H	1-	HMDB0059802	2.2228	HMDB0059802	HMDB	3-Hydroxyfluorene	182.073	HMDB0059802	96088
3755	10	M-H	1-	HMDB0013163	2.22261	HMDB0013163	HMDB	2-Hydroxyfluorene	182.073	HMDB0013163	75547
3755	11	M-H	1-	HMDB0032050	2.17797	HMDB0032050	HMDB	alpha-Terpineol formate	182.131	HMDB0032050	16537
3755	12	M-H	1-	HMDB0029456	2.09769	HMDB0029456	HMDB	Amyl 2-furoate	182.094	HMDB0029456	74008
3755	13	M-H	1-	HMDB0038245	2.0597	HMDB0038245	HMDB	Bornyl formate	182.131	HMDB0038245	518472
3755	14	M-H	1-	HMDB0030424	2.04012	HMDB0030424	HMDB	Linalyl formate	182.131	HMDB0030424	61040
3755	15	M-H	1-	HMDB0029273	2.02176	HMDB0029273	HMDB	2,6-Dimethoxybenzoic acid	182.058	HMDB0029273	15109
3755	16	M-H	1-	HMDB0035156	2.00762	HMDB0035156	HMDB	Neryl formate	182.131	HMDB0035156	5354882
3755	17	M-H	1-	HMDB0059891	1.99825	HMDB0059891	HMDB	Isoamyl 2-furoate	182.094	HMDB0059891	69203
3755	18	M-H	1-	HMDB0032607	1.92989	HMDB0032607	HMDB	(Â±)-threo-Anethole glycol	182.094	HMDB0032607	3016654
3755	19	M-H	1-	HMDB0035196	1.92979	HMDB0035196	HMDB	Harman	182.084	HMDB0035196	5281404
3755	20	M-H	1-	HMDB0000118	1.78226	HMDB0000118	HMDB	Homovanillic acid	182.058	HMDB0000118	1738
3755	21	M-H	1-	HMDB0240266	1.76679	HMDB0240266	HMDB	Methyl vanillate	182.058	HMDB0240266
3755	22	M-H	1-	HMDB0037641	1.73337	HMDB0037641	HMDB	4-(Ethoxymethyl)-2-methoxyphenol	182.094	HMDB0037641	61586
3755	23	M-H	1-	HMDB0059816	1.72646	HMDB0059816	HMDB	Methyl geranate	182.131	HMDB0059816	5365910
3755	24	M-H	1-	HMDB0038354	1.59699	HMDB0038354	HMDB	2-Ethoxy-4-(methoxymethyl)phenol	182.094	HMDB0038354	6453284
3755	25	M-H	1-	HMDB0038279	1.59581	HMDB0038279	HMDB	cis-3-Hexenyl tiglate	182.131	HMDB0038279	15461361
3755	26	M-H	1-	HMDB0038068	1.59292	HMDB0038068	HMDB	(3E,6Z)-Nonadien-1-yl acetate	182.131	HMDB0038068	71587638
3755	27	M-H	1-	HMDB0032463	1.53806	HMDB0032463	HMDB	5-Pentyl-3h-furan-2-one	182.131	HMDB0032463	9855656
3755	28	M-H	1-	HMDB0037829	1.48014	HMDB0037829	HMDB	6-(3-Hexenyl)tetrahydro-2H-pyran-2-one	182.131	HMDB0037829	20846226
3755	29	M-H	1-	HMDB0037727	1.47553	HMDB0037727	HMDB	Furfuryl pentanoate	182.094	HMDB0037727	61955
3755	30	M-H	1-	HMDB0039874	1.41431	HMDB0039874	HMDB	Furfuryl isovalerate	182.094	HMDB0039874	61658
3755	31	M-H	1-	HMDB0036522	1.41006	HMDB0036522	HMDB	Verimol J	182.094	HMDB0036522	10655013
3755	32	M-H	1-	HMDB0059803	1.40419	HMDB0059803	HMDB	9-Hydroxyfluorene	182.073	HMDB0059803	74318
3755	33	M-H	1-	HMDB0034708	1.39248	HMDB0034708	HMDB	Methyl 4,8-decadienoate	182.131	HMDB0034708
3755	34	M-H	1-	HMDB0000755	1.34057	HMDB0000755	HMDB	Hydroxyphenyllactic acid	182.058	HMDB0000755	9378
3755	35	M-H	1-	HMDB0036215	1.32356	HMDB0036215	HMDB	Ethyl octynecarboxylate	182.131	HMDB0036215	61451
3755	36	M-H	1-	HMDB0002643	1.31423	HMDB0002643	HMDB	3-(3-Hydroxyphenyl)-3-hydroxypropanoic acid	182.058	HMDB0002643	102959
3755	37	M-H	1-	HMDB0001973	1.29351	HMDB0001973	HMDB	9-Methyluric acid	182.044	HMDB0001973	108714
3755	38	M-H	1-	HMDB0037274	1.01097	HMDB0037274	HMDB	Maltol propionate	182.058	HMDB0037274	110543
3755	39	M-H	1-	HMDB0033624	0.967133	HMDB0033624	HMDB	(Â±)-2-Hydroxy-3-(2-hydroxyphenyl)propanoic acid	182.058	HMDB0033624	3083977
3755	40	M-H	1-	HMDB0036191	0.9614	HMDB0036191	HMDB	4-Hydroxy-4-methyl-7-decenoic acid gamma-lactone	182.131	HMDB0036191	6436439
3755	41	M-H	1-	HMDB0001970	0.844013	HMDB0001970	HMDB	3-Methyluric acid	182.044	HMDB0001970	11804
3755	42	M-H	1-	HMDB0014989	0.791655	HMDB0014989	HMDB	Dacarbazine	182.092	HMDB0014989
3755	43	M-H	1-	HMDB0029646	0.452791	HMDB0029646	HMDB	2',6'-Dihydroxy-4'-methoxyacetophenone	182.058	HMDB0029646	24135
3755	44	M-H	1-	HMDB0059763	0.389585	HMDB0059763	HMDB	3,4-Dimethoxybenzoic acid	182.058	HMDB0059763	7121
3755	45	M-H	1-	HMDB0040595	0.363592	HMDB0040595	HMDB	Allyl cyclohexylacetate	182.131	HMDB0040595	22034852
3755	46	M-H	1-	HMDB0000765	0.266902	HMDB0000765	HMDB	Mannitol	182.079	HMDB0000765	6251
3755	46	M-H	1-	HMDB0000247	0.266902	HMDB0000247	HMDB	Sorbitol	182.079	HMDB0000247	5780
3755	46	M-H	1-	HMDB0011632	0.266902	HMDB0011632	HMDB	L-Iditol	182.079	HMDB0011632	5460044
3755	47	M-H	1-	HMDB0032049	0.136041	HMDB0032049	HMDB	Benzophenone	182.073	HMDB0032049	3102
3755	48	M-H	1-	HMDB0000333	-0.00457369	HMDB0000333	HMDB	Isohomovanillic acid	182.058	HMDB0000333	160562
3755	49	M-H	1-	HMDB0034730	-0.252323	HMDB0034730	HMDB	Methyl (2E,4Z)-decadienoate	182.131	HMDB0034730	6436336
3755	50	M-H	1-	HMDB0060624	-0.453843	HMDB0060624	HMDB	Ethionamide sulphoxide	182.051	HMDB0060624
3755	51	M-H	1-	HMDB0038079	-0.495218	HMDB0038079	HMDB	(2E,6Z)-2,6-Nonadien-1-Yl acetate	182.131	HMDB0038079
3755	52	M-H	1-	HMDB0004061	-0.651746	HMDB0004061	HMDB	3-Methoxy-4-hydroxyphenylglycolaldehyde	182.058	HMDB0004061	440729
3755	53	M-H	1-	HMDB0003099	-1.00719	HMDB0003099	HMDB	1-Methyluric acid	182.044	HMDB0003099	69726
3755	54	M-H	1-	HMDB0029232	-1.02864	HMDB0029232	HMDB	3-Hydroxyphenyllactate	182.058	HMDB0029232	265740
3755	55	M-H	1-	HMDB0062595	-1.13387	HMDB0062595	HMDB	Meta-hydroxyphenylhydracrylic Acid	182.058	HMDB0062595	22600106
3755	56	M-H	1-	HMDB0041270	-1.37184	HMDB0041270	HMDB	2',4'-Dihydroxy-6'-methoxyacetophenone	182.058	HMDB0041270	10965145
3755	57	M-H	1-	HMDB0011107	-1.48201	HMDB0011107	HMDB	7-Methyluric acid	182.044	HMDB0011107	69160
3755	58	M-H	1-	HMDB0000107	-1.59766	HMDB0000107	HMDB	Galactitol	182.079	HMDB0000107	11850
3916	1	M-H	1-	HMDB0036036	2.8505	HMDB0036036	HMDB	3beta-Dihydroxymarasmene	250.157	HMDB0036036
3916	2	M-H	1-	HMDB0036037	2.74122	HMDB0036037	HMDB	13-Hydroxymarasmene	250.157	HMDB0036037
3916	3	M-H	1-	HMDB0036550	2.65901	HMDB0036550	HMDB	3-Ketoapotrichothecene	250.157	HMDB0036550
3916	4	M-H	1-	HMDB0039644	2.52256	HMDB0039644	HMDB	Heliannuol A	250.157	HMDB0039644
3916	5	M-H	1-	HMDB0035117	2.50297	HMDB0035117	HMDB	(3beta,6beta)-Furanoeremophilane-3,6-diol	250.157	HMDB0035117
3916	6	M-H	1-	HMDB0035760	2.47287	HMDB0035760	HMDB	3-Hydroxytrichothecene	250.157	HMDB0035760	13857027
3916	7	M-H	1-	HMDB0031901	2.4533	HMDB0031901	HMDB	Blennin A	250.157	HMDB0031901
3916	8	M-H	1-	HMDB0035798	2.44784	HMDB0035798	HMDB	Piperdial	250.157	HMDB0035798	3508640
3916	9	M-H	1-	HMDB0002012	2.39209	HMDB0002012	HMDB	Ubiquinone-1	250.121	HMDB0002012	4462
3916	10	M-H	1-	HMDB0030917	2.3548	HMDB0030917	HMDB	1-Hydroxyacorenone	250.157	HMDB0030917
3916	11	M-H	1-	HMDB0039156	2.31316	HMDB0039156	HMDB	3beta-Hydroxycinnamolide	250.157	HMDB0039156
3916	12	M-H	1-	HMDB0035137	2.22034	HMDB0035137	HMDB	Heliannuol D	250.157	HMDB0035137	11425230
3916	13	M-H	1-	HMDB0034721	2.17018	HMDB0034721	HMDB	Procurcumadiol	250.157	HMDB0034721
3916	14	M-H	1-	HMDB0035148	2.16934	HMDB0035148	HMDB	(6beta,8alpha)-6-Hydroxy-7(11)-eremophilen-12,8-olide	250.157	HMDB0035148	14866156
3916	15	M-H	1-	HMDB0029067	2.1181	HMDB0029067	HMDB	Threoninyl-Methionine	250.099	HMDB0029067	14843116
3916	16	M-H	1-	HMDB0037529	2.07315	HMDB0037529	HMDB	Lactaronecatorin A	250.157	HMDB0037529	10015003
3916	17	M-H	1-	HMDB0030351	2.03781	HMDB0030351	HMDB	Arborine	250.111	HMDB0030351	63123
3916	18	M-H	1-	HMDB0036664	1.98373	HMDB0036664	HMDB	Ketopelenolide a	250.157	HMDB0036664
3916	19	M-H	1-	HMDB0240285	1.96961	HMDB0240285	HMDB	Methaqualone	250.111	HMDB0240285
3916	20	M-H	1-	HMDB0041857	1.92737	HMDB0041857	HMDB	Citrinin	250.084	HMDB0041857
3916	21	M-H	1-	HMDB0015443	1.81944	HMDB0015443	HMDB	Heptabarbital	250.132	HMDB0015443	10518
3916	22	M-H	1-	HMDB0038926	1.76936	HMDB0038926	HMDB	Samin	250.084	HMDB0038926	12315236
3916	23	M-H	1-	HMDB0038804	1.64858	HMDB0038804	HMDB	3,4-Dihydro-6-hydroxy-2,5,7,8-tetramethyl-2H-1-benzopyran-2-carboxylic acid	250.121	HMDB0038804	40634
3916	24	M-H	1-	HMDB0037559	1.61977	HMDB0037559	HMDB	Cadabicilone	250.157	HMDB0037559	325292
3916	25	M-H	1-	HMDB0061839	1.54683	HMDB0061839	HMDB	Ethylhexyl salicylate	250.157	HMDB0061839
3916	26	M-H	1-	HMDB0060655	1.52088	HMDB0060655	HMDB	3-Hydroxylidocaine	250.168	HMDB0060655	0
3916	27	M-H	1-	HMDB0039635	1.36204	HMDB0039635	HMDB	Abscisic alcohol	250.157	HMDB0039635
3916	28	M-H	1-	HMDB0038217	1.28185	HMDB0038217	HMDB	Pterosin H	250.112	HMDB0038217	135029
3916	29	M-H	1-	HMDB0028983	1.25414	HMDB0028983	HMDB	Methionyl-Threonine	250.099	HMDB0028983	18218230
3916	30	M-H	1-	HMDB0015371	1.23648	HMDB0015371	HMDB	Gemfibrozil	250.157	HMDB0015371	3463
3916	31	M-H	1-	HMDB0035358	1.15999	HMDB0035358	HMDB	Ketosantalic acid	250.157	HMDB0035358
3916	32	M-H	1-	HMDB0034750	1.12074	HMDB0034750	HMDB	Isopentyl beta-D-glucoside	250.142	HMDB0034750	17978147
3916	33	M-H	1-	HMDB0029876	1.1189	HMDB0029876	HMDB	Paucine	250.132	HMDB0029876
3916	34	M-H	1-	HMDB0015124	1.05412	HMDB0015124	HMDB	Rivastigmine	250.168	HMDB0015124	77991
3916	35	M-H	1-	HMDB0038637	0.864205	HMDB0038637	HMDB	Methoxybrassitin	250.078	HMDB0038637	13993677
3916	36	M-H	1-	HMDB0037064	0.859175	HMDB0037064	HMDB	FS4 toxin	250.157	HMDB0037064
3916	37	M-H	1-	HMDB0032116	0.771047	HMDB0032116	HMDB	Helinorbisabone	250.121	HMDB0032116	10610669
3916	38	M-H	1-	HMDB0060742	0.606892	HMDB0060742	HMDB	3-Hydroxymelatonin	250.132	HMDB0060742
3916	39	M-H	1-	HMDB0040754	0.593473	HMDB0040754	HMDB	(3beta,8beta)-3-Hydroxy-7(11)-eremophilen-12,8-olide	250.157	HMDB0040754
3916	40	M-H	1-	HMDB0033462	0.385599	HMDB0033462	HMDB	4-Coumaroyl-2-hydroxyputrescine	250.132	HMDB0033462	101755293
3916	41	M-H	1-	HMDB0036563	-0.44238	HMDB0036563	HMDB	Valerenolic acid	250.157	HMDB0036563	6439586
3916	42	M-H	1-	HMDB0094669	-1.06784	HMDB0094669	HMDB	Methyl neopentyl phthalic acid	250.121	HMDB0094669
3944	1	M-H	1-	HMDB0039756	1.89609	HMDB0039756	HMDB	Gravacridonol	323.116	HMDB0039756	14805775
3944	2	M-H	1-	HMDB0033853	1.49932	HMDB0033853	HMDB	Rutacridone epoxide	323.116	HMDB0033853	5281850
3944	3	M-H	1-	HMDB0015252	1.40056	HMDB0015252	HMDB	Gliclazide	323.13	HMDB0015252	3475
3944	4	M-H	1-	HMDB0060969	1.19826	HMDB0060969	HMDB	desmethyladinazolam	323.094	HMDB0060969	12611937
3944	5	M-H	1-	HMDB0033358	1.15309	HMDB0033358	HMDB	(S)-Neolitsine	323.116	HMDB0033358	12313196
3944	6	M-H	1-	HMDB0000095	0.840892	HMDB0000095	HMDB	Cytidine monophosphate	323.052	HMDB0000095	6131
3944	7	M-H	1-	HMDB0011692	0.571071	HMDB0011692	HMDB	Cytidine 2'-phosphate	323.052	HMDB0011692	53481031
3944	8	M-H	1-	HMDB0060619	0.196915	HMDB0060619	HMDB	Tazarotenic acid	323.098	HMDB0060619
3944	9	M-H	1-	HMDB0041538	-0.112034	HMDB0041538	HMDB	N-Methoxycarbonylanonaine	323.116	HMDB0041538	85249564
4026	1	M-H	1-	HMDB0031181	2.71197	HMDB0031181	HMDB	Homodihydrojasmone	180.151	HMDB0031181	11137732
4026	2	M-H	1-	HMDB0032531	2.3012	HMDB0032531	HMDB	2-trans-6-cis-Dodecadienal	180.151	HMDB0032531	6430759
4026	3	M-H	1-	HMDB0039590	2.30071	HMDB0039590	HMDB	(2E,4E)-2,4-Dodecadienal	180.151	HMDB0039590	5367530
4026	4	M-H	1-	HMDB0038108	2.17515	HMDB0038108	HMDB	cis-Quinceoxepane	180.151	HMDB0038108
4026	5	M-H	1-	HMDB0039339	1.68043	HMDB0039339	HMDB	Tricycloekasantalol	180.151	HMDB0039339
4026	6	M-H	1-	HMDB0041081	1.57155	HMDB0041081	HMDB	(Z)-1,5-Tridecadiene	180.188	HMDB0041081
4031	1	M-H	1-	HMDB0134042	2.93682	HMDB0134042	HMDB	3-(2,3-dihydroxyphenyl)propanoic acid	182.058	HMDB0134042
4031	2	M-H	1-	HMDB0000423	2.89606	HMDB0000423	HMDB	3,4-Dihydroxyhydrocinnamic acid	182.058	HMDB0000423	348154
4031	3	M-H	1-	HMDB0125533	2.81509	HMDB0125533	HMDB	3-(3,5-dihydroxyphenyl)propanoic acid	182.058	HMDB0125533
4031	4	M-H	1-	HMDB0029456	2.66716	HMDB0029456	HMDB	Amyl 2-furoate	182.094	HMDB0029456	74008
4031	5	M-H	1-	HMDB0037388	2.58973	HMDB0037388	HMDB	Tsibulin 2	182.131	HMDB0037388	14391671
4031	6	M-H	1-	HMDB0030006	2.56432	HMDB0030006	HMDB	2,2,7,7-Tetramethyl-1,6-dioxaspiro[4.4]non-3-ene	182.131	HMDB0030006	10899299
4031	7	M-H	1-	HMDB0059802	2.47431	HMDB0059802	HMDB	3-Hydroxyfluorene	182.073	HMDB0059802	96088
4031	8	M-H	1-	HMDB0013163	2.47418	HMDB0013163	HMDB	2-Hydroxyfluorene	182.073	HMDB0013163	75547
4031	9	M-H	1-	HMDB0033394	2.45981	HMDB0033394	HMDB	4-Ethyl-2,6-dimethoxyphenol	182.094	HMDB0033394	61712
4031	10	M-H	1-	HMDB0059891	2.45727	HMDB0059891	HMDB	Isoamyl 2-furoate	182.094	HMDB0059891	69203
4031	11	M-H	1-	HMDB0038005	2.44924	HMDB0038005	HMDB	xi-2-Hexyl-5-methyl-3(2H)-furanone	182.131	HMDB0038005	566912
4031	12	M-H	1-	HMDB0032050	2.39349	HMDB0032050	HMDB	alpha-Terpineol formate	182.131	HMDB0032050	16537
4031	13	M-H	1-	HMDB0001973	2.27663	HMDB0001973	HMDB	9-Methyluric acid	182.044	HMDB0001973	108714
4031	14	M-H	1-	HMDB0038181	2.24754	HMDB0038181	HMDB	Peperinic acid	182.094	HMDB0038181	156203
4031	15	M-H	1-	HMDB0030424	2.23735	HMDB0030424	HMDB	Linalyl formate	182.131	HMDB0030424	61040
4031	16	M-H	1-	HMDB0038245	2.14775	HMDB0038245	HMDB	Bornyl formate	182.131	HMDB0038245	518472
4031	17	M-H	1-	HMDB0032607	2.11788	HMDB0032607	HMDB	(Â±)-threo-Anethole glycol	182.094	HMDB0032607	3016654
4031	18	M-H	1-	HMDB0037641	2.05254	HMDB0037641	HMDB	4-(Ethoxymethyl)-2-methoxyphenol	182.094	HMDB0037641	61586
4031	19	M-H	1-	HMDB0029273	2.02849	HMDB0029273	HMDB	2,6-Dimethoxybenzoic acid	182.058	HMDB0029273	15109
4031	20	M-H	1-	HMDB0035156	1.98092	HMDB0035156	HMDB	Neryl formate	182.131	HMDB0035156	5354882
4031	21	M-H	1-	HMDB0000118	1.96563	HMDB0000118	HMDB	Homovanillic acid	182.058	HMDB0000118	1738
4031	22	M-H	1-	HMDB0002643	1.96445	HMDB0002643	HMDB	3-(3-Hydroxyphenyl)-3-hydroxypropanoic acid	182.058	HMDB0002643	102959
4031	23	M-H	1-	HMDB0038354	1.94618	HMDB0038354	HMDB	2-Ethoxy-4-(methoxymethyl)phenol	182.094	HMDB0038354	6453284
4031	24	M-H	1-	HMDB0000755	1.93641	HMDB0000755	HMDB	Hydroxyphenyllactic acid	182.058	HMDB0000755	9378
4031	25	M-H	1-	HMDB0240266	1.9218	HMDB0240266	HMDB	Methyl vanillate	182.058	HMDB0240266
4031	26	M-H	1-	HMDB0036522	1.88758	HMDB0036522	HMDB	Verimol J	182.094	HMDB0036522	10655013
4031	27	M-H	1-	HMDB0059803	1.8137	HMDB0059803	HMDB	9-Hydroxyfluorene	182.073	HMDB0059803	74318
4031	28	M-H	1-	HMDB0037829	1.79291	HMDB0037829	HMDB	6-(3-Hexenyl)tetrahydro-2H-pyran-2-one	182.131	HMDB0037829	20846226
4031	29	M-H	1-	HMDB0038068	1.73697	HMDB0038068	HMDB	(3E,6Z)-Nonadien-1-yl acetate	182.131	HMDB0038068	71587638
4031	30	M-H	1-	HMDB0038279	1.72899	HMDB0038279	HMDB	cis-3-Hexenyl tiglate	182.131	HMDB0038279	15461361
4031	31	M-H	1-	HMDB0035196	1.6784	HMDB0035196	HMDB	Harman	182.084	HMDB0035196	5281404
4031	32	M-H	1-	HMDB0037727	1.65352	HMDB0037727	HMDB	Furfuryl pentanoate	182.094	HMDB0037727	61955
4031	33	M-H	1-	HMDB0036215	1.57182	HMDB0036215	HMDB	Ethyl octynecarboxylate	182.131	HMDB0036215	61451
4031	34	M-H	1-	HMDB0037274	1.47675	HMDB0037274	HMDB	Maltol propionate	182.058	HMDB0037274	110543
4031	35	M-H	1-	HMDB0001970	1.45311	HMDB0001970	HMDB	3-Methyluric acid	182.044	HMDB0001970	11804
4031	36	M-H	1-	HMDB0033624	1.40068	HMDB0033624	HMDB	(Â±)-2-Hydroxy-3-(2-hydroxyphenyl)propanoic acid	182.058	HMDB0033624	3083977
4031	37	M-H	1-	HMDB0032463	1.32755	HMDB0032463	HMDB	5-Pentyl-3h-furan-2-one	182.131	HMDB0032463	9855656
4031	38	M-H	1-	HMDB0040595	1.17741	HMDB0040595	HMDB	Allyl cyclohexylacetate	182.131	HMDB0040595	22034852
4031	39	M-H	1-	HMDB0059816	1.13146	HMDB0059816	HMDB	Methyl geranate	182.131	HMDB0059816	5365910
4031	40	M-H	1-	HMDB0032049	1.0548	HMDB0032049	HMDB	Benzophenone	182.073	HMDB0032049	3102
4031	41	M-H	1-	HMDB0034708	0.96154	HMDB0034708	HMDB	Methyl 4,8-decadienoate	182.131	HMDB0034708
4031	42	M-H	1-	HMDB0000765	0.948927	HMDB0000765	HMDB	Mannitol	182.079	HMDB0000765	6251
4031	42	M-H	1-	HMDB0011632	0.948927	HMDB0011632	HMDB	L-Iditol	182.079	HMDB0011632	5460044
4031	42	M-H	1-	HMDB0000247	0.948927	HMDB0000247	HMDB	Sorbitol	182.079	HMDB0000247	5780
4031	43	M-H	1-	HMDB0036191	0.945692	HMDB0036191	HMDB	4-Hydroxy-4-methyl-7-decenoic acid gamma-lactone	182.131	HMDB0036191	6436439
4031	44	M-H	1-	HMDB0011107	0.773405	HMDB0011107	HMDB	7-Methyluric acid	182.044	HMDB0011107	69160
4031	45	M-H	1-	HMDB0039874	0.636372	HMDB0039874	HMDB	Furfuryl isovalerate	182.094	HMDB0039874	61658
4031	46	M-H	1-	HMDB0059763	0.514056	HMDB0059763	HMDB	3,4-Dimethoxybenzoic acid	182.058	HMDB0059763	7121
4031	47	M-H	1-	HMDB0000333	0.511669	HMDB0000333	HMDB	Isohomovanillic acid	182.058	HMDB0000333	160562
4031	48	M-H	1-	HMDB0029646	0.450517	HMDB0029646	HMDB	2',6'-Dihydroxy-4'-methoxyacetophenone	182.058	HMDB0029646	24135
4031	49	M-H	1-	HMDB0004061	0.418673	HMDB0004061	HMDB	3-Methoxy-4-hydroxyphenylglycolaldehyde	182.058	HMDB0004061	440729
4031	50	M-H	1-	HMDB0029232	-0.0789953	HMDB0029232	HMDB	3-Hydroxyphenyllactate	182.058	HMDB0029232	265740
4031	51	M-H	1-	HMDB0060624	-0.119694	HMDB0060624	HMDB	Ethionamide sulphoxide	182.051	HMDB0060624
4031	52	M-H	1-	HMDB0062595	-0.139066	HMDB0062595	HMDB	Meta-hydroxyphenylhydracrylic Acid	182.058	HMDB0062595	22600106
4031	53	M-H	1-	HMDB0014989	-0.360029	HMDB0014989	HMDB	Dacarbazine	182.092	HMDB0014989
4031	54	M-H	1-	HMDB0034730	-0.422814	HMDB0034730	HMDB	Methyl (2E,4Z)-decadienoate	182.131	HMDB0034730	6436336
4031	55	M-H	1-	HMDB0003099	-0.637937	HMDB0003099	HMDB	1-Methyluric acid	182.044	HMDB0003099	69726
4031	56	M-H	1-	HMDB0041270	-0.935692	HMDB0041270	HMDB	2',4'-Dihydroxy-6'-methoxyacetophenone	182.058	HMDB0041270	10965145
4031	57	M-H	1-	HMDB0038079	-1.10874	HMDB0038079	HMDB	(2E,6Z)-2,6-Nonadien-1-Yl acetate	182.131	HMDB0038079
4061	1	M-H	1-	HMDB0014449	2.07598	HMDB0014449	HMDB	Desogestrel	310.23	HMDB0014449	40973
4061	2	M-H	1-	HMDB0035337	1.44295	HMDB0035337	HMDB	Sterebin A	310.214	HMDB0035337
4061	3	M-H	1-	HMDB0035159	1.14156	HMDB0035159	HMDB	Paullinic acid	310.287	HMDB0035159	5312518
4061	4	M-H	1-	HMDB0038484	1.14138	HMDB0038484	HMDB	Auxin b	310.214	HMDB0038484	103739
4061	5	M-H	1-	HMDB0035573	1.07181	HMDB0035573	HMDB	5,7-Icosanedione	310.287	HMDB0035573	91698819
4061	6	M-H	1-	HMDB0062436	0.974066	HMDB0062436	HMDB	9Z-Eicosenoic acid	310.287	HMDB0062436	5282767
4061	7	M-H	1-	HMDB0002231	0.970794	HMDB0002231	HMDB	11Z-Eicosenoic acid	310.287	HMDB0002231	5282768
4061	8	M-H	1-	HMDB0035574	0.916365	HMDB0035574	HMDB	4,6-Icosanedione	310.287	HMDB0035574
4061	9	M-H	1-	HMDB0013623	0.889863	HMDB0013623	HMDB	12(13)Ep-9-KODE	310.214	HMDB0013623	5283007
4061	10	M-H	1-	HMDB0035572	0.835113	HMDB0035572	HMDB	6,8-Icosanedione	310.287	HMDB0035572	91701185
4061	11	M-H	1-	HMDB0033505	0.657197	HMDB0033505	HMDB	(9Z,11R,12S,13S,15Z)-12,13-Epoxy-11-hydroxy-9,15-octadecadienoic acid	310.214	HMDB0033505
4061	12	M-H	1-	HMDB0031060	0.645252	HMDB0031060	HMDB	(R)-2-Hydroxysterculic acid	310.251	HMDB0031060
4061	13	M-H	1-	HMDB0060729	0.127227	HMDB0060729	HMDB	20-Dihydrodydrogesterone	310.266	HMDB0060729
4061	14	M-H	1-	HMDB0034451	-0.155324	HMDB0034451	HMDB	Ethyl oleate	310.287	HMDB0034451	5364430
4061	15	M-H	1-	HMDB0037127	-1.1695	HMDB0037127	HMDB	Oleyl acetate	310.287	HMDB0037127	5367657
4061	16	M-H	1-	HMDB0034296	-1.44579	HMDB0034296	HMDB	11-Eicosenoic acid	310.287	HMDB0034296	5282769
4097	1	M-H	1-	HMDB0000490	3.51573	HMDB0000490	HMDB	Etiocholanolone	290.225	HMDB0000490	5880
4097	1	M-H	1-	HMDB0000031	3.51573	HMDB0000031	HMDB	Androsterone	290.225	HMDB0000031	5879
4097	2	M-H	1-	HMDB0002961	3.47393	HMDB0002961	HMDB	Dihydrotestosterone	290.225	HMDB0002961	10635
4097	2	M-H	1-	HMDB0006770	3.47393	HMDB0006770	HMDB	5b-Dihydrotestosterone	290.225	HMDB0006770	11302
4097	3	M-H	1-	HMDB0003818	3.32606	HMDB0003818	HMDB	5-Androstenediol	290.225	HMDB0003818	10634
4097	4	M-H	1-	HMDB0005849	3.3231	HMDB0005849	HMDB	4-Androstenediol	290.225	HMDB0005849	136297
4097	5	M-H	1-	HMDB0031098	2.97717	HMDB0031098	HMDB	(9Z,11E,13E,15Z)-4-Oxo-9,11,13,15-octadecatetraenoic acid	290.188	HMDB0031098
4097	6	M-H	1-	HMDB0032959	2.94249	HMDB0032959	HMDB	1-Octen-3-yl glucoside	290.173	HMDB0032959	73817234
4097	7	M-H	1-	HMDB0013962	2.65026	HMDB0013962	HMDB	Verapamil metabolite D-617	290.199	HMDB0013962	93168
4097	8	M-H	1-	HMDB0061861	2.58015	HMDB0061861	HMDB	Octyl 4-methoxycinnamic acid	290.188	HMDB0061861
4097	9	M-H	1-	HMDB0037711	2.57807	HMDB0037711	HMDB	4-Methylphenyl dodecanoate	290.225	HMDB0037711	61434
4097	10	M-H	1-	HMDB0015453	2.14471	HMDB0015453	HMDB	Procaterol	290.163	HMDB0015453	688561
4097	11	M-H	1-	HMDB0014857	1.52535	HMDB0014857	HMDB	Azatadine	290.178	HMDB0014857	19861
4097	12	M-H	1-	HMDB0000546	0.825925	HMDB0000546	HMDB	Epietiocholanolone	290.225	HMDB0000546	247732
4097	12	M-H	1-	HMDB0000365	0.825925	HMDB0000365	HMDB	Epiandrosterone	290.225	HMDB0000365	11055399
4097	13	M-H	1-	HMDB0060962	0.410186	HMDB0060962	HMDB	3-hydroxyropivacaine	290.199	HMDB0060962
4349	1	M-H	1-	HMDB0031616	2.77856	HMDB0031616	HMDB	4-Phenyl-3-buten-2-ol	148.089	HMDB0031616	11469151
4349	2	M-H	1-	HMDB0002214	2.75561	HMDB0002214	HMDB	Cuminaldehyde	148.089	HMDB0002214	326
4349	3	M-H	1-	HMDB0032014	2.68726	HMDB0032014	HMDB	2,3,6-Trimethylbenzaldehyde	148.089	HMDB0032014	10236014
4349	4	M-H	1-	HMDB0030837	2.64613	HMDB0030837	HMDB	Anethole	148.089	HMDB0030837	1549040
4349	5	M-H	1-	HMDB0032017	2.62254	HMDB0032017	HMDB	3,4,5-Trimethylbenzaldehyde	148.089	HMDB0032017	12287152
4349	6	M-H	1-	HMDB0034121	2.61985	HMDB0034121	HMDB	1-Methoxy-4-(2-propenyl)benzene	148.089	HMDB0034121	8815
4349	7	M-H	1-	HMDB0032015	2.46494	HMDB0032015	HMDB	Duryl aldehyde	148.089	HMDB0032015	22013
4349	8	M-H	1-	HMDB0039831	2.44615	HMDB0039831	HMDB	6,7-Dihydro-2,5-dimethyl-5H-cyclopentapyrazine	148.1	HMDB0039831	530404
4349	9	M-H	1-	HMDB0033382	2.42681	HMDB0033382	HMDB	2-(4-Methylphenyl)propanal	148.089	HMDB0033382	60990
4349	10	M-H	1-	HMDB0133593	2.39086	HMDB0133593	HMDB	(2E)-2-methyl-3-phenylprop-2-en-1-ol	148.089	HMDB0133593
4349	11	M-H	1-	HMDB0039832	2.35575	HMDB0039832	HMDB	6,7-Dihydro-2,6-dimethyl-5H-cyclopentapyrazine	148.1	HMDB0039832	12306175
4349	12	M-H	1-	HMDB0034892	2.25092	HMDB0034892	HMDB	3-Ethyl-5-methyl-2-vinylpyrazine	148.1	HMDB0034892	6431144
4349	13	M-H	1-	HMDB0001126	2.2368	HMDB0001126	HMDB	Nornicotine	148.1	HMDB0001126	412
4349	14	M-H	1-	HMDB0059834	2.2355	HMDB0059834	HMDB	Pentylbenzene	148.125	HMDB0059834	10864
4349	15	M-H	1-	HMDB0059845	2.14547	HMDB0059845	HMDB	p-Ethylacetophenone	148.089	HMDB0059845	13642
4349	16	M-H	1-	HMDB0036142	2.13319	HMDB0036142	HMDB	6,7-Dihydro-2,3-dimethyl-5H-cyclopentapyrazine	148.1	HMDB0036142	6428802
4349	17	M-H	1-	HMDB0133746	2.12877	HMDB0133746	HMDB	4-phenylbutan-2-one	148.089	HMDB0133746
4349	18	M-H	1-	HMDB0032016	1.93725	HMDB0032016	HMDB	2,4,6-Trimethylbenzaldehyde	148.089	HMDB0032016	10254
4349	19	M-H	1-	HMDB0032140	1.71235	HMDB0032140	HMDB	2',4'-Dimethylacetophenone	148.089	HMDB0032140	6985
4349	20	M-H	1-	HMDB0061809	1.65464	HMDB0061809	HMDB	1-Methyl-4-(1-methylpropyl)-benzene	148.125	HMDB0061809
4349	21	M-H	1-	HMDB0061810	1.4359	HMDB0061810	HMDB	2,4-Dimethyl-1-(1-methylethyl)-benzene	148.125	HMDB0061810	20832
4349	22	M-H	1-	HMDB0039988	1.37671	HMDB0039988	HMDB	2,3-Dimethyl-5-(1-propenyl)pyrazine	148.1	HMDB0039988	5372953
4349	23	M-H	1-	HMDB0040153	1.04211	HMDB0040153	HMDB	R-3-(Methylthio)-1-hexanol	148.092	HMDB0040153	65413
4349	24	M-H	1-	HMDB0039987	0.539839	HMDB0039987	HMDB	3,5-Dimethyl-2-(1-propenyl)pyrazine	148.1	HMDB0039987	5371957
4349	25	M-H	1-	HMDB0039984	0.536841	HMDB0039984	HMDB	3,5-Dimethyl-2-(2-propenyl)pyrazine	148.1	HMDB0039984	590241
4349	26	M-H	1-	HMDB0039986	0.534707	HMDB0039986	HMDB	2,5-Dimethyl-3-(1-propenyl)pyrazine	148.1	HMDB0039986	5371955
4349	27	M-H	1-	HMDB0039985	0.309482	HMDB0039985	HMDB	2,3-Dimethyl-5-(2-propenyl)pyrazine	148.1	HMDB0039985	590240
[truncated: 7,040 more rows]

## Sheet: After exogenous removal 
Adduct	Charge	MS2Compound ID	mS-score	Source ID	Source	Name	MonoMass	HMDB	PubChem	BIRD1-TR1	BIRD1-TR2	BIRD1-TR3	BIRD2-TR1	BIRD2-TR2	BIRD2-TR3	BIRD3-TR1	BIRD3-TR2	BIRD3-TR3	BIRD4-TR1	BIRD4-TR2	BIRD4-TR3	BIRD5-TR1	BIRD5-TR2	BIRD5-TR3	BIRD6-TR1	BIRD6-TR2	BIRD6-TR3
M-H	1-	HMDB0039371	0.811164	HMDB0039371	HMDB	1,2',3,5-Tetra-O-galloylhamamelofuranose	788.107	HMDB0039371		7.07797e+07	4.71808e+07	6.48684e+07	4.45296e+07	3.14237e+07	4.44498e+07	1.16236e+08	7.52465e+07	7.37396e+07	1.17779e+08	8.27231e+07	1.86423e+08	7.50495e+07	7.834e+07	9.84963e+07	6.49671e+07	2.45113e+08	1.33368e+08
M-H	1-	HMDB0010586	0.45856	HMDB0010586	HMDB	PG(16:1(9Z)/16:1(9Z))	718.478	HMDB0010586	52927230	1.08512e+08	8.95543e+07	1.8307e+08	2.84243e+07	7.22645e+07	1.67409e+08	2.21835e+08	5.37355e+07	1.31953e+08	1.63859e+08	2.51072e+08	6.81334e+08	4.53164e+08	1.48444e+08	1.78018e+08	6.46847e+07	6.21508e+07	5.33971e+08
M-H	1-	HMDB0036171	2.31086	HMDB0036171	HMDB	3-(4-Isopropylphenyl)propanal	176.12	HMDB0036171	62654	1.14519e+08	1.56537e+08	7.76027e+07	1.29047e+08	7.44382e+07	2.80414e+08	1.20282e+08	5.00607e+07	4.7786e+08	2.28139e+08	1.69653e+08	4.53906e+08	1.22243e+08	8.06092e+07	1.76771e+08	2.37747e+08	1.94202e+08	1.12196e+08
M-H	1-	HMDB0000187	-2.43875	HMDB0000187	HMDB	L-Serine	105.043	HMDB0000187	5951	2.53281e+08	2.67547e+08	2.65178e+08	2.00143e+08	2.89577e+08	1.23733e+08	6.10308e+07	2.56009e+08	9.68168e+07	2.60566e+08	2.37084e+08	2.2277e+08	3.15303e+08	2.955e+08	2.48642e+08	2.03276e+08	9.71567e+07	2.76943e+08
M-H	1-	HMDB0004284	2.34013	HMDB0004284	HMDB	Tyrosol	138.068	HMDB0004284	10393	9.50989e+07	8.36754e+07	8.38045e+07	1.84824e+08	3.35949e+07	9.49215e+07	1.10088e+08	8.54817e+06	1.28973e+08	1.12868e+08	8.3765e+07	8.89467e+06	7.69838e+06	1.02437e+07	7.51034e+07	9.04335e+07	3.27934e+07	3.83008e+07
M-H	1-	HMDB0001045	0.615302	HMDB0001045	HMDB	Enkephalin L	555.269	HMDB0001045	461776	5.40814e+07	7.88776e+07	7.05448e+07	8.78658e+07	3.38557e+07	5.95414e+07	7.02259e+07	6.54028e+07	4.95296e+07	2.31458e+06	3.4881e+07	2.07542e+06	7.02923e+07	7.82622e+07	5.47303e+07	1.78008e+07	5.19283e+07	3.49857e+07
M-H	1-	HMDB0030008	1.03813	HMDB0030008	HMDB	d-Tocotrienol	396.303	HMDB0030008	9854614	7.35662e+07	3.36958e+07	4.53919e+07	3.61139e+07	1.82133e+07	3.6727e+07	4.4276e+07	9.01369e+07	8.79659e+07	8.72186e+07	5.15921e+07	9.12693e+07	3.67237e+07	5.65195e+07	7.33537e+07	6.51998e+07	6.68954e+07	3.72718e+07
M-H	1-	HMDB0031191	0.323031	HMDB0031191	HMDB	S-Methyl butanethioate	118.045	HMDB0031191	62444	3.1734e+07	2.76131e+07	4.22062e+07	3.21049e+07	4.66031e+07	2.87513e+07	4.4978e+07	3.60102e+07	9.01425e+06	1.24729e+07	2.13345e+07	6.28443e+07	7.77442e+06	5.51034e+07	6.309e+06	2.61088e+07	8.8005e+06	5.06862e+06
M-H	1-	HMDB0037397	2.24207	HMDB0037397	HMDB	xi-17-Methyloctadecanoic acid	298.287	HMDB0037397	3083779	1.30644e+09	9.77967e+08	5.62716e+08	2.22618e+09	2.16165e+09	2.06083e+09	3.98587e+08	4.47387e+08	1.15189e+09	4.52469e+08	1.51801e+09	1.13783e+09	1.73948e+08	7.726e+08	7.22152e+08	2.96776e+08	3.37504e+08	5.33988e+08
M-H	1-	HMDB0061710	2.24207	HMDB0061710	HMDB	17-Methylstearate	298.287	HMDB0061710		1.30644e+09	9.77967e+08	5.62716e+08	2.22618e+09	2.16165e+09	2.06083e+09	3.98587e+08	4.47387e+08	1.15189e+09	4.52469e+08	1.51801e+09	1.13783e+09	1.73948e+08	7.726e+08	7.22152e+08	2.96776e+08	3.37504e+08	5.33988e+08
M-H	1-	HMDB0055401	0.140213	HMDB0055401	HMDB	TG(18:4(6Z,9Z,12Z,15Z)/14:1(9Z)/20:5(5Z,8Z,11Z,14Z,17Z))	842.642	HMDB0055401		5.93646e+08	7.57258e+06	3.54508e+06	2.81667e+06	8.69817e+08	8.83576e+08	4.76875e+08	2.41e+06	1.48613e+06	5.40978e+08	5.21541e+08	3.51108e+08	6.26265e+08	5.31986e+08	2.5327e+08	5.15224e+08	4.0365e+08	2.56025e+06
M-H	1-	HMDB0056040	-0.955166	HMDB0056040	HMDB	DG(18:0/0:0/14:1n5)	566.491	HMDB0056040		4.91312e+07	6.1356e+07	6.50113e+07	4.57271e+07	2.97127e+07	2.53796e+07	8.5295e+07	1.16218e+08	7.66319e+07	9.3786e+07	1.44242e+08	1.05654e+08	7.14801e+07	8.55173e+07	4.04841e+07	7.23406e+07	9.67992e+07	5.69883e+07
M-H	1-	HMDB0008947	-0.355426	HMDB0008947	HMDB	PE(16:0/24:0)	803.64	HMDB0008947	18605408	2.74688e+07	3.95123e+07	3.19742e+09	7.49429e+08	4.04212e+08	3.23558e+09	5.79438e+08	2.54659e+08	2.21035e+08	5.97991e+08	2.51957e+09	2.76868e+08	3.01039e+09	3.24993e+09	3.26889e+09	1.76658e+08	3.87531e+08	4.07576e+08
M-H	1-	HMDB0009715	-0.355426	HMDB0009715	HMDB	PE(24:0/16:0)	803.64	HMDB0009715	53479990	2.74688e+07	3.95123e+07	3.19742e+09	7.49429e+08	4.04212e+08	3.23558e+09	5.79438e+08	2.54659e+08	2.21035e+08	5.97991e+08	2.51957e+09	2.76868e+08	3.01039e+09	3.24993e+09	3.26889e+09	1.76658e+08	3.87531e+08	4.07576e+08
M-H	1-	HMDB0033961	2.79735	HMDB0033961	HMDB	2-(3-Methylbutyl)-1H-pyrrolo[2,3-b]pyridine	188.131	HMDB0033961	55272645	2.97785e+07	3.64648e+07	3.34268e+07	2.45892e+07	1.06419e+07	3.71914e+07	2.4201e+07	1.20865e+07	3.54953e+07	3.61105e+07	3.86001e+07	4.29948e+07	5.69471e+07	3.39317e+07	2.80012e+07	3.16633e+07	3.33656e+07	1.6632e+07
M-H	1-	HMDB0031318	1.88927	HMDB0031318	HMDB	2,2,6,10,14-Pentamethylpentadecanoic acid	312.303	HMDB0031318	85599123	3.42856e+07	1.20161e+07	4.28171e+06	1.19479e+07	1.43248e+07	1.37727e+07	9.63108e+06	4.90051e+07	1.82232e+07	4.69504e+06	7.443e+06	9.24325e+06	2.10263e+06	6.648e+06	5.50867e+06	2.06222e+07	1.07851e+07	8.63946e+06
M-H	1-	HMDB0004080	-0.345263	HMDB0004080	HMDB	Anandamide	347.282	HMDB0004080	5281969	1.4118e+07	4.61345e+07	1.31124e+07	1.84908e+07	1.98312e+07	9.10279e+06	8.18596e+06	1.59728e+07	3.53116e+07	2.05466e+07	1.24257e+07	2.67824e+07	1.33021e+07	1.90752e+07	1.62508e+07	1.94865e+07	3.30977e+07	3.4539e+07
M-H	1-	HMDB0036911	1.98393	HMDB0036911	HMDB	Anhydroamarouciaxanthin B	578.376	HMDB0036911		1.02236e+07	1.32174e+07	1.14445e+07	1.4711e+07	9.66142e+06	1.27487e+07	1.1382e+07	7.74288e+06	5.4695e+06	2.73652e+07	2.07346e+06	2.95097e+07	3.69007e+07	8.88875e+06	2.9783e+07	9.61629e+06	1.87819e+07	1.08506e+07
M-H	1-	HMDB0011619	0.762653	HMDB0011619	HMDB	Arachidyl alcohol	298.324	HMDB0011619	12404	1.74946e+09	1.68266e+09	1.71469e+09	2.75153e+09	2.4981e+09	2.73555e+09	1.70867e+09	1.90156e+09	1.83181e+09	1.88331e+09	9.0525e+08	9.46134e+08	1.55819e+09	1.38767e+09	1.16447e+09	1.04865e+09	1.26976e+09	1.43133e+09
M-H	1-	HMDB0030914	-2.63065	HMDB0030914	HMDB	Alliospiroside C	724.403	HMDB0030914	4638509	2.17209e+08	6.06441e+07	2.97838e+08	7.62099e+08	3.10733e+07	3.64083e+07	4.51076e+07	1.22823e+08	6.07338e+08	1.27543e+08	3.22035e+08	1.67491e+08	9.58976e+08	1.83065e+08	1.11412e+08	4.5634e+08	1.08414e+09	2.45591e+08
M-H	1-	HMDB0004694	1.21965	HMDB0004694	HMDB	11,14,15-THETA	354.241	HMDB0004694	11954059	2.88214e+07	5.78933e+07	2.86387e+07	5.79525e+07	4.18521e+07	4.72256e+07	2.04278e+07	1.22449e+07	2.96013e+07	1.55528e+07	2.75828e+07	2.78455e+07	1.2958e+07	6074250	1.78237e+07	1.33807e+07	1.25953e+07	5.74358e+06
M-H	1-	HMDB0032668	0.883064	HMDB0032668	HMDB	(3beta,22E,24R)-5,8-Epidioxy-23-methylergosta-6,22-dien-3-ol	442.345	HMDB0032668		8.58108e+07	4.94704e+08	1.29849e+08	2.68839e+08	5.5404e+07	3.99567e+07	4.45324e+08	4.406e+07	8.54433e+07	7.31632e+07	4.13204e+07	4.7676e+07	6.38143e+07	3.31909e+07	9.73308e+07	5.23948e+07	3.89377e+07	1.10257e+07
M-H	1-	HMDB0000947	3.38595	HMDB0000947	HMDB	Undecanoic acid	186.162	HMDB0000947	8180	4.57567e+07	1.45274e+07	2.78394e+07	6.07341e+07	3.85505e+07	3.32655e+07	1.57218e+07	1.84706e+07	1.34816e+07	1.70699e+07	6.25256e+07	4.45663e+07	3.33503e+07	3.35778e+07	4.07067e+07	2.91415e+07	3.16909e+07	5.83241e+07
M-H	1-	HMDB0013046	-0.457911	HMDB0013046	HMDB	Psychosine sulfate	541.292	HMDB0013046	53481594	1.903e+07	2.783e+06	1.45904e+07	1.7725e+06	1.54846e+07	1.85178e+07	8.35796e+06	1.17458e+07	1.32177e+07	1.22585e+07	2.71756e+07	2.04409e+07	1.35005e+07	8.91329e+06	6.11783e+06	1.82942e+07	1.24316e+07	1.37554e+07
M-H	1-	HMDB0040327	1.56199	HMDB0040327	HMDB	Pentyl formate	116.084	HMDB0040327	12529	3.33689e+07	3.9525e+07	3.30175e+07	1.66367e+06	5.51833e+06	1.62449e+07	3.92226e+07	4.30212e+07	4.41585e+07	3.16376e+07	4.05027e+07	2.78852e+07	2.36232e+07	2.983e+07	2.77474e+07	2.47068e+07	4.08365e+07	2.89005e+07
M-H	1-	HMDB0039850	-0.220319	HMDB0039850	HMDB	Isorhamnetin 3-O-[a-L-rhamnopyranosyl-(1-&gt;3)-a-L-rhamnopyranosyl-(1-&gt;6)-b-D-glucopyranoside]	770.227	HMDB0039850		2.87787e+07	5.48217e+07	9.172e+07	3.53934e+07	1.47031e+08	1.01847e+08	5.37411e+08	2.92589e+08	9.30886e+08	1.96446e+08	3.01164e+08	7.25741e+07	1.16663e+08	9.02094e+07	1.46944e+09	2.82076e+08	3.04493e+08	3.50502e+08
M-H	1-	HMDB0039709	-0.317287	HMDB0039709	HMDB	Guttiferone A	602.361	HMDB0039709		1.26767e+08	1.36432e+08	1.12187e+08	5.24894e+07	6.15606e+07	5.59095e+07	9.10345e+07	9.09249e+07	1.0435e+08	1.1963e+08	1.22409e+08	1.12548e+08	1.37398e+08	1.40631e+08	1.38685e+08	6.42044e+07	9.4303e+07	8.06605e+07
M-H	1-	HMDB0000217	0.70065	HMDB0000217	HMDB	NADP	744.083	HMDB0000217	5886	3.19353e+07	3.7951e+07	2.24981e+08	4.31227e+08	3.23216e+08	9.65272e+07	3.01459e+08	1.86158e+08	3.32485e+08	1.7483e+08	3.151e+08	2.62803e+08	3.78753e+08	5.29337e+08	6.90784e+08	2.29209e+09	2.37945e+08	3.49034e+08
M-H	1-	HMDB0001893	2.09514	HMDB0001893	HMDB	alpha-Tocopherol	430.381	HMDB0001893	14985	5.34044e+07	4.91075e+07	4.26129e+07	3.46273e+07	4.65344e+07	2.89725e+07	2.24148e+07	5.80234e+07	8.60672e+07	2.50258e+07	1.52876e+07	3.55658e+07	2.77342e+07	4.04337e+07	3.75828e+07	6.88434e+07	1.04378e+07	2.43514e+07
M-H	1-	HMDB0060649	-0.269483	HMDB0060649	HMDB	Ascorbic acid-2-sulfate	255.989	HMDB0060649		5.23333e+06	2.54732e+07	4.46941e+07	4.04202e+07	1.60363e+07	1.94437e+07	2.76605e+07	2.28529e+07	1.41113e+07	5.18223e+07	6.03595e+07	2.50656e+07	2.42698e+07	3.813e+07	2.11038e+07	2.69634e+07	1.73824e+07	1.16555e+07
M-H	1-	HMDB0033075	2.71925	HMDB0033075	HMDB	Methyl 1-(methylsulfinyl)propyl disulfide	184.005	HMDB0033075	14704626	1.4114e+07	1.1097e+07	1.73067e+07	2.77956e+07	9.346e+06	1.7698e+07	1.88045e+07	1.33999e+07	5.10637e+06	5.43667e+06	1.23367e+07	1.81818e+07	1.82094e+07	1.59901e+07	3.29357e+07	2.78792e+07	2.97696e+07	2.34937e+07
M-H	1-	HMDB0041593	2.16664	HMDB0041593	HMDB	4-Glucogallic acid	332.074	HMDB0041593	10088114	2.15506e+07	2.5433e+07	1.89295e+07	8.33504e+06	3.28422e+07	6.497e+06	1.59092e+07	2.38356e+07	7.32392e+06	3.57209e+07	2.5377e+07	1.21891e+07	2.24537e+07	2.89757e+07	7.17342e+06	3.94454e+07	1.64248e+07	2.71207e+07
M-H	1-	HMDB0029798	-0.523034	HMDB0029798	HMDB	Diisodityrosine	718.249	HMDB0029798		1.27931e+09	4.55306e+08	2.19033e+08	1.00406e+08	6.55334e+07	9.096e+07	3.17141e+08	1.66431e+08	1.12123e+08	1.20192e+08	1.03157e+08	1.54407e+08	6.96492e+07	9.67092e+07	3.52821e+07	1.67646e+08	5.19978e+07	1.20503e+08
M-H	1-	HMDB0040782	-0.482046	HMDB0040782	HMDB	Vinaginsenoside R12	672.445	HMDB0040782		8.02954e+06	6.19842e+07	1.27289e+07	5.19712e+06	1.29204e+07	4.88262e+06	2.88333e+06	1.14067e+06	2.18817e+06	593333	1.67613e+06	574333	1.71363e+06	577042	1.1755e+06	1.83663e+06	1.135e+06	2.315e+06
M-H	1-	HMDB0035679	1.07504	HMDB0035679	HMDB	1-Hydroxy-1-phenyl-3-octadecanone	360.303	HMDB0035679		1.70565e+07	1.95292e+07	2.77981e+07	1.34005e+07	1.64367e+07	8.65062e+06	2.15071e+07	8.243e+06	2.49783e+07	7.67004e+06	1.15237e+07	4.67558e+06	7.31413e+06	1.03417e+07	2.56294e+07	6.795e+06	2.03857e+07	1.92164e+07
M-H	1-	HMDB0010358	-0.677841	HMDB0010358	HMDB	17-beta-estradiol 3-sulfate-17-(beta-D-glucuronide)	528.167	HMDB0010358	5281895	4.14424e+07	2.03345e+07	6.43258e+07	1.59158e+07	2.12058e+07	2.53968e+07	2.45695e+07	7.98824e+07	6.52552e+07	3.75375e+06	1.07482e+08	1.29953e+08	8.91726e+07	8.94776e+07	7.76733e+07	1.2562e+08	1.48684e+08	1.00333e+08
M-H	1-	HMDB0055716	1.01345	HMDB0055716	HMDB	TG(20:5(5Z,8Z,11Z,14Z,17Z)/14:1(9Z)/o-18:0)	836.726	HMDB0055716		2.21712e+08	2.90588e+08	2.59472e+08	3.61739e+08	3.51627e+08	3.29704e+08	3.46691e+08	1.86966e+08	1.67723e+08	1.85427e+08	1.49872e+08	1.32694e+08	1.75531e+08	1.44773e+08	2.14165e+08	1.39984e+08	4.40427e+08	1.34058e+08
M-H	1-	HMDB0033198	-1.28008	HMDB0033198	HMDB	(5alpha,6beta,14alpha,20R,22R)-5,6,14,20,27-Pentahydroxy-1-oxowith-24-enolide	506.288	HMDB0033198		6.56998e+07	8.51418e+07	4.62742e+07	3.02268e+07	2.61006e+07	1.83815e+07	7.35793e+07	9.96355e+07	8.43463e+07	9.11422e+07	1.08384e+08	7.73188e+07	9.07759e+07	7.52047e+07	5.25893e+07	7.6039e+07	1.19058e+08	5.90343e+07
M-H	1-	HMDB0035607	0.139481	HMDB0035607	HMDB	Saponin H	650.403	HMDB0035607		3.42803e+07	740375	9.3308e+07	1.68367e+07	3.02873e+07	1.73366e+07	9.18646e+07	6.20651e+07	7.55125e+07	3.84548e+07	4.86903e+07	8.37545e+07	7.28591e+07	6.13154e+07	7.29992e+07	1.44171e+08	6.05787e+07	5.02755e+07
M-H	1-	HMDB0041177	-0.621509	HMDB0041177	HMDB	Panaxynol linoleate	506.412	HMDB0041177		9.51908e+07	8.03007e+07	4.90117e+07	3.97644e+07	1.91729e+07	2.62724e+07	1.06889e+08	1.07453e+08	8.59115e+07	1.12627e+08	1.24823e+08	9.30463e+07	1.03465e+08	7.88039e+07	6.54278e+07	7.14947e+07	1.1059e+08	5.34765e+07
M-H	1-	HMDB0039540	-0.819863	HMDB0039540	HMDB	Cerebronic acid	384.36	HMDB0039540	102430	3.14939e+07	2.05434e+07	1.43505e+07	2.55149e+07	1.72937e+07	1.13144e+07	4.44073e+07	2.16678e+07	2.63177e+07	1.28945e+07	1.36573e+07	6.49475e+06	7.15629e+06	2.12533e+07	5.44142e+06	3.05641e+07	1.79025e+07	2.61008e+07
M-H	1-	HMDB0004234	2.7096	HMDB0004234	HMDB	12-Keto-leukotriene B4	334.214	HMDB0004234	5280876	1.47105e+07	2.34905e+07	1.27103e+07	1.31275e+07	1.4647e+07	3.4814e+07	9.60771e+06	1.75127e+07	1.58765e+07	1.57208e+07	1.01724e+07	4.52626e+07	1.8618e+07	4.0464e+07	3.65369e+07	2.50199e+07	3.7076e+07	2.4425e+07
M-H	1-	HMDB0036334	0.621343	HMDB0036334	HMDB	(S)-2-Hydroxy-2-phenylacetonitrile O-[b-D-apiosyl-(1-&gt;2)-b-D-glucoside]	427.148	HMDB0036334		1.39358e+07	9.09479e+06	1.0811e+07	1.6312e+07	1.1015e+07	1.40017e+07	4.613e+06	1.71072e+07	1.02448e+07	2.76482e+07	1.10067e+07	1.17195e+07	2.29718e+07	2.37275e+07	1.37402e+07	1.3232e+07	5.567e+06	2.23401e+07
M-H	1-	HMDB0036226	3.31123	HMDB0036226	HMDB	2,6-Dimethoxy-4-propylphenol	196.11	HMDB0036226	524975	1.62389e+08	1.58812e+08	1.73829e+08	1.34318e+08	9.09553e+07	1.22218e+08	1.1302e+08	1.09343e+08	1.16107e+08	1.23657e+08	1.72602e+08	9.81547e+07	2.14838e+08	1.16402e+08	1.70797e+08	1.515e+08	1.69475e+08	1.25211e+08
M-H	1-	HMDB0003484	0.578543	HMDB0003484	HMDB	O-Phosphohomoserine	199.025	HMDB0003484	151187	1.54428e+08	2.01074e+08	2.12991e+08	1.57435e+08	1.93223e+08	1.75593e+08	9.40901e+07	7.99403e+07	8.34993e+07	4.80569e+07	1.01334e+08	5.66758e+07	7.71451e+07	1.20104e+08	1.08691e+08	1.23991e+08	1.1797e+08	1.29469e+08
M-H	1-	HMDB0001491	1.85424	HMDB0001491	HMDB	Pyridoxal 5'-phosphate	247.025	HMDB0001491	1051	9.41781e+07	7.98125e+07	9.94438e+07	4.99114e+07	1.39319e+08	7.21765e+07	1.36379e+08	1.29047e+08	9.87369e+07	8.47212e+07	4.9388e+07	5.74246e+07	1.02241e+08	4.52395e+07	1.13465e+08	4.57992e+07	6.08275e+07	4.0263e+07
M-H	1-	HMDB0040649	1.20088	HMDB0040649	HMDB	16,17-Dihydro-16a,17-dihydroxygibberellin A7 17-glucoside	526.205	HMDB0040649		1.35383e+07	2.12825e+06	7.93687e+06	2.20183e+06	2.11958e+06	0	2.56517e+06	549500	4.87271e+06	1.30503e+07	6.6275e+06	1.09069e+07	3.67583e+06	3.96858e+06	4.78092e+06	6.3465e+06	5.51592e+06	1.26582e+07
M-H	1-	HMDB0041842	2.92266	HMDB0041842	HMDB	Bufotenin	204.126	HMDB0041842	10257	9.02331e+07	7.8066e+07	5.87169e+07	6.8294e+07	3.09726e+07	5.89325e+06	4.00938e+07	6.21464e+07	6.65628e+07	1.71538e+07	2.19413e+07	3.33518e+07	2.413e+07	7.37761e+07	6.5979e+07	1.14196e+07	3.41387e+07	9.82037e+06
M-H	1-	HMDB0003540	2.1632	HMDB0003540	HMDB	3'-AMP	347.063	HMDB0003540	41211	9.43096e+06	9.19333e+06	3.48425e+06	6.04992e+06	2.91979e+06	2.3475e+06	7.41592e+06	6.28779e+06	5.59504e+06	5.02671e+06	4.049e+06	7.33146e+06	1.08032e+07	1.2045e+07	4.38475e+06	4.55625e+06	6.77346e+06	6.52258e+06
M-H	1-	HMDB0008525	0.0937888	HMDB0008525	HMDB	PC(22:0/14:0)	789.625	HMDB0008525	24779104	1.58611e+08	1.34036e+08	1.63385e+08	9.55561e+07	6.04377e+07	7.43368e+07	1.63025e+08	1.0329e+08	1.35136e+08	1.97188e+08	1.52541e+08	1.54651e+08	1.04928e+08	1.40568e+08	1.37829e+08	1.58275e+08	2.13427e+08	2.16335e+08
M-H	1-	HMDB0060700	0.810339	HMDB0060700	HMDB	(E)-2-Hydroxydoxepin glucuronide	471.189	HMDB0060700		6.61092e+07	1.00589e+08	9.33738e+07	5.26337e+07	6.31727e+07	7.82942e+07	3.83959e+07	3.89937e+07	4.7586e+07	2.5064e+07	6.06817e+07	5.27491e+07	2.44932e+07	5.89073e+07	3.31207e+07	6.51626e+07	4.31357e+07	3.44565e+07
M-H	1-	HMDB0033298	3.25599	HMDB0033298	HMDB	3-(3,4-Dihydroxybenzyl)-7-hydroxy-5-methoxy-4-chromanone	316.095	HMDB0033298	21676257	7.22812e+06	3.43183e+06	7.4505e+06	6.941e+06	7.97829e+06	4.81083e+06	3.9155e+06	6.24158e+06	1.0998e+07	1.01378e+07	1.97421e+07	1.62725e+06	1.06783e+07	5.68646e+06	7.51942e+06	1.33096e+07	2.52638e+07	1.75619e+07
M-H	1-	HMDB0006770	2.71914	HMDB0006770	HMDB	5b-Dihydrotestosterone	290.225	HMDB0006770	11302	1.68336e+09	1.97751e+09	1.78808e+09	1.8556e+07	5.56542e+06	1.52859e+09	2.49916e+09	1.60321e+09	1.93712e+07	4.0975e+06	9.61379e+06	1.71078e+09	1.76875e+06	1.69643e+09	1.83562e+09	1.47277e+07	2.58525e+06	1.77818e+09
M-H	1-	HMDB0002961	2.71914	HMDB0002961	HMDB	Dihydrotestosterone	290.225	HMDB0002961	10635	1.68336e+09	1.97751e+09	1.78808e+09	1.8556e+07	5.56542e+06	1.52859e+09	2.49916e+09	1.60321e+09	1.93712e+07	4.0975e+06	9.61379e+06	1.71078e+09	1.76875e+06	1.69643e+09	1.83562e+09	1.47277e+07	2.58525e+06	1.77818e+09
M-H	1-	HMDB0013112	-0.0435947	HMDB0013112	HMDB	UDP-N-acetyl-D-mannosamine	607.082	HMDB0013112	53481607	3.906e+08	5.55148e+08	7.00753e+08	1.63579e+08	6.11776e+08	2.81439e+08	1.08072e+09	5.91754e+08	4.48331e+08	1.21996e+08	5.80413e+08	5.29704e+08	8.7995e+08	5.74235e+08	5.9237e+08	1.02855e+09	4.80907e+08	5.64392e+08
M-H	1-	HMDB0008916	-1.77669	HMDB0008916	HMDB	PE(15:0/P-16:0)	661.505	HMDB0008916	53479583	5.51395e+07	9.67516e+07	9.86289e+07	5.92321e+07	4.59371e+07	6.12593e+07	9.60822e+07	7.88434e+07	1.05775e+08	2.17194e+08	6.22038e+06	1.97901e+08	1.65232e+08	9.77936e+07	1.32831e+08	1.58527e+08	9.69182e+07	1.1932e+08
M-H	1-	HMDB0034286	2.71685	HMDB0034286	HMDB	Ethyl 10-undecenoate	212.178	HMDB0034286	12729	1.00745e+08	3.68476e+07	6.2345e+07	4.6909e+07	4.84338e+07	1.5125e+08	6.81231e+07	5.75561e+07	2.41656e+07	6.27845e+07	8.73022e+07	5.25962e+07	2.04688e+07	4.71172e+07	1.15673e+08	5.10665e+07	1.153e+07	4.56877e+07
M-H	1-	HMDB0060405	0.81686	HMDB0060405	HMDB	5'-Deoxy-5-fluorocytidine	245.081	HMDB0060405	10037499	1.11889e+08	5.77103e+07	8.1949e+07	2.56124e+08	2.04789e+08	9.68557e+07	1.69073e+08	3.20728e+07	1.76143e+08	3.27213e+08	2.06261e+08	2.73174e+08	1.33613e+08	1.26842e+08	2.66541e+08	2.03131e+07	7.15173e+07	2.30228e+08
M-H	1-	HMDB0035566	0.446759	HMDB0035566	HMDB	7,9-Docosanedione	338.318	HMDB0035566	538711	1.66382e+08	4.84142e+06	2.37252e+08	1.17248e+08	3.46812e+06	8.69636e+07	1.00902e+08	1.32703e+08	1.1459e+08	1.58839e+07	1.3475e+06	5.92674e+07	1.62925e+06	9.98038e+07	9.23136e+07	4.17996e+07	1.37774e+08	1.09539e+08
M-H	1-	HMDB0000479	0.5752	HMDB0000479	HMDB	3-Methylhistidine	169.085	HMDB0000479	64969	4.13607e+07	8.18757e+07	1.19772e+08	8.86472e+07	7.58173e+07	5.67724e+07	2.32179e+08	6.41199e+07	2.50498e+08	7.5359e+07	1.14852e+08	1.51573e+07	1.69287e+08	3.97879e+07	6.05203e+07	2.50791e+07	1.45225e+08	7.7618e+07
M-H	1-	HMDB0059899	1.61766	HMDB0059899	HMDB	alpha-Methylstyrene	118.078	HMDB0059899	7407	2.12657e+07	3.19688e+06	4.444e+06	2.3885e+07	1.9766e+07	1.82663e+07	4.94564e+07	5.60556e+07	2.66661e+07	1.35972e+07	2.6299e+07	4.2806e+07	9.4603e+07	4.56e+06	1.36927e+07	1.97335e+07	1.52994e+07	2.97792e+07
M-H	1-	HMDB0035669	1.65977	HMDB0035669	HMDB	8-Hydroxy-6-heneicosanone	326.318	HMDB0035669		4.41688e+06	1.80411e+07	2.4032e+07	1.24447e+07	3.24121e+07	1.25939e+07	1.74802e+07	2.058e+07	1.65338e+07	7.56525e+06	1.21897e+07	4.936e+06	1.6949e+07	6.13525e+06	2.58026e+07	1.76644e+07	8.02646e+06	1.72868e+07
M-H	1-	HMDB0003337	0.334542	HMDB0003337	HMDB	Oxidized glutathione	612.152	HMDB0003337	975	2.4245e+08	1.25484e+09	4.40309e+08	3.28345e+08	1.49069e+08	1.55226e+08	3.41902e+08	3.39729e+08	3.38988e+08	2.64571e+08	1.06385e+09	2.52755e+08	1.6582e+08	1.7922e+08	5.39867e+08	1.86345e+08	3.46979e+08	2.82466e+08
M-H	1-	HMDB0008557	-0.100603	HMDB0008557	HMDB	PC(22:0/P-18:1(9Z))	827.677	HMDB0008557	53479163	1.53839e+09	4.86747e+09	4.19037e+09	4.50965e+08	8.13748e+07	2.31063e+08	2.90249e+09	3.94972e+09	3.90174e+09	3.23954e+09	3.28046e+09	4.06033e+08	7.97805e+08	1.39042e+09	4.26965e+08	1.39424e+08	2.10814e+08	2.31667e+09
M-H	1-	HMDB0000738	0.931357	HMDB0000738	HMDB	Indole	117.058	HMDB0000738	798	3.40844e+08	2.11672e+08	1.08699e+09	1.11966e+09	7.57627e+07	1.17564e+09	3.15703e+08	1.36938e+09	1.19885e+09	1.32329e+08	1.26566e+09	1.7712e+08	1.35694e+09	2.03321e+08	1.28554e+09	1.26379e+09	1.23711e+09	1.55466e+08
M-H	1-	HMDB0000960	1.94705	HMDB0000960	HMDB	dGDP	427.029	HMDB0000960	439220	1.56413e+08	4.68591e+07	1.80037e+08	2.65206e+08	2.77312e+08	2.35476e+08	2.1246e+08	1.57457e+08	1.8564e+08	4.93323e+08	4.51273e+08	3.07798e+08	2.66516e+08	6.34512e+07	8.44575e+07	1.53582e+08	2.48748e+08	1.25242e+08
M-H	1-	HMDB0000303	1.7456	HMDB0000303	HMDB	Tryptamine	160.1	HMDB0000303	1150	7.056e+06	1.48466e+08	6.74667e+06	1.01418e+08	1.48049e+08	2.3424e+07	1.53401e+07	3.24697e+07	1.14925e+08	5.8625e+06	2.91402e+07	5.73564e+07	7.2215e+06	1.64133e+08	1.68638e+08	2.07453e+07	1.33937e+08	3.73208e+06
M-H	1-	HMDB0005935	3.06312	HMDB0005935	HMDB	Androstenol	274.23	HMDB0005935	101989	2.17831e+07	1.76525e+06	6.19412e+06	2.19867e+07	3.22483e+07	2.76819e+07	1.00818e+07	2.70443e+07	3.60169e+07	1.04417e+07	1.54729e+06	1.37948e+07	1.85183e+07	2.53986e+07	2.84882e+07	3.65374e+07	1.53278e+07	1.1494e+07
M-H	1-	HMDB0062336	-0.181648	HMDB0062336	HMDB	N-Oleoyl phenylalanine	429.324	HMDB0062336	52922059	2.33307e+07	2.05902e+07	2.42512e+07	2.94365e+07	3.38511e+07	3.7679e+07	7.46842e+06	2.67958e+06	2.85612e+07	2.6008e+07	2.49471e+06	2.1702e+07	1.76731e+07	3.27114e+07	2.75951e+07	1.85524e+07	2.46831e+07	1.97949e+07
M-H	1-	HMDB0006752	0.00399332	HMDB0006752	HMDB	Dihydroceramide	329.293	HMDB0006752	16755624	1.13213e+07	1.44272e+07	2.09481e+07	3.025e+06	2.63418e+07	1.08913e+07	2.50045e+07	3.02888e+07	2.24934e+07	3.17811e+07	3.107e+06	4.06334e+07	1.61772e+07	2.46116e+07	2.43109e+07	1.0439e+07	2.77088e+07	2.29443e+07
M-H	1-	HMDB0032241	2.83146	HMDB0032241	HMDB	3,7-Dimethyloctanal	156.151	HMDB0032241	110747	3.79071e+07	3.82034e+07	3.31473e+07	2.11463e+07	1.73782e+07	3.92805e+07	2.97558e+07	4.59331e+07	4.69815e+07	3.48551e+07	2.39014e+07	1.32633e+07	4.7234e+07	2.75357e+07	2.5982e+07	1.51488e+07	3.84155e+07	6.00164e+07
M-H	1-	HMDB0035606	-0.694554	HMDB0035606	HMDB	(24E)-3beta,15alpha,22S-Triacetoxylanosta-7,9(11),24-trien-26-oic acid	612.366	HMDB0035606		1.06243e+09	1.30587e+09	1.30445e+09	3.72308e+08	6.98475e+08	6.24701e+08	1.94135e+09	2.02748e+09	1.44717e+09	1.33225e+09	1.22828e+09	1.44817e+09	1.03974e+09	8.8809e+08	1.34402e+09	1.23586e+09	1.6191e+09	7.27768e+08
M-H	1-	HMDB0061855	2.61256	HMDB0061855	HMDB	4-Methylpentadecane	226.266	HMDB0061855		7.44042e+06	5.278e+06	2.7734e+07	2.07967e+06	1.6364e+07	1.19428e+07	2.1137e+07	2.35107e+07	1.49239e+07	3.48108e+06	1.81996e+07	1.93682e+07	6.89667e+06	1.52858e+07	1.78e+06	9.19675e+06	2.07454e+07	7.08917e+06
M-H	1-	HMDB0003288	-0.10361	HMDB0003288	HMDB	Selenocysteine	168.964	HMDB0003288	25076	3.26093e+07	2.8822e+07	1.8277e+07	2.06422e+08	5.3228e+07	5.48976e+07	1.81321e+07	3.83004e+07	7.34999e+07	4.29764e+07	2.79138e+07	3.25147e+07	2.97663e+07	3.68902e+07	3.81401e+07	1.98923e+07	3.54693e+07	1.56969e+07
M-H	1-	HMDB0001383	1.48572	HMDB0001383	HMDB	Sphinganine 1-phosphate	381.264	HMDB0001383	644260	1.62137e+07	9.96975e+06	7.35104e+06	3.80039e+07	1.83483e+07	2.99214e+07	1.02668e+07	3.08958e+06	4.35048e+07	3.30804e+07	9.69446e+06	3.6723e+07	1.20234e+07	2.65237e+07	1.53838e+07	1.30973e+07	1.93986e+07	2.6987e+07
M-H	1-	HMDB0000302	-0.0538587	HMDB0000302	HMDB	Uridine diphosphategalactose	566.055	HMDB0000302	18068	1.35871e+08	5.94363e+07	1.14498e+08	8.18413e+07	5.5806e+07	5.02972e+07	5.44791e+07	3.62451e+07	1.46153e+08	6.44758e+07	5.50241e+07	6.92997e+07	3.22821e+07	4.68692e+07	6.96003e+07	9.55723e+07	3.53435e+07	7.0242e+07
M-H	1-	HMDB0062573	-0.0538587	HMDB0062573	HMDB	UDP-D-galactose(2-)	566.055	HMDB0062573	44229096	1.35871e+08	5.94363e+07	1.14498e+08	8.18413e+07	5.5806e+07	5.02972e+07	5.44791e+07	3.62451e+07	1.46153e+08	6.44758e+07	5.50241e+07	6.92997e+07	3.22821e+07	4.68692e+07	6.96003e+07	9.55723e+07	3.53435e+07	7.0242e+07
M-H	1-	HMDB0060079	-0.0538587	HMDB0060079	HMDB	[(2R,3S,4R,5R)-5-(2,4-dioxo-1,2,3,4-tetrahydropyrimidin-1-yl)-3,4-dihydroxyoxolan-2-yl]methyl {[(3R,4S,5S,6R)-3,4,5-trihydroxy-6-(hydroxymethyl)oxan-2-yl phosphonato]oxy}phosphonate	566.055	HMDB0060079	53477679	1.35871e+08	5.94363e+07	1.14498e+08	8.18413e+07	5.5806e+07	5.02972e+07	5.44791e+07	3.62451e+07	1.46153e+08	6.44758e+07	5.50241e+07	6.92997e+07	3.22821e+07	4.68692e+07	6.96003e+07	9.55723e+07	3.53435e+07	7.0242e+07
M-H	1-	HMDB0000286	-0.0538587	HMDB0000286	HMDB	Uridine diphosphate glucose	566.055	HMDB0000286	53477679	1.35871e+08	5.94363e+07	1.14498e+08	8.18413e+07	5.5806e+07	5.02972e+07	5.44791e+07	3.62451e+07	1.46153e+08	6.44758e+07	5.50241e+07	6.92997e+07	3.22821e+07	4.68692e+07	6.96003e+07	9.55723e+07	3.53435e+07	7.0242e+07
M-H	1-	HMDB0000151	3.63725	HMDB0000151	HMDB	Estradiol	272.178	HMDB0000151	5757	1.11783e+07	7.63546e+06	5.10413e+06	1.68293e+07	6.29567e+06	1.20935e+07	1.66611e+07	1.53196e+07	9.98975e+06	1.28444e+07	1.38086e+07	1.11628e+07	1.10216e+07	2.91208e+06	9.3845e+06	1.07695e+07	4.10375e+06	4.98633e+06
M-H	1-	HMDB0004220	0.522182	HMDB0004220	HMDB	Biotinyl-5'-AMP	573.141	HMDB0004220	440839	6.33127e+07	8.83016e+07	7.99045e+07	6.46946e+07	3.5406e+07	5.54885e+07	1.84551e+08	1.26833e+08	5.65526e+07	2.80015e+07	4.26198e+07	5.27377e+07	9.43007e+07	7.70533e+07	7.71441e+07	8.76513e+07	7.76158e+07	6.34897e+07
M-H	1-	HMDB0059713	2.79705	HMDB0059713	HMDB	3-Methoxysalicylic acid	168.042	HMDB0059713	70140	1.64565e+07	4.13355e+07	1.45865e+07	3.21407e+07	2.27366e+07	1.6861e+07	2.51535e+07	1.02047e+07	1.83395e+07	1.0752e+07	4.53496e+07	9.95213e+06	1.46393e+07	2.29175e+07	3.1685e+07	1.53665e+07	1.91339e+07	1.7373e+07
M-H	1-	HMDB0012252	0.652437	HMDB0012252	HMDB	Linoleoyl ethanolamide	323.282	HMDB0012252	5283446	1.31984e+07	7.77433e+06	1.27198e+07	6.6485e+06	5.62867e+06	8.97296e+06	9.71929e+06	8.14633e+06	6.41029e+06	5.16496e+06	4.09767e+06	5.31671e+06	4.30412e+06	2.36746e+07	5.17575e+06	3.45971e+06	1.56634e+07	5.36063e+06
M-H	1-	HMDB0060001	1.19675	HMDB0060001	HMDB	Indole-3-acetic-acid-O-glucuronide	351.095	HMDB0060001		6.47812e+06	1.05528e+07	4.28779e+06	5.05579e+06	1.22538e+07	1.36028e+07	1.85016e+07	6.18212e+06	6.82129e+06	1.06141e+07	5.49192e+06	7.603e+06	1.70107e+07	3.83313e+06	6.19283e+06	7.37696e+06	9.65579e+06	6.2415e+06
M-H	1-	HMDB0030307	2.36761	HMDB0030307	HMDB	2,6,8-Trimethyldecane	184.219	HMDB0030307	545608	5.96803e+07	1.9554e+07	4.21514e+07	4.16838e+07	1.3949e+07	8.43414e+07	2.36712e+07	3.41885e+07	2.04907e+07	4.23104e+07	1.93924e+07	8.2164e+07	2.34622e+07	2.67143e+07	4.1789e+07	2.6435e+07	2.39176e+07	1.62774e+07
M-H	1-	HMDB0004483	3.04478	HMDB0004483	HMDB	Estrone glucuronide	446.194	HMDB0004483	115255	1.29352e+07	9.99212e+06	1.2833e+07	8.6415e+06	9.85317e+06	7.02892e+06	8.38954e+06	3.80133e+06	4.46758e+06	8.18583e+06	6.09587e+06	2.27833e+06	4.557e+06	9.50379e+06	1.98406e+07	1.97622e+07	6.58496e+06	2.68262e+06
M-H	1-	HMDB0013628	2.15126	HMDB0013628	HMDB	PGF2a ethanolamide	397.283	HMDB0013628	53481911	1.46434e+07	4.10422e+07	2.02989e+07	1.34539e+07	4.03796e+07	1.62339e+07	3.74894e+07	4.05364e+07	1.63425e+07	2.30517e+07	2.33075e+07	3.16688e+07	3.46112e+07	1.5427e+07	3.13388e+07	1.9371e+07	6.91978e+07	1.69709e+07
M-H	1-	HMDB0008029	0.269172	HMDB0008029	HMDB	PC(16:1(9Z)/P-18:1(11Z))	741.567	HMDB0008029	53478697	2.61982e+07	1.69135e+07	2.45419e+07	1.37216e+07	1.09784e+07	1.50271e+07	3.97107e+07	4.17993e+07	3.67115e+07	6.59683e+06	4.5733e+07	3.39293e+07	2.25519e+07	2.21498e+07	2.16483e+07	2.2673e+07	2.11445e+07	1.09183e+08
M-H	1-	HMDB0008030	0.269172	HMDB0008030	HMDB	PC(16:1(9Z)/P-18:1(9Z))	741.567	HMDB0008030	53478699	2.61982e+07	1.69135e+07	2.45419e+07	1.37216e+07	1.09784e+07	1.50271e+07	3.97107e+07	4.17993e+07	3.67115e+07	6.59683e+06	4.5733e+07	3.39293e+07	2.25519e+07	2.21498e+07	2.16483e+07	2.2673e+07	2.11445e+07	1.09183e+08

## Sheet: VIP>1
Adduct	Charge	MS2Compound ID	mS-score	Source ID	Source	Name	MonoMass	HMDB	PubChem	BIRD1-TR1	BIRD1-TR2	BIRD1-TR3	BIRD2-TR1	BIRD2-TR2	BIRD2-TR3	BIRD3-TR1	BIRD3-TR2	BIRD3-TR3	BIRD4-TR1	BIRD4-TR2	BIRD4-TR3	BIRD5-TR1	BIRD5-TR2	BIRD5-TR3	BIRD6-TR1	BIRD6-TR2	BIRD6-TR3	VIP
M-H	1-	HMDB0039371	0.811164	HMDB0039371	HMDB	1,2',3,5-Tetra-O-galloylhamamelofuranose	788.107	HMDB0039371		7.07797e+07	4.71808e+07	6.48684e+07	4.45296e+07	3.14237e+07	4.44498e+07	1.16236e+08	7.52465e+07	7.37396e+07	1.17779e+08	8.27231e+07	1.86423e+08	7.50495e+07	7.834e+07	9.84963e+07	6.49671e+07	2.45113e+08	1.33368e+08	1.7932
M-H	1-	HMDB0010586	0.45856	HMDB0010586	HMDB	PG(16:1(9Z)/16:1(9Z))	718.478	HMDB0010586	52927230	1.08512e+08	8.95543e+07	1.8307e+08	2.84243e+07	7.22645e+07	1.67409e+08	2.21835e+08	5.37355e+07	1.31953e+08	1.63859e+08	2.51072e+08	6.81334e+08	4.53164e+08	1.48444e+08	1.78018e+08	6.46847e+07	6.21508e+07	5.33971e+08	1.5142
M-H	1-	HMDB0004284	2.34013	HMDB0004284	HMDB	Tyrosol	138.068	HMDB0004284	10393	9.50989e+07	8.36754e+07	8.38045e+07	1.84824e+08	3.35949e+07	9.49215e+07	1.10088e+08	8.54817e+06	1.28973e+08	1.12868e+08	8.3765e+07	8.89467e+06	7.69838e+06	1.02437e+07	7.51034e+07	9.04335e+07	3.27934e+07	3.83008e+07	1.10677
M-H	1-	HMDB0001045	0.615302	HMDB0001045	HMDB	Enkephalin L	555.269	HMDB0001045	461776	5.40814e+07	7.88776e+07	7.05448e+07	8.78658e+07	3.38557e+07	5.95414e+07	7.02259e+07	6.54028e+07	4.95296e+07	2.31458e+06	3.4881e+07	2.07542e+06	7.02923e+07	7.82622e+07	5.47303e+07	1.78008e+07	5.19283e+07	3.49857e+07	1.21948
M-H	1-	HMDB0030008	1.03813	HMDB0030008	HMDB	d-Tocotrienol	396.303	HMDB0030008	9854614	7.35662e+07	3.36958e+07	4.53919e+07	3.61139e+07	1.82133e+07	3.6727e+07	4.4276e+07	9.01369e+07	8.79659e+07	8.72186e+07	5.15921e+07	9.12693e+07	3.67237e+07	5.65195e+07	7.33537e+07	6.51998e+07	6.68954e+07	3.72718e+07	1.07699
M-H	1-	HMDB0031191	0.323031	HMDB0031191	HMDB	S-Methyl butanethioate	118.045	HMDB0031191	62444	3.1734e+07	2.76131e+07	4.22062e+07	3.21049e+07	4.66031e+07	2.87513e+07	4.4978e+07	3.60102e+07	9.01425e+06	1.24729e+07	2.13345e+07	6.28443e+07	7.77442e+06	5.51034e+07	6.309e+06	2.61088e+07	8.8005e+06	5.06862e+06	1.08333
M-H	1-	HMDB0037397	2.24207	HMDB0037397	HMDB	xi-17-Methyloctadecanoic acid	298.287	HMDB0037397	3083779	1.30644e+09	9.77967e+08	5.62716e+08	2.22618e+09	2.16165e+09	2.06083e+09	3.98587e+08	4.47387e+08	1.15189e+09	4.52469e+08	1.51801e+09	1.13783e+09	1.73948e+08	7.726e+08	7.22152e+08	2.96776e+08	3.37504e+08	5.33988e+08	1.28697
M-H	1-	HMDB0061710	2.24207	HMDB0061710	HMDB	17-Methylstearate	298.287	HMDB0061710		1.30644e+09	9.77967e+08	5.62716e+08	2.22618e+09	2.16165e+09	2.06083e+09	3.98587e+08	4.47387e+08	1.15189e+09	4.52469e+08	1.51801e+09	1.13783e+09	1.73948e+08	7.726e+08	7.22152e+08	2.96776e+08	3.37504e+08	5.33988e+08	1.28697
M-H	1-	HMDB0056040	-0.955166	HMDB0056040	HMDB	DG(18:0/0:0/14:1n5)	566.491	HMDB0056040		4.91312e+07	6.1356e+07	6.50113e+07	4.57271e+07	2.97127e+07	2.53796e+07	8.5295e+07	1.16218e+08	7.66319e+07	9.3786e+07	1.44242e+08	1.05654e+08	7.14801e+07	8.55173e+07	4.04841e+07	7.23406e+07	9.67992e+07	5.69883e+07	1.408
M-H	1-	HMDB0033961	2.79735	HMDB0033961	HMDB	2-(3-Methylbutyl)-1H-pyrrolo[2,3-b]pyridine	188.131	HMDB0033961	55272645	2.97785e+07	3.64648e+07	3.34268e+07	2.45892e+07	1.06419e+07	3.71914e+07	2.4201e+07	1.20865e+07	3.54953e+07	3.61105e+07	3.86001e+07	4.29948e+07	5.69471e+07	3.39317e+07	2.80012e+07	3.16633e+07	3.33656e+07	1.6632e+07	1.2499
M-H	1-	HMDB0031318	1.88927	HMDB0031318	HMDB	2,2,6,10,14-Pentamethylpentadecanoic acid	312.303	HMDB0031318	85599123	3.42856e+07	1.20161e+07	4.28171e+06	1.19479e+07	1.43248e+07	1.37727e+07	9.63108e+06	4.90051e+07	1.82232e+07	4.69504e+06	7.443e+06	9.24325e+06	2.10263e+06	6.648e+06	5.50867e+06	2.06222e+07	1.07851e+07	8.63946e+06	1.40126
M-H	1-	HMDB0036911	1.98393	HMDB0036911	HMDB	Anhydroamarouciaxanthin B	578.376	HMDB0036911		1.02236e+07	1.32174e+07	1.14445e+07	1.4711e+07	9.66142e+06	1.27487e+07	1.1382e+07	7.74288e+06	5.4695e+06	2.73652e+07	2.07346e+06	2.95097e+07	3.69007e+07	8.88875e+06	2.9783e+07	9.61629e+06	1.87819e+07	1.08506e+07	1.08152
M-H	1-	HMDB0011619	0.762653	HMDB0011619	HMDB	Arachidyl alcohol	298.324	HMDB0011619	12404	1.74946e+09	1.68266e+09	1.71469e+09	2.75153e+09	2.4981e+09	2.73555e+09	1.70867e+09	1.90156e+09	1.83181e+09	1.88331e+09	9.0525e+08	9.46134e+08	1.55819e+09	1.38767e+09	1.16447e+09	1.04865e+09	1.26976e+09	1.43133e+09	1.47143
M-H	1-	HMDB0030914	-2.63065	HMDB0030914	HMDB	Alliospiroside C	724.403	HMDB0030914	4638509	2.17209e+08	6.06441e+07	2.97838e+08	7.62099e+08	3.10733e+07	3.64083e+07	4.51076e+07	1.22823e+08	6.07338e+08	1.27543e+08	3.22035e+08	1.67491e+08	9.58976e+08	1.83065e+08	1.11412e+08	4.5634e+08	1.08414e+09	2.45591e+08	1.08112
M-H	1-	HMDB0004694	1.21965	HMDB0004694	HMDB	11,14,15-THETA	354.241	HMDB0004694	11954059	2.88214e+07	5.78933e+07	2.86387e+07	5.79525e+07	4.18521e+07	4.72256e+07	2.04278e+07	1.22449e+07	2.96013e+07	1.55528e+07	2.75828e+07	2.78455e+07	1.2958e+07	6074250	1.78237e+07	1.33807e+07	1.25953e+07	5.74358e+06	1.74865
M-H	1-	HMDB0032668	0.883064	HMDB0032668	HMDB	(3beta,22E,24R)-5,8-Epidioxy-23-methylergosta-6,22-dien-3-ol	442.345	HMDB0032668		8.58108e+07	4.94704e+08	1.29849e+08	2.68839e+08	5.5404e+07	3.99567e+07	4.45324e+08	4.406e+07	8.54433e+07	7.31632e+07	4.13204e+07	4.7676e+07	6.38143e+07	3.31909e+07	9.73308e+07	5.23948e+07	3.89377e+07	1.10257e+07	1.49164
M-H	1-	HMDB0039709	-0.317287	HMDB0039709	HMDB	Guttiferone A	602.361	HMDB0039709		1.26767e+08	1.36432e+08	1.12187e+08	5.24894e+07	6.15606e+07	5.59095e+07	9.10345e+07	9.09249e+07	1.0435e+08	1.1963e+08	1.22409e+08	1.12548e+08	1.37398e+08	1.40631e+08	1.38685e+08	6.42044e+07	9.4303e+07	8.06605e+07	1.30292
M-H	1-	HMDB0000217	0.70065	HMDB0000217	HMDB	NADP	744.083	HMDB0000217	5886	3.19353e+07	3.7951e+07	2.24981e+08	4.31227e+08	3.23216e+08	9.65272e+07	3.01459e+08	1.86158e+08	3.32485e+08	1.7483e+08	3.151e+08	2.62803e+08	3.78753e+08	5.29337e+08	6.90784e+08	2.29209e+09	2.37945e+08	3.49034e+08	1.28859
M-H	1-	HMDB0001893	2.09514	HMDB0001893	HMDB	alpha-Tocopherol	430.381	HMDB0001893	14985	5.34044e+07	4.91075e+07	4.26129e+07	3.46273e+07	4.65344e+07	2.89725e+07	2.24148e+07	5.80234e+07	8.60672e+07	2.50258e+07	1.52876e+07	3.55658e+07	2.77342e+07	4.04337e+07	3.75828e+07	6.88434e+07	1.04378e+07	2.43514e+07	1.14605
M-H	1-	HMDB0029798	-0.523034	HMDB0029798	HMDB	Diisodityrosine	718.249	HMDB0029798		1.27931e+09	4.55306e+08	2.19033e+08	1.00406e+08	6.55334e+07	9.096e+07	3.17141e+08	1.66431e+08	1.12123e+08	1.20192e+08	1.03157e+08	1.54407e+08	6.96492e+07	9.67092e+07	3.52821e+07	1.67646e+08	5.19978e+07	1.20503e+08	1.23698
M-H	1-	HMDB0040782	-0.482046	HMDB0040782	HMDB	Vinaginsenoside R12	672.445	HMDB0040782		8.02954e+06	6.19842e+07	1.27289e+07	5.19712e+06	1.29204e+07	4.88262e+06	2.88333e+06	1.14067e+06	2.18817e+06	593333	1.67613e+06	574333	1.71363e+06	577042	1.1755e+06	1.83663e+06	1.135e+06	2.315e+06	1.5394
M-H	1-	HMDB0010358	-0.677841	HMDB0010358	HMDB	17-beta-estradiol 3-sulfate-17-(beta-D-glucuronide)	528.167	HMDB0010358	5281895	4.14424e+07	2.03345e+07	6.43258e+07	1.59158e+07	2.12058e+07	2.53968e+07	2.45695e+07	7.98824e+07	6.52552e+07	3.75375e+06	1.07482e+08	1.29953e+08	8.91726e+07	8.94776e+07	7.76733e+07	1.2562e+08	1.48684e+08	1.00333e+08	1.84155
M-H	1-	HMDB0055716	1.01345	HMDB0055716	HMDB	TG(20:5(5Z,8Z,11Z,14Z,17Z)/14:1(9Z)/o-18:0)	836.726	HMDB0055716		2.21712e+08	2.90588e+08	2.59472e+08	3.61739e+08	3.51627e+08	3.29704e+08	3.46691e+08	1.86966e+08	1.67723e+08	1.85427e+08	1.49872e+08	1.32694e+08	1.75531e+08	1.44773e+08	2.14165e+08	1.39984e+08	4.40427e+08	1.34058e+08	1.07646
M-H	1-	HMDB0033198	-1.28008	HMDB0033198	HMDB	(5alpha,6beta,14alpha,20R,22R)-5,6,14,20,27-Pentahydroxy-1-oxowith-24-enolide	506.288	HMDB0033198		6.56998e+07	8.51418e+07	4.62742e+07	3.02268e+07	2.61006e+07	1.83815e+07	7.35793e+07	9.96355e+07	8.43463e+07	9.11422e+07	1.08384e+08	7.73188e+07	9.07759e+07	7.52047e+07	5.25893e+07	7.6039e+07	1.19058e+08	5.90343e+07	1.4809
M-H	1-	HMDB0035607	0.139481	HMDB0035607	HMDB	Saponin H	650.403	HMDB0035607		3.42803e+07	740375	9.3308e+07	1.68367e+07	3.02873e+07	1.73366e+07	9.18646e+07	6.20651e+07	7.55125e+07	3.84548e+07	4.86903e+07	8.37545e+07	7.28591e+07	6.13154e+07	7.29992e+07	1.44171e+08	6.05787e+07	5.02755e+07	1.39071
M-H	1-	HMDB0041177	-0.621509	HMDB0041177	HMDB	Panaxynol linoleate	506.412	HMDB0041177		9.51908e+07	8.03007e+07	4.90117e+07	3.97644e+07	1.91729e+07	2.62724e+07	1.06889e+08	1.07453e+08	8.59115e+07	1.12627e+08	1.24823e+08	9.30463e+07	1.03465e+08	7.88039e+07	6.54278e+07	7.14947e+07	1.1059e+08	5.34765e+07	1.27932
M-H	1-	HMDB0039540	-0.819863	HMDB0039540	HMDB	Cerebronic acid	384.36	HMDB0039540	102430	3.14939e+07	2.05434e+07	1.43505e+07	2.55149e+07	1.72937e+07	1.13144e+07	4.44073e+07	2.16678e+07	2.63177e+07	1.28945e+07	1.36573e+07	6.49475e+06	7.15629e+06	2.12533e+07	5.44142e+06	3.05641e+07	1.79025e+07	2.61008e+07	1.09457
M-H	1-	HMDB0004234	2.7096	HMDB0004234	HMDB	12-Keto-leukotriene B4	334.214	HMDB0004234	5280876	1.47105e+07	2.34905e+07	1.27103e+07	1.31275e+07	1.4647e+07	3.4814e+07	9.60771e+06	1.75127e+07	1.58765e+07	1.57208e+07	1.01724e+07	4.52626e+07	1.8618e+07	4.0464e+07	3.65369e+07	2.50199e+07	3.7076e+07	2.4425e+07	1.46317
M-H	1-	HMDB0003484	0.578543	HMDB0003484	HMDB	O-Phosphohomoserine	199.025	HMDB0003484	151187	1.54428e+08	2.01074e+08	2.12991e+08	1.57435e+08	1.93223e+08	1.75593e+08	9.40901e+07	7.99403e+07	8.34993e+07	4.80569e+07	1.01334e+08	5.66758e+07	7.71451e+07	1.20104e+08	1.08691e+08	1.23991e+08	1.1797e+08	1.29469e+08	1.19479
M-H	1-	HMDB0001491	1.85424	HMDB0001491	HMDB	Pyridoxal 5'-phosphate	247.025	HMDB0001491	1051	9.41781e+07	7.98125e+07	9.94438e+07	4.99114e+07	1.39319e+08	7.21765e+07	1.36379e+08	1.29047e+08	9.87369e+07	8.47212e+07	4.9388e+07	5.74246e+07	1.02241e+08	4.52395e+07	1.13465e+08	4.57992e+07	6.08275e+07	4.0263e+07	1.22518
M-H	1-	HMDB0040649	1.20088	HMDB0040649	HMDB	16,17-Dihydro-16a,17-dihydroxygibberellin A7 17-glucoside	526.205	HMDB0040649		1.35383e+07	2.12825e+06	7.93687e+06	2.20183e+06	2.11958e+06	0	2.56517e+06	549500	4.87271e+06	1.30503e+07	6.6275e+06	1.09069e+07	3.67583e+06	3.96858e+06	4.78092e+06	6.3465e+06	5.51592e+06	1.26582e+07	1.56918
M-H	1-	HMDB0041842	2.92266	HMDB0041842	HMDB	Bufotenin	204.126	HMDB0041842	10257	9.02331e+07	7.8066e+07	5.87169e+07	6.8294e+07	3.09726e+07	5.89325e+06	4.00938e+07	6.21464e+07	6.65628e+07	1.71538e+07	2.19413e+07	3.33518e+07	2.413e+07	7.37761e+07	6.5979e+07	1.14196e+07	3.41387e+07	9.82037e+06	1.18494
M-H	1-	HMDB0008525	0.0937888	HMDB0008525	HMDB	PC(22:0/14:0)	789.625	HMDB0008525	24779104	1.58611e+08	1.34036e+08	1.63385e+08	9.55561e+07	6.04377e+07	7.43368e+07	1.63025e+08	1.0329e+08	1.35136e+08	1.97188e+08	1.52541e+08	1.54651e+08	1.04928e+08	1.40568e+08	1.37829e+08	1.58275e+08	2.13427e+08	2.16335e+08	1.71776
M-H	1-	HMDB0060700	0.810339	HMDB0060700	HMDB	(E)-2-Hydroxydoxepin glucuronide	471.189	HMDB0060700		6.61092e+07	1.00589e+08	9.33738e+07	5.26337e+07	6.31727e+07	7.82942e+07	3.83959e+07	3.89937e+07	4.7586e+07	2.5064e+07	6.06817e+07	5.27491e+07	2.44932e+07	5.89073e+07	3.31207e+07	6.51626e+07	4.31357e+07	3.44565e+07	1.13491
M-H	1-	HMDB0033298	3.25599	HMDB0033298	HMDB	3-(3,4-Dihydroxybenzyl)-7-hydroxy-5-methoxy-4-chromanone	316.095	HMDB0033298	21676257	7.22812e+06	3.43183e+06	7.4505e+06	6.941e+06	7.97829e+06	4.81083e+06	3.9155e+06	6.24158e+06	1.0998e+07	1.01378e+07	1.97421e+07	1.62725e+06	1.06783e+07	5.68646e+06	7.51942e+06	1.33096e+07	2.52638e+07	1.75619e+07	1.35953
M-H	1-	HMDB0008916	-1.77669	HMDB0008916	HMDB	PE(15:0/P-16:0)	661.505	HMDB0008916	53479583	5.51395e+07	9.67516e+07	9.86289e+07	5.92321e+07	4.59371e+07	6.12593e+07	9.60822e+07	7.88434e+07	1.05775e+08	2.17194e+08	6.22038e+06	1.97901e+08	1.65232e+08	9.77936e+07	1.32831e+08	1.58527e+08	9.69182e+07	1.1932e+08	1.26839

## Sheet: Differential metabolites list
Adduct	Charge	MS2Compound ID	mS-score	Source ID	Source	Name		MonoMass	HMDB	PubChem	BIRD1-TR1	BIRD1-TR2	BIRD1-TR3	BIRD2-TR1	BIRD2-TR2	BIRD2-TR3	BIRD3-TR1	BIRD3-TR2	BIRD3-TR3	BIRD4-TR1	BIRD4-TR2	BIRD4-TR3	BIRD5-TR1	BIRD5-TR2	BIRD5-TR3	BIRD6-TR1	BIRD6-TR2	BIRD6-TR3	VIP	Fold Change	log2(FC)	p-value
M-H	1-	HMDB0001045	0.615302	HMDB0001045	HMDB	Enkephalin L	Peptide	555.269	HMDB0001045	461776	5.40814e+07	7.88776e+07	7.05448e+07	8.78658e+07	3.38557e+07	5.95414e+07	7.02259e+07	6.54028e+07	4.95296e+07	2.31458e+06	3.4881e+07	2.07542e+06	7.02923e+07	7.82622e+07	5.47303e+07	1.78008e+07	5.19283e+07	3.49857e+07	1.21948	1.8067	0.85335	0.045879
M-H	1-	HMDB0031318	1.88927	HMDB0031318	HMDB	2,2,6,10,14-Pentamethylpentadecanoic acid	Lipids and lipid like molecules	312.303	HMDB0031318	85599123	3.42856e+07	1.20161e+07	4.28171e+06	1.19479e+07	1.43248e+07	1.37727e+07	9.63108e+06	4.90051e+07	1.82232e+07	4.69504e+06	7.443e+06	9.24325e+06	2.10263e+06	6.648e+06	5.50867e+06	2.06222e+07	1.07851e+07	8.63946e+06	1.40126	2.3379	1.2252	0.029195
M-H	1-	HMDB0011619	0.762653	HMDB0011619	HMDB	Arachidyl alcohol	Lipids and lipid like molecules	298.324	HMDB0011619	12404	1.74946e+09	1.68266e+09	1.71469e+09	2.75153e+09	2.4981e+09	2.73555e+09	1.70867e+09	1.90156e+09	1.83181e+09	1.88331e+09	9.0525e+08	9.46134e+08	1.55819e+09	1.38767e+09	1.16447e+09	1.04865e+09	1.26976e+09	1.43133e+09	1.47143	1.9433	0.95853	0.0096899
M-H	1-	HMDB0004694	1.21965	HMDB0004694	HMDB	11,14,15-THETA	Lipids and lipid like molecules	354.241	HMDB0004694	11954059	2.88214e+07	5.78933e+07	2.86387e+07	5.79525e+07	4.18521e+07	4.72256e+07	2.04278e+07	1.22449e+07	2.96013e+07	1.55528e+07	2.75828e+07	2.78455e+07	1.2958e+07	6074250	1.78237e+07	1.33807e+07	1.25953e+07	5.74358e+06	1.74865	2.8645	1.5183	0.006149
M-H	1-	HMDB0032668	0.883064	HMDB0032668	HMDB	(3beta,22E,24R)-5,8-Epidioxy-23-methylergosta-6,22-dien-3-ol	Lipids and lipid like molecules	442.345	HMDB0032668		8.58108e+07	4.94704e+08	1.29849e+08	2.68839e+08	5.5404e+07	3.99567e+07	4.45324e+08	4.406e+07	8.54433e+07	7.31632e+07	4.13204e+07	4.7676e+07	6.38143e+07	3.31909e+07	9.73308e+07	5.23948e+07	3.89377e+07	1.10257e+07	1.49164	3.8112	1.9302	0.0050877
M-H	1-	HMDB0001893	2.09514	HMDB0001893	HMDB	alpha-Tocopherol	Lipids and lipid like molecules	430.381	HMDB0001893	14985	5.34044e+07	4.91075e+07	4.26129e+07	3.46273e+07	4.65344e+07	2.89725e+07	2.24148e+07	5.80234e+07	8.60672e+07	2.50258e+07	1.52876e+07	3.55658e+07	2.77342e+07	4.04337e+07	3.75828e+07	6.88434e+07	1.04378e+07	2.43514e+07	1.14605	1.6433	0.71657	0.028131
M-H	1-	HMDB0029798	-0.523034	HMDB0029798	HMDB	Diisodityrosine	Amino acids, peptides, and analogues	718.249	HMDB0029798		1.27931e+09	4.55306e+08	2.19033e+08	1.00406e+08	6.55334e+07	9.096e+07	3.17141e+08	1.66431e+08	1.12123e+08	1.20192e+08	1.03157e+08	1.54407e+08	6.96492e+07	9.67092e+07	3.52821e+07	1.67646e+08	5.19978e+07	1.20503e+08	1.23698	2.994	1.5821	0.018822
M-H	1-	HMDB0040782	-0.482046	HMDB0040782	HMDB	Vinaginsenoside R12	Lipids and lipid like molecules	672.445	HMDB0040782		8.02954e+06	6.19842e+07	1.27289e+07	5.19712e+06	1.29204e+07	4.88262e+06	2.88333e+06	1.14067e+06	2.18817e+06	593333	1.67613e+06	574333	1.71363e+06	577042	1.1755e+06	1.83663e+06	1.135e+06	2.315e+06	1.5394	9.8315	3.2974	0.0019162
M-H	1-	HMDB0055716	1.01345	HMDB0055716	HMDB	TG(20:5(5Z,8Z,11Z,14Z,17Z)/14:1(9Z)/o-18:0)	Lipids and lipid like molecules	836.726	HMDB0055716		2.21712e+08	2.90588e+08	2.59472e+08	3.61739e+08	3.51627e+08	3.29704e+08	3.46691e+08	1.86966e+08	1.67723e+08	1.85427e+08	1.49872e+08	1.32694e+08	1.75531e+08	1.44773e+08	2.14165e+08	1.39984e+08	4.40427e+08	1.34058e+08	1.07646	1.7515	0.80859	0.038598
M-H	1-	HMDB0033198	-1.28008	HMDB0033198	HMDB	(5alpha,6beta,14alpha,20R,22R)-5,6,14,20,27-Pentahydroxy-1-oxowith-24-enolide	Lipids and lipid like molecules	506.288	HMDB0033198		6.56998e+07	8.51418e+07	4.62742e+07	3.02268e+07	2.61006e+07	1.83815e+07	7.35793e+07	9.96355e+07	8.43463e+07	9.11422e+07	1.08384e+08	7.73188e+07	9.07759e+07	7.52047e+07	5.25893e+07	7.6039e+07	1.19058e+08	5.90343e+07	1.4809	0.69648	-0.52185	0.025972
M-H	1-	HMDB0041177	-0.621509	HMDB0041177	HMDB	Panaxynol linoleate	Lipids and lipid like molecules	506.412	HMDB0041177		9.51908e+07	8.03007e+07	4.90117e+07	3.97644e+07	1.91729e+07	2.62724e+07	1.06889e+08	1.07453e+08	8.59115e+07	1.12627e+08	1.24823e+08	9.30463e+07	1.03465e+08	7.88039e+07	6.54278e+07	7.14947e+07	1.1059e+08	5.34765e+07	1.27932	0.74122	-0.43203	0.048835
M-H	1-	HMDB0039540	-0.819863	HMDB0039540	HMDB	Cerebronic acid	Lipids and lipid like molecules	384.36	HMDB0039540	102430	3.14939e+07	2.05434e+07	1.43505e+07	2.55149e+07	1.72937e+07	1.13144e+07	4.44073e+07	2.16678e+07	2.63177e+07	1.28945e+07	1.36573e+07	6.49475e+06	7.15629e+06	2.12533e+07	5.44142e+06	3.05641e+07	1.79025e+07	2.61008e+07	1.09457	1.5204	0.60443	0.042701
M-H	1-	HMDB0001491	1.85424	HMDB0001491	HMDB	Pyridoxal 5'-phosphate	Pyridines and derivatives	247.025	HMDB0001491	1051	9.41781e+07	7.98125e+07	9.94438e+07	4.99114e+07	1.39319e+08	7.21765e+07	1.36379e+08	1.29047e+08	9.87369e+07	8.47212e+07	4.9388e+07	5.74246e+07	1.02241e+08	4.52395e+07	1.13465e+08	4.57992e+07	6.08275e+07	4.0263e+07	1.22518	1.7472	0.80503	0.0090527
