# Supplementary material for: Metabolomic profiling and identification of potential biomarkers of highly pathogenic avian influenza (H5N1) in chicken
Source: Front Cell Infect Microbiol. 2025 Oct 7;15:1540290. doi: 10.3389/fcimb.2025.1540290 (PMC12537707; doi:10.3389/fcimb.2025.1540290)
Supplement: Supplementary Material 1 — Table 1-9. [file DataSheet1.zip › Supplementary material 2/Positive ionisation mode- Lungs Followinh HPAI H5N1 infection.xlsx]

## Sheet: Complete list
FeatureID	Rank	Adduct	Charge	MS2Compound ID	mS-score	Source ID	Source	Name	MonoMass	HMDB	PubChem
5	1	M+H	1+	HMDB0031682	1.19422	HMDB0031682	HMDB	(Â±)-2-Methylthiazolidine	103.046	HMDB0031682	32196
5	2	M+H	1+	HMDB0038394	0.991074	HMDB0038394	HMDB	O-Acetylethanolamine	103.063	HMDB0038394	112720
5	3	M+H	1+	HMDB0000650	0.741427	HMDB0000650	HMDB	D-alpha-Aminobutyric acid	103.063	HMDB0000650	439691
5	3	M+H	1+	HMDB0000452	0.741427	HMDB0000452	HMDB	L-alpha-Aminobutyric acid	103.063	HMDB0000452	80283
5	4	M+H	1+	HMDB0001906	-0.0423681	HMDB0001906	HMDB	2-Aminoisobutyric acid	103.063	HMDB0001906	6119
5	5	M+H	1+	HMDB0003911	-0.0572735	HMDB0003911	HMDB	3-Aminoisobutanoic acid	103.063	HMDB0003911	64956
5	6	M+H	1+	HMDB0041945	-0.340452	HMDB0041945	HMDB	N-Ethylglycine	103.063	HMDB0041945	6992079
5	7	M+H	1+	HMDB0002166	-0.392304	HMDB0002166	HMDB	(S)-b-aminoisobutyric acid	103.063	HMDB0002166	439434
5	7	M+H	1+	HMDB0002299	-0.392304	HMDB0002299	HMDB	(R)-b-aminoisobutyric acid	103.063	HMDB0002299	5459822
5	8	M+H	1+	HMDB0000112	-0.525551	HMDB0000112	HMDB	gamma-Aminobutyric acid	103.063	HMDB0000112	119
5	9	M+H	1+	HMDB0011602	-0.820319	HMDB0011602	HMDB	3-Oxoalanine	103.027	HMDB0011602	29
5	10	M+H	1+	HMDB0094692	-0.972161	HMDB0094692	HMDB	N-Methylalanine	103.063	HMDB0094692	0
5	11	M+H	1+	HMDB0002455	-1.00068	HMDB0002455	HMDB	Pyruvatoxime	103.027	HMDB0002455	6419427
5	12	M+H	1+	HMDB0000092	-1.17911	HMDB0000092	HMDB	Dimethylglycine	103.063	HMDB0000092	673
5	13	M+H	1+	HMDB0031654	-1.3525	HMDB0031654	HMDB	3-Aminobutanoic acid	103.063	HMDB0031654	10932
5	13	M+H	1+	HMDB0094693	-1.3525	HMDB0094693	HMDB	3-Aminobutyrate	103.063	HMDB0094693
5	14	M+H	1+	HMDB0031329	-1.55188	HMDB0031329	HMDB	Butyl nitrite	103.063	HMDB0031329	10996
11	1	M+H	1+	HMDB0056174	0.787882	HMDB0056174	HMDB	DG(16:1n7/0:0/20:5n3)	612.475	HMDB0056174
11	2	M+H	1+	HMDB0010355	0.739337	HMDB0010355	HMDB	Cholestane-3,7,12,25-tetrol-3-glucuronide	612.387	HMDB0010355	42622727
11	3	M+H	1+	HMDB0056149	0.245922	HMDB0056149	HMDB	DG(14:1n5/0:0/22:5n6)	612.475	HMDB0056149
11	4	M+H	1+	HMDB0056154	0.244887	HMDB0056154	HMDB	DG(14:1n5/0:0/22:5n3)	612.475	HMDB0056154
11	5	M+H	1+	HMDB0007279	0.23449	HMDB0007279	HMDB	DG(18:3(6Z,9Z,12Z)/18:3(9Z,12Z,15Z)/0:0)	612.475	HMDB0007279	53478121
11	5	M+H	1+	HMDB0007563	0.23449	HMDB0007563	HMDB	DG(20:5(5Z,8Z,11Z,14Z,17Z)/16:1(9Z)/0:0)	612.475	HMDB0007563	53478341
11	5	M+H	1+	HMDB0007308	0.23449	HMDB0007308	HMDB	DG(18:3(9Z,12Z,15Z)/18:3(9Z,12Z,15Z)/0:0)	612.475	HMDB0007308	9543745
11	5	M+H	1+	HMDB0007278	0.23449	HMDB0007278	HMDB	DG(18:3(6Z,9Z,12Z)/18:3(6Z,9Z,12Z)/0:0)	612.475	HMDB0007278	14275411
11	5	M+H	1+	HMDB0007762	0.23449	HMDB0007762	HMDB	DG(22:6(4Z,7Z,10Z,13Z,16Z,19Z)/14:0/0:0)	612.475	HMDB0007762	53478513
11	5	M+H	1+	HMDB0007062	0.23449	HMDB0007062	HMDB	DG(14:1(9Z)/22:5(7Z,10Z,13Z,16Z,19Z)/0:0)	612.475	HMDB0007062	53477997
11	5	M+H	1+	HMDB0007335	0.23449	HMDB0007335	HMDB	DG(18:4(6Z,9Z,12Z,15Z)/18:2(9Z,12Z)/0:0)	612.475	HMDB0007335	53478164
11	5	M+H	1+	HMDB0007307	0.23449	HMDB0007307	HMDB	DG(18:3(9Z,12Z,15Z)/18:3(6Z,9Z,12Z)/0:0)	612.475	HMDB0007307	53478149
11	5	M+H	1+	HMDB0007734	0.23449	HMDB0007734	HMDB	DG(22:5(7Z,10Z,13Z,16Z,19Z)/14:1(9Z)/0:0)	612.475	HMDB0007734	53478487
11	5	M+H	1+	HMDB0007061	0.23449	HMDB0007061	HMDB	DG(14:1(9Z)/22:5(4Z,7Z,10Z,13Z,16Z)/0:0)	612.475	HMDB0007061	53477996
11	5	M+H	1+	HMDB0007034	0.23449	HMDB0007034	HMDB	DG(14:0/22:6(4Z,7Z,10Z,13Z,16Z,19Z)/0:0)	612.475	HMDB0007034	53477969
11	5	M+H	1+	HMDB0007143	0.23449	HMDB0007143	HMDB	DG(16:1(9Z)/20:5(5Z,8Z,11Z,14Z,17Z)/0:0)	612.475	HMDB0007143	9543752
11	5	M+H	1+	HMDB0007251	0.23449	HMDB0007251	HMDB	DG(18:2(9Z,12Z)/18:4(6Z,9Z,12Z,15Z)/0:0)	612.475	HMDB0007251	53478106
11	5	M+H	1+	HMDB0007705	0.23449	HMDB0007705	HMDB	DG(22:5(4Z,7Z,10Z,13Z,16Z)/14:1(9Z)/0:0)	612.475	HMDB0007705	53478458
11	6	M+H	1+	HMDB0029967	0.167228	HMDB0029967	HMDB	Muricatin B	612.46	HMDB0029967	102149675
11	7	M+H	1+	HMDB0031399	0.105397	HMDB0031399	HMDB	Annopentocin C	612.46	HMDB0031399	10817542
11	7	M+H	1+	HMDB0031400	0.105397	HMDB0031400	HMDB	Annopentocin B	612.46	HMDB0031400	5319163
11	7	M+H	1+	HMDB0031389	0.105397	HMDB0031389	HMDB	Annopentocin A	612.46	HMDB0031389	5319155
11	8	M+H	1+	HMDB0029966	-0.34992	HMDB0029966	HMDB	Muricatocin B	612.46	HMDB0029966	133072
11	9	M+H	1+	HMDB0032089	-0.355055	HMDB0032089	HMDB	Muricapentocin	612.46	HMDB0032089	73799305
11	10	M+H	1+	HMDB0029964	-0.506616	HMDB0029964	HMDB	Muricatin A	612.46	HMDB0029964
11	11	M+H	1+	HMDB0029961	-0.698912	HMDB0029961	HMDB	Annomuricin A	612.46	HMDB0029961	157682
15	1	M+H	1+	HMDB0032628	2.49679	HMDB0032628	HMDB	2-Aminoacetophenone	135.068	HMDB0032628	11952
15	2	M+H	1+	HMDB0037291	2.38825	HMDB0037291	HMDB	2-(2-Methylpropyl)pyridine	135.105	HMDB0037291	61385
15	3	M+H	1+	HMDB0015516	2.34362	HMDB0015516	HMDB	Dextroamphetamine	135.105	HMDB0015516	5826
15	3	M+H	1+	HMDB0014328	2.34362	HMDB0014328	HMDB	Amphetamine	135.105	HMDB0014328	3007
15	4	M+H	1+	HMDB0062481	2.17573	HMDB0062481	HMDB	iso-nLc8Cer	135.105	HMDB0062481	7464
15	5	M+H	1+	HMDB0032934	2.16013	HMDB0032934	HMDB	3-Butylpyridine	135.105	HMDB0032934	10874
15	6	M+H	1+	HMDB0037287	2.11232	HMDB0037287	HMDB	3-(2-Methylpropyl)pyridine	135.105	HMDB0037287	61715
15	7	M+H	1+	HMDB0032630	2.03214	HMDB0032630	HMDB	2'-Aminoacetophenone	135.068	HMDB0032630	11086
15	8	M+H	1+	HMDB0000034	1.99778	HMDB0000034	HMDB	Adenine	135.054	HMDB0000034	190
15	9	M+H	1+	HMDB0037071	1.77061	HMDB0037071	HMDB	2-Acetyl-4-methylpyridine	135.068	HMDB0037071	564760
15	10	M+H	1+	HMDB0037072	1.73371	HMDB0037072	HMDB	2-Acetyl-6-methylpyridine	135.068	HMDB0037072	138872
15	11	M+H	1+	HMDB0000742	1.47299	HMDB0000742	HMDB	Homocysteine	135.035	HMDB0000742	778
15	12	M+H	1+	HMDB0001250	1.39085	HMDB0001250	HMDB	N-Acetylarylamine	135.068	HMDB0001250	904
15	13	M+H	1+	HMDB0002108	1.0345	HMDB0002108	HMDB	Methylcysteine	135.035	HMDB0002108	24417
15	14	M+H	1+	HMDB0040008	0.904506	HMDB0040008	HMDB	2,3-Dihydro-1H-pyrrolizine-5-carboxaldehyde	135.068	HMDB0040008	6428138
15	15	M+H	1+	HMDB0040223	0.842263	HMDB0040223	HMDB	4-Acetyl-2-methylpyridine	135.068	HMDB0040223	20705014
15	16	M+H	1+	HMDB0040222	0.789864	HMDB0040222	HMDB	2-Acetyl-5-methylpyridine	135.068	HMDB0040222	13068663
15	17	M+H	1+	HMDB0040224	0.746757	HMDB0040224	HMDB	4-Acetyl-3-methylpyridine	135.068	HMDB0040224	14863276
15	18	M+H	1+	HMDB0032931	0.555206	HMDB0032931	HMDB	2-Benzoxazolol	135.032	HMDB0032931	6043
15	19	M+H	1+	HMDB0012128	0.313914	HMDB0012128	HMDB	(R)-Amphetamine	135.105	HMDB0012128	32893
15	20	M+H	1+	HMDB0010715	0.307559	HMDB0010715	HMDB	2-Phenylacetamide	135.068	HMDB0010715	7680
15	21	M+H	1+	HMDB0040013	0.290851	HMDB0040013	HMDB	5-(2-Furanyl)-3,4-dihydro-2H-pyrrole	135.068	HMDB0040013	16740686
15	22	M+H	1+	HMDB0029389	-0.182234	HMDB0029389	HMDB	(+)-threo-2-Amino-3,4-dihydroxybutanoic acid	135.053	HMDB0029389	3914727
15	23	M+H	1+	HMDB0032593	-0.885207	HMDB0032593	HMDB	4-(Hydroxymethyl)benzenediazonium(1+)	135.056	HMDB0032593	122997
15	24	M+H	1+	HMDB0000742	-1.00457	HMDB0000742	HMDB	Homocysteine	135.035	HMDB0000742	778
15	25	M+H	1+	HMDB0002108	-2.26447	HMDB0002108	HMDB	Methylcysteine	135.035	HMDB0002108	24417
23	1	M+H	1+	HMDB0039492	-2.18875	HMDB0039492	HMDB	1,17-Diamino-4,9,13-triazaheptadecane	273.289	HMDB0039492	10265329
33	1	M+H	1+	HMDB0038028	2.34627	HMDB0038028	HMDB	Eriojaposide A	502.241	HMDB0038028	13877687
33	2	M+H	1+	HMDB0040672	2.2451	HMDB0040672	HMDB	3-Oxo-alpha-ionol 9-[apiosyl-(1-&gt;6)-glucoside]	502.241	HMDB0040672
33	3	M+H	1+	HMDB0031355	1.65631	HMDB0031355	HMDB	28-Hydroxywithanolide E	502.257	HMDB0031355
33	4	M+H	1+	HMDB0034059	0.763039	HMDB0034059	HMDB	4beta-Hydroxywithanolide E	502.257	HMDB0034059	3836120
33	5	M+H	1+	HMDB0033943	0.633991	HMDB0033943	HMDB	Withaperuvin G	502.257	HMDB0033943
33	6	M+H	1+	HMDB0034339	0.455697	HMDB0034339	HMDB	Ixocarpalactone B	502.257	HMDB0034339	74821938
33	7	M+H	1+	HMDB0034400	0.396583	HMDB0034400	HMDB	Withaperuvin F	502.257	HMDB0034400
33	8	M+H	1+	HMDB0030362	0.273521	HMDB0030362	HMDB	Cavipetin B	502.257	HMDB0030362	11237396
33	9	M+H	1+	HMDB0014433	0.216277	HMDB0014433	HMDB	Amcinonide	502.237	HMDB0014433	443958
43	1	M+H	1+	HMDB0094715	0.616872	HMDB0094715	HMDB	Dimethylarsinic acid	137.966	HMDB0094715	0
43	1	M+H	1+	HMDB0011625	0.616872	HMDB0011625	HMDB	Dimethylarsinate	137.966	HMDB0011625	2513
43	2	M+H	1+	HMDB0036573	-0.902401	HMDB0036573	HMDB	1,3,5-Trithiane	137.963	HMDB0036573	9264
43	3	M+H	1+	HMDB0040452	-1.53374	HMDB0040452	HMDB	1,2,3-Trithiane	137.963	HMDB0040452	123186
51	1	M+H	1+	HMDB0033758	0.774093	HMDB0033758	HMDB	L-Agaritine	267.122	HMDB0033758	17688
51	2	M+H	1+	HMDB0000050	0.692076	HMDB0000050	HMDB	Adenosine	267.097	HMDB0000050	60961
51	2	M+H	1+	HMDB0014340	0.692076	HMDB0014340	HMDB	Vidarabine	267.097	HMDB0014340	21704
51	3	M+H	1+	HMDB0000085	0.31618	HMDB0000085	HMDB	Deoxyguanosine	267.097	HMDB0000085	187790
51	4	M+H	1+	HMDB0015688	-0.0502438	HMDB0015688	HMDB	Sulfamoxole	267.068	HMDB0015688	12894
51	5	M+H	1+	HMDB0014408	-0.993708	HMDB0014408	HMDB	Sulfisoxazole	267.068	HMDB0014408	5344
70	1	M+H	1+	HMDB0030540	3.41568	HMDB0030540	HMDB	2,5-Dimethylphenol	122.073	HMDB0030540	7267
70	2	M+H	1+	HMDB0032151	3.38483	HMDB0032151	HMDB	3,4-Dimethylphenol	122.073	HMDB0032151	7249
70	3	M+H	1+	HMDB0032148	3.31752	HMDB0032148	HMDB	2,3-Dimethylphenol	122.073	HMDB0032148	10687
70	4	M+H	1+	HMDB0029306	3.26224	HMDB0029306	HMDB	4-Ethylphenol	122.073	HMDB0029306	31242
70	5	M+H	1+	HMDB0041801	3.22694	HMDB0041801	HMDB	2,6-Toluenediamine	122.084	HMDB0041801	13205
70	6	M+H	1+	HMDB0033944	3.16731	HMDB0033944	HMDB	2-Phenylethanol	122.073	HMDB0033944	6054
70	7	M+H	1+	HMDB0041609	3.13934	HMDB0041609	HMDB	4-Methylbenzyl alcohol	122.073	HMDB0041609	11505
70	8	M+H	1+	HMDB0059873	3.09193	HMDB0059873	HMDB	3-Ethylphenol	122.073	HMDB0059873	12101
70	9	M+H	1+	HMDB0041799	3.01242	HMDB0041799	HMDB	2,4-Toluenediamine	122.084	HMDB0041799	7261
70	10	M+H	1+	HMDB0041254	2.89348	HMDB0041254	HMDB	2-Ethyl-3-methylpyrazine, 9CI	122.084	HMDB0041254	27457
70	11	M+H	1+	HMDB0032074	2.86758	HMDB0032074	HMDB	1-Methoxy-2-methylbenzene	122.073	HMDB0032074	33637
70	12	M+H	1+	HMDB0041569	2.81955	HMDB0041569	HMDB	2-Ethyl-6-methylpyrazine	122.084	HMDB0041569	26332
70	13	M+H	1+	HMDB0032619	2.8002	HMDB0032619	HMDB	1-Phenylethanol	122.073	HMDB0032619	7409
70	14	M+H	1+	HMDB0032076	2.76878	HMDB0032076	HMDB	1-Methoxy-4-methylbenzene	122.073	HMDB0032076	7731
70	15	M+H	1+	HMDB0031844	2.74038	HMDB0031844	HMDB	Trimethylpyrazine	122.084	HMDB0031844	26808
70	16	M+H	1+	HMDB0041570	2.72812	HMDB0041570	HMDB	Isopropylpyrazine	122.084	HMDB0041570	34590
70	17	M+H	1+	HMDB0032150	2.67149	HMDB0032150	HMDB	2,6-Dimethylphenol	122.073	HMDB0032150	11335
70	18	M+H	1+	HMDB0041568	2.62623	HMDB0041568	HMDB	2-Ethyl-5-methylpyrazine, 9CI, 8CI	122.084	HMDB0041568	25915
70	19	M+H	1+	HMDB0038140	2.18875	HMDB0038140	HMDB	Santene	122.11	HMDB0038140	10720
70	20	M+H	1+	HMDB0061784	0.7179	HMDB0061784	HMDB	3-Allyl-1-cyclohexene	122.11	HMDB0061784
70	21	M+H	1+	HMDB0041571	-1.41351	HMDB0041571	HMDB	Propylpyrazine	122.084	HMDB0041571	87466
113	1	M+H	1+	HMDB0038702	0.267305	HMDB0038702	HMDB	Trilobinol	300.209	HMDB0038702
113	2	M+H	1+	HMDB0012874	0.0765742	HMDB0012874	HMDB	9,13-cis-Retinoic acid	300.209	HMDB0012874	6419708
113	3	M+H	1+	HMDB0006772	-0.0181035	HMDB0006772	HMDB	Adrenosterone	300.173	HMDB0006772	223997
113	4	M+H	1+	HMDB0002369	-0.0810709	HMDB0002369	HMDB	9-cis-Retinoic acid	300.209	HMDB0002369	449171
113	4	M+H	1+	HMDB0001852	-0.0810709	HMDB0001852	HMDB	all-trans-Retinoic acid	300.209	HMDB0001852	444795
113	4	M+H	1+	HMDB0006219	-0.0810709	HMDB0006219	HMDB	13-cis-Retinoic acid	300.209	HMDB0006219	5282379
113	5	M+H	1+	HMDB0036697	-0.123388	HMDB0036697	HMDB	ent-6,16-Kauradien-19-oic acid	300.209	HMDB0036697
113	6	M+H	1+	HMDB0038684	-0.184317	HMDB0038684	HMDB	Sageone	300.173	HMDB0038684	6481824
113	7	M+H	1+	HMDB0036711	-0.263849	HMDB0036711	HMDB	Yucalexin B7	300.209	HMDB0036711
113	8	M+H	1+	HMDB0012788	-0.283149	HMDB0012788	HMDB	4-OH-Retinal	300.209	HMDB0012788	14015984
113	9	M+H	1+	HMDB0036564	-0.320253	HMDB0036564	HMDB	Sugiol	300.209	HMDB0036564	275529
113	10	M+H	1+	HMDB0041925	-0.342331	HMDB0041925	HMDB	Metandienone	300.209	HMDB0041925	6429875
113	11	M+H	1+	HMDB0006768	-0.420265	HMDB0006768	HMDB	19-Oxoandrost-4-ene-3,17-dione	300.173	HMDB0006768	16399653
113	12	M+H	1+	HMDB0036710	-0.425274	HMDB0036710	HMDB	Yucalexin B16	300.209	HMDB0036710
113	13	M+H	1+	HMDB0015031	-0.52663	HMDB0015031	HMDB	Testolactone	300.173	HMDB0015031	13769
113	14	M+H	1+	HMDB0060088	-0.571057	HMDB0060088	HMDB	4-Methoxyestrone	300.173	HMDB0060088
113	15	M+H	1+	HMDB0000010	-0.571082	HMDB0000010	HMDB	2-Methoxyestrone	300.173	HMDB0000010	440624
113	16	M+H	1+	HMDB0061925	-0.636587	HMDB0061925	HMDB	Dehydroabietic acid	300.209	HMDB0061925	5316430
113	17	M+H	1+	HMDB0001852	-0.859957	HMDB0001852	HMDB	all-trans-Retinoic acid	300.209	HMDB0001852	444795
113	17	M+H	1+	HMDB0006219	-0.859957	HMDB0006219	HMDB	13-cis-Retinoic acid	300.209	HMDB0006219	5282379
113	18	M+H	1+	HMDB0012329	-1.31296	HMDB0012329	HMDB	4-Oxoretinol	300.209	HMDB0012329	5289090
113	19	M+H	1+	HMDB0011195	-2.3142	HMDB0011195	HMDB	2-Hydroxy-3-methoxyestrone	300.173	HMDB0011195	53481699
120	1	M+H	1+	HMDB0036801	-0.72091	HMDB0036801	HMDB	ent-16b,19-Kauranediol 19-acetate	348.266	HMDB0036801	630219
120	2	M+H	1+	HMDB0035477	-1.36023	HMDB0035477	HMDB	Tridecyl phloretate	348.266	HMDB0035477
120	3	M+H	1+	HMDB0038530	-1.73798	HMDB0038530	HMDB	5-Heptadecyl-1,3-benzenediol	348.303	HMDB0038530	181700
120	4	M+H	1+	HMDB0029683	-2.37864	HMDB0029683	HMDB	2-Hydroxy-6-pentadecylbenzoic acid	348.266	HMDB0029683	167551
136	1	M+H	1+	HMDB0015597	-1.86521	HMDB0015597	HMDB	Voacamine	704.394	HMDB0015597	11953931
136	2	M+H	1+	HMDB0015205	-2.61762	HMDB0015205	HMDB	Atazanavir	704.39	HMDB0015205	148192
136	3	M+H	1+	HMDB0036338	-3.1507	HMDB0036338	HMDB	25-Acetyl-6,7-didehydrofevicordin F 3-glucoside	704.341	HMDB0036338
149	1	M+H	1+	HMDB0136068	-1.14069	HMDB0136068	HMDB	3,4,5,13,21,22,23-heptahydroxy-8,18-dioxo-12-(3,4,5-trihydroxybenzoyloxy)-9,14,17-trioxatetracyclo[17.4.0.0Â²,â·.0Â¹â°,Â¹âµ]tricosa-1(23),2,4,6,19,21-hexaen-11-yl 3,4,5-trihydroxybenzoate	786.092	HMDB0136068
149	2	M+H	1+	HMDB0039272	-1.7151	HMDB0039272	HMDB	Sanguiin H1	786.092	HMDB0039272
149	3	M+H	1+	HMDB0039263	-1.80189	HMDB0039263	HMDB	Tercatain	786.092	HMDB0039263
149	4	M+H	1+	HMDB0039264	-1.82793	HMDB0039264	HMDB	Heterophylliin A	786.092	HMDB0039264	471120
151	1	M+H	1+	HMDB0011668	2.03173	HMDB0011668	HMDB	6-(alpha-D-Glucosaminyl)-1D-myo-inositol	341.132	HMDB0011668
151	2	M+H	1+	HMDB0014842	1.45338	HMDB0014842	HMDB	Naltrexone	341.163	HMDB0014842	5360515
151	3	M+H	1+	HMDB0061089	1.45095	HMDB0061089	HMDB	Alpha-hydroxymidazolam	341.073	HMDB0061089	107917
151	4	M+H	1+	HMDB0015135	1.39218	HMDB0015135	HMDB	Cyclacillin	341.141	HMDB0015135	19003
151	5	M+H	1+	HMDB0033366	1.31398	HMDB0033366	HMDB	4-Hydroxynornantenine	341.126	HMDB0033366
151	6	M+H	1+	HMDB0030184	1.26045	HMDB0030184	HMDB	(S)-Isocorydine	341.163	HMDB0030184	10143
151	7	M+H	1+	HMDB0029085	1.1976	HMDB0029085	HMDB	Tryptophyl-Histidine	341.149	HMDB0029085	18218250
151	8	M+H	1+	HMDB0028896	1.04897	HMDB0028896	HMDB	Histidinyl-Tryptophan	341.149	HMDB0028896	6539217
151	9	M+H	1+	HMDB0031998	0.931409	HMDB0031998	HMDB	Peroxysimulenoline	341.163	HMDB0031998
151	10	M+H	1+	HMDB0029326	0.726325	HMDB0029326	HMDB	Gravacridonediol	341.126	HMDB0029326	5317836
151	11	M+H	1+	HMDB0014535	0.440531	HMDB0014535	HMDB	Sulpiride	341.141	HMDB0014535	5355
151	12	M+H	1+	HMDB0061090	0.339167	HMDB0061090	HMDB	4-hydroxymidazolam	341.073	HMDB0061090
151	13	M+H	1+	HMDB0006591	0.230117	HMDB0006591	HMDB	Lactosamine	341.132	HMDB0006591	119065
151	14	M+H	1+	HMDB0041247	0.218447	HMDB0041247	HMDB	Alkaloid A6	341.082	HMDB0041247
151	15	M+H	1+	HMDB0032864	-0.368698	HMDB0032864	HMDB	Mycotoxin T 2	341.147	HMDB0032864
194	1	M+H	1+	HMDB0136068	-1.14069	HMDB0136068	HMDB	3,4,5,13,21,22,23-heptahydroxy-8,18-dioxo-12-(3,4,5-trihydroxybenzoyloxy)-9,14,17-trioxatetracyclo[17.4.0.0Â²,â·.0Â¹â°,Â¹âµ]tricosa-1(23),2,4,6,19,21-hexaen-11-yl 3,4,5-trihydroxybenzoate	786.092	HMDB0136068
194	2	M+H	1+	HMDB0039272	-1.7151	HMDB0039272	HMDB	Sanguiin H1	786.092	HMDB0039272
194	3	M+H	1+	HMDB0039263	-1.80189	HMDB0039263	HMDB	Tercatain	786.092	HMDB0039263
194	4	M+H	1+	HMDB0039264	-1.82793	HMDB0039264	HMDB	Heterophylliin A	786.092	HMDB0039264	471120
199	1	M+H	1+	HMDB0004667	1.03664	HMDB0004667	HMDB	13S-hydroxyoctadecadienoic acid	296.235	HMDB0004667	6443013
199	1	M+H	1+	HMDB0061708	1.03664	HMDB0061708	HMDB	13-HODE	296.235	HMDB0061708
199	2	M+H	1+	HMDB0029978	1.03003	HMDB0029978	HMDB	Avenoleic acid	296.235	HMDB0029978	75536015
199	3	M+H	1+	HMDB0038798	1.01257	HMDB0038798	HMDB	(1(10)E,4a,5E)-1(10),5-Germacradiene-12-acetoxy-4,11-diol	296.199	HMDB0038798
199	4	M+H	1+	HMDB0004702	0.941629	HMDB0004702	HMDB	12,13-EpOME	296.235	HMDB0004702	5356421
199	5	M+H	1+	HMDB0013622	0.939869	HMDB0013622	HMDB	10Z-Nonadecenoic acid	296.272	HMDB0013622	5312513
199	6	M+H	1+	HMDB0029796	0.826848	HMDB0029796	HMDB	(Z)-13-Oxo-9-octadecenoic acid	296.235	HMDB0029796	44612156
199	7	M+H	1+	HMDB0035075	0.746302	HMDB0035075	HMDB	Tanacetol B	296.199	HMDB0035075
199	8	M+H	1+	HMDB0029998	0.670503	HMDB0029998	HMDB	12-Hydroxy-8,10-octadecadienoic acid	296.235	HMDB0029998
199	9	M+H	1+	HMDB0030283	0.574971	HMDB0030283	HMDB	Hydrocinchonine	296.189	HMDB0030283	101711
199	10	M+H	1+	HMDB0004670	0.368161	HMDB0004670	HMDB	Alpha-dimorphecolic acid	296.235	HMDB0004670	5312830
199	11	M+H	1+	HMDB0010223	0.331964	HMDB0010223	HMDB	9-HODE	296.235	HMDB0010223	5282945
199	12	M+H	1+	HMDB0062652	0.331596	HMDB0062652	HMDB	(10E,12Z)-9-HODE	296.235	HMDB0062652	5282944
199	13	M+H	1+	HMDB0004701	0.261394	HMDB0004701	HMDB	9,10-Epoxyoctadecenoic acid	296.235	HMDB0004701	6246154
199	14	M+H	1+	HMDB0035575	0.206927	HMDB0035575	HMDB	4,6-Nonadecanedione	296.272	HMDB0035575	91713156
199	15	M+H	1+	HMDB0014521	-1.03027	HMDB0014521	HMDB	Palonosetron	296.189	HMDB0014521	148211
199	16	M+H	1+	HMDB0060952	-1.11162	HMDB0060952	HMDB	2-hydroxyimipramine	296.189	HMDB0060952	108051
209	1	M+H	1+	HMDB0005083	1.83026	HMDB0005083	HMDB	8-Isoprostaglandin F2a	354.241	HMDB0005083	5282263
209	2	M+H	1+	HMDB0015464	1.77754	HMDB0015464	HMDB	Yohimbine	354.194	HMDB0015464	8969
209	3	M+H	1+	HMDB0034838	1.69567	HMDB0034838	HMDB	Lansiumarin C	354.147	HMDB0034838	10498320
209	4	M+H	1+	HMDB0001442	1.60736	HMDB0001442	HMDB	Prostaglandin E1	354.241	HMDB0001442	5280723
209	5	M+H	1+	HMDB0004694	1.59445	HMDB0004694	HMDB	11,14,15-THETA	354.241	HMDB0004694	11954059
209	6	M+H	1+	HMDB0002115	1.59085	HMDB0002115	HMDB	8-isoprostaglandin PGF2b	354.241	HMDB0002115	5283216
209	6	M+H	1+	HMDB0001483	1.59085	HMDB0001483	HMDB	Prostaglandin F2b	354.241	HMDB0001483	5280506
209	6	M+H	1+	HMDB0011137	1.59085	HMDB0011137	HMDB	11-Epi-PGF2a	354.241	HMDB0011137	53480669
209	6	M+H	1+	HMDB0001139	1.59085	HMDB0001139	HMDB	Prostaglandin F2a	354.241	HMDB0001139	5283078
209	6	M+H	1+	HMDB0010199	1.59085	HMDB0010199	HMDB	11b-PGF2a	354.241	HMDB0010199	5280886
209	7	M+H	1+	HMDB0004685	1.57057	HMDB0004685	HMDB	13,14-Dihydro-15-keto PGF2a	354.241	HMDB0004685	5283039
209	7	M+H	1+	HMDB0006562	1.57057	HMDB0006562	HMDB	8-iso-13,14-dihydro-15-keto-PGF2a	354.241	HMDB0006562	5283214
209	8	M+H	1+	HMDB0013041	1.54121	HMDB0013041	HMDB	Prostaglandin H1	354.241	HMDB0013041	50921242
209	9	M+H	1+	HMDB0060933	1.54078	HMDB0060933	HMDB	Propofol glucuronide	354.168	HMDB0060933
209	10	M+H	1+	HMDB0035371	1.53819	HMDB0035371	HMDB	Licoagrochalcone D	354.147	HMDB0035371	5318991
209	11	M+H	1+	HMDB0004686	1.44236	HMDB0004686	HMDB	8-Isoprostaglandin E1	354.241	HMDB0004686	5283212
209	12	M+H	1+	HMDB0060045	1.42214	HMDB0060045	HMDB	15-keto-PGF1alpha	354.241	HMDB0060045	5283118
209	13	M+H	1+	HMDB0031877	1.23801	HMDB0031877	HMDB	Acetylsalvipisone	354.183	HMDB0031877	102066549
209	14	M+H	1+	HMDB0034414	1.18473	HMDB0034414	HMDB	3'-Hydroxy-4'-methoxyglabridin	354.147	HMDB0034414	10338211
209	15	M+H	1+	HMDB0030735	1.17283	HMDB0030735	HMDB	Aurantiumal	354.147	HMDB0030735
209	16	M+H	1+	HMDB0041513	1.13972	HMDB0041513	HMDB	Isopropyl apiosylglucoside	354.153	HMDB0041513
209	17	M+H	1+	HMDB0035380	1.11086	HMDB0035380	HMDB	Sterebin G	354.241	HMDB0035380
209	18	M+H	1+	HMDB0039067	1.07727	HMDB0039067	HMDB	Epoxybergamottin	354.147	HMDB0039067
209	19	M+H	1+	HMDB0005102	0.935406	HMDB0005102	HMDB	Prostaglandin D1	354.241	HMDB0005102	5280936
209	20	M+H	1+	HMDB0034025	0.905618	HMDB0034025	HMDB	Cristacarpin	354.147	HMDB0034025	3559400
209	21	M+H	1+	HMDB0010170	0.816399	HMDB0010170	HMDB	11,12,15-TriHETRE	354.241	HMDB0010170	53480356
209	22	M+H	1+	HMDB0029319	0.69714	HMDB0029319	HMDB	1-Methoxyphaseollidin	354.147	HMDB0029319	44257468
209	23	M+H	1+	HMDB0035002	0.695731	HMDB0035002	HMDB	Xanthogalenol	354.147	HMDB0035002	14309735
209	24	M+H	1+	HMDB0037479	0.680032	HMDB0037479	HMDB	Xanthohumol	354.147	HMDB0037479	639665
209	25	M+H	1+	HMDB0015548	0.589155	HMDB0015548	HMDB	Valganciclovir	354.165	HMDB0015548	64147
209	26	M+H	1+	HMDB0062278	0.521195	HMDB0062278	HMDB	11,12,15-trihydroxyeicosatrienoic acid	354.241	HMDB0062278	6439610
209	26	M+H	1+	HMDB0004684	0.521195	HMDB0004684	HMDB	11,12,15-THETA	354.241	HMDB0004684	11954043
209	27	M+H	1+	HMDB0038756	0.506162	HMDB0038756	HMDB	Gancaonin I	354.147	HMDB0038756	480777
209	28	M+H	1+	HMDB0001965	0.29267	HMDB0001965	HMDB	Troxilin B3	354.241	HMDB0001965	5283210
209	29	M+H	1+	HMDB0030716	0.274444	HMDB0030716	HMDB	2,3-Dihydro-7-methoxy-2-(3-methoxy-4,5-methylenedioxyphenyl)-3-methyl-5-(1-propenyl)benzofuran	354.147	HMDB0030716
209	30	M+H	1+	HMDB0012563	0.25383	HMDB0012563	HMDB	13,14-Dihydro- lipoxin A4	354.241	HMDB0012563	53481469
209	31	M+H	1+	HMDB0001977	0.207127	HMDB0001977	HMDB	Trioxilin A3	354.241	HMDB0001977	5283208
209	31	M+H	1+	HMDB0060107	0.207127	HMDB0060107	HMDB	(5Z,9E,12S,14Z)-8,11,12-Trihydroxyicosa-5,9,14-trienoate	354.241	HMDB0060107
209	32	M+H	1+	HMDB0035428	0.205459	HMDB0035428	HMDB	Licoagrochalcone C	354.147	HMDB0035428	5318990
209	33	M+H	1+	HMDB0034264	0.170163	HMDB0034264	HMDB	Glyceollin IV	354.147	HMDB0034264	5317742
209	34	M+H	1+	HMDB0030361	-0.0873085	HMDB0030361	HMDB	(-)-Aspidospermine	354.231	HMDB0030361	227613
231	1	M+H	1+	HMDB0032323	1.43726	HMDB0032323	HMDB	Hexylamine	101.12	HMDB0032323	8102
231	2	M+H	1+	HMDB0032539	1.34268	HMDB0032539	HMDB	Triethylamine	101.12	HMDB0032539	8471
231	3	M+H	1+	HMDB0062600	-0.208052	HMDB0062600	HMDB	N-butylformamide	101.084	HMDB0062600	13376
231	4	M+H	1+	HMDB0012815	-1.56674	HMDB0012815	HMDB	5-Aminopentanal	101.084	HMDB0012815	443849
232	1	M+H	1+	HMDB0032323	1.43726	HMDB0032323	HMDB	Hexylamine	101.12	HMDB0032323	8102
232	2	M+H	1+	HMDB0032539	1.34268	HMDB0032539	HMDB	Triethylamine	101.12	HMDB0032539	8471
232	3	M+H	1+	HMDB0062600	-0.208052	HMDB0062600	HMDB	N-butylformamide	101.084	HMDB0062600	13376
232	4	M+H	1+	HMDB0012815	-1.56674	HMDB0012815	HMDB	5-Aminopentanal	101.084	HMDB0012815	443849
267	1	M+H	1+	HMDB0032822	0.644642	HMDB0032822	HMDB	5-Sulfo-1,3-benzenedicarboxylic acid	245.983	HMDB0032822	80714
272	1	M+H	1+	HMDB0014531	0.796436	HMDB0014531	HMDB	Procyclidine	287.225	HMDB0014531	4919
272	2	M+H	1+	HMDB0028713	0.349532	HMDB0028713	HMDB	Arginyl-Leucine	287.196	HMDB0028713	333445
272	3	M+H	1+	HMDB0015077	0.308201	HMDB0015077	HMDB	Cycrimine	287.225	HMDB0015077	2911
272	4	M+H	1+	HMDB0032358	0.260712	HMDB0032358	HMDB	Lauroyl diethanolamide	287.246	HMDB0032358	8430
272	5	M+H	1+	HMDB0028712	-0.270046	HMDB0028712	HMDB	Arginyl-Isoleucine	287.196	HMDB0028712	433625
272	6	M+H	1+	HMDB0041142	-0.457718	HMDB0041142	HMDB	N-[2-(4-Prenyloxyphenyl)ethyl]tiglamide	287.189	HMDB0041142	101683175
272	7	M+H	1+	HMDB0028901	-0.488613	HMDB0028901	HMDB	Isoleucyl-Arginine	287.196	HMDB0028901	9900561
272	8	M+H	1+	HMDB0028923	-0.787793	HMDB0028923	HMDB	Leucyl-Arginine	287.196	HMDB0028923	3800205
280	1	M+H	1+	HMDB0059838	2.23772	HMDB0059838	HMDB	Camphor	152.12	HMDB0059838	159055
280	2	M+H	1+	HMDB0040340	2.16897	HMDB0040340	HMDB	2-Isopropyl-3-methoxypyrazine	152.095	HMDB0040340	33166
280	3	M+H	1+	HMDB0034985	2.06767	HMDB0034985	HMDB	(+)-Fenchone	152.12	HMDB0034985	14525
280	4	M+H	1+	HMDB0040175	2.01102	HMDB0040175	HMDB	4-Ethyl-2-methoxyphenol	152.084	HMDB0040175	62465
280	5	M+H	1+	HMDB0034916	1.90892	HMDB0034916	HMDB	cis-2-Thujen-4-ol	152.12	HMDB0034916	561870
280	6	M+H	1+	HMDB0035600	1.89444	HMDB0035600	HMDB	(S)-Phellandral	152.12	HMDB0035600	89488
280	7	M+H	1+	HMDB0036087	1.85731	HMDB0036087	HMDB	(R)-p-Mentha-1,8-dien-7-ol	152.12	HMDB0036087	11788398
280	7	M+H	1+	HMDB0003634	1.85731	HMDB0003634	HMDB	Perillyl alcohol	152.12	HMDB0003634	10819
280	7	M+H	1+	HMDB0036088	1.85731	HMDB0036088	HMDB	(S)-p-Mentha-1,8-dien-7-ol	152.12	HMDB0036088	11788398
280	8	M+H	1+	HMDB0037302	1.75758	HMDB0037302	HMDB	xi-p-Mentha-3,8-dien-1-ol	152.12	HMDB0037302	78385250
280	9	M+H	1+	HMDB0032381	1.74967	HMDB0032381	HMDB	2-Methoxy-(3 or 5 or 6)-isopropylpyrazine	152.095	HMDB0032381	13256887
280	10	M+H	1+	HMDB0039008	1.73488	HMDB0039008	HMDB	3,4-Epoxy-p-menth-1(7)-ene	152.12	HMDB0039008	101409164
280	11	M+H	1+	HMDB0035158	1.72718	HMDB0035158	HMDB	1,2-Epoxy-p-menth-8-ene	152.12	HMDB0035158	91496
280	12	M+H	1+	HMDB0035054	1.70121	HMDB0035054	HMDB	(1S,4R)-p-Mentha-2,8-dien-1-ol	152.12	HMDB0035054	11105550
280	12	M+H	1+	HMDB0035077	1.70121	HMDB0035077	HMDB	(1R,4R)-p-Mentha-2,8-dien-1-ol	152.12	HMDB0035077	111274
280	13	M+H	1+	HMDB0036044	1.68134	HMDB0036044	HMDB	Marmelo oxide A	152.12	HMDB0036044
280	14	M+H	1+	HMDB0037017	1.65074	HMDB0037017	HMDB	(R)-p-Mentha-1,8-dien-10-ol	152.12	HMDB0037017	527143
280	15	M+H	1+	HMDB0036598	1.61695	HMDB0036598	HMDB	(E,E)-2,4-Decadienal	152.12	HMDB0036598	6427087
280	16	M+H	1+	HMDB0032599	1.59122	HMDB0032599	HMDB	3-(4-Hydroxyphenyl)-1-propanol	152.084	HMDB0032599	82452
280	17	M+H	1+	HMDB0030892	1.5729	HMDB0030892	HMDB	p-Menth-3-en-9-al	152.12	HMDB0030892	88425666
280	18	M+H	1+	HMDB0031854	1.56696	HMDB0031854	HMDB	3-Methyl-5-propyl-2-cyclohexen-1-one	152.12	HMDB0031854	3782139
280	19	M+H	1+	HMDB0041326	1.5487	HMDB0041326	HMDB	(Dimethoxymethyl)benzene	152.084	HMDB0041326	62375
280	20	M+H	1+	HMDB0037280	1.52133	HMDB0037280	HMDB	Junionone	152.12	HMDB0037280	11051859
280	21	M+H	1+	HMDB0059853	1.52123	HMDB0059853	HMDB	3,5-Dimethoxytoluene	152.084	HMDB0059853	77844
280	22	M+H	1+	HMDB0038290	1.52061	HMDB0038290	HMDB	Photocitral A	152.12	HMDB0038290	102684
280	23	M+H	1+	HMDB0040216	1.51586	HMDB0040216	HMDB	2,6,6-Trimethyl-2-cyclohexene-1,4-dione	152.084	HMDB0040216	62374
280	24	M+H	1+	HMDB0034715	1.48816	HMDB0034715	HMDB	p-Mentha-1(6),8-dien-3-ol	152.12	HMDB0034715	14844669
280	25	M+H	1+	HMDB0034973	1.48435	HMDB0034973	HMDB	(R)-Campholenic aldehyde	152.12	HMDB0034973	98497
280	26	M+H	1+	HMDB0035241	1.45649	HMDB0035241	HMDB	(Z)-2-Methyl-6-methylene-2,7-octadien-1-ol	152.12	HMDB0035241	5319723
280	27	M+H	1+	HMDB0035277	1.4502	HMDB0035277	HMDB	(2S,4R)-p-Mentha-1(7),5-dien-2-ol	152.12	HMDB0035277	5319361
280	28	M+H	1+	HMDB0035604	1.44327	HMDB0035604	HMDB	Pulegone	152.12	HMDB0035604	442495
280	29	M+H	1+	HMDB0032132	1.43565	HMDB0032132	HMDB	2-Isopropyl-1,4-benzenediol	152.084	HMDB0032132	75370
280	30	M+H	1+	HMDB0037303	1.42835	HMDB0037303	HMDB	xi-p-Mentha-1(7),2-dien-4-ol	152.12	HMDB0037303	5319360
280	31	M+H	1+	HMDB0034974	1.42258	HMDB0034974	HMDB	(R)-Carvotanacetone	152.12	HMDB0034974	521267
280	32	M+H	1+	HMDB0037015	1.415	HMDB0037015	HMDB	p-Mentha-1,8-dien-4-ol	152.12	HMDB0037015	527428
280	33	M+H	1+	HMDB0035741	1.38421	HMDB0035741	HMDB	(-)-trans-Isopulegone	152.12	HMDB0035741	34645
280	34	M+H	1+	HMDB0036114	1.37103	HMDB0036114	HMDB	(-)-3-Thujone	152.12	HMDB0036114	6553876
280	34	M+H	1+	HMDB0036113	1.37103	HMDB0036113	HMDB	(+)-3-Thujone	152.12	HMDB0036113	91456
280	34	M+H	1+	HMDB0036115	1.37103	HMDB0036115	HMDB	(-)-3-Isothujone	152.12	HMDB0036115	261491
280	35	M+H	1+	HMDB0041804	1.36908	HMDB0041804	HMDB	2-Isopropoxyphenol	152.084	HMDB0041804	20949
280	36	M+H	1+	HMDB0035203	1.35104	HMDB0035203	HMDB	(S)-9,10-Cyclo-p-menth-1-en-4-ol	152.12	HMDB0035203	73815132
280	37	M+H	1+	HMDB0059827	1.32922	HMDB0059827	HMDB	3-Cyclohexene-1-carboxaldehyde, 1,3,4-trimethyl-	152.12	HMDB0059827	38621
280	38	M+H	1+	HMDB0037010	1.31544	HMDB0037010	HMDB	(2S,4R)-p-Mentha-1(7),8-dien-2-ol	152.12	HMDB0037010	527427
280	39	M+H	1+	HMDB0036079	1.31033	HMDB0036079	HMDB	Dihydrocarvone	152.12	HMDB0036079	24473
280	40	M+H	1+	HMDB0041013	1.30876	HMDB0041013	HMDB	Isocyclocitral	152.12	HMDB0041013	101150
280	41	M+H	1+	HMDB0041631	1.29708	HMDB0041631	HMDB	3-Thujanone	152.12	HMDB0041631	11027
280	42	M+H	1+	HMDB0036080	1.28587	HMDB0036080	HMDB	(1S,4S)-Dihydrocarvone	152.12	HMDB0036080	443183
280	43	M+H	1+	HMDB0035120	1.27576	HMDB0035120	HMDB	Dehydrolinalool	152.12	HMDB0035120	85470793
280	44	M+H	1+	HMDB0036082	1.23719	HMDB0036082	HMDB	(-)-cis-Carveol	152.12	HMDB0036082	330573
280	44	M+H	1+	HMDB0035622	1.23719	HMDB0035622	HMDB	(+)-cis-Carveol	152.12	HMDB0035622	443177
280	45	M+H	1+	HMDB0035706	1.21772	HMDB0035706	HMDB	alpha-Cyclocitral	152.12	HMDB0035706	94143
280	46	M+H	1+	HMDB0037025	1.20546	HMDB0037025	HMDB	Hop ether	152.12	HMDB0037025	556518
280	47	M+H	1+	HMDB0035737	1.17449	HMDB0035737	HMDB	(R)-Piperitone	152.12	HMDB0035737	107561
280	47	M+H	1+	HMDB0035738	1.17449	HMDB0035738	HMDB	(S)-Piperitone	152.12	HMDB0035738	107561
280	47	M+H	1+	HMDB0034975	1.17449	HMDB0034975	HMDB	Piperitone	152.12	HMDB0034975	6987
280	48	M+H	1+	HMDB0059608	1.15292	HMDB0059608	HMDB	(+)-trans-Carveol	152.12	HMDB0059608	94221
280	48	M+H	1+	HMDB0036083	1.15292	HMDB0036083	HMDB	Carveol	152.12	HMDB0036083	7438
280	48	M+H	1+	HMDB0003450	1.15292	HMDB0003450	HMDB	(-)-trans-Carveol	152.12	HMDB0003450	94221
280	49	M+H	1+	HMDB0041011	1.15142	HMDB0041011	HMDB	beta-Cyclocitral	152.12	HMDB0041011	9895
280	50	M+H	1+	HMDB0037172	1.11653	HMDB0037172	HMDB	Tetrahydro-5-isopropenyl-2-methyl-2-vinylfuran	152.12	HMDB0037172	61665
280	51	M+H	1+	HMDB0037008	1.11509	HMDB0037008	HMDB	6,8-Epoxy-p-menth-2-ene	152.12	HMDB0037008	72746984
280	52	M+H	1+	HMDB0032536	1.10952	HMDB0032536	HMDB	2-(trans-2-Pentenyl)cyclopentanone	152.12	HMDB0032536	6437002
280	53	M+H	1+	HMDB0035092	1.10135	HMDB0035092	HMDB	cis-Citral	152.12	HMDB0035092	638011
280	53	M+H	1+	HMDB0035078	1.10135	HMDB0035078	HMDB	Geranial	152.12	HMDB0035078	638011
280	54	M+H	1+	HMDB0038251	1.10067	HMDB0038251	HMDB	xi-Pinol	152.12	HMDB0038251	101153
280	55	M+H	1+	HMDB0059885	1.09592	HMDB0059885	HMDB	p-Menth-1-en-9-al	152.12	HMDB0059885	520440
280	56	M+H	1+	HMDB0037024	1.07498	HMDB0037024	HMDB	4-Acetyl-1,4-dimethyl-1-cyclohexene	152.12	HMDB0037024	65289
280	57	M+H	1+	HMDB0039801	1.07175	HMDB0039801	HMDB	1-(2-Furanyl)-1-pentanone	152.084	HMDB0039801	231325
280	58	M+H	1+	HMDB0003667	1.0309	HMDB0003667	HMDB	Alpha-Pinene-oxide	152.12	HMDB0003667	91508
280	59	M+H	1+	HMDB0037009	1.01407	HMDB0037009	HMDB	Terpinolene oxide	152.12	HMDB0037009	107303
280	60	M+H	1+	HMDB0039816	0.980819	HMDB0039816	HMDB	2-Hexylfuran	152.12	HMDB0039816	77408
280	61	M+H	1+	HMDB0040449	0.968402	HMDB0040449	HMDB	2-(Ethoxymethyl)phenol	152.084	HMDB0040449	3486665
280	62	M+H	1+	HMDB0036169	0.964226	HMDB0036169	HMDB	3-(5-Methyl-2-furanyl)butanal	152.084	HMDB0036169	3578033
280	63	M+H	1+	HMDB0059875	0.94574	HMDB0059875	HMDB	Carvotanacetone	152.12	HMDB0059875	6432475
280	64	M+H	1+	HMDB0038557	0.935237	HMDB0038557	HMDB	xi-3,6-Dihydro-4-methyl-2-(2-methyl-1-propenyl)-2H-pyran	152.12	HMDB0038557	61275
280	65	M+H	1+	HMDB0041218	0.915547	HMDB0041218	HMDB	(Z)-1,5-Undecadiene	152.157	HMDB0041218	24978162
280	66	M+H	1+	HMDB0030893	0.909005	HMDB0030893	HMDB	Isocitral	152.12	HMDB0030893	6428928
280	67	M+H	1+	HMDB0040766	0.820089	HMDB0040766	HMDB	Anethofuran	152.12	HMDB0040766	586292
280	68	M+H	1+	HMDB0032712	0.753881	HMDB0032712	HMDB	1,4-Undecadiene	152.157	HMDB0032712	5358328
280	69	M+H	1+	HMDB0039956	0.69713	HMDB0039956	HMDB	4-(Ethoxymethyl)phenol	152.084	HMDB0039956	93781
280	70	M+H	1+	HMDB0032120	0.615949	HMDB0032120	HMDB	2,6-Dimethyl-1,7-octadien-3-one	152.12	HMDB0032120	15840279
280	71	M+H	1+	HMDB0001851	0.576339	HMDB0001851	HMDB	L-Arabitol	152.068	HMDB0001851	439255
280	71	M+H	1+	HMDB0002917	0.576339	HMDB0002917	HMDB	D-Xylitol	152.068	HMDB0002917	6912
280	71	M+H	1+	HMDB0000568	0.576339	HMDB0000568	HMDB	D-Arabitol	152.068	HMDB0000568	827
280	72	M+H	1+	HMDB0033730	0.481185	HMDB0033730	HMDB	L-2-(Hydroxymethyl)-1,2,3,4-butanetetrol	152.068	HMDB0033730	15927667
280	73	M+H	1+	HMDB0032242	0.451318	HMDB0032242	HMDB	(E)-3,7-Dimethyl-1,5,7-octatrien-3-ol	152.12	HMDB0032242	62842
280	74	M+H	1+	HMDB0035744	0.380364	HMDB0035744	HMDB	(-)-Isopinocamphone	152.12	HMDB0035744	84532
280	74	M+H	1+	HMDB0035656	0.380364	HMDB0035656	HMDB	3-Pinanone	152.12	HMDB0035656	11038
280	74	M+H	1+	HMDB0036127	0.380364	HMDB0036127	HMDB	(-)-Pinocamphone	152.12	HMDB0036127	6427105
280	75	M+H	1+	HMDB0035280	0.276792	HMDB0035280	HMDB	Teresantalol	152.12	HMDB0035280	578221
280	76	M+H	1+	HMDB0036227	0.268901	HMDB0036227	HMDB	2-Propenyl 2,4-hexadienoate	152.084	HMDB0036227	6435833
280	77	M+H	1+	HMDB0059761	0.268246	HMDB0059761	HMDB	4-(1-Methylethyl)-1-cyclohexene-4-carboxaldehyde	152.12	HMDB0059761
280	78	M+H	1+	HMDB0035100	0.266339	HMDB0035100	HMDB	2-Pinen-10-ol	152.12	HMDB0035100	10582
280	78	M+H	1+	HMDB0035125	0.266339	HMDB0035125	HMDB	Darwinol	152.12	HMDB0035125	636475
280	79	M+H	1+	HMDB0040053	0.131495	HMDB0040053	HMDB	2-Isopropyl-6-methoxypyrazine	152.095	HMDB0040053	106441
280	80	M+H	1+	HMDB0003634	0.0449228	HMDB0003634	HMDB	Perillyl alcohol	152.12	HMDB0003634	10819
280	81	M+H	1+	HMDB0040052	-0.0077393	HMDB0040052	HMDB	2-Isopropyl-5-methoxypyrazine	152.095	HMDB0040052	92558
280	82	M+H	1+	HMDB0035743	-0.153842	HMDB0035743	HMDB	Pinocarveol	152.12	HMDB0035743	102667
280	82	M+H	1+	HMDB0036128	-0.153842	HMDB0036128	HMDB	(-)-trans-Pinocarveol	152.12	HMDB0036128	1201530
280	83	M+H	1+	HMDB0036085	-0.168933	HMDB0036085	HMDB	Dehydro-1,8-cineole	152.12	HMDB0036085	523035
280	84	M+H	1+	HMDB0036129	-0.180565	HMDB0036129	HMDB	Verbenol	152.12	HMDB0036129	61126
280	85	M+H	1+	HMDB0000508	-0.222129	HMDB0000508	HMDB	Ribitol	152.068	HMDB0000508
280	86	M+H	1+	HMDB0000568	-1.99761	HMDB0000568	HMDB	D-Arabitol	152.068	HMDB0000568	827
280	87	M+H	1+	HMDB0001851	-2.08443	HMDB0001851	HMDB	L-Arabitol	152.068	HMDB0001851	439255
280	88	M+H	1+	HMDB0062808	-2.60278	HMDB0062808	HMDB	N-methylphenylethanolaminium	152.107	HMDB0062808	25203440
280	89	M+H	1+	HMDB0000508	-2.82141	HMDB0000508	HMDB	Ribitol	152.068	HMDB0000508
280	90	M+H	1+	HMDB0002917	-3.38549	HMDB0002917	HMDB	D-Xylitol	152.068	HMDB0002917	6912
281	1	M+H	1+	HMDB0040582	1.15372	HMDB0040582	HMDB	1-Methyl-2-pyrrolecarboxaldehyde	109.053	HMDB0040582	14504
281	2	M+H	1+	HMDB0001169	0.850614	HMDB0001169	HMDB	4-Aminophenol	109.053	HMDB0001169	403
281	3	M+H	1+	HMDB0001169	0.571101	HMDB0001169	HMDB	4-Aminophenol	109.053	HMDB0001169	403
281	4	M+H	1+	HMDB0035882	-0.120554	HMDB0035882	HMDB	2-Acetylpyrrole	109.053	HMDB0035882	14079
281	5	M+H	1+	HMDB0000965	-0.306976	HMDB0000965	HMDB	Hypotaurine	109.02	HMDB0000965	107812
284	1	M+H	1+	HMDB0015051	0.102749	HMDB0015051	HMDB	Amantadine	151.136	HMDB0015051	2130
285	1	M+H	1+	HMDB0041570	2.8699	HMDB0041570	HMDB	Isopropylpyrazine	122.084	HMDB0041570	34590
285	2	M+H	1+	HMDB0041799	2.86587	HMDB0041799	HMDB	2,4-Toluenediamine	122.084	HMDB0041799	7261
285	3	M+H	1+	HMDB0031844	2.82272	HMDB0031844	HMDB	Trimethylpyrazine	122.084	HMDB0031844	26808
285	4	M+H	1+	HMDB0041568	2.77678	HMDB0041568	HMDB	2-Ethyl-5-methylpyrazine, 9CI, 8CI	122.084	HMDB0041568	25915
285	5	M+H	1+	HMDB0041801	2.77587	HMDB0041801	HMDB	2,6-Toluenediamine	122.084	HMDB0041801	13205
285	6	M+H	1+	HMDB0041569	2.76785	HMDB0041569	HMDB	2-Ethyl-6-methylpyrazine	122.084	HMDB0041569	26332
285	7	M+H	1+	HMDB0041254	2.65788	HMDB0041254	HMDB	2-Ethyl-3-methylpyrazine, 9CI	122.084	HMDB0041254	27457
285	8	M+H	1+	HMDB0032148	2.3847	HMDB0032148	HMDB	2,3-Dimethylphenol	122.073	HMDB0032148	10687
285	9	M+H	1+	HMDB0032151	2.36369	HMDB0032151	HMDB	3,4-Dimethylphenol	122.073	HMDB0032151	7249
285	10	M+H	1+	HMDB0030540	2.26477	HMDB0030540	HMDB	2,5-Dimethylphenol	122.073	HMDB0030540	7267
285	11	M+H	1+	HMDB0059873	2.20932	HMDB0059873	HMDB	3-Ethylphenol	122.073	HMDB0059873	12101
285	12	M+H	1+	HMDB0029306	2.16294	HMDB0029306	HMDB	4-Ethylphenol	122.073	HMDB0029306	31242
285	13	M+H	1+	HMDB0033944	2.159	HMDB0033944	HMDB	2-Phenylethanol	122.073	HMDB0033944	6054
285	14	M+H	1+	HMDB0041609	2.15138	HMDB0041609	HMDB	4-Methylbenzyl alcohol	122.073	HMDB0041609	11505
285	15	M+H	1+	HMDB0032074	2.0679	HMDB0032074	HMDB	1-Methoxy-2-methylbenzene	122.073	HMDB0032074	33637
285	16	M+H	1+	HMDB0032076	2.02426	HMDB0032076	HMDB	1-Methoxy-4-methylbenzene	122.073	HMDB0032076	7731
285	17	M+H	1+	HMDB0032619	1.904	HMDB0032619	HMDB	1-Phenylethanol	122.073	HMDB0032619	7409
285	18	M+H	1+	HMDB0032150	1.69843	HMDB0032150	HMDB	2,6-Dimethylphenol	122.073	HMDB0032150	11335
285	19	M+H	1+	HMDB0038140	1.68305	HMDB0038140	HMDB	Santene	122.11	HMDB0038140	10720
285	20	M+H	1+	HMDB0061784	1.08772	HMDB0061784	HMDB	3-Allyl-1-cyclohexene	122.11	HMDB0061784
285	21	M+H	1+	HMDB0041571	-0.812826	HMDB0041571	HMDB	Propylpyrazine	122.084	HMDB0041571	87466
292	1	M+H	1+	HMDB0034170	1.31999	HMDB0034170	HMDB	2-Hydroxybenzaldehyde	122.037	HMDB0034170	6998
292	2	M+H	1+	HMDB0042033	1.10174	HMDB0042033	HMDB	Thiodiglycol	122.04	HMDB0042033	5447
292	3	M+H	1+	HMDB0011718	0.83304	HMDB0011718	HMDB	4-Hydroxybenzaldehyde	122.037	HMDB0011718	126
292	4	M+H	1+	HMDB0031157	0.426675	HMDB0031157	HMDB	2,3-Butanedithiol	122.022	HMDB0031157	548353
292	5	M+H	1+	HMDB0001870	0.145816	HMDB0001870	HMDB	Benzoic acid	122.037	HMDB0001870	243
292	6	M+H	1+	HMDB0041492	-0.0436792	HMDB0041492	HMDB	1,2-Butanedithiol	122.022	HMDB0041492	61829
292	7	M+H	1+	HMDB0033552	-0.286848	HMDB0033552	HMDB	(Â±)-1,3-Butanedithiol	122.022	HMDB0033552	520119
292	8	M+H	1+	HMDB0029572	-0.558927	HMDB0029572	HMDB	Diethyl disulfide	122.022	HMDB0029572	8077
292	9	M+H	1+	HMDB0032918	-0.73174	HMDB0032918	HMDB	3-(2-Furanyl)-2-propenal	122.037	HMDB0032918	1715056
292	10	M+H	1+	HMDB0031708	-1.00427	HMDB0031708	HMDB	1,2-Bis(methylthio)ethane	122.022	HMDB0031708	23110
292	11	M+H	1+	HMDB0002127	-1.11937	HMDB0002127	HMDB	3-Mercaptolactic acid	122.004	HMDB0002127	160645
292	12	M+H	1+	HMDB0031872	-1.41462	HMDB0031872	HMDB	Methyl propyl disulfide	122.022	HMDB0031872	16592
298	1	M+H	1+	HMDB0030267	2.84901	HMDB0030267	HMDB	(R)-Boschniakine	161.084	HMDB0030267	3530565
298	2	M+H	1+	HMDB0003447	2.55083	HMDB0003447	HMDB	Tryptophanol	161.084	HMDB0003447	10685
298	3	M+H	1+	HMDB0001010	2.1559	HMDB0001010	HMDB	Nicotine imine	161.108	HMDB0001010	431
298	4	M+H	1+	HMDB0029708	2.12453	HMDB0029708	HMDB	5,6,7,8-Tetrahydro-2,4-dimethylquinoline	161.12	HMDB0029708	5321849
298	5	M+H	1+	HMDB0000510	1.74288	HMDB0000510	HMDB	Aminoadipic acid	161.069	HMDB0000510	469
298	6	M+H	1+	HMDB0029423	1.69409	HMDB0029423	HMDB	Acetylhomoserine	161.069	HMDB0029423	528
298	7	M+H	1+	HMDB0033747	1.66318	HMDB0033747	HMDB	(Â±)-2,2'-Iminobispropanoic acid	161.069	HMDB0033747	439943
298	8	M+H	1+	HMDB0094699	1.16023	HMDB0094699	HMDB	Trimethylsilyl l-Alanine	161.087	HMDB0094699
298	9	M+H	1+	HMDB0006078	1.12015	HMDB0006078	HMDB	Putreanine	161.129	HMDB0006078	53477800
298	10	M+H	1+	HMDB0003447	0.894911	HMDB0003447	HMDB	Tryptophanol	161.084	HMDB0003447	10685
298	11	M+H	1+	HMDB0061715	0.740383	HMDB0061715	HMDB	Glutamate, gamma-methyl ester	161.069	HMDB0061715
298	12	M+H	1+	HMDB0062660	0.421635	HMDB0062660	HMDB	N-methyl-L-glutamic Acid	161.069	HMDB0062660	439377
298	13	M+H	1+	HMDB0040048	0.28759	HMDB0040048	HMDB	3,4-Dihydro-4-[(5-methyl-2-furanyl)methylene]-2H-pyrrole	161.084	HMDB0040048
298	14	M+H	1+	HMDB0040042	0.00938051	HMDB0040042	HMDB	3-[(5-Methyl-2-furanyl)methyl]-1H-pyrrole	161.084	HMDB0040042	55297595
298	15	M+H	1+	HMDB0094716	-0.507611	HMDB0094716	HMDB	hydroxybutyrylglycine	161.069	HMDB0094716
298	16	M+H	1+	HMDB0062557	-0.655331	HMDB0062557	HMDB	N-Acetylthreonine	161.069	HMDB0062557	152204
298	17	M+H	1+	HMDB0000062	-0.66733	HMDB0000062	HMDB	L-Carnitine	161.105	HMDB0000062	2724480
298	17	M+H	1+	HMDB0062496	-0.66733	HMDB0062496	HMDB	Malonyl-Carnitin	161.105	HMDB0062496	288
298	18	M+H	1+	HMDB0040028	-0.745667	HMDB0040028	HMDB	1-(2,3-Dihydro-1H-pyrrolizin-5-yl)-2-propen-1-one	161.084	HMDB0040028	86127308
298	19	M+H	1+	HMDB0000510	-1.21239	HMDB0000510	HMDB	Aminoadipic acid	161.069	HMDB0000510	469
299	1	M+H	1+	HMDB0060333	0.0755275	HMDB0060333	HMDB	1,1-Dichloroethylene epoxide	111.948	HMDB0060333	119521
305	1	M+H	1+	HMDB0032323	1.86354	HMDB0032323	HMDB	Hexylamine	101.12	HMDB0032323	8102
305	2	M+H	1+	HMDB0032539	1.62564	HMDB0032539	HMDB	Triethylamine	101.12	HMDB0032539	8471
305	3	M+H	1+	HMDB0062600	-0.989156	HMDB0062600	HMDB	N-butylformamide	101.084	HMDB0062600	13376
305	4	M+H	1+	HMDB0012815	-1.1089	HMDB0012815	HMDB	5-Aminopentanal	101.084	HMDB0012815	443849
324	1	M+H	1+	HMDB0032323	1.41532	HMDB0032323	HMDB	Hexylamine	101.12	HMDB0032323	8102
324	2	M+H	1+	HMDB0032539	0.781121	HMDB0032539	HMDB	Triethylamine	101.12	HMDB0032539	8471
324	3	M+H	1+	HMDB0012815	-0.546803	HMDB0012815	HMDB	5-Aminopentanal	101.084	HMDB0012815	443849
324	4	M+H	1+	HMDB0062600	-1.04808	HMDB0062600	HMDB	N-butylformamide	101.084	HMDB0062600	13376
328	1	M+H	1+	HMDB0032539	1.37302	HMDB0032539	HMDB	Triethylamine	101.12	HMDB0032539	8471
328	2	M+H	1+	HMDB0032323	0.79779	HMDB0032323	HMDB	Hexylamine	101.12	HMDB0032323	8102
328	3	M+H	1+	HMDB0062600	0.0250284	HMDB0062600	HMDB	N-butylformamide	101.084	HMDB0062600	13376
328	4	M+H	1+	HMDB0012815	-0.682294	HMDB0012815	HMDB	5-Aminopentanal	101.084	HMDB0012815	443849
361	1	M+H	1+	HMDB0038462	2.92996	HMDB0038462	HMDB	4-Hydroxy-1H-indole-3-acetonitrile	172.064	HMDB0038462	11263766
361	2	M+H	1+	HMDB0031868	2.7595	HMDB0031868	HMDB	Monomethyl phenylphosphonate	172.029	HMDB0031868	24913
361	3	M+H	1+	HMDB0014404	2.73458	HMDB0014404	HMDB	Sulfanilamide	172.031	HMDB0014404	5333
361	4	M+H	1+	HMDB0034322	2.56051	HMDB0034322	HMDB	L-alpha-Amino-5-oxo-2(5H)-isoxazolepropanoic acid	172.048	HMDB0034322	179423
361	5	M+H	1+	HMDB0033765	2.40237	HMDB0033765	HMDB	Methyl (Z)-2-decene-4,6,8-triynoate	172.052	HMDB0033765	5281146
361	6	M+H	1+	HMDB0032352	2.31769	HMDB0032352	HMDB	3-Isopropenylpentanedioic acid	172.074	HMDB0032352	71586903
361	7	M+H	1+	HMDB0038601	2.30172	HMDB0038601	HMDB	Diethyl fumarate	172.074	HMDB0038601	5271566
361	8	M+H	1+	HMDB0001892	2.20294	HMDB0001892	HMDB	Menadione	172.052	HMDB0001892	4055
361	9	M+H	1+	HMDB0037296	1.972	HMDB0037296	HMDB	3-Acetyl-2,7-naphthyridine	172.064	HMDB0037296	155795
361	10	M+H	1+	HMDB0034851	1.89016	HMDB0034851	HMDB	Ethyl 2,4-dioxohexanoate	172.074	HMDB0034851	61590
361	11	M+H	1+	HMDB0000341	1.7703	HMDB0000341	HMDB	2-Octenedioic acid	172.074	HMDB0000341	6079438
361	12	M+H	1+	HMDB0002520	1.50534	HMDB0002520	HMDB	Beta-Glycerophosphoric acid	172.014	HMDB0002520	2526
361	13	M+H	1+	HMDB0004982	1.45027	HMDB0004982	HMDB	cis-4-Octenedioic acid	172.074	HMDB0004982	11805205
361	14	M+H	1+	HMDB0013312	1.4169	HMDB0013312	HMDB	trans-3-Octenedioic acid	172.074	HMDB0013312	22495178
361	15	M+H	1+	HMDB0000126	1.31138	HMDB0000126	HMDB	Glycerol 3-phosphate	172.014	HMDB0000126	439162
361	16	M+H	1+	HMDB0059933	1.11268	HMDB0059933	HMDB	p-Toluenesulfonic acid	172.019	HMDB0059933	4615423
361	17	M+H	1+	HMDB0000341	0.916706	HMDB0000341	HMDB	2-Octenedioic acid	172.074	HMDB0000341	6079438
361	18	M+H	1+	HMDB0001212	0.76962	HMDB0001212	HMDB	Hydantoin-5-propionic acid	172.048	HMDB0001212	782
361	19	M+H	1+	HMDB0001892	0.220638	HMDB0001892	HMDB	Menadione	172.052	HMDB0001892	4055
361	20	M+H	1+	HMDB0000126	-0.0636811	HMDB0000126	HMDB	Glycerol 3-phosphate	172.014	HMDB0000126	439162
422	1	M+H	1+	HMDB0032539	1.23241	HMDB0032539	HMDB	Triethylamine	101.12	HMDB0032539	8471
422	2	M+H	1+	HMDB0032323	1.22909	HMDB0032323	HMDB	Hexylamine	101.12	HMDB0032323	8102
422	3	M+H	1+	HMDB0012815	0.287849	HMDB0012815	HMDB	5-Aminopentanal	101.084	HMDB0012815	443849
422	4	M+H	1+	HMDB0062600	0.260279	HMDB0062600	HMDB	N-butylformamide	101.084	HMDB0062600	13376
424	1	M+H	1+	HMDB0014531	1.56639	HMDB0014531	HMDB	Procyclidine	287.225	HMDB0014531	4919
424	2	M+H	1+	HMDB0015077	0.715962	HMDB0015077	HMDB	Cycrimine	287.225	HMDB0015077	2911
424	3	M+H	1+	HMDB0032358	0.714854	HMDB0032358	HMDB	Lauroyl diethanolamide	287.246	HMDB0032358	8430
424	4	M+H	1+	HMDB0028901	-0.271968	HMDB0028901	HMDB	Isoleucyl-Arginine	287.196	HMDB0028901	9900561
424	5	M+H	1+	HMDB0028713	-0.387635	HMDB0028713	HMDB	Arginyl-Leucine	287.196	HMDB0028713	333445
424	6	M+H	1+	HMDB0028712	-0.600196	HMDB0028712	HMDB	Arginyl-Isoleucine	287.196	HMDB0028712	433625
424	7	M+H	1+	HMDB0028923	-0.790734	HMDB0028923	HMDB	Leucyl-Arginine	287.196	HMDB0028923	3800205
424	8	M+H	1+	HMDB0041142	-1.90458	HMDB0041142	HMDB	N-[2-(4-Prenyloxyphenyl)ethyl]tiglamide	287.189	HMDB0041142	101683175
429	1	M+H	1+	HMDB0041801	2.2585	HMDB0041801	HMDB	2,6-Toluenediamine	122.084	HMDB0041801	13205
429	2	M+H	1+	HMDB0041799	2.16408	HMDB0041799	HMDB	2,4-Toluenediamine	122.084	HMDB0041799	7261
429	3	M+H	1+	HMDB0032151	2.10085	HMDB0032151	HMDB	3,4-Dimethylphenol	122.073	HMDB0032151	7249
429	4	M+H	1+	HMDB0032074	2.05736	HMDB0032074	HMDB	1-Methoxy-2-methylbenzene	122.073	HMDB0032074	33637
429	5	M+H	1+	HMDB0032076	1.87582	HMDB0032076	HMDB	1-Methoxy-4-methylbenzene	122.073	HMDB0032076	7731
429	6	M+H	1+	HMDB0032148	1.79336	HMDB0032148	HMDB	2,3-Dimethylphenol	122.073	HMDB0032148	10687
429	7	M+H	1+	HMDB0029306	1.74605	HMDB0029306	HMDB	4-Ethylphenol	122.073	HMDB0029306	31242
429	8	M+H	1+	HMDB0030540	1.74117	HMDB0030540	HMDB	2,5-Dimethylphenol	122.073	HMDB0030540	7267
429	9	M+H	1+	HMDB0059873	1.73227	HMDB0059873	HMDB	3-Ethylphenol	122.073	HMDB0059873	12101
429	10	M+H	1+	HMDB0031844	1.66973	HMDB0031844	HMDB	Trimethylpyrazine	122.084	HMDB0031844	26808
429	11	M+H	1+	HMDB0041254	1.41297	HMDB0041254	HMDB	2-Ethyl-3-methylpyrazine, 9CI	122.084	HMDB0041254	27457
429	12	M+H	1+	HMDB0041570	1.39696	HMDB0041570	HMDB	Isopropylpyrazine	122.084	HMDB0041570	34590
429	13	M+H	1+	HMDB0032150	1.37397	HMDB0032150	HMDB	2,6-Dimethylphenol	122.073	HMDB0032150	11335
429	14	M+H	1+	HMDB0041569	1.25707	HMDB0041569	HMDB	2-Ethyl-6-methylpyrazine	122.084	HMDB0041569	26332
429	15	M+H	1+	HMDB0041568	1.03081	HMDB0041568	HMDB	2-Ethyl-5-methylpyrazine, 9CI, 8CI	122.084	HMDB0041568	25915
429	16	M+H	1+	HMDB0038140	0.684677	HMDB0038140	HMDB	Santene	122.11	HMDB0038140	10720
429	17	M+H	1+	HMDB0041609	0.554745	HMDB0041609	HMDB	4-Methylbenzyl alcohol	122.073	HMDB0041609	11505
429	18	M+H	1+	HMDB0033944	0.552743	HMDB0033944	HMDB	2-Phenylethanol	122.073	HMDB0033944	6054
429	19	M+H	1+	HMDB0032619	0.548726	HMDB0032619	HMDB	1-Phenylethanol	122.073	HMDB0032619	7409
429	20	M+H	1+	HMDB0061784	0.262603	HMDB0061784	HMDB	3-Allyl-1-cyclohexene	122.11	HMDB0061784
441	1	M+H	1+	HMDB0032539	1.1527	HMDB0032539	HMDB	Triethylamine	101.12	HMDB0032539	8471
441	2	M+H	1+	HMDB0032323	0.795299	HMDB0032323	HMDB	Hexylamine	101.12	HMDB0032323	8102
441	3	M+H	1+	HMDB0012815	0.190109	HMDB0012815	HMDB	5-Aminopentanal	101.084	HMDB0012815	443849
441	4	M+H	1+	HMDB0062600	-1.1741	HMDB0062600	HMDB	N-butylformamide	101.084	HMDB0062600	13376
449	1	M+H	1+	HMDB0032924	2.71078	HMDB0032924	HMDB	3-Furanmethanol glucoside	260.09	HMDB0032924	78302646
449	2	M+H	1+	HMDB0030690	2.56479	HMDB0030690	HMDB	(E)-Suberenol	260.105	HMDB0030690	5375166
449	3	M+H	1+	HMDB0033265	2.56276	HMDB0033265	HMDB	2-Methoxystypandrone	260.068	HMDB0033265	158739
449	4	M+H	1+	HMDB0036456	2.46304	HMDB0036456	HMDB	10-Hydroxy-3-methoxy-1,3,5,7-cadinatetraen-9-one	260.141	HMDB0036456	3504625
449	5	M+H	1+	HMDB0041192	2.37092	HMDB0041192	HMDB	Kanzonol Q	260.105	HMDB0041192	11253965
449	6	M+H	1+	HMDB0033481	2.20127	HMDB0033481	HMDB	Baptifoline	260.152	HMDB0033481	621307
449	7	M+H	1+	HMDB0039616	2.17668	HMDB0039616	HMDB	Orientalone	260.068	HMDB0039616	12742405
449	8	M+H	1+	HMDB0030110	2.13941	HMDB0030110	HMDB	Celerin	260.105	HMDB0030110	156431
449	9	M+H	1+	HMDB0035254	2.06719	HMDB0035254	HMDB	7-Hydroxy-5-isopropyl-2-methoxy-3-methyl-1,4-naphthoquinone	260.105	HMDB0035254	86205980
449	10	M+H	1+	HMDB0033771	2.04956	HMDB0033771	HMDB	Cyperine	260.105	HMDB0033771	182142
449	11	M+H	1+	HMDB0030578	2.0445	HMDB0030578	HMDB	Apigravin	260.105	HMDB0030578	85982833
449	12	M+H	1+	HMDB0011171	1.96949	HMDB0011171	HMDB	gamma-Glutamylleucine	260.137	HMDB0011171	151023
449	13	M+H	1+	HMDB0030853	1.88958	HMDB0030853	HMDB	(R)-Meranzin	260.105	HMDB0030853	3819217
449	14	M+H	1+	HMDB0033016	1.88254	HMDB0033016	HMDB	7,8-Dihydroyangonin	260.105	HMDB0033016	9992755
449	15	M+H	1+	HMDB0032102	1.87762	HMDB0032102	HMDB	1,2,3,4-Tetrahydro-b-carboline-1,3-dicarboxylic acid	260.08	HMDB0032102	151564
449	16	M+H	1+	HMDB0040630	1.78199	HMDB0040630	HMDB	Pratenol A	260.068	HMDB0040630
449	17	M+H	1+	HMDB0030788	1.65721	HMDB0030788	HMDB	Citrusal	260.105	HMDB0030788	5319433
449	18	M+H	1+	HMDB0034133	1.6096	HMDB0034133	HMDB	3-(1,1-Dimethylallyl)scopoletin	260.105	HMDB0034133	5377569
449	19	M+H	1+	HMDB0032953	1.53805	HMDB0032953	HMDB	7-Methoxy-5-prenyloxycoumarin	260.105	HMDB0032953	15108314
449	20	M+H	1+	HMDB0039142	1.48376	HMDB0039142	HMDB	Wyerol	260.105	HMDB0039142
449	21	M+H	1+	HMDB0036050	1.48041	HMDB0036050	HMDB	Anhydromarasmone	260.105	HMDB0036050	14433033
449	22	M+H	1+	HMDB0030948	1.4018	HMDB0030948	HMDB	Dihydrowyerone	260.105	HMDB0030948
449	23	M+H	1+	HMDB0039592	1.39956	HMDB0039592	HMDB	Pergillin	260.105	HMDB0039592	44559765
449	24	M+H	1+	HMDB0011161	1.37009	HMDB0011161	HMDB	L-alpha-glutamyl-L-hydroxyproline	260.101	HMDB0011161	53480672
449	24	M+H	1+	HMDB0028820	1.37009	HMDB0028820	HMDB	Glutamyl-Hydroxyproline	260.101	HMDB0028820	53480672
449	25	M+H	1+	HMDB0029403	1.30376	HMDB0029403	HMDB	Oxypinnatanine	260.101	HMDB0029403	14779021
449	26	M+H	1+	HMDB0028946	1.29868	HMDB0028946	HMDB	Lysyl-Asparagine	260.148	HMDB0028946	18218223
449	27	M+H	1+	HMDB0028745	1.25868	HMDB0028745	HMDB	Asparaginyl-Gamma-glutamate	260.112	HMDB0028745
449	28	M+H	1+	HMDB0094673	1.25126	HMDB0094673	HMDB	Cyclo(Leu-Phe)	260.152	HMDB0094673	0
449	29	M+H	1+	HMDB0030854	1.22648	HMDB0030854	HMDB	(S)-Auraptenol	260.105	HMDB0030854	13343540
449	30	M+H	1+	HMDB0028729	1.20083	HMDB0028729	HMDB	Asparaginyl-Glutamine	260.112	HMDB0028729	18218180
449	31	M+H	1+	HMDB0033015	1.17898	HMDB0033015	HMDB	5,6-Dihydroyangonin	260.105	HMDB0033015	11623055
449	32	M+H	1+	HMDB0060917	1.11016	HMDB0060917	HMDB	4'-Hydroxyflurbiprofen	260.085	HMDB0060917
449	33	M+H	1+	HMDB0028736	1.08783	HMDB0028736	HMDB	Asparaginyl-Lysine	260.148	HMDB0028736	21451266
495	1	M+H	1+	HMDB0035620	2.5744	HMDB0035620	HMDB	Artabsinolide A	280.131	HMDB0035620
495	2	M+H	1+	HMDB0032987	2.55029	HMDB0032987	HMDB	Ipriflavone	280.11	HMDB0032987	3747
495	3	M+H	1+	HMDB0036695	2.34107	HMDB0036695	HMDB	Crispolide	280.131	HMDB0036695
495	4	M+H	1+	HMDB0015081	2.32372	HMDB0015081	HMDB	Phenprocoumon	280.11	HMDB0015081	54680692
495	5	M+H	1+	HMDB0036051	2.29289	HMDB0036051	HMDB	Dihydromarasmone	280.131	HMDB0036051
495	6	M+H	1+	HMDB0041304	2.10477	HMDB0041304	HMDB	Asparenyol	280.11	HMDB0041304
495	7	M+H	1+	HMDB0040755	2.07611	HMDB0040755	HMDB	3b-Hydroxy-6b-methoxy-7(11)-eremophilen-12,8a-olide	280.167	HMDB0040755
495	8	M+H	1+	HMDB0041229	2.01379	HMDB0041229	HMDB	Methyl (3b,11x)-3-Hydroxy-8-oxo-6-eremophilen-12-oate	280.167	HMDB0041229
495	9	M+H	1+	HMDB0041144	1.99143	HMDB0041144	HMDB	8-Deoxy-11,13-dihydroxygrosheimin	280.131	HMDB0041144	5260103
495	10	M+H	1+	HMDB0038545	1.98993	HMDB0038545	HMDB	(1beta,4alpha,5alpha,6beta,8alpha,10b)-1,10:4,5-Diepoxy-6-hydroxy-7(11)-germacren-12,8-olide	280.131	HMDB0038545
495	11	M+H	1+	HMDB0041003	1.77095	HMDB0041003	HMDB	Vulgarolide	280.131	HMDB0041003
495	12	M+H	1+	HMDB0036095	1.68775	HMDB0036095	HMDB	13-Hydroxyabscisic acid	280.131	HMDB0036095
495	13	M+H	1+	HMDB0033295	1.55828	HMDB0033295	HMDB	7-(4-Hydroxyphenyl)-1-phenyl-4-hepten-3-one	280.146	HMDB0033295	45783180
495	14	M+H	1+	HMDB0015058	1.53724	HMDB0015058	HMDB	Levosimendan	280.107	HMDB0015058	3033825
495	15	M+H	1+	HMDB0036094	1.50241	HMDB0036094	HMDB	Nigellic acid	280.131	HMDB0036094
495	16	M+H	1+	HMDB0036979	1.48479	HMDB0036979	HMDB	6b-Hydroxy-8a-methoxy-7(11)-eremophilen-12,8-olide	280.167	HMDB0036979
495	17	M+H	1+	HMDB0011167	1.44668	HMDB0011167	HMDB	L-beta-aspartyl-L-phenylalanine	280.106	HMDB0011167	19365658
495	18	M+H	1+	HMDB0030357	1.41631	HMDB0030357	HMDB	N-Methylaspidospermatidine	280.194	HMDB0030357
495	19	M+H	1+	HMDB0030148	1.17047	HMDB0030148	HMDB	Prehumulinic acid	280.167	HMDB0030148
495	20	M+H	1+	HMDB0240221	1.10977	HMDB0240221	HMDB	Histapyrrodine	280.194	HMDB0240221	68122
495	21	M+H	1+	HMDB0033465	1.0554	HMDB0033465	HMDB	Feruloyl-2-hydroxyputrescine	280.142	HMDB0033465
495	22	M+H	1+	HMDB0000706	0.882515	HMDB0000706	HMDB	Aspartylphenylalanine	280.106	HMDB0000706	93078
495	23	M+H	1+	HMDB0028991	0.749631	HMDB0028991	HMDB	Phenylalanyl-Aspartate	280.106	HMDB0028991	335051
495	24	M+H	1+	HMDB0000706	0.556803	HMDB0000706	HMDB	Aspartylphenylalanine	280.106	HMDB0000706	93078
495	25	M+H	1+	HMDB0001848	0.461921	HMDB0001848	HMDB	Imipramine	280.194	HMDB0001848	3696
495	26	M+H	1+	HMDB0029139	0.443489	HMDB0029139	HMDB	Valyl-Tyrosine	280.142	HMDB0029139	4065033
495	27	M+H	1+	HMDB0029118	-0.493222	HMDB0029118	HMDB	Tyrosyl-Valine	280.142	HMDB0029118	14767562
495	28	M+H	1+	HMDB0001848	-1.26428	HMDB0001848	HMDB	Imipramine	280.194	HMDB0001848	3696
501	1	M+H	1+	HMDB0032323	1.86354	HMDB0032323	HMDB	Hexylamine	101.12	HMDB0032323	8102
501	2	M+H	1+	HMDB0032539	1.62564	HMDB0032539	HMDB	Triethylamine	101.12	HMDB0032539	8471
501	3	M+H	1+	HMDB0062600	-0.989156	HMDB0062600	HMDB	N-butylformamide	101.084	HMDB0062600	13376
501	4	M+H	1+	HMDB0012815	-1.1089	HMDB0012815	HMDB	5-Aminopentanal	101.084	HMDB0012815	443849
551	1	M+H	1+	HMDB0059897	2.65104	HMDB0059897	HMDB	Benzofuran, 4,7-dimethyl-	146.073	HMDB0059897	33109
551	2	M+H	1+	HMDB0033176	2.57648	HMDB0033176	HMDB	2,3-Dimethylbenzofuran	146.073	HMDB0033176	2734646
551	3	M+H	1+	HMDB0031617	2.47676	HMDB0031617	HMDB	Benzylideneacetone	146.073	HMDB0031617	637759
551	4	M+H	1+	HMDB0029640	2.45588	HMDB0029640	HMDB	3-(4-Methylphenyl)-2-propenal	146.073	HMDB0029640	5371802
551	5	M+H	1+	HMDB0029602	2.39218	HMDB0029602	HMDB	4-Phenyl-2-butenal	146.073	HMDB0029602	11008054
551	6	M+H	1+	HMDB0038679	2.34288	HMDB0038679	HMDB	1-Methoxy-1-pentyloxyethane	146.131	HMDB0038679	12613663
551	7	M+H	1+	HMDB0031660	2.33723	HMDB0031660	HMDB	Dibutyl sulfide	146.113	HMDB0031660	11002
551	8	M+H	1+	HMDB0031619	2.31464	HMDB0031619	HMDB	2-Phenyl-2-butenal	146.073	HMDB0031619	6429333
551	9	M+H	1+	HMDB0040186	2.27788	HMDB0040186	HMDB	3-(Methylthio)hexanal	146.077	HMDB0040186	3015979
551	10	M+H	1+	HMDB0040254	2.2477	HMDB0040254	HMDB	Butyl lactate	146.094	HMDB0040254	8738
551	11	M+H	1+	HMDB0035925	2.17449	HMDB0035925	HMDB	4-(1-Methylethenyl)benzaldehyde	146.073	HMDB0035925	14597914
551	12	M+H	1+	HMDB0039465	2.15201	HMDB0039465	HMDB	S-Methyl hexanethioate	146.077	HMDB0039465	75515
551	13	M+H	1+	HMDB0000182	2.07737	HMDB0000182	HMDB	L-Lysine	146.106	HMDB0000182	5962
551	13	M+H	1+	HMDB0003405	2.07737	HMDB0003405	HMDB	D-Lysine	146.106	HMDB0003405	5962
551	14	M+H	1+	HMDB0041477	2.07356	HMDB0041477	HMDB	2-Ethyl-1-hexanethiol	146.113	HMDB0041477	110968
551	15	M+H	1+	HMDB0030906	2.04873	HMDB0030906	HMDB	1,4-Dimethylpyrrolo[1,2-a]pyrazine	146.084	HMDB0030906	12382420
551	16	M+H	1+	HMDB0039468	2.02026	HMDB0039468	HMDB	S-Methyl 4-methylpentanethioate	146.077	HMDB0039468	46779070
551	17	M+H	1+	HMDB0000641	1.99703	HMDB0000641	HMDB	L-Glutamine	146.069	HMDB0000641	5961
551	17	M+H	1+	HMDB0003423	1.99703	HMDB0003423	HMDB	D-Glutamine	146.069	HMDB0003423	145815
551	18	M+H	1+	HMDB0029740	1.87594	HMDB0029740	HMDB	1H-Indole-3-methanamine	146.084	HMDB0029740	472107
551	19	M+H	1+	HMDB0030907	1.80492	HMDB0030907	HMDB	3,4-Dimethylpyrrolo[1,2-a]pyrazine	146.084	HMDB0030907	12382428
551	20	M+H	1+	HMDB0036231	1.78691	HMDB0036231	HMDB	Methyl DL-Leucate	146.094	HMDB0036231	62908
551	21	M+H	1+	HMDB0037635	1.76051	HMDB0037635	HMDB	xi-1-Ethoxy-1-butoxyethane	146.131	HMDB0037635	552119
551	22	M+H	1+	HMDB0037621	1.5842	HMDB0037621	HMDB	4-Methyl-4-(methylthio)-2-pentanone	146.077	HMDB0037621	4682590
551	23	M+H	1+	HMDB0029359	1.53503	HMDB0029359	HMDB	(R)-1,3-Octanediol	146.131	HMDB0029359	90927
551	24	M+H	1+	HMDB0002031	1.48481	HMDB0002031	HMDB	Ureidoisobutyric acid	146.069	HMDB0002031	160663
551	25	M+H	1+	HMDB0030386	1.47823	HMDB0030386	HMDB	Myosmine	146.084	HMDB0030386	442649
551	26	M+H	1+	HMDB0003701	1.35789	HMDB0003701	HMDB	Dimethylbenzimidazole	146.084	HMDB0003701	675
551	27	M+H	1+	HMDB0059842	1.22253	HMDB0059842	HMDB	Ethyl 2-hydroxyisovalerate	146.094	HMDB0059842	520125
551	28	M+H	1+	HMDB0030908	1.17024	HMDB0030908	HMDB	1,3-Dimethylpyrrolo[1,2-a]pyrazine	146.084	HMDB0030908	12382419
551	29	M+H	1+	HMDB0013811	1.08906	HMDB0013811	HMDB	1-Nitroheptane	146.118	HMDB0013811
551	30	M+H	1+	HMDB0032269	0.898417	HMDB0032269	HMDB	(+/-)-Ethyl 2-hydroxy-2-methylbutyrate	146.094	HMDB0032269	101536
551	31	M+H	1+	HMDB0039407	0.601991	HMDB0039407	HMDB	Methyl (Â±)-3-hydroxyhexanoate	146.094	HMDB0039407	519845
551	32	M+H	1+	HMDB0061808	0.514222	HMDB0061808	HMDB	(3-Methyl-2-butenyl)-benzene	146.11	HMDB0061808	20572
551	33	M+H	1+	HMDB0031566	0.361479	HMDB0031566	HMDB	2-Methyl-3-phenyl-2-propenal	146.073	HMDB0031566	5354896
551	34	M+H	1+	HMDB0061653	0.246981	HMDB0061653	HMDB	3-hydroxyheptanoic acid	146.094	HMDB0061653
551	35	M+H	1+	HMDB0002207	0.23361	HMDB0002207	HMDB	3-Hydroxyisoheptanoic acid	146.094	HMDB0002207	193804
551	36	M+H	1+	HMDB0012115	0.0213678	HMDB0012115	HMDB	(3S,5S)-3,5-Diaminohexanoate	146.106	HMDB0012115	439430
551	37	M+H	1+	HMDB0012114	-0.0393079	HMDB0012114	HMDB	(3S)-3,6-Diaminohexanoate	146.106	HMDB0012114	439417
551	38	M+H	1+	HMDB0006899	-0.394201	HMDB0006899	HMDB	Alanylglycine	146.069	HMDB0006899	79094
551	39	M+H	1+	HMDB0001161	-1.94124	HMDB0001161	HMDB	4-Trimethylammoniobutanoic acid	146.118	HMDB0001161	134
553	1	M+H	1+	HMDB0032539	1.11257	HMDB0032539	HMDB	Triethylamine	101.12	HMDB0032539	8471
553	2	M+H	1+	HMDB0062600	-0.314382	HMDB0062600	HMDB	N-butylformamide	101.084	HMDB0062600	13376
553	3	M+H	1+	HMDB0032323	-0.482088	HMDB0032323	HMDB	Hexylamine	101.12	HMDB0032323	8102
553	4	M+H	1+	HMDB0012815	-1.99094	HMDB0012815	HMDB	5-Aminopentanal	101.084	HMDB0012815	443849
631	1	M+H	1+	HMDB0040672	1.29833	HMDB0040672	HMDB	3-Oxo-alpha-ionol 9-[apiosyl-(1-&gt;6)-glucoside]	502.241	HMDB0040672
631	2	M+H	1+	HMDB0038028	0.916396	HMDB0038028	HMDB	Eriojaposide A	502.241	HMDB0038028	13877687
631	3	M+H	1+	HMDB0030362	0.370724	HMDB0030362	HMDB	Cavipetin B	502.257	HMDB0030362	11237396
631	4	M+H	1+	HMDB0031355	0.205819	HMDB0031355	HMDB	28-Hydroxywithanolide E	502.257	HMDB0031355
631	5	M+H	1+	HMDB0034339	0.152389	HMDB0034339	HMDB	Ixocarpalactone B	502.257	HMDB0034339	74821938
631	6	M+H	1+	HMDB0014433	0.149072	HMDB0014433	HMDB	Amcinonide	502.237	HMDB0014433	443958
631	7	M+H	1+	HMDB0034400	-0.0758616	HMDB0034400	HMDB	Withaperuvin F	502.257	HMDB0034400
631	8	M+H	1+	HMDB0034059	-0.250771	HMDB0034059	HMDB	4beta-Hydroxywithanolide E	502.257	HMDB0034059	3836120
631	9	M+H	1+	HMDB0033943	-0.415076	HMDB0033943	HMDB	Withaperuvin G	502.257	HMDB0033943
657	1	M+H	1+	HMDB0011625	1.92701	HMDB0011625	HMDB	Dimethylarsinate	137.966	HMDB0011625	2513
657	1	M+H	1+	HMDB0094715	1.92701	HMDB0094715	HMDB	Dimethylarsinic acid	137.966	HMDB0094715	0
657	2	M+H	1+	HMDB0040452	1.1645	HMDB0040452	HMDB	1,2,3-Trithiane	137.963	HMDB0040452	123186
657	3	M+H	1+	HMDB0036573	-0.950919	HMDB0036573	HMDB	1,3,5-Trithiane	137.963	HMDB0036573	9264
676	1	M+H	1+	HMDB0014008	1.58253	HMDB0014008	HMDB	Hydroxylansoprazole	385.071	HMDB0014008	9800271
676	1	M+H	1+	HMDB0060971	1.58253	HMDB0060971	HMDB	5-hydroxylansoprazole	385.071	HMDB0060971
676	2	M+H	1+	HMDB0014009	1.05066	HMDB0014009	HMDB	Lansoprazole sulfone	385.071	HMDB0014009	10385385
758	1	M+H	1+	HMDB0060452	1.08934	HMDB0060452	HMDB	Chloroacetyl chloride	111.948	HMDB0060452	6577
758	2	M+H	1+	HMDB0060333	0.60054	HMDB0060333	HMDB	1,1-Dichloroethylene epoxide	111.948	HMDB0060333	119521
760	1	M+H	1+	HMDB0001160	1.68074	HMDB0001160	HMDB	Tricosanoic acid	354.35	HMDB0001160	17085
760	2	M+H	1+	HMDB0035649	1.39515	HMDB0035649	HMDB	4-Hydroxy-6-tricosanone	354.35	HMDB0035649
760	3	M+H	1+	HMDB0035638	1.39317	HMDB0035638	HMDB	6-Hydroxy-8-tricosanone	354.35	HMDB0035638
760	4	M+H	1+	HMDB0035642	1.37298	HMDB0035642	HMDB	8-Hydroxy-6-tricosanone	354.35	HMDB0035642
760	5	M+H	1+	HMDB0035650	1.34076	HMDB0035650	HMDB	6-Hydroxy-4-tricosanone	354.35	HMDB0035650
761	1	M+H	1+	HMDB0032539	1.62599	HMDB0032539	HMDB	Triethylamine	101.12	HMDB0032539	8471
761	2	M+H	1+	HMDB0032323	0.00322518	HMDB0032323	HMDB	Hexylamine	101.12	HMDB0032323	8102
761	3	M+H	1+	HMDB0062600	-0.351761	HMDB0062600	HMDB	N-butylformamide	101.084	HMDB0062600	13376
761	4	M+H	1+	HMDB0012815	-1.3774	HMDB0012815	HMDB	5-Aminopentanal	101.084	HMDB0012815	443849
762	1	M+H	1+	HMDB0032539	0.969279	HMDB0032539	HMDB	Triethylamine	101.12	HMDB0032539	8471
762	2	M+H	1+	HMDB0032323	-0.000990383	HMDB0032323	HMDB	Hexylamine	101.12	HMDB0032323	8102
762	3	M+H	1+	HMDB0062600	-0.794332	HMDB0062600	HMDB	N-butylformamide	101.084	HMDB0062600	13376
762	4	M+H	1+	HMDB0012815	-1.34614	HMDB0012815	HMDB	5-Aminopentanal	101.084	HMDB0012815	443849
776	1	M+H	1+	HMDB0031344	2.16759	HMDB0031344	HMDB	1,2-Cyclohexanedione	112.052	HMDB0031344	13006
776	2	M+H	1+	HMDB0034247	1.80004	HMDB0034247	HMDB	2-(Methoxymethyl)furan	112.052	HMDB0034247	61661
776	3	M+H	1+	HMDB0031759	1.47501	HMDB0031759	HMDB	(E)-4-Oxo-2-hexen-1-al	112.052	HMDB0031759	6365145
776	4	M+H	1+	HMDB0032233	1.33134	HMDB0032233	HMDB	2,5-Dimethyl-3(2H)-furanone	112.052	HMDB0032233	85730
776	5	M+H	1+	HMDB0041855	1.28455	HMDB0041855	HMDB	Chlorobenzene	112.008	HMDB0041855	7964
776	6	M+H	1+	HMDB0035385	1.26074	HMDB0035385	HMDB	3-Ethylthiophene	112.035	HMDB0035385	74530
776	7	M+H	1+	HMDB0032979	1.22555	HMDB0032979	HMDB	2,5-Dimethylthiophene	112.035	HMDB0032979	12514
776	8	M+H	1+	HMDB0032977	0.876508	HMDB0032977	HMDB	2,3-Dimethylthiophene	112.035	HMDB0032977	34295
776	9	M+H	1+	HMDB0000300	0.798713	HMDB0000300	HMDB	Uracil	112.027	HMDB0000300	1174
776	10	M+H	1+	HMDB0032978	0.787162	HMDB0032978	HMDB	2,4-Dimethylthiophene	112.035	HMDB0032978	34296
776	11	M+H	1+	HMDB0032980	0.731823	HMDB0032980	HMDB	3,4-Dimethylthiophene	112.035	HMDB0032980	79089
776	12	M+H	1+	HMDB0035384	0.71868	HMDB0035384	HMDB	2-Ethylthiophene	112.035	HMDB0035384	13388
776	13	M+H	1+	HMDB0039778	0.562151	HMDB0039778	HMDB	xi-3,5-Dimethyl-2(5H)-furanone	112.052	HMDB0039778	318158
776	14	M+H	1+	HMDB0040260	0.420343	HMDB0040260	HMDB	5,5-Dimethyl-2(5H)-furanone	112.052	HMDB0040260	29909
776	15	M+H	1+	HMDB0029581	0.417695	HMDB0029581	HMDB	(2E,4E)-2,4-Hexadienoic acid	112.052	HMDB0029581	643460
776	16	M+H	1+	HMDB0033569	0.32319	HMDB0033569	HMDB	Syoyualdehyde	112.052	HMDB0033569	12281547
776	17	M+H	1+	HMDB0029717	0.313233	HMDB0029717	HMDB	2-Thiophenecarboxaldehyde	111.998	HMDB0029717	7364
776	18	M+H	1+	HMDB0039437	-0.0504833	HMDB0039437	HMDB	2,3-Dihydroxy-2,4-cyclopentadien-1-one	112.016	HMDB0039437	14412554
776	19	M+H	1+	HMDB0000617	-0.0720575	HMDB0000617	HMDB	2-Furoic acid	112.016	HMDB0000617	6919
776	20	M+H	1+	HMDB0000444	-0.24184	HMDB0000444	HMDB	3-Furoic acid	112.016	HMDB0000444	10268
776	21	M+H	1+	HMDB0061711	-0.271628	HMDB0061711	HMDB	Methylphosphate	111.993	HMDB0061711
776	22	M+H	1+	HMDB0001164	-0.382122	HMDB0001164	HMDB	trans-1,2-Dihydrobenzene-1,2-diol	112.052	HMDB0001164	149186
776	23	M+H	1+	HMDB0031543	-0.393948	HMDB0031543	HMDB	3-Methyl-1,2-cyclopentanedione	112.052	HMDB0031543	16211403
776	24	M+H	1+	HMDB0000444	-0.471088	HMDB0000444	HMDB	3-Furoic acid	112.016	HMDB0000444	10268
776	25	M+H	1+	HMDB0032994	-0.703515	HMDB0032994	HMDB	3-Hydroxy-2H-pyran-2-one	112.016	HMDB0032994	68130
776	26	M+H	1+	HMDB0060760	-1.54929	HMDB0060760	HMDB	4-Carboxypyrazole	112.027	HMDB0060760	3015937
839	1	M+H	1+	HMDB0040527	-0.690262	HMDB0040527	HMDB	1-Hexacosene	364.407	HMDB0040527	29303
839	2	M+H	1+	HMDB0035154	-1.45299	HMDB0035154	HMDB	(2Z,6E)-3,7,11,15,19-Pentamethyl-2,6-eicosadien-1-ol	364.371	HMDB0035154	57418214
864	1	M+H	1+	HMDB0015477	1.32806	HMDB0015477	HMDB	Clenbuterol	276.08	HMDB0015477	2783
864	2	M+H	1+	HMDB0011737	1.26597	HMDB0011737	HMDB	gamma-Glutamylglutamic acid	276.096	HMDB0011737	92865
864	3	M+H	1+	HMDB0030287	0.69794	HMDB0030287	HMDB	10-Acetoxytoxol	276.1	HMDB0030287
864	4	M+H	1+	HMDB0014810	0.690362	HMDB0014810	HMDB	Chlorpropamide	276.034	HMDB0014810	2727
864	5	M+H	1+	HMDB0001316	0.557479	HMDB0001316	HMDB	6-Phosphogluconic acid	276.025	HMDB0001316	91493
864	6	M+H	1+	HMDB0040924	0.527907	HMDB0040924	HMDB	2-Carboxyarabinitol 5-phosphate	276.025	HMDB0040924
864	7	M+H	1+	HMDB0041724	0.346762	HMDB0041724	HMDB	Dihydroferulic acid 4-sulfate	276.03	HMDB0041724	187489
864	8	M+H	1+	HMDB0004818	0.206898	HMDB0004818	HMDB	Biotin sulfone	276.078	HMDB0004818	83863
864	9	M+H	1+	HMDB0034263	0.0916695	HMDB0034263	HMDB	Triethyl citrate	276.121	HMDB0034263	6506
864	10	M+H	1+	HMDB0011106	-0.116537	HMDB0011106	HMDB	5-Amino-6-ribitylamino uracil	276.107	HMDB0011106	221
864	11	M+H	1+	HMDB0014642	-0.347136	HMDB0014642	HMDB	Flutamide	276.072	HMDB0014642	3397
864	12	M+H	1+	HMDB0062178	-0.377785	HMDB0062178	HMDB	N-lactoyl-Tryptophan	276.111	HMDB0062178
864	13	M+H	1+	HMDB0033649	-0.507758	HMDB0033649	HMDB	O-Demethylfonsecin	276.063	HMDB0033649	100923872
864	14	M+H	1+	HMDB0034454	-0.515079	HMDB0034454	HMDB	5-(4-Acetoxy-1-butynyl)-2,2'-bithiophene	276.028	HMDB0034454	440356
864	15	M+H	1+	HMDB0041520	-0.560603	HMDB0041520	HMDB	5-De-O-methyltoddanol	276.1	HMDB0041520
864	16	M+H	1+	HMDB0060925	-0.575692	HMDB0060925	HMDB	Thiophene-4,5-epoxide	276.046	HMDB0060925
864	17	M+H	1+	HMDB0035814	-1.16474	HMDB0035814	HMDB	Lactucin	276.1	HMDB0035814	3756497
864	18	M+H	1+	HMDB0030145	-1.21863	HMDB0030145	HMDB	Ascochitine	276.1	HMDB0030145	270972
865	1	M+H	1+	HMDB0001173	2.09421	HMDB0001173	HMDB	5'-Methylthioadenosine	297.09	HMDB0001173	439176
865	2	M+H	1+	HMDB0001563	1.58858	HMDB0001563	HMDB	1-Methylguanosine	297.107	HMDB0001563	96373
865	3	M+H	1+	HMDB0038723	1.5053	HMDB0038723	HMDB	(S)-Annocherine A	297.1	HMDB0038723	22297560
865	4	M+H	1+	HMDB0015401	1.36634	HMDB0015401	HMDB	Nelarabine	297.107	HMDB0015401	3011155
865	5	M+H	1+	HMDB0014619	0.929441	HMDB0014619	HMDB	Duloxetine	297.119	HMDB0014619	60835
865	6	M+H	1+	HMDB0060561	0.784147	HMDB0060561	HMDB	Albendazole sulfone	297.078	HMDB0060561	0
865	7	M+H	1+	HMDB0000709	0.39455	HMDB0000709	HMDB	L-Cysteinylglycine disulfide	297.045	HMDB0000709	22833544
865	8	M+H	1+	HMDB0005862	-0.270073	HMDB0005862	HMDB	2-Methylguanosine	297.107	HMDB0005862	3035422
865	9	M+H	1+	HMDB0037297	-0.415986	HMDB0037297	HMDB	Hexahydro-6,7-dihydroxy-5-(hydroxymethyl)-3-(2-hydroxyphenyl)-2H-pyrano[2,3-d]oxazol-2-one	297.085	HMDB0037297	22297162
865	10	M+H	1+	HMDB0010323	-0.518742	HMDB0010323	HMDB	Phenethylamine glucuronide	297.121	HMDB0010323	191195
893	1	M+H	1+	HMDB0032290	3.32552	HMDB0032290	HMDB	1-(2-Furyl)butan-3-one	138.068	HMDB0032290	12780
893	2	M+H	1+	HMDB0004284	3.28657	HMDB0004284	HMDB	Tyrosol	138.068	HMDB0004284	10393
893	3	M+H	1+	HMDB0041607	3.23295	HMDB0041607	HMDB	2-Phenoxyethanol	138.068	HMDB0041607	31236
893	4	M+H	1+	HMDB0032036	3.2256	HMDB0032036	HMDB	4-Ethoxyphenol	138.068	HMDB0032036	12150
893	5	M+H	1+	HMDB0032637	3.22127	HMDB0032637	HMDB	2-Phenylethanethiol	138.05	HMDB0032637	78126
893	6	M+H	1+	HMDB0034241	3.19514	HMDB0034241	HMDB	4-Methoxybenzyl alcohol	138.068	HMDB0034241	7738
893	7	M+H	1+	HMDB0032137	3.16916	HMDB0032137	HMDB	2,6-Dimethyl-1,4-benzenediol	138.068	HMDB0032137	69560
893	8	M+H	1+	HMDB0032467	3.1597	HMDB0032467	HMDB	(+/-)-1-Phenylethylmercaptan	138.05	HMDB0032467	141850
893	9	M+H	1+	HMDB0039802	3.14197	HMDB0039802	HMDB	1-(2-Furanyl)-1-butanone	138.068	HMDB0039802	228588
893	10	M+H	1+	HMDB0032136	3.11276	HMDB0032136	HMDB	2-Methoxy-4-methylphenol	138.068	HMDB0032136	7144
893	11	M+H	1+	HMDB0059965	3.03716	HMDB0059965	HMDB	3,4-Dihydroxybenzaldehyde	138.032	HMDB0059965	8768
893	12	M+H	1+	HMDB0004062	2.99463	HMDB0004062	HMDB	Gentisate aldehyde	138.032	HMDB0004062	70949
893	13	M+H	1+	HMDB0036092	2.97247	HMDB0036092	HMDB	exo-2-Methyl-3-methylenebicyclo[2.2.1]heptan-2-ol	138.104	HMDB0036092	67760064
893	14	M+H	1+	HMDB0040174	2.94648	HMDB0040174	HMDB	4-Ethyl-1,2-benzenediol	138.068	HMDB0040174	70761
893	15	M+H	1+	HMDB0031314	2.92773	HMDB0031314	HMDB	Benzyl methyl sulfide	138.05	HMDB0031314	13016
893	16	M+H	1+	HMDB0036091	2.89175	HMDB0036091	HMDB	exo-5,6-Dimethylbicyclo[2.2.1]hept-5-en-2-ol	138.104	HMDB0036091	101407815
893	17	M+H	1+	HMDB0032019	2.81547	HMDB0032019	HMDB	2,6-Dimethylbenzenethiol	138.05	HMDB0032019	61045
893	18	M+H	1+	HMDB0029563	2.79083	HMDB0029563	HMDB	3-Acetyl-2,5-dimethylfuran	138.068	HMDB0029563	61527
893	19	M+H	1+	HMDB0035229	2.78038	HMDB0035229	HMDB	5-Isopropylbicyclo[3.1.0]hexan-2-one	138.104	HMDB0035229	92784
893	20	M+H	1+	HMDB0000500	2.75911	HMDB0000500	HMDB	4-Hydroxybenzoic acid	138.032	HMDB0000500	135
893	21	M+H	1+	HMDB0001895	2.73276	HMDB0001895	HMDB	Salicylic acid	138.032	HMDB0001895	338
893	22	M+H	1+	HMDB0033434	2.72521	HMDB0033434	HMDB	4-Acetyl-1-methylcyclohexene	138.104	HMDB0033434	93019
893	23	M+H	1+	HMDB0031850	2.67195	HMDB0031850	HMDB	2-Ethoxy-3-methylpyrazine	138.079	HMDB0031850	122941
893	24	M+H	1+	HMDB0033857	2.65517	HMDB0033857	HMDB	Violet-leaf aldehyde	138.104	HMDB0033857	643731
893	25	M+H	1+	HMDB0032139	2.64823	HMDB0032139	HMDB	1,2-Dimethoxybenzene	138.068	HMDB0032139	7043
893	26	M+H	1+	HMDB0002466	2.58627	HMDB0002466	HMDB	3-Hydroxybenzoic acid	138.032	HMDB0002466	7420
893	27	M+H	1+	HMDB0032159	2.55357	HMDB0032159	HMDB	2-Acetyl-3,5-dimethylfuran	138.068	HMDB0032159	579675
893	28	M+H	1+	HMDB0031261	2.46996	HMDB0031261	HMDB	(2E,6E)-2,6-Nonadienal	138.104	HMDB0031261	88369124
893	29	M+H	1+	HMDB0031338	2.41527	HMDB0031338	HMDB	5-Oxo-2(5H)-isoxazolepropanenitrile	138.043	HMDB0031338	171055
893	30	M+H	1+	HMDB0034174	2.39048	HMDB0034174	HMDB	(E)-Urocanic acid	138.043	HMDB0034174	736715
893	30	M+H	1+	HMDB0000301	2.39048	HMDB0000301	HMDB	Urocanic acid	138.043	HMDB0000301	736715
893	31	M+H	1+	HMDB0040054	2.27727	HMDB0040054	HMDB	3-Ethyl-2-methoxypyrazine	138.079	HMDB0040054	33135
893	32	M+H	1+	HMDB0031152	2.26175	HMDB0031152	HMDB	(3Z,6Z)-3,6-Nonadienal	138.104	HMDB0031152	5352808
893	33	M+H	1+	HMDB0041361	2.25302	HMDB0041361	HMDB	2-Ethylbenzenethiol	138.05	HMDB0041361	3734338
893	34	M+H	1+	HMDB0035929	2.20609	HMDB0035929	HMDB	(R)-Cryptone	138.104	HMDB0035929	92780
893	35	M+H	1+	HMDB0031685	2.16539	HMDB0031685	HMDB	2,4-Nonadienal	138.104	HMDB0031685	6428555
893	36	M+H	1+	HMDB0033812	2.10463	HMDB0033812	HMDB	Sesamol	138.032	HMDB0033812	68289
893	37	M+H	1+	HMDB0032576	1.98214	HMDB0032576	HMDB	2-Methoxy-1,4-benzoquinone	138.032	HMDB0032576	76146
893	38	M+H	1+	HMDB0029671	1.95145	HMDB0029671	HMDB	1,4-Dimethoxybenzene	138.068	HMDB0029671	9016
893	39	M+H	1+	HMDB0013824	1.81335	HMDB0013824	HMDB	2-Pentylfuran	138.104	HMDB0013824	19602
893	40	M+H	1+	HMDB0040177	1.80161	HMDB0040177	HMDB	3-Ethyl-1,2-benzenediol	138.068	HMDB0040177	70278
893	41	M+H	1+	HMDB0036069	1.79364	HMDB0036069	HMDB	Pulegenone	138.104	HMDB0036069	21572678
893	42	M+H	1+	HMDB0040338	1.78704	HMDB0040338	HMDB	3,5,5-Trimethyl-3-cyclohexen-1-one	138.104	HMDB0040338	10108
893	43	M+H	1+	HMDB0029672	1.70352	HMDB0029672	HMDB	1,3-Dimethoxybenzene	138.068	HMDB0029672	9025
893	44	M+H	1+	HMDB0032920	1.66955	HMDB0032920	HMDB	alpha-Furyl methyl diketone	138.032	HMDB0032920	74038
893	45	M+H	1+	HMDB0062484	1.57631	HMDB0062484	HMDB	keratan sulfate II (core 2-linked), degradation product 1	138.032	HMDB0062484	7213
893	46	M+H	1+	HMDB0031195	1.51169	HMDB0031195	HMDB	3,5,5-Trimethyl-2-cyclohexen-1-one	138.104	HMDB0031195	6544
893	47	M+H	1+	HMDB0012182	1.3811	HMDB0012182	HMDB	8-Hydroxypurine	138.054	HMDB0012182	53481384
893	48	M+H	1+	HMDB0040144	1.36769	HMDB0040144	HMDB	2-Ethoxy-6-methylpyrazine	138.079	HMDB0040144	104421
893	49	M+H	1+	HMDB0062629	0.815587	HMDB0062629	HMDB	Tyraminium	138.091	HMDB0062629	5249538
893	50	M+H	1+	HMDB0061680	0.711954	HMDB0061680	HMDB	2-Aminonicotinic acid	138.043	HMDB0061680
893	51	M+H	1+	HMDB0040142	0.39471	HMDB0040142	HMDB	2-Ethoxy-5-methylpyrazine	138.079	HMDB0040142	105758
893	52	M+H	1+	HMDB0040911	0.0205035	HMDB0040911	HMDB	2-Methoxy-3,5-dimethylpyrimidine	138.079	HMDB0040911	6429218
893	53	M+H	1+	HMDB0002730	-0.534261	HMDB0002730	HMDB	Nicotinamide N-oxide	138.043	HMDB0002730	72661
893	54	M+H	1+	HMDB0062626	-0.680365	HMDB0062626	HMDB	Phenylethanolaminium	138.091	HMDB0062626	4745144
918	1	M+H	1+	HMDB0038619	0.415589	HMDB0038619	HMDB	Acidissiminin	659.491	HMDB0038619	6442730
918	2	M+H	1+	HMDB0035101	0.207133	HMDB0035101	HMDB	Lansioside A	659.44	HMDB0035101	435293
918	3	M+H	1+	HMDB0008858	-0.131815	HMDB0008858	HMDB	PE(14:1(9Z)/16:1(9Z))	659.453	HMDB0008858	52924133
918	3	M+H	1+	HMDB0008954	-0.131815	HMDB0008954	HMDB	PE(16:1(9Z)/14:1(9Z))	659.453	HMDB0008954	52924220
923	1	M+H	1+	HMDB0032323	1.49659	HMDB0032323	HMDB	Hexylamine	101.12	HMDB0032323	8102
923	2	M+H	1+	HMDB0032539	1.23831	HMDB0032539	HMDB	Triethylamine	101.12	HMDB0032539	8471
923	3	M+H	1+	HMDB0012815	1.06603	HMDB0012815	HMDB	5-Aminopentanal	101.084	HMDB0012815	443849
923	4	M+H	1+	HMDB0062600	0.447805	HMDB0062600	HMDB	N-butylformamide	101.084	HMDB0062600	13376
1014	1	M+H	1+	HMDB0061032	1.02451	HMDB0061032	HMDB	N-debutylhalofantrine	443.103	HMDB0061032
1014	2	M+H	1+	HMDB0001056	0.998202	HMDB0001056	HMDB	Dihydrofolic acid	443.155	HMDB0001056	98792
1014	3	M+H	1+	HMDB0060752	0.117884	HMDB0060752	HMDB	3'-Azido-3'-deoxy-5'- O-beta-D-glucopyranuronosylthymidine	443.129	HMDB0060752
1016	1	M+H	1+	HMDB0035620	2.60019	HMDB0035620	HMDB	Artabsinolide A	280.131	HMDB0035620
1016	2	M+H	1+	HMDB0015081	2.40897	HMDB0015081	HMDB	Phenprocoumon	280.11	HMDB0015081	54680692
1016	3	M+H	1+	HMDB0036051	2.34901	HMDB0036051	HMDB	Dihydromarasmone	280.131	HMDB0036051
1016	4	M+H	1+	HMDB0032987	2.32958	HMDB0032987	HMDB	Ipriflavone	280.11	HMDB0032987	3747
1016	5	M+H	1+	HMDB0041304	2.26823	HMDB0041304	HMDB	Asparenyol	280.11	HMDB0041304
1016	6	M+H	1+	HMDB0036695	2.1509	HMDB0036695	HMDB	Crispolide	280.131	HMDB0036695
1016	7	M+H	1+	HMDB0015058	2.06443	HMDB0015058	HMDB	Levosimendan	280.107	HMDB0015058	3033825
1016	8	M+H	1+	HMDB0041003	1.85705	HMDB0041003	HMDB	Vulgarolide	280.131	HMDB0041003
1016	9	M+H	1+	HMDB0041144	1.85397	HMDB0041144	HMDB	8-Deoxy-11,13-dihydroxygrosheimin	280.131	HMDB0041144	5260103
1016	10	M+H	1+	HMDB0041229	1.82672	HMDB0041229	HMDB	Methyl (3b,11x)-3-Hydroxy-8-oxo-6-eremophilen-12-oate	280.167	HMDB0041229
1016	11	M+H	1+	HMDB0040755	1.57938	HMDB0040755	HMDB	3b-Hydroxy-6b-methoxy-7(11)-eremophilen-12,8a-olide	280.167	HMDB0040755
1016	12	M+H	1+	HMDB0030148	1.50458	HMDB0030148	HMDB	Prehumulinic acid	280.167	HMDB0030148
1016	13	M+H	1+	HMDB0036979	1.40578	HMDB0036979	HMDB	6b-Hydroxy-8a-methoxy-7(11)-eremophilen-12,8-olide	280.167	HMDB0036979
1016	14	M+H	1+	HMDB0038545	1.27796	HMDB0038545	HMDB	(1beta,4alpha,5alpha,6beta,8alpha,10b)-1,10:4,5-Diepoxy-6-hydroxy-7(11)-germacren-12,8-olide	280.131	HMDB0038545
1016	15	M+H	1+	HMDB0001848	1.27678	HMDB0001848	HMDB	Imipramine	280.194	HMDB0001848	3696
1016	16	M+H	1+	HMDB0033295	1.16127	HMDB0033295	HMDB	7-(4-Hydroxyphenyl)-1-phenyl-4-hepten-3-one	280.146	HMDB0033295	45783180
1016	17	M+H	1+	HMDB0030357	1.02962	HMDB0030357	HMDB	N-Methylaspidospermatidine	280.194	HMDB0030357
1016	18	M+H	1+	HMDB0036094	0.978766	HMDB0036094	HMDB	Nigellic acid	280.131	HMDB0036094
1016	19	M+H	1+	HMDB0029118	0.952756	HMDB0029118	HMDB	Tyrosyl-Valine	280.142	HMDB0029118	14767562
1016	20	M+H	1+	HMDB0240221	0.886534	HMDB0240221	HMDB	Histapyrrodine	280.194	HMDB0240221	68122
1016	21	M+H	1+	HMDB0036095	0.8773	HMDB0036095	HMDB	13-Hydroxyabscisic acid	280.131	HMDB0036095
1016	22	M+H	1+	HMDB0029139	0.650237	HMDB0029139	HMDB	Valyl-Tyrosine	280.142	HMDB0029139	4065033
1016	23	M+H	1+	HMDB0028991	0.625422	HMDB0028991	HMDB	Phenylalanyl-Aspartate	280.106	HMDB0028991	335051
1016	24	M+H	1+	HMDB0033465	0.436085	HMDB0033465	HMDB	Feruloyl-2-hydroxyputrescine	280.142	HMDB0033465
1016	25	M+H	1+	HMDB0011167	0.121215	HMDB0011167	HMDB	L-beta-aspartyl-L-phenylalanine	280.106	HMDB0011167	19365658
1016	26	M+H	1+	HMDB0000706	-0.262634	HMDB0000706	HMDB	Aspartylphenylalanine	280.106	HMDB0000706	93078
1025	1	M+H	1+	HMDB0036906	2.38007	HMDB0036906	HMDB	Butyl 2-aminobenzoate	193.11	HMDB0036906	24433
1025	2	M+H	1+	HMDB0035072	2.2071	HMDB0035072	HMDB	2-Methylpropyl 2-aminobenzoate	193.11	HMDB0035072	24515
1025	3	M+H	1+	HMDB0003892	1.99872	HMDB0003892	HMDB	(S)-N-Methylsalsolinol	193.11	HMDB0003892	124148
1025	3	M+H	1+	HMDB0003626	1.99872	HMDB0003626	HMDB	(R)-N-Methylsalsolinol	193.11	HMDB0003626	12989303
1025	4	M+H	1+	HMDB0012484	1.94307	HMDB0012484	HMDB	(R)-1,2-dimethyl-5,6-dihydroxy-tetrahydroisoquinoline	193.11	HMDB0012484	53481438
1025	5	M+H	1+	HMDB0012469	1.71666	HMDB0012469	HMDB	(-)-Salsoline	193.11	HMDB0012469	442356
1025	6	M+H	1+	HMDB0032210	1.47435	HMDB0032210	HMDB	N-Cyclopropyl-trans-2-cis-6-nonadienamide	193.147	HMDB0032210	11469606
1025	7	M+H	1+	HMDB0031797	1.29614	HMDB0031797	HMDB	2-Isopropylphenyl methylcarbamate	193.11	HMDB0031797	17517
1025	8	M+H	1+	HMDB0037698	0.875594	HMDB0037698	HMDB	Ethyl N-ethylanthranilate	193.11	HMDB0037698	61980
1072	1	M+H	1+	HMDB0040185	1.68667	HMDB0040185	HMDB	3-Mercapto-2-butanol	106.045	HMDB0040185	62087
1072	2	M+H	1+	HMDB0059905	1.63725	HMDB0059905	HMDB	Ethylbenzene	106.078	HMDB0059905	7500
1072	3	M+H	1+	HMDB0059851	1.58835	HMDB0059851	HMDB	o-Xylene	106.078	HMDB0059851	7237
1072	4	M+H	1+	HMDB0059924	1.58045	HMDB0059924	HMDB	p-Xylene	106.078	HMDB0059924	7809
1072	5	M+H	1+	HMDB0006115	1.32057	HMDB0006115	HMDB	Benzaldehyde	106.042	HMDB0006115	240
1072	6	M+H	1+	HMDB0006115	1.20317	HMDB0006115	HMDB	Benzaldehyde	106.042	HMDB0006115	240
1072	7	M+H	1+	HMDB0031520	1.20133	HMDB0031520	HMDB	2-Mercaptopropanoic acid	106.009	HMDB0031520	62326
1072	8	M+H	1+	HMDB0031716	1.11422	HMDB0031716	HMDB	3-(Methylthio)-1-propanol	106.045	HMDB0031716	10448
1072	9	M+H	1+	HMDB0041475	1.0124	HMDB0041475	HMDB	4-Mercapto-2-butanol	106.045	HMDB0041475	3703445
1072	10	M+H	1+	HMDB0034778	0.748683	HMDB0034778	HMDB	(2R*,3R*)-1,2,3-Butanetriol	106.063	HMDB0034778	20497
1072	11	M+H	1+	HMDB0059810	0.734638	HMDB0059810	HMDB	m-Xylene	106.078	HMDB0059810	7929
1072	12	M+H	1+	HMDB0041604	0.46123	HMDB0041604	HMDB	3-Mercaptopropanoic acid	106.009	HMDB0041604	6514
1072	13	M+H	1+	HMDB0000139	-0.0996147	HMDB0000139	HMDB	Glyceric acid	106.027	HMDB0000139	439194
1072	13	M+H	1+	HMDB0031818	-0.0996147	HMDB0031818	HMDB	D-2,3-Dihydroxypropanoic acid	106.027	HMDB0031818	439194
1072	13	M+H	1+	HMDB0006372	-0.0996147	HMDB0006372	HMDB	L-Glyceric acid	106.027	HMDB0006372	6326776
1072	14	M+H	1+	HMDB0061944	-1.04072	HMDB0061944	HMDB	Trihydroxybutane	106.063	HMDB0061944	18970792
1107	1	M+H	1+	HMDB0031351	2.7318	HMDB0031351	HMDB	Cyclohexyl formate	128.084	HMDB0031351	20358
1107	2	M+H	1+	HMDB0040214	2.56007	HMDB0040214	HMDB	cis-3-Hexenyl formate	128.084	HMDB0040214	5365587
1107	3	M+H	1+	HMDB0038271	2.5151	HMDB0038271	HMDB	2-Hexenyl formate	128.084	HMDB0038271	5352972
1107	4	M+H	1+	HMDB0031342	2.42457	HMDB0031342	HMDB	Cyclohexanecarboxylic acid	128.084	HMDB0031342	7413
1107	5	M+H	1+	HMDB0040591	2.4044	HMDB0040591	HMDB	Allyl butyrate	128.084	HMDB0040591	16324
1107	6	M+H	1+	HMDB0031296	2.32379	HMDB0031296	HMDB	(E)-2-Octen-1-ol	128.12	HMDB0031296	5364959
1107	7	M+H	1+	HMDB0029574	2.24382	HMDB0029574	HMDB	2,5-Diethyltetrahydrofuran	128.12	HMDB0029574	62913
1107	8	M+H	1+	HMDB0032402	2.24123	HMDB0032402	HMDB	2-Methyl-3-heptanone	128.12	HMDB0032402	25611
1107	9	M+H	1+	HMDB0031298	2.15223	HMDB0031298	HMDB	(Z)-5-Octen-1-ol	128.12	HMDB0031298	5352837
1107	10	M+H	1+	HMDB0035768	2.11468	HMDB0035768	HMDB	(E)-3-Octen-1-ol	128.12	HMDB0035768	5364475
1107	10	M+H	1+	HMDB0035231	2.11468	HMDB0035231	HMDB	(Z)-3-Octen-1-ol	128.12	HMDB0035231	5364519
1107	11	M+H	1+	HMDB0001140	2.1062	HMDB0001140	HMDB	Octanal	128.12	HMDB0001140	454
1107	12	M+H	1+	HMDB0031300	2.06159	HMDB0031300	HMDB	(Â±)-(E)-2-Octen-4-ol	128.12	HMDB0031300	5366203
1107	13	M+H	1+	HMDB0037181	2.04293	HMDB0037181	HMDB	xi-7-Octen-2-ol	128.12	HMDB0037181	542172
1107	14	M+H	1+	HMDB0031299	2.0083	HMDB0031299	HMDB	(R)-1-Octen-3-ol	128.12	HMDB0031299	18827
1107	15	M+H	1+	HMDB0031294	1.95119	HMDB0031294	HMDB	2-Octanone	128.12	HMDB0031294	8093
1107	16	M+H	1+	HMDB0032450	1.89481	HMDB0032450	HMDB	trans-3-Octen-2-ol	128.12	HMDB0032450	5358336
1107	17	M+H	1+	HMDB0031416	1.86276	HMDB0031416	HMDB	3,4-Dimethylheptane	128.157	HMDB0031416	13534
1107	18	M+H	1+	HMDB0030030	1.83101	HMDB0030030	HMDB	(R)-Sulcatol	128.12	HMDB0030030	20745
1107	19	M+H	1+	HMDB0031603	1.83091	HMDB0031603	HMDB	Ethyl 4-pentenoate	128.084	HMDB0031603	74786
1107	20	M+H	1+	HMDB0031174	1.82087	HMDB0031174	HMDB	4-Methyl-5-hexanolide	128.084	HMDB0031174	544628
1107	21	M+H	1+	HMDB0031477	1.76923	HMDB0031477	HMDB	3,4-Heptanedione	128.084	HMDB0031477	83671
1107	22	M+H	1+	HMDB0031681	1.68345	HMDB0031681	HMDB	Dihydro-5-propyl-2(3H)-furanone	128.084	HMDB0031681	7742
1107	23	M+H	1+	HMDB0030302	1.65547	HMDB0030302	HMDB	2,3,4-Trimethylhexane	128.157	HMDB0030302	13533
1107	24	M+H	1+	HMDB0029595	1.61948	HMDB0029595	HMDB	Nonane	128.157	HMDB0029595	8141
1107	25	M+H	1+	HMDB0030330	1.59448	HMDB0030330	HMDB	1-Methoxy-3-methylene-2-pentanone	128.084	HMDB0030330	13932051
1107	26	M+H	1+	HMDB0033793	1.58059	HMDB0033793	HMDB	4-Heptenoic acid	128.084	HMDB0033793	5312595
1107	27	M+H	1+	HMDB0038962	1.54535	HMDB0038962	HMDB	Ethyl tiglate	128.084	HMDB0038962	5281163
1107	28	M+H	1+	HMDB0030301	1.49734	HMDB0030301	HMDB	2,2,3,4-Tetramethylpentane	128.157	HMDB0030301	14462
1107	29	M+H	1+	HMDB0031295	1.48595	HMDB0031295	HMDB	Ethyl pentyl ketone	128.12	HMDB0031295	246728
1107	30	M+H	1+	HMDB0031556	1.42839	HMDB0031556	HMDB	Isononane	128.157	HMDB0031556	18591
1107	31	M+H	1+	HMDB0039819	1.35507	HMDB0039819	HMDB	2,4-Dimethyl-2-pentenoic acid	128.084	HMDB0039819	5362565
1107	32	M+H	1+	HMDB0031476	1.34932	HMDB0031476	HMDB	2,3-Heptanedione	128.084	HMDB0031476	60983
1107	33	M+H	1+	HMDB0032460	1.2607	HMDB0032460	HMDB	4-Pentenyl acetate	128.084	HMDB0032460	74096
1107	34	M+H	1+	HMDB0031593	1.23297	HMDB0031593	HMDB	5-Methyl-2,3-hexanedione	128.084	HMDB0031593	26204
1107	35	M+H	1+	HMDB0031484	1.18474	HMDB0031484	HMDB	2-Heptenoic acid	128.084	HMDB0031484	5282709
1107	36	M+H	1+	HMDB0061912	0.947439	HMDB0061912	HMDB	3,4-Dimethylcyclohexanol	128.12	HMDB0061912
1107	37	M+H	1+	HMDB0032391	0.78188	HMDB0032391	HMDB	3-Methyl-3-butenyl acetate	128.084	HMDB0032391	78879
1107	38	M+H	1+	HMDB0061913	0.750953	HMDB0061913	HMDB	3,5-Dimethylcyclohexanol	128.12	HMDB0061913
1107	39	M+H	1+	HMDB0029314	0.593147	HMDB0029314	HMDB	Isopentenyl acetate	128.084	HMDB0029314	14489
1107	40	M+H	1+	HMDB0029165	-0.0427684	HMDB0029165	HMDB	1,3-Diacetylpropane	128.084	HMDB0029165	100532
1107	41	M+H	1+	HMDB0031504	-0.426252	HMDB0031504	HMDB	Methyl (Z)-3-hexenoate	128.084	HMDB0031504	5362819
1107	42	M+H	1+	HMDB0031500	-0.481628	HMDB0031500	HMDB	Methyl 2E-hexenoate	128.084	HMDB0031500	5364409
1113	1	M+H	1+	HMDB0062765	2.15824	HMDB0062765	HMDB	Styrene Oxide	120.058	HMDB0062765	7276
1113	2	M+H	1+	HMDB0004072	2.12471	HMDB0004072	HMDB	4-Hydroxystyrene	120.058	HMDB0004072	62453
1113	3	M+H	1+	HMDB0040458	2.04055	HMDB0040458	HMDB	1,2,4-Tris(methylene)cyclohexane	120.094	HMDB0040458	570705
1113	4	M+H	1+	HMDB0059819	1.9132	HMDB0059819	HMDB	o-Ethyltoluene	120.094	HMDB0059819	11903
1113	5	M+H	1+	HMDB0059877	1.86919	HMDB0059877	HMDB	Propylbenzene	120.094	HMDB0059877	7668
1113	6	M+H	1+	HMDB0059848	1.85179	HMDB0059848	HMDB	m-Ethyl_toluene	120.094	HMDB0059848	12100
1113	7	M+H	1+	HMDB0013733	1.84345	HMDB0013733	HMDB	1,2,4-Trimethylbenzene	120.094	HMDB0013733	7247
1113	8	M+H	1+	HMDB0034029	1.8328	HMDB0034029	HMDB	Isopropylbenzene	120.094	HMDB0034029	7406
1113	9	M+H	1+	HMDB0059901	1.82531	HMDB0059901	HMDB	Hemimellitene	120.094	HMDB0059901	10686
1113	10	M+H	1+	HMDB0038997	1.78152	HMDB0038997	HMDB	Lentialexin	120.058	HMDB0038997	15503524
1113	11	M+H	1+	HMDB0006236	1.7072	HMDB0006236	HMDB	Phenylacetaldehyde	120.058	HMDB0006236	998
1113	12	M+H	1+	HMDB0029636	1.70044	HMDB0029636	HMDB	2-Methylbenzaldehyde	120.058	HMDB0029636	10722
1113	13	M+H	1+	HMDB0029638	1.67078	HMDB0029638	HMDB	4-Methylbenzaldehyde	120.058	HMDB0029638	7725
1113	14	M+H	1+	HMDB0041562	1.64991	HMDB0041562	HMDB	4-(Methylthio)-1-butanol	120.061	HMDB0041562	519793
1113	15	M+H	1+	HMDB0002601	1.64708	HMDB0002601	HMDB	A,b-Dihydroxyisobutyric acid	120.042	HMDB0002601	560781
1113	16	M+H	1+	HMDB0039781	1.61416	HMDB0039781	HMDB	xi-2-Mercapto-3-methyl-1-butanol	120.061	HMDB0039781	14249191
1113	17	M+H	1+	HMDB0013815	1.53563	HMDB0013815	HMDB	2,3-Dihydrobenzofuran	120.058	HMDB0013815	10329
1113	18	M+H	1+	HMDB0000360	1.52994	HMDB0000360	HMDB	2,4-Dihydroxybutanoic acid	120.042	HMDB0000360	192742
1113	19	M+H	1+	HMDB0033910	1.36071	HMDB0033910	HMDB	Acetophenone	120.058	HMDB0033910	7410
1113	20	M+H	1+	HMDB0040124	1.35878	HMDB0040124	HMDB	1-Propenylpyrazine	120.069	HMDB0040124	5370825
1113	21	M+H	1+	HMDB0000498	1.31815	HMDB0000498	HMDB	4-Deoxyerythronic acid	120.042	HMDB0000498	13120901
1113	22	M+H	1+	HMDB0036149	1.31408	HMDB0036149	HMDB	3-Mercapto-3-methyl-1-butanol	120.061	HMDB0036149	520682
1113	23	M+H	1+	HMDB0002453	1.2699	HMDB0002453	HMDB	4-Deoxythreonic acid	120.042	HMDB0002453	10964471
1113	24	M+H	1+	HMDB0000337	1.25424	HMDB0000337	HMDB	(S)-3,4-Dihydroxybutyric acid	120.042	HMDB0000337	150929
1113	25	M+H	1+	HMDB0035646	1.23924	HMDB0035646	HMDB	Methyl 2-(methylthio)acetate	120.025	HMDB0035646	85522
1113	26	M+H	1+	HMDB0001527	1.00457	HMDB0001527	HMDB	3-Methylthiopropionic acid	120.025	HMDB0001527	563
1113	27	M+H	1+	HMDB0002649	0.94335	HMDB0002649	HMDB	Erythrose	120.042	HMDB0002649	439574
1113	28	M+H	1+	HMDB0037134	0.732077	HMDB0037134	HMDB	(1-Methylethenyl)pyrazine	120.069	HMDB0037134	62897
1113	29	M+H	1+	HMDB0041924	0.551424	HMDB0041924	HMDB	Mesitylene	120.094	HMDB0041924	7947
1113	30	M+H	1+	HMDB0039989	0.549278	HMDB0039989	HMDB	2-Methyl-3-vinylpyrazine	120.069	HMDB0039989	1514205
1113	31	M+H	1+	HMDB0029637	0.501423	HMDB0029637	HMDB	3-Methylbenzaldehyde	120.058	HMDB0029637	12105
1113	32	M+H	1+	HMDB0006293	0.464735	HMDB0006293	HMDB	L-Erythrulose	120.042	HMDB0006293	5460032
1113	33	M+H	1+	HMDB0037282	0.388928	HMDB0037282	HMDB	2-Methyl-5-vinylpyrazine	120.069	HMDB0037282	26335
1113	34	M+H	1+	HMDB0001366	-0.382402	HMDB0001366	HMDB	Purine	120.044	HMDB0001366	1044
1113	35	M+H	1+	HMDB0032373	-0.500837	HMDB0032373	HMDB	3-Mercapto-2-methyl-1-butanol	120.061	HMDB0032373	22327742
1113	36	M+H	1+	HMDB0041476	-0.730707	HMDB0041476	HMDB	4-(Methylthio)-2-butanol	120.061	HMDB0041476	12659797
1117	1	M+H	1+	HMDB0001368	0.860051	HMDB0001368	HMDB	3-Mercaptopyruvic acid	119.988	HMDB0001368	98
1132	1	M+H	1+	HMDB0032273	2.02257	HMDB0032273	HMDB	N-Ethyl trans-2-cis-6-nonadienamide	181.147	HMDB0032273	11309884
1132	2	M+H	1+	HMDB0033868	1.8049	HMDB0033868	HMDB	beta-O-Methylynephrine	181.11	HMDB0033868	46856263
1132	3	M+H	1+	HMDB0037897	1.64774	HMDB0037897	HMDB	4-Ethyl-5-methyl-2-pentyloxazol	181.147	HMDB0037897
1132	4	M+H	1+	HMDB0037889	1.6436	HMDB0037889	HMDB	5-Ethyl-4-methyl-2-pentyloxazole	181.147	HMDB0037889	525788
1132	5	M+H	1+	HMDB0037891	1.3348	HMDB0037891	HMDB	2-Butyl-4,5-diethyloxazole	181.147	HMDB0037891	525778
1132	6	M+H	1+	HMDB0037894	1.26976	HMDB0037894	HMDB	2-Butyl-5-methyl-4-propyloxazole	181.147	HMDB0037894	525779
1132	7	M+H	1+	HMDB0039838	1.2184	HMDB0039838	HMDB	2-(5-Methyl-2-furanyl)-3-piperidinol	181.11	HMDB0039838	85575714
1132	8	M+H	1+	HMDB0039784	0.954384	HMDB0039784	HMDB	2,5-Dimethyl-4-(1-pyrrolidinyl)-3(2H)-furanone	181.11	HMDB0039784	15553227
1132	9	M+H	1+	HMDB0035195	0.874365	HMDB0035195	HMDB	cis-6-Nitro-p-mentha-1(7),2-diene	181.11	HMDB0035195	101412043
1132	10	M+H	1+	HMDB0037896	0.858878	HMDB0037896	HMDB	5-Butyl-4-methyl-2-propyloxazole	181.147	HMDB0037896
1132	11	M+H	1+	HMDB0037890	0.857901	HMDB0037890	HMDB	4-Hexyl-2,5-dimethyloxazole	181.147	HMDB0037890	573845
1132	12	M+H	1+	HMDB0036090	0.818032	HMDB0036090	HMDB	(R)-2-Nitro-p-mentha-1,5-diene	181.11	HMDB0036090
1132	13	M+H	1+	HMDB0037895	0.595119	HMDB0037895	HMDB	2-Hexyl-4,5-dimethyloxazole	181.147	HMDB0037895	525781
1132	14	M+H	1+	HMDB0060748	0.378624	HMDB0060748	HMDB	3-O-Methyl-a-methyldopamine	181.11	HMDB0060748
1132	15	M+H	1+	HMDB0041806	0.311272	HMDB0041806	HMDB	3,4-Dimethoxyphenylethylamine	181.11	HMDB0041806	8421
1146	1	M+H	1+	HMDB0060333	0.975887	HMDB0060333	HMDB	1,1-Dichloroethylene epoxide	111.948	HMDB0060333	119521
1146	2	M+H	1+	HMDB0060452	0.113628	HMDB0060452	HMDB	Chloroacetyl chloride	111.948	HMDB0060452	6577
1162	1	M+H	1+	HMDB0011670	1.38453	HMDB0011670	HMDB	8-Oxo-dGMP	363.058	HMDB0011670	53481020
1162	2	M+H	1+	HMDB0001397	0.575833	HMDB0001397	HMDB	Guanosine monophosphate	363.058	HMDB0001397	6804
1162	3	M+H	1+	HMDB0042009	0.513289	HMDB0042009	HMDB	Rufloxacin	363.105	HMDB0042009	58258
1162	4	M+H	1+	HMDB0015271	0.460794	HMDB0015271	HMDB	Cefadroxil	363.089	HMDB0015271	47965
1162	5	M+H	1+	HMDB0059639	-1.372	HMDB0059639	HMDB	Cyclic pyranopterin monophosphate	363.058	HMDB0059639	16061579
1217	1	M+H	1+	HMDB0060452	1.16902	HMDB0060452	HMDB	Chloroacetyl chloride	111.948	HMDB0060452	6577
1217	2	M+H	1+	HMDB0060333	0.964554	HMDB0060333	HMDB	1,1-Dichloroethylene epoxide	111.948	HMDB0060333	119521
1217	3	M+H	1+	HMDB0060357	0.44195	HMDB0060357	HMDB	2,2-Dichloroacetaldehyde	111.948	HMDB0060357	6576
1257	1	M+H	1+	HMDB0060333	-0.119264	HMDB0060333	HMDB	1,1-Dichloroethylene epoxide	111.948	HMDB0060333	119521
1257	2	M+H	1+	HMDB0060452	-0.605238	HMDB0060452	HMDB	Chloroacetyl chloride	111.948	HMDB0060452	6577
1287	1	M+H	1+	HMDB0032539	0.940429	HMDB0032539	HMDB	Triethylamine	101.12	HMDB0032539	8471
1287	2	M+H	1+	HMDB0032323	0.901148	HMDB0032323	HMDB	Hexylamine	101.12	HMDB0032323	8102
1287	3	M+H	1+	HMDB0062600	0.663766	HMDB0062600	HMDB	N-butylformamide	101.084	HMDB0062600	13376
1287	4	M+H	1+	HMDB0012815	0.302105	HMDB0012815	HMDB	5-Aminopentanal	101.084	HMDB0012815	443849
1316	1	M+H	1+	HMDB0032539	0.940429	HMDB0032539	HMDB	Triethylamine	101.12	HMDB0032539	8471
1316	2	M+H	1+	HMDB0032323	0.901148	HMDB0032323	HMDB	Hexylamine	101.12	HMDB0032323	8102
1316	3	M+H	1+	HMDB0062600	0.663766	HMDB0062600	HMDB	N-butylformamide	101.084	HMDB0062600	13376
1316	4	M+H	1+	HMDB0012815	0.302105	HMDB0012815	HMDB	5-Aminopentanal	101.084	HMDB0012815	443849
1319	1	M+H	1+	HMDB0032323	0.964457	HMDB0032323	HMDB	Hexylamine	101.12	HMDB0032323	8102
1319	2	M+H	1+	HMDB0032539	0.931689	HMDB0032539	HMDB	Triethylamine	101.12	HMDB0032539	8471
1319	3	M+H	1+	HMDB0012815	-0.558286	HMDB0012815	HMDB	5-Aminopentanal	101.084	HMDB0012815	443849
1319	4	M+H	1+	HMDB0062600	-0.745588	HMDB0062600	HMDB	N-butylformamide	101.084	HMDB0062600	13376
1382	1	M+H	1+	HMDB0036051	2.16857	HMDB0036051	HMDB	Dihydromarasmone	280.131	HMDB0036051
1382	2	M+H	1+	HMDB0015081	2.03818	HMDB0015081	HMDB	Phenprocoumon	280.11	HMDB0015081	54680692
1382	3	M+H	1+	HMDB0035620	2.02678	HMDB0035620	HMDB	Artabsinolide A	280.131	HMDB0035620
1382	4	M+H	1+	HMDB0032987	1.94136	HMDB0032987	HMDB	Ipriflavone	280.11	HMDB0032987	3747
1382	5	M+H	1+	HMDB0041144	1.9048	HMDB0041144	HMDB	8-Deoxy-11,13-dihydroxygrosheimin	280.131	HMDB0041144	5260103
1382	6	M+H	1+	HMDB0040755	1.75075	HMDB0040755	HMDB	3b-Hydroxy-6b-methoxy-7(11)-eremophilen-12,8a-olide	280.167	HMDB0040755
1382	7	M+H	1+	HMDB0015058	1.60686	HMDB0015058	HMDB	Levosimendan	280.107	HMDB0015058	3033825
1382	8	M+H	1+	HMDB0036979	1.59121	HMDB0036979	HMDB	6b-Hydroxy-8a-methoxy-7(11)-eremophilen-12,8-olide	280.167	HMDB0036979
1382	9	M+H	1+	HMDB0240221	1.49786	HMDB0240221	HMDB	Histapyrrodine	280.194	HMDB0240221	68122
1382	10	M+H	1+	HMDB0036695	1.44706	HMDB0036695	HMDB	Crispolide	280.131	HMDB0036695
1382	11	M+H	1+	HMDB0033465	1.43546	HMDB0033465	HMDB	Feruloyl-2-hydroxyputrescine	280.142	HMDB0033465
1382	12	M+H	1+	HMDB0041304	1.39765	HMDB0041304	HMDB	Asparenyol	280.11	HMDB0041304
1382	13	M+H	1+	HMDB0041229	1.34356	HMDB0041229	HMDB	Methyl (3b,11x)-3-Hydroxy-8-oxo-6-eremophilen-12-oate	280.167	HMDB0041229
1382	14	M+H	1+	HMDB0001848	1.21306	HMDB0001848	HMDB	Imipramine	280.194	HMDB0001848	3696
1382	15	M+H	1+	HMDB0038545	1.21266	HMDB0038545	HMDB	(1beta,4alpha,5alpha,6beta,8alpha,10b)-1,10:4,5-Diepoxy-6-hydroxy-7(11)-germacren-12,8-olide	280.131	HMDB0038545
1382	16	M+H	1+	HMDB0030357	1.10217	HMDB0030357	HMDB	N-Methylaspidospermatidine	280.194	HMDB0030357
1382	17	M+H	1+	HMDB0036095	0.889143	HMDB0036095	HMDB	13-Hydroxyabscisic acid	280.131	HMDB0036095
1382	18	M+H	1+	HMDB0036094	0.881055	HMDB0036094	HMDB	Nigellic acid	280.131	HMDB0036094
1382	19	M+H	1+	HMDB0029139	0.869779	HMDB0029139	HMDB	Valyl-Tyrosine	280.142	HMDB0029139	4065033
1382	20	M+H	1+	HMDB0033295	0.847838	HMDB0033295	HMDB	7-(4-Hydroxyphenyl)-1-phenyl-4-hepten-3-one	280.146	HMDB0033295	45783180
1382	21	M+H	1+	HMDB0041003	0.824938	HMDB0041003	HMDB	Vulgarolide	280.131	HMDB0041003
1382	22	M+H	1+	HMDB0029118	0.690562	HMDB0029118	HMDB	Tyrosyl-Valine	280.142	HMDB0029118	14767562
1382	23	M+H	1+	HMDB0030148	0.456913	HMDB0030148	HMDB	Prehumulinic acid	280.167	HMDB0030148
1382	24	M+H	1+	HMDB0011167	0.371019	HMDB0011167	HMDB	L-beta-aspartyl-L-phenylalanine	280.106	HMDB0011167	19365658
1382	25	M+H	1+	HMDB0000706	0.266646	HMDB0000706	HMDB	Aspartylphenylalanine	280.106	HMDB0000706	93078
1382	26	M+H	1+	HMDB0028991	-0.213062	HMDB0028991	HMDB	Phenylalanyl-Aspartate	280.106	HMDB0028991	335051
1385	1	M+H	1+	HMDB0006462	1.10533	HMDB0006462	HMDB	Homocysteinesulfinic acid	167.025	HMDB0006462	161712
1385	2	M+H	1+	HMDB0000232	0.962321	HMDB0000232	HMDB	Quinolinic acid	167.022	HMDB0000232	1066
1385	3	M+H	1+	HMDB0033161	0.920905	HMDB0033161	HMDB	2,6-Pyridinedicarboxylic acid	167.022	HMDB0033161	10367
1385	4	M+H	1+	HMDB0003584	0.776031	HMDB0003584	HMDB	Taurocyamine	167.036	HMDB0003584	68340
1385	5	M+H	1+	HMDB0014496	0.747441	HMDB0014496	HMDB	Thioguanine	167.027	HMDB0014496	2723601
1385	6	M+H	1+	HMDB0030524	-0.502365	HMDB0030524	HMDB	2(3H)-Benzothiazolethione	166.986	HMDB0030524	21831736
1510	1	M+H	1+	HMDB0029835	2.64173	HMDB0029835	HMDB	Tetrahydroharmol	202.111	HMDB0029835	368982
1510	2	M+H	1+	HMDB0031510	2.57482	HMDB0031510	HMDB	R-2-Hydroxy-3-methylbutanoic acid 3-Methylbutanoyl	202.121	HMDB0031510	22922043
1510	3	M+H	1+	HMDB0036416	2.56302	HMDB0036416	HMDB	beta-Spathulene	202.172	HMDB0036416	15923778
1510	4	M+H	1+	HMDB0035707	2.55173	HMDB0035707	HMDB	(6alpha,7alpha,10alpha)-1(5),3-Aromadendradiene	202.172	HMDB0035707
1510	5	M+H	1+	HMDB0059857	2.4784	HMDB0059857	HMDB	beta-Vetivenene	202.172	HMDB0059857	14475467
1510	6	M+H	1+	HMDB0030572	2.46784	HMDB0030572	HMDB	(Â±)-Anisoxide	202.136	HMDB0030572
1510	7	M+H	1+	HMDB0003334	2.42898	HMDB0003334	HMDB	Symmetric dimethylarginine	202.143	HMDB0003334	169148
1510	8	M+H	1+	HMDB0001539	2.39482	HMDB0001539	HMDB	Asymmetric dimethylarginine	202.143	HMDB0001539	123831
1510	9	M+H	1+	HMDB0040196	2.36527	HMDB0040196	HMDB	Oxalic acid dibutyl ester	202.121	HMDB0040196	16306
1510	10	M+H	1+	HMDB0038125	2.34507	HMDB0038125	HMDB	1,4,9-Cadinatriene	202.172	HMDB0038125	14083575
1510	11	M+H	1+	HMDB0032756	2.24429	HMDB0032756	HMDB	N-Methyl-1H-indole-3-propanamide	202.111	HMDB0032756	7661699
1510	12	M+H	1+	HMDB0039274	2.18854	HMDB0039274	HMDB	Dictagymnin	202.136	HMDB0039274	85845705
1510	13	M+H	1+	HMDB0059910	2.09305	HMDB0059910	HMDB	(E)-Calamene	202.172	HMDB0059910	10224
1510	14	M+H	1+	HMDB0059708	2.08036	HMDB0059708	HMDB	2-Ethylsuberic acid	202.121	HMDB0059708	19872
1510	15	M+H	1+	HMDB0062180	2.04949	HMDB0062180	HMDB	N-lactoyl-Isoeucine	202.121	HMDB0062180
1510	16	M+H	1+	HMDB0059676	2.01295	HMDB0059676	HMDB	beta-Vatirenene	202.172	HMDB0059676	608753
1510	17	M+H	1+	HMDB0030838	2.00222	HMDB0030838	HMDB	Feniculin	202.136	HMDB0030838	91746961
1510	18	M+H	1+	HMDB0059878	1.98186	HMDB0059878	HMDB	alpha-Curcumene	202.172	HMDB0059878	92139
1510	19	M+H	1+	HMDB0031313	1.87363	HMDB0031313	HMDB	2-Pentyl-3-phenyl-2-propenal	202.136	HMDB0031313	1712058
1510	20	M+H	1+	HMDB0000792	1.86444	HMDB0000792	HMDB	Sebacic acid	202.121	HMDB0000792	5192
1510	21	M+H	1+	HMDB0059754	1.77161	HMDB0059754	HMDB	3-Methylazelaic acid	202.121	HMDB0059754	22450170
1510	22	M+H	1+	HMDB0032153	1.58236	HMDB0032153	HMDB	Acetaldehyde diisoamyl acetal	202.193	HMDB0032153	83036
1510	23	M+H	1+	HMDB0061837	1.53419	HMDB0061837	HMDB	Calamenene	202.172	HMDB0061837	11298625
1510	24	M+H	1+	HMDB0036796	1.46362	HMDB0036796	HMDB	(1alpha,6alpha,7alphaH)-2,4(15)-Copadiene	202.172	HMDB0036796	5316058
1510	25	M+H	1+	HMDB0061838	1.41465	HMDB0061838	HMDB	(-)-alpha-Curcumene	202.172	HMDB0061838	442360
1510	26	M+H	1+	HMDB0028691	1.40419	HMDB0028691	HMDB	Alanyl-Leucine	202.132	HMDB0028691	259583
1510	27	M+H	1+	HMDB0037310	1.28199	HMDB0037310	HMDB	1,1-Dimethoxydecane	202.193	HMDB0037310	24513
1510	28	M+H	1+	HMDB0094713	1.24409	HMDB0094713	HMDB	N-Acetylisoputreanine	202.132	HMDB0094713
1510	29	M+H	1+	HMDB0032443	1.2215	HMDB0032443	HMDB	3-Hydroxynonyl acetate	202.157	HMDB0032443	234237
1510	30	M+H	1+	HMDB0039356	1.15299	HMDB0039356	HMDB	Panaquinquecol 5	202.136	HMDB0039356	180093
1510	31	M+H	1+	HMDB0028690	0.949885	HMDB0028690	HMDB	Alanyl-Isoleucine	202.132	HMDB0028690	417358
1510	32	M+H	1+	HMDB0028922	0.89008	HMDB0028922	HMDB	Leucyl-Alanine	202.132	HMDB0028922	259321
1510	33	M+H	1+	HMDB0028900	0.822805	HMDB0028900	HMDB	Isoleucyl-Alanine	202.132	HMDB0028900	5246009
1510	34	M+H	1+	HMDB0061654	0.77791	HMDB0061654	HMDB	3-hydroxyundecanoic acid	202.157	HMDB0061654
1510	35	M+H	1+	HMDB0059719	0.608875	HMDB0059719	HMDB	Heptylmalonic acid	202.121	HMDB0059719	136574
1517	1	M+H	1+	HMDB0036626	2.53339	HMDB0036626	HMDB	3,4-Dihydro-2H-1-benzopyran-2-one	148.052	HMDB0036626	660
1517	2	M+H	1+	HMDB0031725	2.53216	HMDB0031725	HMDB	(E)-3-(2-Hydroxyphenyl)-2-propenal	148.052	HMDB0031725	5318169
1517	3	M+H	1+	HMDB0037619	2.40522	HMDB0037619	HMDB	Methyl 4-(methylthio)butyrate	148.056	HMDB0037619	65425
1517	4	M+H	1+	HMDB0032410	2.35009	HMDB0032410	HMDB	Methyl 3-(methylthio)butanoate	148.056	HMDB0032410	547907
1517	5	M+H	1+	HMDB0033912	2.29788	HMDB0033912	HMDB	2-Propenyl propyl disulfide	148.038	HMDB0033912	16591
1517	6	M+H	1+	HMDB0040413	2.2521	HMDB0040413	HMDB	Ethyl 3-(methylthio)propanoate	148.056	HMDB0040413	61592
1517	7	M+H	1+	HMDB0000930	2.18674	HMDB0000930	HMDB	trans-Cinnamic acid	148.052	HMDB0000930	444539
1517	8	M+H	1+	HMDB0012140	2.16416	HMDB0012140	HMDB	(R) 2,3-Dihydroxy-3-methylvalerate	148.074	HMDB0012140	448154
1517	9	M+H	1+	HMDB0035243	2.16177	HMDB0035243	HMDB	1-Phenyl-1,2-propanedione	148.052	HMDB0035243	11363
1517	10	M+H	1+	HMDB0038299	2.10469	HMDB0038299	HMDB	Methylthiomethyl butyrate	148.056	HMDB0038299	3018539
1517	11	M+H	1+	HMDB0039797	2.07041	HMDB0039797	HMDB	Dihydro-4-mercapto-5-methyl-3(2H)-thiophenone	148.002	HMDB0039797
1517	12	M+H	1+	HMDB0001553	2.00955	HMDB0001553	HMDB	2-Oxo-4-methylthiobutanoic acid	148.019	HMDB0001553	473
1517	13	M+H	1+	HMDB0031717	1.97194	HMDB0031717	HMDB	3-(Methylthio)propyl acetate	148.056	HMDB0031717	85519
1517	14	M+H	1+	HMDB0041392	1.92654	HMDB0041392	HMDB	1-Propenyl propyl disulfide	148.038	HMDB0041392	5352908
1517	15	M+H	1+	HMDB0032495	1.90906	HMDB0032495	HMDB	Propyl 2-mercaptopropionate	148.056	HMDB0032495	22251515
1517	16	M+H	1+	HMDB0032271	1.68377	HMDB0032271	HMDB	Ethyl 3-mercaptobutyrate	148.056	HMDB0032271	9833996
1517	17	M+H	1+	HMDB0011676	1.54235	HMDB0011676	HMDB	D-Xylono-1,5-lactone	148.037	HMDB0011676	439692
1517	18	M+H	1+	HMDB0040986	1.40061	HMDB0040986	HMDB	(E)-3-(4-Hydroxyphenyl)-2-propenal	148.052	HMDB0040986	641301
1517	19	M+H	1+	HMDB0036193	1.32358	HMDB0036193	HMDB	3-Mercapto-3-methylbutyl formate	148.056	HMDB0036193	526487
1517	20	M+H	1+	HMDB0039653	1.27615	HMDB0039653	HMDB	2,4,6-Trimethyl-1,3,5-dioxathiane	148.056	HMDB0039653	23262324
1517	21	M+H	1+	HMDB0059655	1.26635	HMDB0059655	HMDB	2-Hydroxyglutarate	148.037	HMDB0059655	43
1517	22	M+H	1+	HMDB0041306	1.25272	HMDB0041306	HMDB	Methyl 2-(methylthio)butyrate	148.056	HMDB0041306	560572
1517	23	M+H	1+	HMDB0032332	1.17363	HMDB0032332	HMDB	Hydroxylated lecithin	148.048	HMDB0032332	44237312
1517	24	M+H	1+	HMDB0000428	1.15275	HMDB0000428	HMDB	3-Hydroxyglutaric acid	148.037	HMDB0000428	181976
1517	25	M+H	1+	HMDB0000606	1.10344	HMDB0000606	HMDB	D-2-Hydroxyglutaric acid	148.037	HMDB0000606	439391
1517	26	M+H	1+	HMDB0001900	0.986833	HMDB0001900	HMDB	Ribonolactone	148.037	HMDB0001900	111064
1517	27	M+H	1+	HMDB0059629	0.955545	HMDB0059629	HMDB	(R)-mevalonate	148.074	HMDB0059629	449
1517	27	M+H	1+	HMDB0000227	0.955545	HMDB0000227	HMDB	Mevalonic acid	148.074	HMDB0000227	449
1517	28	M+H	1+	HMDB0000694	0.953749	HMDB0000694	HMDB	L-2-Hydroxyglutaric acid	148.037	HMDB0000694	439939
1517	29	M+H	1+	HMDB0040230	0.911469	HMDB0040230	HMDB	3-Acetyl-1,2-dithiolane	148.002	HMDB0040230	524171
1517	30	M+H	1+	HMDB0002050	0.716623	HMDB0002050	HMDB	Dihydroxyfumaric acid	148.001	HMDB0002050
1517	31	M+H	1+	HMDB0038890	0.674005	HMDB0038890	HMDB	Methyl 3-methyl-1-butenyl disulfide	148.038	HMDB0038890	71587664
1517	32	M+H	1+	HMDB0032947	0.608812	HMDB0032947	HMDB	Di-2-furanylmethane	148.052	HMDB0032947	70972
1517	33	M+H	1+	HMDB0059705	0.548255	HMDB0059705	HMDB	(2-Methoxyethoxy)propanoic acid	148.074	HMDB0059705	9815219
1517	34	M+H	1+	HMDB0000426	0.497826	HMDB0000426	HMDB	Citramalic acid	148.037	HMDB0000426	1081
1517	35	M+H	1+	HMDB0000567	0.368178	HMDB0000567	HMDB	Cinnamic acid	148.052	HMDB0000567	5372954
1517	36	M+H	1+	HMDB0059629	0.155883	HMDB0059629	HMDB	(R)-mevalonate	148.074	HMDB0059629	449
1517	36	M+H	1+	HMDB0000227	0.155883	HMDB0000227	HMDB	Mevalonic acid	148.074	HMDB0000227	449
1517	37	M+H	1+	HMDB0062739	-0.128509	HMDB0062739	HMDB	3-methylmalate(2-)	148.037	HMDB0062739	3013918
1517	38	M+H	1+	HMDB0001900	-0.617063	HMDB0001900	HMDB	Ribonolactone	148.037	HMDB0001900	111064
1640	1	M+H	1+	HMDB0030898	0.186766	HMDB0030898	HMDB	(22E, 24x)-Ergosta-4,6,8,22-tetraen-3-one	392.308	HMDB0030898
1640	2	M+H	1+	HMDB0029802	-0.461674	HMDB0029802	HMDB	1-Cyclohexyl-11-heneicosanone	392.402	HMDB0029802
1692	1	M+H	1+	HMDB0004296	-0.624778	HMDB0004296	HMDB	Acrylamide	71.0371	HMDB0004296	6579
1722	1	M+H	1+	HMDB0014620	2.07356	HMDB0014620	HMDB	Chlorpromazine	318.096	HMDB0014620	2726
1722	2	M+H	1+	HMDB0015512	2.03616	HMDB0015512	HMDB	Clotiazepam	318.059	HMDB0015512	2811
1722	3	M+H	1+	HMDB0001941	1.62434	HMDB0001941	HMDB	Brompheniramine	318.073	HMDB0001941	6834
1722	3	M+H	1+	HMDB0014549	1.62434	HMDB0014549	HMDB	Dexbrompheniramine	318.073	HMDB0014549	16960
1722	4	M+H	1+	HMDB0002755	1.59237	HMDB0002755	HMDB	Myricetin	318.038	HMDB0002755	5281672
1722	5	M+H	1+	HMDB0126560	1.431	HMDB0126560	HMDB	2-(3,4-dihydroxyphenyl)-3,5,6,7-tetrahydroxy-4H-chromen-4-one	318.038	HMDB0126560
1722	6	M+H	1+	HMDB0030663	1.07669	HMDB0030663	HMDB	4',7-Di-O-methylcatechin	318.11	HMDB0030663	67233966
1722	7	M+H	1+	HMDB0037357	0.900981	HMDB0037357	HMDB	3,3',4',5,5',8-Hexahydroxyflavone	318.038	HMDB0037357	44258711
1722	8	M+H	1+	HMDB0041451	0.892646	HMDB0041451	HMDB	Musanolone F	318.089	HMDB0041451	10734307
1722	9	M+H	1+	HMDB0002937	0.433682	HMDB0002937	HMDB	Tamarixetin	318.074	HMDB0002937	482576
1722	10	M+H	1+	HMDB0037501	0.427216	HMDB0037501	HMDB	Dihydroisorhamnetin	318.074	HMDB0037501	56658060
1722	11	M+H	1+	HMDB0033892	0.420157	HMDB0033892	HMDB	Mycochromone	318.074	HMDB0033892	5488563
1722	12	M+H	1+	HMDB0060950	0.214813	HMDB0060950	HMDB	fluvoxamino acid	318.119	HMDB0060950	46781630
1722	13	M+H	1+	HMDB0004068	-0.113667	HMDB0004068	HMDB	Melanin	318.064	HMDB0004068	6325610
1728	1	M+H	1+	HMDB0032539	1.4238	HMDB0032539	HMDB	Triethylamine	101.12	HMDB0032539	8471
1728	2	M+H	1+	HMDB0032323	0.179799	HMDB0032323	HMDB	Hexylamine	101.12	HMDB0032323	8102
1728	3	M+H	1+	HMDB0062600	0.0793555	HMDB0062600	HMDB	N-butylformamide	101.084	HMDB0062600	13376
1728	4	M+H	1+	HMDB0012815	-0.574276	HMDB0012815	HMDB	5-Aminopentanal	101.084	HMDB0012815	443849
1733	1	M+H	1+	HMDB0029636	2.79361	HMDB0029636	HMDB	2-Methylbenzaldehyde	120.058	HMDB0029636	10722
1733	2	M+H	1+	HMDB0038997	2.76565	HMDB0038997	HMDB	Lentialexin	120.058	HMDB0038997	15503524
1733	3	M+H	1+	HMDB0004072	2.68941	HMDB0004072	HMDB	4-Hydroxystyrene	120.058	HMDB0004072	62453
1733	4	M+H	1+	HMDB0029638	2.62288	HMDB0029638	HMDB	4-Methylbenzaldehyde	120.058	HMDB0029638	7725
1733	5	M+H	1+	HMDB0059901	2.55712	HMDB0059901	HMDB	Hemimellitene	120.094	HMDB0059901	10686
1733	6	M+H	1+	HMDB0059848	2.51497	HMDB0059848	HMDB	m-Ethyl_toluene	120.094	HMDB0059848	12100
1733	7	M+H	1+	HMDB0059819	2.50705	HMDB0059819	HMDB	o-Ethyltoluene	120.094	HMDB0059819	11903
1733	8	M+H	1+	HMDB0013733	2.44905	HMDB0013733	HMDB	1,2,4-Trimethylbenzene	120.094	HMDB0013733	7247
1733	9	M+H	1+	HMDB0006236	2.40597	HMDB0006236	HMDB	Phenylacetaldehyde	120.058	HMDB0006236	998
1733	10	M+H	1+	HMDB0040124	2.39284	HMDB0040124	HMDB	1-Propenylpyrazine	120.069	HMDB0040124	5370825
1733	11	M+H	1+	HMDB0041562	2.27376	HMDB0041562	HMDB	4-(Methylthio)-1-butanol	120.061	HMDB0041562	519793
1733	12	M+H	1+	HMDB0059877	2.2594	HMDB0059877	HMDB	Propylbenzene	120.094	HMDB0059877	7668
1733	13	M+H	1+	HMDB0062765	2.25326	HMDB0062765	HMDB	Styrene Oxide	120.058	HMDB0062765	7276
1733	14	M+H	1+	HMDB0037282	2.23642	HMDB0037282	HMDB	2-Methyl-5-vinylpyrazine	120.069	HMDB0037282	26335
1733	15	M+H	1+	HMDB0000360	2.07992	HMDB0000360	HMDB	2,4-Dihydroxybutanoic acid	120.042	HMDB0000360	192742
1733	16	M+H	1+	HMDB0035646	2.01902	HMDB0035646	HMDB	Methyl 2-(methylthio)acetate	120.025	HMDB0035646	85522
1733	17	M+H	1+	HMDB0013815	1.98999	HMDB0013815	HMDB	2,3-Dihydrobenzofuran	120.058	HMDB0013815	10329
1733	18	M+H	1+	HMDB0029637	1.94106	HMDB0029637	HMDB	3-Methylbenzaldehyde	120.058	HMDB0029637	12105
1733	19	M+H	1+	HMDB0000498	1.85579	HMDB0000498	HMDB	4-Deoxyerythronic acid	120.042	HMDB0000498	13120901
1733	20	M+H	1+	HMDB0000337	1.8172	HMDB0000337	HMDB	(S)-3,4-Dihydroxybutyric acid	120.042	HMDB0000337	150929
1733	21	M+H	1+	HMDB0037134	1.79143	HMDB0037134	HMDB	(1-Methylethenyl)pyrazine	120.069	HMDB0037134	62897
1733	22	M+H	1+	HMDB0002453	1.78575	HMDB0002453	HMDB	4-Deoxythreonic acid	120.042	HMDB0002453	10964471
1733	23	M+H	1+	HMDB0034029	1.77872	HMDB0034029	HMDB	Isopropylbenzene	120.094	HMDB0034029	7406
1733	24	M+H	1+	HMDB0040458	1.65327	HMDB0040458	HMDB	1,2,4-Tris(methylene)cyclohexane	120.094	HMDB0040458	570705
1733	25	M+H	1+	HMDB0036149	1.49067	HMDB0036149	HMDB	3-Mercapto-3-methyl-1-butanol	120.061	HMDB0036149	520682
1733	26	M+H	1+	HMDB0002601	1.23609	HMDB0002601	HMDB	A,b-Dihydroxyisobutyric acid	120.042	HMDB0002601	560781
1733	27	M+H	1+	HMDB0002649	1.20371	HMDB0002649	HMDB	Erythrose	120.042	HMDB0002649	439574
1733	28	M+H	1+	HMDB0001527	1.20006	HMDB0001527	HMDB	3-Methylthiopropionic acid	120.025	HMDB0001527	563
1733	29	M+H	1+	HMDB0033910	1.16569	HMDB0033910	HMDB	Acetophenone	120.058	HMDB0033910	7410
1733	30	M+H	1+	HMDB0039781	1.10072	HMDB0039781	HMDB	xi-2-Mercapto-3-methyl-1-butanol	120.061	HMDB0039781	14249191
1733	31	M+H	1+	HMDB0041924	0.995663	HMDB0041924	HMDB	Mesitylene	120.094	HMDB0041924	7947
1733	32	M+H	1+	HMDB0006293	0.994936	HMDB0006293	HMDB	L-Erythrulose	120.042	HMDB0006293	5460032
1733	33	M+H	1+	HMDB0039989	0.94638	HMDB0039989	HMDB	2-Methyl-3-vinylpyrazine	120.069	HMDB0039989	1514205
1733	34	M+H	1+	HMDB0001366	0.192681	HMDB0001366	HMDB	Purine	120.044	HMDB0001366	1044
1733	35	M+H	1+	HMDB0041476	0.125896	HMDB0041476	HMDB	4-(Methylthio)-2-butanol	120.061	HMDB0041476	12659797
1733	36	M+H	1+	HMDB0032373	-0.547285	HMDB0032373	HMDB	3-Mercapto-2-methyl-1-butanol	120.061	HMDB0032373	22327742
1733	37	M+H	1+	HMDB0001366	-1.94313	HMDB0001366	HMDB	Purine	120.044	HMDB0001366	1044
1783	1	M+H	1+	HMDB0037001	1.72904	HMDB0037001	HMDB	Santene hydrate	140.12	HMDB0037001	12315274
1783	2	M+H	1+	HMDB0030957	1.51686	HMDB0030957	HMDB	(3Z,6Z)-3,6-Nonadien-1-ol	140.12	HMDB0030957	6434541
1783	3	M+H	1+	HMDB0039652	1.44059	HMDB0039652	HMDB	2-Hydroxy-3,4,5-trimethyl-2-cyclopenten-1-one	140.084	HMDB0039652	528707
1783	4	M+H	1+	HMDB0031262	1.44041	HMDB0031262	HMDB	2,6-Nonadien-1-ol	140.12	HMDB0031262	92450317
1783	5	M+H	1+	HMDB0034764	1.32665	HMDB0034764	HMDB	3-Nonen-2-one	140.12	HMDB0034764	6430724
1783	6	M+H	1+	HMDB0039673	1.27558	HMDB0039673	HMDB	4-Ethyl-2-hydroxy-3-methyl-2-cyclopenten-1-one	140.084	HMDB0039673	528704
1783	7	M+H	1+	HMDB0035141	1.26794	HMDB0035141	HMDB	1-Isopropyl-2,3-dimethylcyclopentane	140.157	HMDB0035141	544190
1783	8	M+H	1+	HMDB0036176	1.25314	HMDB0036176	HMDB	3-Ethyl-2-hydroxy-4-methyl-2-cyclopenten-1-one	140.084	HMDB0036176	528698
1783	9	M+H	1+	HMDB0037170	1.24637	HMDB0037170	HMDB	3-Methylene-2-octanone	140.12	HMDB0037170	62218
1783	10	M+H	1+	HMDB0033794	1.24066	HMDB0033794	HMDB	(Â±)-2,2,6-Trimethylcyclohexanone	140.12	HMDB0033794	17000
1783	11	M+H	1+	HMDB0031269	1.23896	HMDB0031269	HMDB	2-Nonenal	140.12	HMDB0031269	5354833
1783	12	M+H	1+	HMDB0034845	1.16849	HMDB0034845	HMDB	2,4-Nonadien-1-ol	140.12	HMDB0034845	5364586
1783	12	M+H	1+	HMDB0038400	1.16849	HMDB0038400	HMDB	(2xi,4xi)-2,4-Nonadien-1-ol	140.12	HMDB0038400	12385644
1783	13	M+H	1+	HMDB0039461	1.14975	HMDB0039461	HMDB	7-Methyl-3-octen-2-one	140.12	HMDB0039461	5363231
1783	14	M+H	1+	HMDB0034758	1.13451	HMDB0034758	HMDB	8-Nonen-3-one	140.12	HMDB0034758	10396926
1783	15	M+H	1+	HMDB0030958	1.12265	HMDB0030958	HMDB	(Z)-6-Nonenal	140.12	HMDB0030958	5362720
1783	16	M+H	1+	HMDB0032311	1.09272	HMDB0032311	HMDB	2,4-Hexadienyl acetate	140.084	HMDB0032311	5363491
1783	17	M+H	1+	HMDB0039680	1.08298	HMDB0039680	HMDB	3,5,5-Trimethyl-1,2-cyclopentanedione	140.084	HMDB0039680	69698813
1783	18	M+H	1+	HMDB0031834	1.01464	HMDB0031834	HMDB	(Â±)-2,6-Dimethyl-5-heptenal	140.12	HMDB0031834	61016
1783	19	M+H	1+	HMDB0035926	0.923347	HMDB0035926	HMDB	8-Nonen-2-one	140.12	HMDB0035926	21108
1783	20	M+H	1+	HMDB0034761	0.884299	HMDB0034761	HMDB	5-Nonen-2-one	140.12	HMDB0034761	5363537
1783	21	M+H	1+	HMDB0039651	0.853078	HMDB0039651	HMDB	3-Propyl-1,2-cyclopentanedione	140.084	HMDB0039651
1783	22	M+H	1+	HMDB0037167	0.850228	HMDB0037167	HMDB	3-Ethyl-5-methyl-1,2-cyclopentanedione	140.084	HMDB0037167	15825502
1783	23	M+H	1+	HMDB0035927	0.841346	HMDB0035927	HMDB	1-Nonen-4-one	140.12	HMDB0035927	6428774
1783	24	M+H	1+	HMDB0031455	0.795837	HMDB0031455	HMDB	p-Menthane	140.157	HMDB0031455	7459
1783	25	M+H	1+	HMDB0032535	0.773167	HMDB0032535	HMDB	trans-4-Nonenal	140.12	HMDB0032535	5283337
1783	26	M+H	1+	HMDB0040463	0.514045	HMDB0040463	HMDB	Ethyl sorbate	140.084	HMDB0040463	1550470
1783	27	M+H	1+	HMDB0038067	0.469261	HMDB0038067	HMDB	(3E,6Z)-3,6-Nonadien-1-ol	140.12	HMDB0038067	44630408
1783	28	M+H	1+	HMDB0039681	0.446205	HMDB0039681	HMDB	3-Isopropyl-1,2-cyclopentanedione	140.084	HMDB0039681
1783	29	M+H	1+	HMDB0033554	0.439926	HMDB0033554	HMDB	2-Methyl-2-octenal	140.12	HMDB0033554	12678555
1783	30	M+H	1+	HMDB0062671	0.231983	HMDB0062671	HMDB	(3E)-2,3,4-trimethylhex-3-enal	140.12	HMDB0062671	5365947
1783	31	M+H	1+	HMDB0037196	0.19367	HMDB0037196	HMDB	Ethyl 2-methyl-3,4-pentadienoate	140.084	HMDB0037196	62166
1783	32	M+H	1+	HMDB0060682	0.136879	HMDB0060682	HMDB	2-Propyl-2,4-pentadienoic acid	140.084	HMDB0060682	0
1783	33	M+H	1+	HMDB0040526	0.101612	HMDB0040526	HMDB	3,4,4-Trimethyl-1,2-cyclopentanedione	140.084	HMDB0040526	6428785
1783	34	M+H	1+	HMDB0094652	-0.111099	HMDB0094652	HMDB	2-Octene, 3,7-dimethyl-, (Z)-	140.157	HMDB0094652
1783	35	M+H	1+	HMDB0037150	-0.228771	HMDB0037150	HMDB	2-Ethyl-2-heptenal	140.12	HMDB0037150	21947120
1783	36	M+H	1+	HMDB0059828	-0.318034	HMDB0059828	HMDB	3-Nonen-5-one	140.12	HMDB0059828	5367759
1783	37	M+H	1+	HMDB0035916	-0.600712	HMDB0035916	HMDB	(E)-2-Nonen-4-one	140.12	HMDB0035916	12409826
1783	38	M+H	1+	HMDB0061803	-0.796288	HMDB0061803	HMDB	cis-3-Decene	140.157	HMDB0061803	5362723
1783	39	M+H	1+	HMDB0061804	-1.3385	HMDB0061804	HMDB	m-Menthane	140.157	HMDB0061804
1783	40	M+H	1+	HMDB0041402	-1.42084	HMDB0041402	HMDB	Butylcyclohexane	140.157	HMDB0041402	15506
1828	1	M+H	1+	HMDB0040036	1.20061	HMDB0040036	HMDB	2-Ethylthiazole	113.03	HMDB0040036	85053
1828	2	M+H	1+	HMDB0032976	1.17206	HMDB0032976	HMDB	4,5-Dimethylthiazole	113.03	HMDB0032976	62510
1828	3	M+H	1+	HMDB0038460	1.06583	HMDB0038460	HMDB	Thiiranepropanenitrile	113.03	HMDB0038460	100582
1828	4	M+H	1+	HMDB0032975	0.90172	HMDB0032975	HMDB	2,5-Dimethylthiazole	113.03	HMDB0032975	77837
1828	5	M+H	1+	HMDB0032974	0.101312	HMDB0032974	HMDB	2,4-Dimethylthiazole	113.03	HMDB0032974	10934
1828	6	M+H	1+	HMDB0033867	-0.42146	HMDB0033867	HMDB	4-Isothiocyanato-1-butene	113.03	HMDB0033867	76922
1911	1	M+H	1+	HMDB0059779	2.59082	HMDB0059779	HMDB	2,3-Methylene suberic acid	198.089	HMDB0059779
1911	2	M+H	1+	HMDB0059768	2.35394	HMDB0059768	HMDB	3,4-Methylene suberic acid	198.089	HMDB0059768
1911	3	M+H	1+	HMDB0004400	2.08379	HMDB0004400	HMDB	5-Acetylamino-6-amino-3-methyluracil	198.075	HMDB0004400	88299
1911	4	M+H	1+	HMDB0133489	1.99853	HMDB0133489	HMDB	2-hydroxy-2-(4-hydroxy-3-methoxyphenyl)acetic acid	198.053	HMDB0133489
1911	5	M+H	1+	HMDB0033093	1.92077	HMDB0033093	HMDB	3-(4-Hydroxy-3-methoxyphenyl)-1,2-propanediol	198.089	HMDB0033093	161566
1911	6	M+H	1+	HMDB0004998	1.87184	HMDB0004998	HMDB	Guaifenesin	198.089	HMDB0004998	3516
1911	7	M+H	1+	HMDB0013859	1.84424	HMDB0013859	HMDB	2-Dechloroethylifosfamide	198.032	HMDB0013859	119105
1911	8	M+H	1+	HMDB0033836	1.82428	HMDB0033836	HMDB	Ethyl gallate	198.053	HMDB0033836	13250
1911	9	M+H	1+	HMDB0003503	1.82362	HMDB0003503	HMDB	3-(3,4-Dihydroxyphenyl)lactic acid	198.053	HMDB0003503	439435
1911	10	M+H	1+	HMDB0030991	1.76395	HMDB0030991	HMDB	5-(3E-Pentenyl)tetrahydro-2-oxo-3-furancarboxylic acid	198.089	HMDB0030991
1911	11	M+H	1+	HMDB0002085	1.76343	HMDB0002085	HMDB	Syringic acid	198.053	HMDB0002085	10742
1911	12	M+H	1+	HMDB0036134	1.75713	HMDB0036134	HMDB	4-[(2-Furanylmethyl)thio]-2-pentanone	198.071	HMDB0036134	3025939
1911	13	M+H	1+	HMDB0000291	1.61875	HMDB0000291	HMDB	Vanillylmandelic acid	198.053	HMDB0000291	736172
1911	14	M+H	1+	HMDB0034217	1.53177	HMDB0034217	HMDB	Harmol	198.079	HMDB0034217
1911	15	M+H	1+	HMDB0032078	1.49749	HMDB0032078	HMDB	Dibenzyl ether	198.104	HMDB0032078	7657
1911	16	M+H	1+	HMDB0035197	1.44544	HMDB0035197	HMDB	Harmanine	198.079	HMDB0035197
1911	17	M+H	1+	HMDB0041808	1.42115	HMDB0041808	HMDB	4,4'-Methylenedianiline	198.116	HMDB0041808	7577
1911	18	M+H	1+	HMDB0029749	1.32664	HMDB0029749	HMDB	2-Amino-6-methyldipyrido[1,2-a:3',2'-d]imidazole	198.091	HMDB0029749	49971
1911	19	M+H	1+	HMDB0034099	1.29005	HMDB0034099	HMDB	(2E,4E)-2,7-Dimethyl-2,4-octadienedioic acid	198.089	HMDB0034099	10954516
1911	20	M+H	1+	HMDB0014480	1.27647	HMDB0014480	HMDB	Nitrofurazone	198.039	HMDB0014480	5447130
1911	21	M+H	1+	HMDB0014606	1.22145	HMDB0014606	HMDB	Metharbital	198.1	HMDB0014606	4099
1911	22	M+H	1+	HMDB0013858	1.08706	HMDB0013858	HMDB	3-Dechloroethylifosfamide	198.032	HMDB0013858	114861
1911	22	M+H	1+	HMDB0060881	1.08706	HMDB0060881	HMDB	Dechloroethyl cyclophosphamide	198.032	HMDB0060881
1911	23	M+H	1+	HMDB0015188	1.08546	HMDB0015188	HMDB	Mimosine	198.064	HMDB0015188	440473
1911	24	M+H	1+	HMDB0029170	1.05246	HMDB0029170	HMDB	3-Hydroxy-4-methoxymandelate	198.053	HMDB0029170	853696
1911	25	M+H	1+	HMDB0041662	1.00208	HMDB0041662	HMDB	3,4-O-Dimethylgallic acid	198.053	HMDB0041662	74709
1911	26	M+H	1+	HMDB0036185	0.812013	HMDB0036185	HMDB	3-(2-Furanyl)-2-phenyl-2-propenal	198.068	HMDB0036185	6435876
1911	27	M+H	1+	HMDB0094658	0.547946	HMDB0094658	HMDB	1-[2-Methyl-3-(methylthio) allyl]cyclohex-2-enol	198.108	HMDB0094658
1911	28	M+H	1+	HMDB0029706	0.528554	HMDB0029706	HMDB	2-Amino-3-methylimidazo[4,5-f]quinoline	198.091	HMDB0029706	53462
1911	29	M+H	1+	HMDB0059771	0.436462	HMDB0059771	HMDB	6-amino-5[N-methylformylamino]-1-methyluracil	198.075	HMDB0059771	9920643
1911	30	M+H	1+	HMDB0014526	-0.0548124	HMDB0014526	HMDB	Tacrine	198.116	HMDB0014526	1935
2036	1	M+H	1+	HMDB0133489	3.0965	HMDB0133489	HMDB	2-hydroxy-2-(4-hydroxy-3-methoxyphenyl)acetic acid	198.053	HMDB0133489
2036	2	M+H	1+	HMDB0033836	3.0365	HMDB0033836	HMDB	Ethyl gallate	198.053	HMDB0033836	13250
2036	3	M+H	1+	HMDB0014606	2.76326	HMDB0014606	HMDB	Metharbital	198.1	HMDB0014606	4099
2036	4	M+H	1+	HMDB0004400	2.63216	HMDB0004400	HMDB	5-Acetylamino-6-amino-3-methyluracil	198.075	HMDB0004400	88299
2036	5	M+H	1+	HMDB0004998	2.56328	HMDB0004998	HMDB	Guaifenesin	198.089	HMDB0004998	3516
2036	6	M+H	1+	HMDB0015188	2.44311	HMDB0015188	HMDB	Mimosine	198.064	HMDB0015188	440473
2036	7	M+H	1+	HMDB0041808	2.43775	HMDB0041808	HMDB	4,4'-Methylenedianiline	198.116	HMDB0041808	7577
2036	8	M+H	1+	HMDB0002085	2.36485	HMDB0002085	HMDB	Syringic acid	198.053	HMDB0002085	10742
2036	9	M+H	1+	HMDB0035197	2.26765	HMDB0035197	HMDB	Harmanine	198.079	HMDB0035197
2036	10	M+H	1+	HMDB0030991	2.15733	HMDB0030991	HMDB	5-(3E-Pentenyl)tetrahydro-2-oxo-3-furancarboxylic acid	198.089	HMDB0030991
2036	11	M+H	1+	HMDB0014526	2.04269	HMDB0014526	HMDB	Tacrine	198.116	HMDB0014526	1935
2036	12	M+H	1+	HMDB0034217	2.04216	HMDB0034217	HMDB	Harmol	198.079	HMDB0034217
2036	13	M+H	1+	HMDB0029749	2.0009	HMDB0029749	HMDB	2-Amino-6-methyldipyrido[1,2-a:3',2'-d]imidazole	198.091	HMDB0029749	49971
2036	14	M+H	1+	HMDB0029706	1.92762	HMDB0029706	HMDB	2-Amino-3-methylimidazo[4,5-f]quinoline	198.091	HMDB0029706	53462
2036	15	M+H	1+	HMDB0033093	1.90851	HMDB0033093	HMDB	3-(4-Hydroxy-3-methoxyphenyl)-1,2-propanediol	198.089	HMDB0033093	161566
2036	16	M+H	1+	HMDB0013859	1.88407	HMDB0013859	HMDB	2-Dechloroethylifosfamide	198.032	HMDB0013859	119105
2036	17	M+H	1+	HMDB0036134	1.824	HMDB0036134	HMDB	4-[(2-Furanylmethyl)thio]-2-pentanone	198.071	HMDB0036134	3025939
2036	18	M+H	1+	HMDB0003503	1.8079	HMDB0003503	HMDB	3-(3,4-Dihydroxyphenyl)lactic acid	198.053	HMDB0003503	439435
2036	19	M+H	1+	HMDB0029170	1.73801	HMDB0029170	HMDB	3-Hydroxy-4-methoxymandelate	198.053	HMDB0029170	853696
2036	20	M+H	1+	HMDB0059768	1.68267	HMDB0059768	HMDB	3,4-Methylene suberic acid	198.089	HMDB0059768
2036	21	M+H	1+	HMDB0000291	1.67076	HMDB0000291	HMDB	Vanillylmandelic acid	198.053	HMDB0000291	736172
2036	22	M+H	1+	HMDB0094658	1.62539	HMDB0094658	HMDB	1-[2-Methyl-3-(methylthio) allyl]cyclohex-2-enol	198.108	HMDB0094658
2036	23	M+H	1+	HMDB0059771	1.57706	HMDB0059771	HMDB	6-amino-5[N-methylformylamino]-1-methyluracil	198.075	HMDB0059771	9920643
2036	24	M+H	1+	HMDB0059779	1.3864	HMDB0059779	HMDB	2,3-Methylene suberic acid	198.089	HMDB0059779
2036	25	M+H	1+	HMDB0041662	1.3009	HMDB0041662	HMDB	3,4-O-Dimethylgallic acid	198.053	HMDB0041662	74709
2036	26	M+H	1+	HMDB0034099	1.23158	HMDB0034099	HMDB	(2E,4E)-2,7-Dimethyl-2,4-octadienedioic acid	198.089	HMDB0034099	10954516
2036	27	M+H	1+	HMDB0032078	1.16982	HMDB0032078	HMDB	Dibenzyl ether	198.104	HMDB0032078	7657
2036	28	M+H	1+	HMDB0060881	1.00364	HMDB0060881	HMDB	Dechloroethyl cyclophosphamide	198.032	HMDB0060881
2036	28	M+H	1+	HMDB0013858	1.00364	HMDB0013858	HMDB	3-Dechloroethylifosfamide	198.032	HMDB0013858	114861
2036	29	M+H	1+	HMDB0014480	0.964959	HMDB0014480	HMDB	Nitrofurazone	198.039	HMDB0014480	5447130
2036	30	M+H	1+	HMDB0040164	0.537941	HMDB0040164	HMDB	4-Methyldibenzothiophene	198.05	HMDB0040164	30364
2036	31	M+H	1+	HMDB0036185	-0.176673	HMDB0036185	HMDB	3-(2-Furanyl)-2-phenyl-2-propenal	198.068	HMDB0036185	6435876
2090	1	M+H	1+	HMDB0040174	3.31313	HMDB0040174	HMDB	4-Ethyl-1,2-benzenediol	138.068	HMDB0040174	70761
2090	2	M+H	1+	HMDB0032036	3.20447	HMDB0032036	HMDB	4-Ethoxyphenol	138.068	HMDB0032036	12150
2090	3	M+H	1+	HMDB0035229	3.19981	HMDB0035229	HMDB	5-Isopropylbicyclo[3.1.0]hexan-2-one	138.104	HMDB0035229	92784
2090	4	M+H	1+	HMDB0036091	3.18766	HMDB0036091	HMDB	exo-5,6-Dimethylbicyclo[2.2.1]hept-5-en-2-ol	138.104	HMDB0036091	101407815
2090	5	M+H	1+	HMDB0032290	3.1779	HMDB0032290	HMDB	1-(2-Furyl)butan-3-one	138.068	HMDB0032290	12780
2090	6	M+H	1+	HMDB0004284	3.15844	HMDB0004284	HMDB	Tyrosol	138.068	HMDB0004284	10393
2090	7	M+H	1+	HMDB0033434	3.15544	HMDB0033434	HMDB	4-Acetyl-1-methylcyclohexene	138.104	HMDB0033434	93019
2090	8	M+H	1+	HMDB0032136	3.11556	HMDB0032136	HMDB	2-Methoxy-4-methylphenol	138.068	HMDB0032136	7144
2090	9	M+H	1+	HMDB0035929	3.09612	HMDB0035929	HMDB	(R)-Cryptone	138.104	HMDB0035929	92780
2090	10	M+H	1+	HMDB0034241	3.08472	HMDB0034241	HMDB	4-Methoxybenzyl alcohol	138.068	HMDB0034241	7738
2090	11	M+H	1+	HMDB0059965	3.07035	HMDB0059965	HMDB	3,4-Dihydroxybenzaldehyde	138.032	HMDB0059965	8768
2090	12	M+H	1+	HMDB0036092	3.02101	HMDB0036092	HMDB	exo-2-Methyl-3-methylenebicyclo[2.2.1]heptan-2-ol	138.104	HMDB0036092	67760064
2090	13	M+H	1+	HMDB0033857	3.01292	HMDB0033857	HMDB	Violet-leaf aldehyde	138.104	HMDB0033857	643731
2090	14	M+H	1+	HMDB0039802	3.00249	HMDB0039802	HMDB	1-(2-Furanyl)-1-butanone	138.068	HMDB0039802	228588
2090	15	M+H	1+	HMDB0032137	2.98018	HMDB0032137	HMDB	2,6-Dimethyl-1,4-benzenediol	138.068	HMDB0032137	69560
2090	16	M+H	1+	HMDB0013824	2.97795	HMDB0013824	HMDB	2-Pentylfuran	138.104	HMDB0013824	19602
2090	17	M+H	1+	HMDB0029563	2.96537	HMDB0029563	HMDB	3-Acetyl-2,5-dimethylfuran	138.068	HMDB0029563	61527
2090	18	M+H	1+	HMDB0004062	2.95706	HMDB0004062	HMDB	Gentisate aldehyde	138.032	HMDB0004062	70949
2090	19	M+H	1+	HMDB0031685	2.94908	HMDB0031685	HMDB	2,4-Nonadienal	138.104	HMDB0031685	6428555
2090	20	M+H	1+	HMDB0041607	2.87515	HMDB0041607	HMDB	2-Phenoxyethanol	138.068	HMDB0041607	31236
2090	21	M+H	1+	HMDB0032019	2.76336	HMDB0032019	HMDB	2,6-Dimethylbenzenethiol	138.05	HMDB0032019	61045
2090	22	M+H	1+	HMDB0031152	2.74059	HMDB0031152	HMDB	(3Z,6Z)-3,6-Nonadienal	138.104	HMDB0031152	5352808
2090	23	M+H	1+	HMDB0000500	2.73329	HMDB0000500	HMDB	4-Hydroxybenzoic acid	138.032	HMDB0000500	135
2090	24	M+H	1+	HMDB0031314	2.71697	HMDB0031314	HMDB	Benzyl methyl sulfide	138.05	HMDB0031314	13016
2090	25	M+H	1+	HMDB0036069	2.60407	HMDB0036069	HMDB	Pulegenone	138.104	HMDB0036069	21572678
2090	26	M+H	1+	HMDB0031261	2.57523	HMDB0031261	HMDB	(2E,6E)-2,6-Nonadienal	138.104	HMDB0031261	88369124
2090	27	M+H	1+	HMDB0032159	2.50883	HMDB0032159	HMDB	2-Acetyl-3,5-dimethylfuran	138.068	HMDB0032159	579675
2090	28	M+H	1+	HMDB0040177	2.42944	HMDB0040177	HMDB	3-Ethyl-1,2-benzenediol	138.068	HMDB0040177	70278
2090	29	M+H	1+	HMDB0032467	2.41884	HMDB0032467	HMDB	(+/-)-1-Phenylethylmercaptan	138.05	HMDB0032467	141850
2090	30	M+H	1+	HMDB0034174	2.34804	HMDB0034174	HMDB	(E)-Urocanic acid	138.043	HMDB0034174	736715
2090	30	M+H	1+	HMDB0000301	2.34804	HMDB0000301	HMDB	Urocanic acid	138.043	HMDB0000301	736715
2090	31	M+H	1+	HMDB0040054	2.33209	HMDB0040054	HMDB	3-Ethyl-2-methoxypyrazine	138.079	HMDB0040054	33135
2090	32	M+H	1+	HMDB0001895	2.29333	HMDB0001895	HMDB	Salicylic acid	138.032	HMDB0001895	338
2090	33	M+H	1+	HMDB0031850	2.28	HMDB0031850	HMDB	2-Ethoxy-3-methylpyrazine	138.079	HMDB0031850	122941
2090	34	M+H	1+	HMDB0002466	2.26382	HMDB0002466	HMDB	3-Hydroxybenzoic acid	138.032	HMDB0002466	7420
2090	35	M+H	1+	HMDB0033812	2.22057	HMDB0033812	HMDB	Sesamol	138.032	HMDB0033812	68289
2090	36	M+H	1+	HMDB0032637	2.1955	HMDB0032637	HMDB	2-Phenylethanethiol	138.05	HMDB0032637	78126
2090	37	M+H	1+	HMDB0031195	2.03461	HMDB0031195	HMDB	3,5,5-Trimethyl-2-cyclohexen-1-one	138.104	HMDB0031195	6544
2090	38	M+H	1+	HMDB0032576	1.91414	HMDB0032576	HMDB	2-Methoxy-1,4-benzoquinone	138.032	HMDB0032576	76146
2090	39	M+H	1+	HMDB0031338	1.80136	HMDB0031338	HMDB	5-Oxo-2(5H)-isoxazolepropanenitrile	138.043	HMDB0031338	171055
2090	40	M+H	1+	HMDB0032139	1.79626	HMDB0032139	HMDB	1,2-Dimethoxybenzene	138.068	HMDB0032139	7043
2090	41	M+H	1+	HMDB0062484	1.56972	HMDB0062484	HMDB	keratan sulfate II (core 2-linked), degradation product 1	138.032	HMDB0062484	7213
2090	42	M+H	1+	HMDB0032920	1.52299	HMDB0032920	HMDB	alpha-Furyl methyl diketone	138.032	HMDB0032920	74038
2090	43	M+H	1+	HMDB0029672	1.4096	HMDB0029672	HMDB	1,3-Dimethoxybenzene	138.068	HMDB0029672	9025
2090	44	M+H	1+	HMDB0029671	1.33104	HMDB0029671	HMDB	1,4-Dimethoxybenzene	138.068	HMDB0029671	9016
2090	45	M+H	1+	HMDB0040338	1.09304	HMDB0040338	HMDB	3,5,5-Trimethyl-3-cyclohexen-1-one	138.104	HMDB0040338	10108
2090	46	M+H	1+	HMDB0062629	1.06462	HMDB0062629	HMDB	Tyraminium	138.091	HMDB0062629	5249538
2090	47	M+H	1+	HMDB0041361	0.904016	HMDB0041361	HMDB	2-Ethylbenzenethiol	138.05	HMDB0041361	3734338
2090	48	M+H	1+	HMDB0061680	0.732026	HMDB0061680	HMDB	2-Aminonicotinic acid	138.043	HMDB0061680
2090	49	M+H	1+	HMDB0040142	0.373942	HMDB0040142	HMDB	2-Ethoxy-5-methylpyrazine	138.079	HMDB0040142	105758
2090	50	M+H	1+	HMDB0040911	0.234712	HMDB0040911	HMDB	2-Methoxy-3,5-dimethylpyrimidine	138.079	HMDB0040911	6429218
2090	51	M+H	1+	HMDB0040144	-0.0677553	HMDB0040144	HMDB	2-Ethoxy-6-methylpyrazine	138.079	HMDB0040144	104421
2090	52	M+H	1+	HMDB0062626	-0.687582	HMDB0062626	HMDB	Phenylethanolaminium	138.091	HMDB0062626	4745144
2090	53	M+H	1+	HMDB0002730	-0.885767	HMDB0002730	HMDB	Nicotinamide N-oxide	138.043	HMDB0002730	72661
2090	54	M+H	1+	HMDB0012182	-0.902521	HMDB0012182	HMDB	8-Hydroxypurine	138.054	HMDB0012182	53481384
2179	1	M+H	1+	HMDB0033912	2.58559	HMDB0033912	HMDB	2-Propenyl propyl disulfide	148.038	HMDB0033912	16591
2179	2	M+H	1+	HMDB0039797	2.53899	HMDB0039797	HMDB	Dihydro-4-mercapto-5-methyl-3(2H)-thiophenone	148.002	HMDB0039797
2179	3	M+H	1+	HMDB0041392	2.28281	HMDB0041392	HMDB	1-Propenyl propyl disulfide	148.038	HMDB0041392	5352908
2179	4	M+H	1+	HMDB0031725	2.27811	HMDB0031725	HMDB	(E)-3-(2-Hydroxyphenyl)-2-propenal	148.052	HMDB0031725	5318169
2179	5	M+H	1+	HMDB0032495	2.11407	HMDB0032495	HMDB	Propyl 2-mercaptopropionate	148.056	HMDB0032495	22251515
2179	6	M+H	1+	HMDB0039653	1.96913	HMDB0039653	HMDB	2,4,6-Trimethyl-1,3,5-dioxathiane	148.056	HMDB0039653	23262324
2179	7	M+H	1+	HMDB0036626	1.94502	HMDB0036626	HMDB	3,4-Dihydro-2H-1-benzopyran-2-one	148.052	HMDB0036626	660
2179	8	M+H	1+	HMDB0038299	1.88636	HMDB0038299	HMDB	Methylthiomethyl butyrate	148.056	HMDB0038299	3018539
2179	9	M+H	1+	HMDB0035243	1.6891	HMDB0035243	HMDB	1-Phenyl-1,2-propanedione	148.052	HMDB0035243	11363
2179	10	M+H	1+	HMDB0031717	1.58521	HMDB0031717	HMDB	3-(Methylthio)propyl acetate	148.056	HMDB0031717	85519
2179	11	M+H	1+	HMDB0012140	1.49115	HMDB0012140	HMDB	(R) 2,3-Dihydroxy-3-methylvalerate	148.074	HMDB0012140	448154
2179	12	M+H	1+	HMDB0040413	1.47866	HMDB0040413	HMDB	Ethyl 3-(methylthio)propanoate	148.056	HMDB0040413	61592
2179	13	M+H	1+	HMDB0000930	1.42963	HMDB0000930	HMDB	trans-Cinnamic acid	148.052	HMDB0000930	444539
2179	14	M+H	1+	HMDB0001553	1.4066	HMDB0001553	HMDB	2-Oxo-4-methylthiobutanoic acid	148.019	HMDB0001553	473
2179	15	M+H	1+	HMDB0059655	1.24993	HMDB0059655	HMDB	2-Hydroxyglutarate	148.037	HMDB0059655	43
2179	16	M+H	1+	HMDB0032271	1.21445	HMDB0032271	HMDB	Ethyl 3-mercaptobutyrate	148.056	HMDB0032271	9833996
2179	17	M+H	1+	HMDB0001900	1.13704	HMDB0001900	HMDB	Ribonolactone	148.037	HMDB0001900	111064
2179	18	M+H	1+	HMDB0000606	1.09813	HMDB0000606	HMDB	D-2-Hydroxyglutaric acid	148.037	HMDB0000606	439391
2179	19	M+H	1+	HMDB0037619	1.08163	HMDB0037619	HMDB	Methyl 4-(methylthio)butyrate	148.056	HMDB0037619	65425
2179	20	M+H	1+	HMDB0036193	0.803206	HMDB0036193	HMDB	3-Mercapto-3-methylbutyl formate	148.056	HMDB0036193	526487
2179	21	M+H	1+	HMDB0011676	0.781761	HMDB0011676	HMDB	D-Xylono-1,5-lactone	148.037	HMDB0011676	439692
2179	22	M+H	1+	HMDB0000426	0.752507	HMDB0000426	HMDB	Citramalic acid	148.037	HMDB0000426	1081
2179	23	M+H	1+	HMDB0032410	0.712412	HMDB0032410	HMDB	Methyl 3-(methylthio)butanoate	148.056	HMDB0032410	547907
2179	24	M+H	1+	HMDB0059629	0.651043	HMDB0059629	HMDB	(R)-mevalonate	148.074	HMDB0059629	449
2179	24	M+H	1+	HMDB0000227	0.651043	HMDB0000227	HMDB	Mevalonic acid	148.074	HMDB0000227	449
2179	25	M+H	1+	HMDB0040986	0.64929	HMDB0040986	HMDB	(E)-3-(4-Hydroxyphenyl)-2-propenal	148.052	HMDB0040986	641301
2179	26	M+H	1+	HMDB0000694	0.587245	HMDB0000694	HMDB	L-2-Hydroxyglutaric acid	148.037	HMDB0000694	439939
2179	27	M+H	1+	HMDB0000428	0.476019	HMDB0000428	HMDB	3-Hydroxyglutaric acid	148.037	HMDB0000428	181976
2179	28	M+H	1+	HMDB0002050	0.446401	HMDB0002050	HMDB	Dihydroxyfumaric acid	148.001	HMDB0002050
2179	29	M+H	1+	HMDB0032332	0.398088	HMDB0032332	HMDB	Hydroxylated lecithin	148.048	HMDB0032332	44237312
2179	30	M+H	1+	HMDB0040230	-0.0432858	HMDB0040230	HMDB	3-Acetyl-1,2-dithiolane	148.002	HMDB0040230	524171
2179	31	M+H	1+	HMDB0032947	-0.265958	HMDB0032947	HMDB	Di-2-furanylmethane	148.052	HMDB0032947	70972
2179	32	M+H	1+	HMDB0059705	-0.506154	HMDB0059705	HMDB	(2-Methoxyethoxy)propanoic acid	148.074	HMDB0059705	9815219
2179	33	M+H	1+	HMDB0062739	-0.549403	HMDB0062739	HMDB	3-methylmalate(2-)	148.037	HMDB0062739	3013918
2179	34	M+H	1+	HMDB0038890	-0.910749	HMDB0038890	HMDB	Methyl 3-methyl-1-butenyl disulfide	148.038	HMDB0038890	71587664
2179	35	M+H	1+	HMDB0059629	-1.04601	HMDB0059629	HMDB	(R)-mevalonate	148.074	HMDB0059629	449
2179	35	M+H	1+	HMDB0000227	-1.04601	HMDB0000227	HMDB	Mevalonic acid	148.074	HMDB0000227	449
2179	36	M+H	1+	HMDB0001900	-1.07982	HMDB0001900	HMDB	Ribonolactone	148.037	HMDB0001900	111064
2179	37	M+H	1+	HMDB0041306	-1.45064	HMDB0041306	HMDB	Methyl 2-(methylthio)butyrate	148.056	HMDB0041306	560572
2179	38	M+H	1+	HMDB0000567	-1.64685	HMDB0000567	HMDB	Cinnamic acid	148.052	HMDB0000567	5372954
2234	1	M+H	1+	HMDB0032539	1.01017	HMDB0032539	HMDB	Triethylamine	101.12	HMDB0032539	8471
2234	2	M+H	1+	HMDB0032323	0.928786	HMDB0032323	HMDB	Hexylamine	101.12	HMDB0032323	8102
2234	3	M+H	1+	HMDB0062600	-1.06624	HMDB0062600	HMDB	N-butylformamide	101.084	HMDB0062600	13376
2234	4	M+H	1+	HMDB0012815	-1.24493	HMDB0012815	HMDB	5-Aminopentanal	101.084	HMDB0012815	443849
2325	1	M+H	1+	HMDB0032036	3.14335	HMDB0032036	HMDB	4-Ethoxyphenol	138.068	HMDB0032036	12150
2325	2	M+H	1+	HMDB0004284	3.07797	HMDB0004284	HMDB	Tyrosol	138.068	HMDB0004284	10393
2325	3	M+H	1+	HMDB0031850	2.91859	HMDB0031850	HMDB	2-Ethoxy-3-methylpyrazine	138.079	HMDB0031850	122941
2325	4	M+H	1+	HMDB0040174	2.90403	HMDB0040174	HMDB	4-Ethyl-1,2-benzenediol	138.068	HMDB0040174	70761
2325	5	M+H	1+	HMDB0013824	2.8895	HMDB0013824	HMDB	2-Pentylfuran	138.104	HMDB0013824	19602
2325	6	M+H	1+	HMDB0032136	2.88258	HMDB0032136	HMDB	2-Methoxy-4-methylphenol	138.068	HMDB0032136	7144
2325	7	M+H	1+	HMDB0034241	2.88189	HMDB0034241	HMDB	4-Methoxybenzyl alcohol	138.068	HMDB0034241	7738
2325	8	M+H	1+	HMDB0031338	2.84512	HMDB0031338	HMDB	5-Oxo-2(5H)-isoxazolepropanenitrile	138.043	HMDB0031338	171055
2325	9	M+H	1+	HMDB0059965	2.81667	HMDB0059965	HMDB	3,4-Dihydroxybenzaldehyde	138.032	HMDB0059965	8768
2325	10	M+H	1+	HMDB0032137	2.80115	HMDB0032137	HMDB	2,6-Dimethyl-1,4-benzenediol	138.068	HMDB0032137	69560
2325	11	M+H	1+	HMDB0032637	2.79173	HMDB0032637	HMDB	2-Phenylethanethiol	138.05	HMDB0032637	78126
2325	12	M+H	1+	HMDB0004062	2.78814	HMDB0004062	HMDB	Gentisate aldehyde	138.032	HMDB0004062	70949
2325	13	M+H	1+	HMDB0036091	2.74572	HMDB0036091	HMDB	exo-5,6-Dimethylbicyclo[2.2.1]hept-5-en-2-ol	138.104	HMDB0036091	101407815
2325	14	M+H	1+	HMDB0032290	2.68086	HMDB0032290	HMDB	1-(2-Furyl)butan-3-one	138.068	HMDB0032290	12780
2325	15	M+H	1+	HMDB0035229	2.66672	HMDB0035229	HMDB	5-Isopropylbicyclo[3.1.0]hexan-2-one	138.104	HMDB0035229	92784
2325	16	M+H	1+	HMDB0039802	2.61152	HMDB0039802	HMDB	1-(2-Furanyl)-1-butanone	138.068	HMDB0039802	228588
2325	17	M+H	1+	HMDB0040054	2.5979	HMDB0040054	HMDB	3-Ethyl-2-methoxypyrazine	138.079	HMDB0040054	33135
2325	18	M+H	1+	HMDB0032467	2.55619	HMDB0032467	HMDB	(+/-)-1-Phenylethylmercaptan	138.05	HMDB0032467	141850
2325	19	M+H	1+	HMDB0035929	2.54634	HMDB0035929	HMDB	(R)-Cryptone	138.104	HMDB0035929	92780
2325	20	M+H	1+	HMDB0000500	2.54551	HMDB0000500	HMDB	4-Hydroxybenzoic acid	138.032	HMDB0000500	135
2325	21	M+H	1+	HMDB0041607	2.49742	HMDB0041607	HMDB	2-Phenoxyethanol	138.068	HMDB0041607	31236
2325	22	M+H	1+	HMDB0033857	2.47244	HMDB0033857	HMDB	Violet-leaf aldehyde	138.104	HMDB0033857	643731
2325	23	M+H	1+	HMDB0029563	2.41714	HMDB0029563	HMDB	3-Acetyl-2,5-dimethylfuran	138.068	HMDB0029563	61527
2325	24	M+H	1+	HMDB0031685	2.36912	HMDB0031685	HMDB	2,4-Nonadienal	138.104	HMDB0031685	6428555
2325	25	M+H	1+	HMDB0031152	2.3147	HMDB0031152	HMDB	(3Z,6Z)-3,6-Nonadienal	138.104	HMDB0031152	5352808
2325	26	M+H	1+	HMDB0000301	2.30547	HMDB0000301	HMDB	Urocanic acid	138.043	HMDB0000301	736715
2325	26	M+H	1+	HMDB0034174	2.30547	HMDB0034174	HMDB	(E)-Urocanic acid	138.043	HMDB0034174	736715
2325	27	M+H	1+	HMDB0033434	2.30449	HMDB0033434	HMDB	4-Acetyl-1-methylcyclohexene	138.104	HMDB0033434	93019
2325	28	M+H	1+	HMDB0032019	2.26843	HMDB0032019	HMDB	2,6-Dimethylbenzenethiol	138.05	HMDB0032019	61045
2325	29	M+H	1+	HMDB0031314	2.23102	HMDB0031314	HMDB	Benzyl methyl sulfide	138.05	HMDB0031314	13016
2325	30	M+H	1+	HMDB0031261	2.10085	HMDB0031261	HMDB	(2E,6E)-2,6-Nonadienal	138.104	HMDB0031261	88369124
2325	31	M+H	1+	HMDB0036092	2.08421	HMDB0036092	HMDB	exo-2-Methyl-3-methylenebicyclo[2.2.1]heptan-2-ol	138.104	HMDB0036092	67760064
2325	32	M+H	1+	HMDB0032139	2.06454	HMDB0032139	HMDB	1,2-Dimethoxybenzene	138.068	HMDB0032139	7043
2325	33	M+H	1+	HMDB0040177	1.99223	HMDB0040177	HMDB	3-Ethyl-1,2-benzenediol	138.068	HMDB0040177	70278
2325	34	M+H	1+	HMDB0036069	1.97978	HMDB0036069	HMDB	Pulegenone	138.104	HMDB0036069	21572678
2325	35	M+H	1+	HMDB0032159	1.91031	HMDB0032159	HMDB	2-Acetyl-3,5-dimethylfuran	138.068	HMDB0032159	579675
2325	36	M+H	1+	HMDB0032576	1.88178	HMDB0032576	HMDB	2-Methoxy-1,4-benzoquinone	138.032	HMDB0032576	76146
2325	37	M+H	1+	HMDB0062629	1.85391	HMDB0062629	HMDB	Tyraminium	138.091	HMDB0062629	5249538
2325	38	M+H	1+	HMDB0033812	1.8343	HMDB0033812	HMDB	Sesamol	138.032	HMDB0033812	68289
2325	39	M+H	1+	HMDB0032920	1.76067	HMDB0032920	HMDB	alpha-Furyl methyl diketone	138.032	HMDB0032920	74038
2325	40	M+H	1+	HMDB0001895	1.74199	HMDB0001895	HMDB	Salicylic acid	138.032	HMDB0001895	338
2325	41	M+H	1+	HMDB0031195	1.63689	HMDB0031195	HMDB	3,5,5-Trimethyl-2-cyclohexen-1-one	138.104	HMDB0031195	6544
2325	42	M+H	1+	HMDB0041361	1.62915	HMDB0041361	HMDB	2-Ethylbenzenethiol	138.05	HMDB0041361	3734338
2325	43	M+H	1+	HMDB0029672	1.61292	HMDB0029672	HMDB	1,3-Dimethoxybenzene	138.068	HMDB0029672	9025
2325	44	M+H	1+	HMDB0062484	1.51228	HMDB0062484	HMDB	keratan sulfate II (core 2-linked), degradation product 1	138.032	HMDB0062484	7213
2325	45	M+H	1+	HMDB0029671	1.42281	HMDB0029671	HMDB	1,4-Dimethoxybenzene	138.068	HMDB0029671	9016
2325	46	M+H	1+	HMDB0002466	1.41137	HMDB0002466	HMDB	3-Hydroxybenzoic acid	138.032	HMDB0002466	7420
2325	47	M+H	1+	HMDB0012182	0.815275	HMDB0012182	HMDB	8-Hydroxypurine	138.054	HMDB0012182	53481384
2325	48	M+H	1+	HMDB0040338	0.52687	HMDB0040338	HMDB	3,5,5-Trimethyl-3-cyclohexen-1-one	138.104	HMDB0040338	10108
2325	49	M+H	1+	HMDB0061680	0.472503	HMDB0061680	HMDB	2-Aminonicotinic acid	138.043	HMDB0061680
2325	50	M+H	1+	HMDB0040144	0.0266942	HMDB0040144	HMDB	2-Ethoxy-6-methylpyrazine	138.079	HMDB0040144	104421
2325	51	M+H	1+	HMDB0040142	-0.0290447	HMDB0040142	HMDB	2-Ethoxy-5-methylpyrazine	138.079	HMDB0040142	105758
2325	52	M+H	1+	HMDB0062626	-0.0552265	HMDB0062626	HMDB	Phenylethanolaminium	138.091	HMDB0062626	4745144
2325	53	M+H	1+	HMDB0002730	-0.635872	HMDB0002730	HMDB	Nicotinamide N-oxide	138.043	HMDB0002730	72661
2325	54	M+H	1+	HMDB0040911	-1.13691	HMDB0040911	HMDB	2-Methoxy-3,5-dimethylpyrimidine	138.079	HMDB0040911	6429218
2482	1	M+H	1+	HMDB0011143	0.0593708	HMDB0011143	HMDB	MG(18:0e/0:0/0:0)	344.329	HMDB0011143	10860876
2715	1	M+H	1+	HMDB0040036	1.44111	HMDB0040036	HMDB	2-Ethylthiazole	113.03	HMDB0040036	85053
2715	2	M+H	1+	HMDB0032976	1.30846	HMDB0032976	HMDB	4,5-Dimethylthiazole	113.03	HMDB0032976	62510
2715	3	M+H	1+	HMDB0033867	1.04197	HMDB0033867	HMDB	4-Isothiocyanato-1-butene	113.03	HMDB0033867	76922
2715	4	M+H	1+	HMDB0032975	0.926637	HMDB0032975	HMDB	2,5-Dimethylthiazole	113.03	HMDB0032975	77837
2715	5	M+H	1+	HMDB0032974	0.0924834	HMDB0032974	HMDB	2,4-Dimethylthiazole	113.03	HMDB0032974	10934
2715	6	M+H	1+	HMDB0038460	-0.04466	HMDB0038460	HMDB	Thiiranepropanenitrile	113.03	HMDB0038460	100582
2767	1	M+H	1+	HMDB0038997	2.65577	HMDB0038997	HMDB	Lentialexin	120.058	HMDB0038997	15503524
2767	2	M+H	1+	HMDB0004072	2.60978	HMDB0004072	HMDB	4-Hydroxystyrene	120.058	HMDB0004072	62453
2767	3	M+H	1+	HMDB0006236	2.56443	HMDB0006236	HMDB	Phenylacetaldehyde	120.058	HMDB0006236	998
2767	4	M+H	1+	HMDB0029636	2.50121	HMDB0029636	HMDB	2-Methylbenzaldehyde	120.058	HMDB0029636	10722
2767	5	M+H	1+	HMDB0040458	2.48686	HMDB0040458	HMDB	1,2,4-Tris(methylene)cyclohexane	120.094	HMDB0040458	570705
2767	6	M+H	1+	HMDB0062765	2.48147	HMDB0062765	HMDB	Styrene Oxide	120.058	HMDB0062765	7276
2767	7	M+H	1+	HMDB0059877	2.3492	HMDB0059877	HMDB	Propylbenzene	120.094	HMDB0059877	7668
2767	8	M+H	1+	HMDB0013733	2.31583	HMDB0013733	HMDB	1,2,4-Trimethylbenzene	120.094	HMDB0013733	7247
2767	9	M+H	1+	HMDB0059819	2.31306	HMDB0059819	HMDB	o-Ethyltoluene	120.094	HMDB0059819	11903
2767	10	M+H	1+	HMDB0059901	2.30899	HMDB0059901	HMDB	Hemimellitene	120.094	HMDB0059901	10686
2767	11	M+H	1+	HMDB0059848	2.30398	HMDB0059848	HMDB	m-Ethyl_toluene	120.094	HMDB0059848	12100
2767	12	M+H	1+	HMDB0034029	2.27276	HMDB0034029	HMDB	Isopropylbenzene	120.094	HMDB0034029	7406
2767	13	M+H	1+	HMDB0029638	2.25421	HMDB0029638	HMDB	4-Methylbenzaldehyde	120.058	HMDB0029638	7725
2767	14	M+H	1+	HMDB0013815	2.19842	HMDB0013815	HMDB	2,3-Dihydrobenzofuran	120.058	HMDB0013815	10329
2767	15	M+H	1+	HMDB0039781	2.07062	HMDB0039781	HMDB	xi-2-Mercapto-3-methyl-1-butanol	120.061	HMDB0039781	14249191
2767	16	M+H	1+	HMDB0000498	1.91276	HMDB0000498	HMDB	4-Deoxyerythronic acid	120.042	HMDB0000498	13120901
2767	17	M+H	1+	HMDB0002453	1.85158	HMDB0002453	HMDB	4-Deoxythreonic acid	120.042	HMDB0002453	10964471
2767	18	M+H	1+	HMDB0000360	1.81005	HMDB0000360	HMDB	2,4-Dihydroxybutanoic acid	120.042	HMDB0000360	192742
2767	19	M+H	1+	HMDB0036149	1.76861	HMDB0036149	HMDB	3-Mercapto-3-methyl-1-butanol	120.061	HMDB0036149	520682
2767	20	M+H	1+	HMDB0033910	1.69316	HMDB0033910	HMDB	Acetophenone	120.058	HMDB0033910	7410
2767	21	M+H	1+	HMDB0000337	1.68334	HMDB0000337	HMDB	(S)-3,4-Dihydroxybutyric acid	120.042	HMDB0000337	150929
2767	22	M+H	1+	HMDB0037282	1.62484	HMDB0037282	HMDB	2-Methyl-5-vinylpyrazine	120.069	HMDB0037282	26335
2767	23	M+H	1+	HMDB0040124	1.49898	HMDB0040124	HMDB	1-Propenylpyrazine	120.069	HMDB0040124	5370825
2767	24	M+H	1+	HMDB0029637	1.4868	HMDB0029637	HMDB	3-Methylbenzaldehyde	120.058	HMDB0029637	12105
2767	25	M+H	1+	HMDB0041562	1.31604	HMDB0041562	HMDB	4-(Methylthio)-1-butanol	120.061	HMDB0041562	519793
2767	26	M+H	1+	HMDB0002601	1.29683	HMDB0002601	HMDB	A,b-Dihydroxyisobutyric acid	120.042	HMDB0002601	560781
2767	27	M+H	1+	HMDB0035646	1.2494	HMDB0035646	HMDB	Methyl 2-(methylthio)acetate	120.025	HMDB0035646	85522
2767	28	M+H	1+	HMDB0002649	1.0067	HMDB0002649	HMDB	Erythrose	120.042	HMDB0002649	439574
2767	29	M+H	1+	HMDB0041924	0.740338	HMDB0041924	HMDB	Mesitylene	120.094	HMDB0041924	7947
2767	30	M+H	1+	HMDB0037134	0.636583	HMDB0037134	HMDB	(1-Methylethenyl)pyrazine	120.069	HMDB0037134	62897
2767	31	M+H	1+	HMDB0006293	0.585289	HMDB0006293	HMDB	L-Erythrulose	120.042	HMDB0006293	5460032
2767	32	M+H	1+	HMDB0032373	0.547584	HMDB0032373	HMDB	3-Mercapto-2-methyl-1-butanol	120.061	HMDB0032373	22327742
2767	33	M+H	1+	HMDB0039989	0.333295	HMDB0039989	HMDB	2-Methyl-3-vinylpyrazine	120.069	HMDB0039989	1514205
2767	34	M+H	1+	HMDB0001527	0.107983	HMDB0001527	HMDB	3-Methylthiopropionic acid	120.025	HMDB0001527	563
2767	35	M+H	1+	HMDB0041476	-0.62041	HMDB0041476	HMDB	4-(Methylthio)-2-butanol	120.061	HMDB0041476	12659797
2767	36	M+H	1+	HMDB0001366	-1.56354	HMDB0001366	HMDB	Purine	120.044	HMDB0001366	1044
2767	37	M+H	1+	HMDB0001366	-2.10782	HMDB0001366	HMDB	Purine	120.044	HMDB0001366	1044
2836	1	M+H	1+	HMDB0037127	1.43846	HMDB0037127	HMDB	Oleyl acetate	310.287	HMDB0037127	5367657
2836	2	M+H	1+	HMDB0060729	1.08118	HMDB0060729	HMDB	20-Dihydrodydrogesterone	310.266	HMDB0060729
2836	3	M+H	1+	HMDB0035574	0.929642	HMDB0035574	HMDB	4,6-Icosanedione	310.287	HMDB0035574
2836	4	M+H	1+	HMDB0035573	0.924591	HMDB0035573	HMDB	5,7-Icosanedione	310.287	HMDB0035573	91698819
2836	5	M+H	1+	HMDB0062436	0.767647	HMDB0062436	HMDB	9Z-Eicosenoic acid	310.287	HMDB0062436	5282767
2836	6	M+H	1+	HMDB0034296	0.73778	HMDB0034296	HMDB	11-Eicosenoic acid	310.287	HMDB0034296	5282769
2836	7	M+H	1+	HMDB0034451	0.666512	HMDB0034451	HMDB	Ethyl oleate	310.287	HMDB0034451	5364430
2836	8	M+H	1+	HMDB0002231	0.651078	HMDB0002231	HMDB	11Z-Eicosenoic acid	310.287	HMDB0002231	5282768
2836	9	M+H	1+	HMDB0031060	0.546526	HMDB0031060	HMDB	(R)-2-Hydroxysterculic acid	310.251	HMDB0031060
2836	10	M+H	1+	HMDB0035159	0.535454	HMDB0035159	HMDB	Paullinic acid	310.287	HMDB0035159	5312518
2836	11	M+H	1+	HMDB0035572	0.511061	HMDB0035572	HMDB	6,8-Icosanedione	310.287	HMDB0035572	91701185
2836	12	M+H	1+	HMDB0014449	0.394609	HMDB0014449	HMDB	Desogestrel	310.23	HMDB0014449	40973
2871	1	M+H	1+	HMDB0061865	1.3648	HMDB0061865	HMDB	Docosane	310.36	HMDB0061865	12405
2871	2	M+H	1+	HMDB0032678	0.880525	HMDB0032678	HMDB	2-Methylheneicosane	310.36	HMDB0032678	528494
2977	1	M+H	1+	HMDB0040036	1.20221	HMDB0040036	HMDB	2-Ethylthiazole	113.03	HMDB0040036	85053
2977	2	M+H	1+	HMDB0032974	0.922965	HMDB0032974	HMDB	2,4-Dimethylthiazole	113.03	HMDB0032974	10934
2977	3	M+H	1+	HMDB0032975	0.881337	HMDB0032975	HMDB	2,5-Dimethylthiazole	113.03	HMDB0032975	77837
2977	4	M+H	1+	HMDB0032976	0.872881	HMDB0032976	HMDB	4,5-Dimethylthiazole	113.03	HMDB0032976	62510
2977	5	M+H	1+	HMDB0038460	0.711592	HMDB0038460	HMDB	Thiiranepropanenitrile	113.03	HMDB0038460	100582
2977	6	M+H	1+	HMDB0033867	-0.552302	HMDB0033867	HMDB	4-Isothiocyanato-1-butene	113.03	HMDB0033867	76922
3177	1	M+H	1+	HMDB0039055	2.05326	HMDB0039055	HMDB	(1S,2R,4R)-p-Menth-8-ene-2,10-diol 2-glucoside	332.184	HMDB0039055
3177	2	M+H	1+	HMDB0033019	2.03002	HMDB0033019	HMDB	7-Hydroxyterpineol 8-glucoside	332.184	HMDB0033019
3177	3	M+H	1+	HMDB0038980	1.95036	HMDB0038980	HMDB	(4R,6S)-p-Menth-1-ene-4,6-diol 4-glucoside	332.184	HMDB0038980
3177	4	M+H	1+	HMDB0035677	1.91168	HMDB0035677	HMDB	3-Hydroxy-1-phenyl-1-hexadecanone	332.272	HMDB0035677
3177	5	M+H	1+	HMDB0012851	1.88405	HMDB0012851	HMDB	7'-Carboxy-gamma-tocotrienol	332.199	HMDB0012851	53481532
3177	6	M+H	1+	HMDB0038981	1.81267	HMDB0038981	HMDB	(S)-p-Menth-1-ene-4,7-diol 4-glucoside	332.184	HMDB0038981
3177	7	M+H	1+	HMDB0033644	1.60675	HMDB0033644	HMDB	(1S,2S,4S,5S)-2,4-Thujanediol 4-O-beta-D-Glucopyranoside	332.184	HMDB0033644
3177	8	M+H	1+	HMDB0035634	1.53044	HMDB0035634	HMDB	Betulalbuside A	332.184	HMDB0035634
3177	9	M+H	1+	HMDB0035025	1.51441	HMDB0035025	HMDB	6Z-8-Hydroxygeraniol 8-O-glucoside	332.184	HMDB0035025
3177	10	M+H	1+	HMDB0033215	1.40804	HMDB0033215	HMDB	1,8-Epoxy-p-menthan-4-ol glucoside	332.184	HMDB0033215
3177	11	M+H	1+	HMDB0035676	1.39658	HMDB0035676	HMDB	1-Hydroxy-1-phenyl-3-hexadecanone	332.272	HMDB0035676
3177	12	M+H	1+	HMDB0033221	1.36768	HMDB0033221	HMDB	(1R,2S,4R,5S)-2,5-Fenchanediol 2-O-b-D-glucoside	332.184	HMDB0033221	85232976
3177	13	M+H	1+	HMDB0033220	1.36263	HMDB0033220	HMDB	(1R,2R,4S,6R)-2,6-Fenchanediol 2-O-b-D-glucoside	332.184	HMDB0033220	85266294
3177	14	M+H	1+	HMDB0029088	1.3274	HMDB0029088	HMDB	Tryptophyl-Lysine	332.185	HMDB0029088	18799209
3177	15	M+H	1+	HMDB0060012	1.16422	HMDB0060012	HMDB	Neomenthol-glucuronide	332.184	HMDB0060012	183838
3177	16	M+H	1+	HMDB0002358	1.11043	HMDB0002358	HMDB	Carnosic acid	332.199	HMDB0002358	455260
3177	17	M+H	1+	HMDB0028962	1.04893	HMDB0028962	HMDB	Lysyl-Tryptophan	332.185	HMDB0028962	14275203
3177	18	M+H	1+	HMDB0030103	1.03895	HMDB0030103	HMDB	Hulupone	332.199	HMDB0030103	630403
3177	19	M+H	1+	HMDB0038747	1.00313	HMDB0038747	HMDB	(2E,4E,7R)-2,7-Dimethyl-2,4-octadiene-1,8-diol 8-O-b-D-glucopyranoside	332.184	HMDB0038747
3177	20	M+H	1+	HMDB0033110	0.981889	HMDB0033110	HMDB	(1S,2S,4R)-1,8-Epoxy-p-menthan-2-ol glucoside	332.184	HMDB0033110
3177	21	M+H	1+	HMDB0034772	0.95406	HMDB0034772	HMDB	(1R,3S,4S)-1,8-Epoxy-p-menthan-3-ol glucoside	332.184	HMDB0034772
3177	22	M+H	1+	HMDB0036700	0.823012	HMDB0036700	HMDB	ent-7alpha,12beta-Dihydroxy-16-kauren-19,6beta-olide	332.199	HMDB0036700	5088389
3177	23	M+H	1+	HMDB0038966	0.806078	HMDB0038966	HMDB	(9Z,11S,16S)-1-Acetoxy-9,17-octadecadiene-12,14-diyne-11,16-diol	332.199	HMDB0038966	71307305
3177	24	M+H	1+	HMDB0062580	0.726309	HMDB0062580	HMDB	(7Z,10Z,13Z,16Z)-docosatetraenoate	332.272	HMDB0062580	40488826
3177	24	M+H	1+	HMDB0002226	0.726309	HMDB0002226	HMDB	Adrenic acid	332.272	HMDB0002226	5497181
3177	25	M+H	1+	HMDB0030136	0.706147	HMDB0030136	HMDB	Adhulupone	332.199	HMDB0030136
3177	26	M+H	1+	HMDB0036726	0.64142	HMDB0036726	HMDB	ent-15-Kaurene-17,19-dioic acid	332.199	HMDB0036726
3177	27	M+H	1+	HMDB0031374	0.600035	HMDB0031374	HMDB	(1(10)E,4E,6a,9b)-9-(2-Methylbutanoyloxy)-1(10),4,11(13)-germacratrien-12,6-olide	332.199	HMDB0031374
3177	28	M+H	1+	HMDB0036623	0.547337	HMDB0036623	HMDB	4-Deoxycohumulone	332.199	HMDB0036623	25203730
3177	29	M+H	1+	HMDB0031375	0.532318	HMDB0031375	HMDB	(1(10)E,4E,6a,9b)-9-(3-Methylbutanoyloxy)-1(10),4,11(13)-germacratrien-12,6-olide	332.199	HMDB0031375
3177	30	M+H	1+	HMDB0062725	0.486018	HMDB0062725	HMDB	Ethyl Arachidonate	332.272	HMDB0062725	5367369
3177	31	M+H	1+	HMDB0029784	0.427944	HMDB0029784	HMDB	Unshuoside A	332.184	HMDB0029784
3177	32	M+H	1+	HMDB0062410	0.40581	HMDB0062410	HMDB	5,6-epoxy,18R-HEPE	332.199	HMDB0062410	46174066
3177	33	M+H	1+	HMDB0004031	0.384685	HMDB0004031	HMDB	11b-Hydroxyprogesterone	332.199	HMDB0004031	44263342
3177	34	M+H	1+	HMDB0036761	0.351758	HMDB0036761	HMDB	7,18-Dihydroxykaurenolide	332.199	HMDB0036761	628758
3177	35	M+H	1+	HMDB0031462	0.337692	HMDB0031462	HMDB	[10]-Shogaol	332.235	HMDB0031462	6442612
3177	36	M+H	1+	HMDB0060424	0.322153	HMDB0060424	HMDB	7alpha-Hydroxypregnenolone	332.235	HMDB0060424	9967418
3177	37	M+H	1+	HMDB0036146	0.288969	HMDB0036146	HMDB	6-Angeloylfuranofukinol	332.199	HMDB0036146	6374435
3177	38	M+H	1+	HMDB0004026	0.270551	HMDB0004026	HMDB	21-Hydroxypregnenolone	332.235	HMDB0004026	247020
3177	39	M+H	1+	HMDB0000315	0.0884153	HMDB0000315	HMDB	16-a-Hydroxypregnenolone	332.235	HMDB0000315	6452574
3177	40	M+H	1+	HMDB0060407	0.0488645	HMDB0060407	HMDB	5alpha-Dihydrodeoxycorticosterone	332.235	HMDB0060407	6451493
3177	41	M+H	1+	HMDB0033918	0.00836588	HMDB0033918	HMDB	(15alpha,20R)-15,20-Dihydroxypregn-4-en-3-one	332.235	HMDB0033918
3177	42	M+H	1+	HMDB0034295	-0.0257787	HMDB0034295	HMDB	Floionolic acid	332.256	HMDB0034295	5282938
3177	43	M+H	1+	HMDB0011653	-0.0400445	HMDB0011653	HMDB	17alpha,20alpha-Dihydroxypregn-4-en-3-one	332.235	HMDB0011653	440368
3177	44	M+H	1+	HMDB0038910	-0.1714	HMDB0038910	HMDB	2-Methyl-5-(8-pentadecenyl)-1,3-benzenediol	332.272	HMDB0038910	6452209
3177	45	M+H	1+	HMDB0030935	-0.358812	HMDB0030935	HMDB	9,10,13-Trihydroxystearic acid	332.256	HMDB0030935	45359277
3177	46	M+H	1+	HMDB0062609	-0.397715	HMDB0062609	HMDB	5beta-dihydrodeoxycorticosterone	332.235	HMDB0062609	257630
3177	47	M+H	1+	HMDB0035637	-0.834243	HMDB0035637	HMDB	Petasitin	332.199	HMDB0035637
3177	48	M+H	1+	HMDB0000363	-0.860341	HMDB0000363	HMDB	17a-Hydroxypregnenolone	332.235	HMDB0000363	91451
3178	1	M+H	1+	HMDB0004072	2.55292	HMDB0004072	HMDB	4-Hydroxystyrene	120.058	HMDB0004072	62453
3178	2	M+H	1+	HMDB0029636	2.47967	HMDB0029636	HMDB	2-Methylbenzaldehyde	120.058	HMDB0029636	10722
3178	3	M+H	1+	HMDB0006236	2.40869	HMDB0006236	HMDB	Phenylacetaldehyde	120.058	HMDB0006236	998
3178	4	M+H	1+	HMDB0038997	2.35164	HMDB0038997	HMDB	Lentialexin	120.058	HMDB0038997	15503524
3178	5	M+H	1+	HMDB0037282	2.30392	HMDB0037282	HMDB	2-Methyl-5-vinylpyrazine	120.069	HMDB0037282	26335
3178	6	M+H	1+	HMDB0059848	2.2933	HMDB0059848	HMDB	m-Ethyl_toluene	120.094	HMDB0059848	12100
3178	7	M+H	1+	HMDB0062765	2.2887	HMDB0062765	HMDB	Styrene Oxide	120.058	HMDB0062765	7276
3178	8	M+H	1+	HMDB0059901	2.28106	HMDB0059901	HMDB	Hemimellitene	120.094	HMDB0059901	10686
3178	9	M+H	1+	HMDB0059819	2.25654	HMDB0059819	HMDB	o-Ethyltoluene	120.094	HMDB0059819	11903
3178	10	M+H	1+	HMDB0013733	2.24211	HMDB0013733	HMDB	1,2,4-Trimethylbenzene	120.094	HMDB0013733	7247
3178	11	M+H	1+	HMDB0029638	2.21442	HMDB0029638	HMDB	4-Methylbenzaldehyde	120.058	HMDB0029638	7725
3178	12	M+H	1+	HMDB0059877	2.14614	HMDB0059877	HMDB	Propylbenzene	120.094	HMDB0059877	7668
3178	13	M+H	1+	HMDB0036149	2.04811	HMDB0036149	HMDB	3-Mercapto-3-methyl-1-butanol	120.061	HMDB0036149	520682
3178	14	M+H	1+	HMDB0013815	2.04702	HMDB0013815	HMDB	2,3-Dihydrobenzofuran	120.058	HMDB0013815	10329
3178	15	M+H	1+	HMDB0040124	1.97388	HMDB0040124	HMDB	1-Propenylpyrazine	120.069	HMDB0040124	5370825
3178	16	M+H	1+	HMDB0040458	1.94932	HMDB0040458	HMDB	1,2,4-Tris(methylene)cyclohexane	120.094	HMDB0040458	570705
3178	17	M+H	1+	HMDB0029637	1.89268	HMDB0029637	HMDB	3-Methylbenzaldehyde	120.058	HMDB0029637	12105
3178	18	M+H	1+	HMDB0034029	1.88412	HMDB0034029	HMDB	Isopropylbenzene	120.094	HMDB0034029	7406
3178	19	M+H	1+	HMDB0041562	1.51576	HMDB0041562	HMDB	4-(Methylthio)-1-butanol	120.061	HMDB0041562	519793
3178	20	M+H	1+	HMDB0037134	1.48301	HMDB0037134	HMDB	(1-Methylethenyl)pyrazine	120.069	HMDB0037134	62897
3178	21	M+H	1+	HMDB0033910	1.41744	HMDB0033910	HMDB	Acetophenone	120.058	HMDB0033910	7410
3178	22	M+H	1+	HMDB0000337	1.40147	HMDB0000337	HMDB	(S)-3,4-Dihydroxybutyric acid	120.042	HMDB0000337	150929
3178	23	M+H	1+	HMDB0039989	1.34278	HMDB0039989	HMDB	2-Methyl-3-vinylpyrazine	120.069	HMDB0039989	1514205
3178	24	M+H	1+	HMDB0039781	1.32499	HMDB0039781	HMDB	xi-2-Mercapto-3-methyl-1-butanol	120.061	HMDB0039781	14249191
3178	25	M+H	1+	HMDB0035646	1.31831	HMDB0035646	HMDB	Methyl 2-(methylthio)acetate	120.025	HMDB0035646	85522
3178	26	M+H	1+	HMDB0006293	1.20904	HMDB0006293	HMDB	L-Erythrulose	120.042	HMDB0006293	5460032
3178	27	M+H	1+	HMDB0002649	1.1999	HMDB0002649	HMDB	Erythrose	120.042	HMDB0002649	439574
3178	28	M+H	1+	HMDB0000498	1.19472	HMDB0000498	HMDB	4-Deoxyerythronic acid	120.042	HMDB0000498	13120901
3178	29	M+H	1+	HMDB0002453	1.12417	HMDB0002453	HMDB	4-Deoxythreonic acid	120.042	HMDB0002453	10964471
3178	30	M+H	1+	HMDB0000360	1.00175	HMDB0000360	HMDB	2,4-Dihydroxybutanoic acid	120.042	HMDB0000360	192742
3178	31	M+H	1+	HMDB0041924	0.779582	HMDB0041924	HMDB	Mesitylene	120.094	HMDB0041924	7947
3178	32	M+H	1+	HMDB0002601	0.736301	HMDB0002601	HMDB	A,b-Dihydroxyisobutyric acid	120.042	HMDB0002601	560781
3178	33	M+H	1+	HMDB0001366	0.42041	HMDB0001366	HMDB	Purine	120.044	HMDB0001366	1044
3178	34	M+H	1+	HMDB0001527	0.390086	HMDB0001527	HMDB	3-Methylthiopropionic acid	120.025	HMDB0001527	563
3178	35	M+H	1+	HMDB0041476	-0.800161	HMDB0041476	HMDB	4-(Methylthio)-2-butanol	120.061	HMDB0041476	12659797
3178	36	M+H	1+	HMDB0032373	-0.891656	HMDB0032373	HMDB	3-Mercapto-2-methyl-1-butanol	120.061	HMDB0032373	22327742
3358	1	M+H	1+	HMDB0031702	2.27327	HMDB0031702	HMDB	1-Piperidinecarboxaldehyde	113.084	HMDB0031702	17429
3358	2	M+H	1+	HMDB0031199	1.81033	HMDB0031199	HMDB	2,5-Dihydro-2,4,5-trimethyloxazole	113.084	HMDB0031199	31492
3358	3	M+H	1+	HMDB0062769	1.06789	HMDB0062769	HMDB	Epsilon-caprolactam	113.084	HMDB0062769	7768
3358	4	M+H	1+	HMDB0037293	0.636592	HMDB0037293	HMDB	2-Acetylpyrrolidine	113.084	HMDB0037293	550747
3415	1	M+H	1+	HMDB0035072	1.83127	HMDB0035072	HMDB	2-Methylpropyl 2-aminobenzoate	193.11	HMDB0035072	24515
3415	2	M+H	1+	HMDB0036906	1.77821	HMDB0036906	HMDB	Butyl 2-aminobenzoate	193.11	HMDB0036906	24433
3415	3	M+H	1+	HMDB0031797	1.41834	HMDB0031797	HMDB	2-Isopropylphenyl methylcarbamate	193.11	HMDB0031797	17517
3415	4	M+H	1+	HMDB0037698	1.37379	HMDB0037698	HMDB	Ethyl N-ethylanthranilate	193.11	HMDB0037698	61980
3415	5	M+H	1+	HMDB0032210	1.22095	HMDB0032210	HMDB	N-Cyclopropyl-trans-2-cis-6-nonadienamide	193.147	HMDB0032210	11469606
3415	6	M+H	1+	HMDB0012484	1.08911	HMDB0012484	HMDB	(R)-1,2-dimethyl-5,6-dihydroxy-tetrahydroisoquinoline	193.11	HMDB0012484	53481438
3415	7	M+H	1+	HMDB0003892	0.827528	HMDB0003892	HMDB	(S)-N-Methylsalsolinol	193.11	HMDB0003892	124148
3415	7	M+H	1+	HMDB0003626	0.827528	HMDB0003626	HMDB	(R)-N-Methylsalsolinol	193.11	HMDB0003626	12989303
3415	8	M+H	1+	HMDB0012469	0.163468	HMDB0012469	HMDB	(-)-Salsoline	193.11	HMDB0012469	442356
3576	1	M+H	1+	HMDB0000941	1.19388	HMDB0000941	HMDB	Cholest-5-ene	370.36	HMDB0000941	440663
3576	2	M+H	1+	HMDB0030885	1.18496	HMDB0030885	HMDB	1,24-Tetracosanediol	370.381	HMDB0030885	12593475
3578	1	M+H	1+	HMDB0032457	1.62061	HMDB0032457	HMDB	1-Pentanethiol	104.066	HMDB0032457	8067
3578	2	M+H	1+	HMDB0041010	1.31802	HMDB0041010	HMDB	(Â±)-2-Pentanethiol	104.066	HMDB0041010	62424
3578	3	M+H	1+	HMDB0035418	1.28846	HMDB0035418	HMDB	2-Methyl-1-butanethiol	104.066	HMDB0035418	15877
3578	4	M+H	1+	HMDB0033902	1.25251	HMDB0033902	HMDB	Isopentyl mercaptan	104.066	HMDB0033902	10925
3578	5	M+H	1+	HMDB0036180	1.04715	HMDB0036180	HMDB	3-Methyl-2-butanethiol	104.066	HMDB0036180	519823
3578	6	M+H	1+	HMDB0000097	-2.59694	HMDB0000097	HMDB	Choline	104.108	HMDB0000097	305
3602	1	M+H	1+	HMDB0031344	2.33051	HMDB0031344	HMDB	1,2-Cyclohexanedione	112.052	HMDB0031344	13006
3602	2	M+H	1+	HMDB0032233	1.77949	HMDB0032233	HMDB	2,5-Dimethyl-3(2H)-furanone	112.052	HMDB0032233	85730
3602	3	M+H	1+	HMDB0039437	1.50277	HMDB0039437	HMDB	2,3-Dihydroxy-2,4-cyclopentadien-1-one	112.016	HMDB0039437	14412554
3602	4	M+H	1+	HMDB0031759	1.33004	HMDB0031759	HMDB	(E)-4-Oxo-2-hexen-1-al	112.052	HMDB0031759	6365145
3602	5	M+H	1+	HMDB0035385	1.08029	HMDB0035385	HMDB	3-Ethylthiophene	112.035	HMDB0035385	74530
3602	6	M+H	1+	HMDB0034247	1.07838	HMDB0034247	HMDB	2-(Methoxymethyl)furan	112.052	HMDB0034247	61661
3602	7	M+H	1+	HMDB0032977	0.980375	HMDB0032977	HMDB	2,3-Dimethylthiophene	112.035	HMDB0032977	34295
3602	8	M+H	1+	HMDB0000617	0.895749	HMDB0000617	HMDB	2-Furoic acid	112.016	HMDB0000617	6919
3602	9	M+H	1+	HMDB0039778	0.881015	HMDB0039778	HMDB	xi-3,5-Dimethyl-2(5H)-furanone	112.052	HMDB0039778	318158
3602	10	M+H	1+	HMDB0041855	0.862376	HMDB0041855	HMDB	Chlorobenzene	112.008	HMDB0041855	7964
3602	11	M+H	1+	HMDB0032994	0.836304	HMDB0032994	HMDB	3-Hydroxy-2H-pyran-2-one	112.016	HMDB0032994	68130
3602	12	M+H	1+	HMDB0035384	0.771986	HMDB0035384	HMDB	2-Ethylthiophene	112.035	HMDB0035384	13388
3602	13	M+H	1+	HMDB0031543	0.735658	HMDB0031543	HMDB	3-Methyl-1,2-cyclopentanedione	112.052	HMDB0031543	16211403
3602	14	M+H	1+	HMDB0033569	0.731101	HMDB0033569	HMDB	Syoyualdehyde	112.052	HMDB0033569	12281547
3602	15	M+H	1+	HMDB0000300	0.69191	HMDB0000300	HMDB	Uracil	112.027	HMDB0000300	1174
3602	16	M+H	1+	HMDB0029717	0.680246	HMDB0029717	HMDB	2-Thiophenecarboxaldehyde	111.998	HMDB0029717	7364
3602	17	M+H	1+	HMDB0032980	0.65312	HMDB0032980	HMDB	3,4-Dimethylthiophene	112.035	HMDB0032980	79089
3602	18	M+H	1+	HMDB0040260	0.640835	HMDB0040260	HMDB	5,5-Dimethyl-2(5H)-furanone	112.052	HMDB0040260	29909
3602	19	M+H	1+	HMDB0032978	0.495783	HMDB0032978	HMDB	2,4-Dimethylthiophene	112.035	HMDB0032978	34296
3602	20	M+H	1+	HMDB0029581	0.452363	HMDB0029581	HMDB	(2E,4E)-2,4-Hexadienoic acid	112.052	HMDB0029581	643460
3602	21	M+H	1+	HMDB0000444	0.382837	HMDB0000444	HMDB	3-Furoic acid	112.016	HMDB0000444	10268
3602	22	M+H	1+	HMDB0000444	0.275528	HMDB0000444	HMDB	3-Furoic acid	112.016	HMDB0000444	10268
3602	23	M+H	1+	HMDB0032979	0.14114	HMDB0032979	HMDB	2,5-Dimethylthiophene	112.035	HMDB0032979	12514
3602	24	M+H	1+	HMDB0001164	-0.186494	HMDB0001164	HMDB	trans-1,2-Dihydrobenzene-1,2-diol	112.052	HMDB0001164	149186
3602	25	M+H	1+	HMDB0061711	-0.339625	HMDB0061711	HMDB	Methylphosphate	111.993	HMDB0061711
3602	26	M+H	1+	HMDB0060760	-1.15269	HMDB0060760	HMDB	4-Carboxypyrazole	112.027	HMDB0060760	3015937
3608	1	M+H	1+	HMDB0004072	2.72171	HMDB0004072	HMDB	4-Hydroxystyrene	120.058	HMDB0004072	62453
3608	2	M+H	1+	HMDB0038997	2.63715	HMDB0038997	HMDB	Lentialexin	120.058	HMDB0038997	15503524
3608	3	M+H	1+	HMDB0006236	2.59191	HMDB0006236	HMDB	Phenylacetaldehyde	120.058	HMDB0006236	998
3608	4	M+H	1+	HMDB0062765	2.47194	HMDB0062765	HMDB	Styrene Oxide	120.058	HMDB0062765	7276
3608	5	M+H	1+	HMDB0040124	2.46599	HMDB0040124	HMDB	1-Propenylpyrazine	120.069	HMDB0040124	5370825
3608	6	M+H	1+	HMDB0029636	2.4353	HMDB0029636	HMDB	2-Methylbenzaldehyde	120.058	HMDB0029636	10722
3608	7	M+H	1+	HMDB0037282	2.34854	HMDB0037282	HMDB	2-Methyl-5-vinylpyrazine	120.069	HMDB0037282	26335
3608	8	M+H	1+	HMDB0000360	2.27454	HMDB0000360	HMDB	2,4-Dihydroxybutanoic acid	120.042	HMDB0000360	192742
3608	9	M+H	1+	HMDB0029638	2.25957	HMDB0029638	HMDB	4-Methylbenzaldehyde	120.058	HMDB0029638	7725
3608	10	M+H	1+	HMDB0059819	2.25073	HMDB0059819	HMDB	o-Ethyltoluene	120.094	HMDB0059819	11903
3608	11	M+H	1+	HMDB0059877	2.24521	HMDB0059877	HMDB	Propylbenzene	120.094	HMDB0059877	7668
3608	12	M+H	1+	HMDB0059848	2.24077	HMDB0059848	HMDB	m-Ethyl_toluene	120.094	HMDB0059848	12100
3608	13	M+H	1+	HMDB0002601	2.23276	HMDB0002601	HMDB	A,b-Dihydroxyisobutyric acid	120.042	HMDB0002601	560781
3608	14	M+H	1+	HMDB0034029	2.23084	HMDB0034029	HMDB	Isopropylbenzene	120.094	HMDB0034029	7406
3608	15	M+H	1+	HMDB0000337	2.2176	HMDB0000337	HMDB	(S)-3,4-Dihydroxybutyric acid	120.042	HMDB0000337	150929
3608	16	M+H	1+	HMDB0040458	2.21444	HMDB0040458	HMDB	1,2,4-Tris(methylene)cyclohexane	120.094	HMDB0040458	570705
3608	17	M+H	1+	HMDB0000498	2.18087	HMDB0000498	HMDB	4-Deoxyerythronic acid	120.042	HMDB0000498	13120901
3608	18	M+H	1+	HMDB0039781	2.16864	HMDB0039781	HMDB	xi-2-Mercapto-3-methyl-1-butanol	120.061	HMDB0039781	14249191
3608	19	M+H	1+	HMDB0002453	2.1345	HMDB0002453	HMDB	4-Deoxythreonic acid	120.042	HMDB0002453	10964471
3608	20	M+H	1+	HMDB0013733	2.07713	HMDB0013733	HMDB	1,2,4-Trimethylbenzene	120.094	HMDB0013733	7247
3608	21	M+H	1+	HMDB0059901	2.07447	HMDB0059901	HMDB	Hemimellitene	120.094	HMDB0059901	10686
3608	22	M+H	1+	HMDB0013815	1.96251	HMDB0013815	HMDB	2,3-Dihydrobenzofuran	120.058	HMDB0013815	10329
3608	23	M+H	1+	HMDB0041562	1.82239	HMDB0041562	HMDB	4-(Methylthio)-1-butanol	120.061	HMDB0041562	519793
3608	24	M+H	1+	HMDB0029637	1.67052	HMDB0029637	HMDB	3-Methylbenzaldehyde	120.058	HMDB0029637	12105
3608	25	M+H	1+	HMDB0036149	1.64195	HMDB0036149	HMDB	3-Mercapto-3-methyl-1-butanol	120.061	HMDB0036149	520682
3608	26	M+H	1+	HMDB0037134	1.63094	HMDB0037134	HMDB	(1-Methylethenyl)pyrazine	120.069	HMDB0037134	62897
3608	27	M+H	1+	HMDB0002649	1.59758	HMDB0002649	HMDB	Erythrose	120.042	HMDB0002649	439574
3608	28	M+H	1+	HMDB0033910	1.42565	HMDB0033910	HMDB	Acetophenone	120.058	HMDB0033910	7410
3608	29	M+H	1+	HMDB0039989	1.36371	HMDB0039989	HMDB	2-Methyl-3-vinylpyrazine	120.069	HMDB0039989	1514205
3608	30	M+H	1+	HMDB0006293	1.22696	HMDB0006293	HMDB	L-Erythrulose	120.042	HMDB0006293	5460032
3608	31	M+H	1+	HMDB0041924	1.10508	HMDB0041924	HMDB	Mesitylene	120.094	HMDB0041924	7947
3608	32	M+H	1+	HMDB0001527	0.84455	HMDB0001527	HMDB	3-Methylthiopropionic acid	120.025	HMDB0001527	563
3608	33	M+H	1+	HMDB0035646	0.648774	HMDB0035646	HMDB	Methyl 2-(methylthio)acetate	120.025	HMDB0035646	85522
3608	34	M+H	1+	HMDB0001366	0.624437	HMDB0001366	HMDB	Purine	120.044	HMDB0001366	1044
3608	35	M+H	1+	HMDB0041476	-0.15378	HMDB0041476	HMDB	4-(Methylthio)-2-butanol	120.061	HMDB0041476	12659797
3608	36	M+H	1+	HMDB0001366	-0.854238	HMDB0001366	HMDB	Purine	120.044	HMDB0001366	1044
3608	37	M+H	1+	HMDB0032373	-1.08654	HMDB0032373	HMDB	3-Mercapto-2-methyl-1-butanol	120.061	HMDB0032373	22327742
3609	1	M+H	1+	HMDB0038997	3.3497	HMDB0038997	HMDB	Lentialexin	120.058	HMDB0038997	15503524
3609	2	M+H	1+	HMDB0006236	3.17211	HMDB0006236	HMDB	Phenylacetaldehyde	120.058	HMDB0006236	998
3609	3	M+H	1+	HMDB0004072	3.07985	HMDB0004072	HMDB	4-Hydroxystyrene	120.058	HMDB0004072	62453
3609	4	M+H	1+	HMDB0062765	3.04732	HMDB0062765	HMDB	Styrene Oxide	120.058	HMDB0062765	7276
3609	5	M+H	1+	HMDB0029636	3.0079	HMDB0029636	HMDB	2-Methylbenzaldehyde	120.058	HMDB0029636	10722
3609	6	M+H	1+	HMDB0040124	2.89669	HMDB0040124	HMDB	1-Propenylpyrazine	120.069	HMDB0040124	5370825
3609	7	M+H	1+	HMDB0034029	2.85564	HMDB0034029	HMDB	Isopropylbenzene	120.094	HMDB0034029	7406
3609	8	M+H	1+	HMDB0059877	2.79148	HMDB0059877	HMDB	Propylbenzene	120.094	HMDB0059877	7668
3609	9	M+H	1+	HMDB0059848	2.78529	HMDB0059848	HMDB	m-Ethyl_toluene	120.094	HMDB0059848	12100
3609	10	M+H	1+	HMDB0029638	2.77803	HMDB0029638	HMDB	4-Methylbenzaldehyde	120.058	HMDB0029638	7725
3609	11	M+H	1+	HMDB0041562	2.72467	HMDB0041562	HMDB	4-(Methylthio)-1-butanol	120.061	HMDB0041562	519793
3609	12	M+H	1+	HMDB0037282	2.64519	HMDB0037282	HMDB	2-Methyl-5-vinylpyrazine	120.069	HMDB0037282	26335
3609	13	M+H	1+	HMDB0000360	2.60023	HMDB0000360	HMDB	2,4-Dihydroxybutanoic acid	120.042	HMDB0000360	192742
3609	14	M+H	1+	HMDB0059819	2.51329	HMDB0059819	HMDB	o-Ethyltoluene	120.094	HMDB0059819	11903
3609	15	M+H	1+	HMDB0000337	2.47741	HMDB0000337	HMDB	(S)-3,4-Dihydroxybutyric acid	120.042	HMDB0000337	150929
3609	16	M+H	1+	HMDB0039781	2.41504	HMDB0039781	HMDB	xi-2-Mercapto-3-methyl-1-butanol	120.061	HMDB0039781	14249191
3609	17	M+H	1+	HMDB0000498	2.39474	HMDB0000498	HMDB	4-Deoxyerythronic acid	120.042	HMDB0000498	13120901
3609	18	M+H	1+	HMDB0013733	2.35081	HMDB0013733	HMDB	1,2,4-Trimethylbenzene	120.094	HMDB0013733	7247
3609	19	M+H	1+	HMDB0059901	2.34554	HMDB0059901	HMDB	Hemimellitene	120.094	HMDB0059901	10686
3609	20	M+H	1+	HMDB0029637	2.33509	HMDB0029637	HMDB	3-Methylbenzaldehyde	120.058	HMDB0029637	12105
3609	21	M+H	1+	HMDB0002453	2.32868	HMDB0002453	HMDB	4-Deoxythreonic acid	120.042	HMDB0002453	10964471
3609	22	M+H	1+	HMDB0040458	2.17926	HMDB0040458	HMDB	1,2,4-Tris(methylene)cyclohexane	120.094	HMDB0040458	570705
3609	23	M+H	1+	HMDB0002601	2.09484	HMDB0002601	HMDB	A,b-Dihydroxyisobutyric acid	120.042	HMDB0002601	560781
3609	24	M+H	1+	HMDB0036149	2.07434	HMDB0036149	HMDB	3-Mercapto-3-methyl-1-butanol	120.061	HMDB0036149	520682
3609	25	M+H	1+	HMDB0033910	1.96493	HMDB0033910	HMDB	Acetophenone	120.058	HMDB0033910	7410
3609	26	M+H	1+	HMDB0037134	1.93803	HMDB0037134	HMDB	(1-Methylethenyl)pyrazine	120.069	HMDB0037134	62897
3609	27	M+H	1+	HMDB0013815	1.93009	HMDB0013815	HMDB	2,3-Dihydrobenzofuran	120.058	HMDB0013815	10329
3609	28	M+H	1+	HMDB0001527	1.83061	HMDB0001527	HMDB	3-Methylthiopropionic acid	120.025	HMDB0001527	563
3609	29	M+H	1+	HMDB0035646	1.81984	HMDB0035646	HMDB	Methyl 2-(methylthio)acetate	120.025	HMDB0035646	85522
3609	30	M+H	1+	HMDB0041924	1.60584	HMDB0041924	HMDB	Mesitylene	120.094	HMDB0041924	7947
3609	31	M+H	1+	HMDB0002649	1.12641	HMDB0002649	HMDB	Erythrose	120.042	HMDB0002649	439574
3609	32	M+H	1+	HMDB0039989	0.833527	HMDB0039989	HMDB	2-Methyl-3-vinylpyrazine	120.069	HMDB0039989	1514205
3609	33	M+H	1+	HMDB0041476	0.706915	HMDB0041476	HMDB	4-(Methylthio)-2-butanol	120.061	HMDB0041476	12659797
3609	34	M+H	1+	HMDB0006293	0.667816	HMDB0006293	HMDB	L-Erythrulose	120.042	HMDB0006293	5460032
3609	35	M+H	1+	HMDB0032373	0.441519	HMDB0032373	HMDB	3-Mercapto-2-methyl-1-butanol	120.061	HMDB0032373	22327742
3609	36	M+H	1+	HMDB0001366	-0.0851837	HMDB0001366	HMDB	Purine	120.044	HMDB0001366	1044
3609	37	M+H	1+	HMDB0001366	-2.09992	HMDB0001366	HMDB	Purine	120.044	HMDB0001366	1044
3771	1	M+H	1+	HMDB0040582	0.414656	HMDB0040582	HMDB	1-Methyl-2-pyrrolecarboxaldehyde	109.053	HMDB0040582	14504
3771	2	M+H	1+	HMDB0001169	0.256821	HMDB0001169	HMDB	4-Aminophenol	109.053	HMDB0001169	403
3771	3	M+H	1+	HMDB0001169	0.00925043	HMDB0001169	HMDB	4-Aminophenol	109.053	HMDB0001169	403
3771	4	M+H	1+	HMDB0000965	-0.40414	HMDB0000965	HMDB	Hypotaurine	109.02	HMDB0000965	107812
3771	5	M+H	1+	HMDB0035882	-0.546489	HMDB0035882	HMDB	2-Acetylpyrrole	109.053	HMDB0035882	14079
3773	1	M+H	1+	HMDB0000360	2.99313	HMDB0000360	HMDB	2,4-Dihydroxybutanoic acid	120.042	HMDB0000360	192742
3773	2	M+H	1+	HMDB0002601	2.67243	HMDB0002601	HMDB	A,b-Dihydroxyisobutyric acid	120.042	HMDB0002601	560781
3773	3	M+H	1+	HMDB0002453	2.6272	HMDB0002453	HMDB	4-Deoxythreonic acid	120.042	HMDB0002453	10964471
3773	4	M+H	1+	HMDB0000498	2.62584	HMDB0000498	HMDB	4-Deoxyerythronic acid	120.042	HMDB0000498	13120901
3773	5	M+H	1+	HMDB0004072	2.53296	HMDB0004072	HMDB	4-Hydroxystyrene	120.058	HMDB0004072	62453
3773	6	M+H	1+	HMDB0038997	2.49829	HMDB0038997	HMDB	Lentialexin	120.058	HMDB0038997	15503524
3773	7	M+H	1+	HMDB0062765	2.48238	HMDB0062765	HMDB	Styrene Oxide	120.058	HMDB0062765	7276
3773	8	M+H	1+	HMDB0037282	2.45868	HMDB0037282	HMDB	2-Methyl-5-vinylpyrazine	120.069	HMDB0037282	26335
3773	9	M+H	1+	HMDB0000337	2.43559	HMDB0000337	HMDB	(S)-3,4-Dihydroxybutyric acid	120.042	HMDB0000337	150929
3773	10	M+H	1+	HMDB0006236	2.42875	HMDB0006236	HMDB	Phenylacetaldehyde	120.058	HMDB0006236	998
3773	11	M+H	1+	HMDB0041562	2.35668	HMDB0041562	HMDB	4-(Methylthio)-1-butanol	120.061	HMDB0041562	519793
3773	12	M+H	1+	HMDB0029636	2.28799	HMDB0029636	HMDB	2-Methylbenzaldehyde	120.058	HMDB0029636	10722
3773	13	M+H	1+	HMDB0040458	2.17627	HMDB0040458	HMDB	1,2,4-Tris(methylene)cyclohexane	120.094	HMDB0040458	570705
3773	14	M+H	1+	HMDB0059877	2.15958	HMDB0059877	HMDB	Propylbenzene	120.094	HMDB0059877	7668
3773	15	M+H	1+	HMDB0039781	2.15252	HMDB0039781	HMDB	xi-2-Mercapto-3-methyl-1-butanol	120.061	HMDB0039781	14249191
3773	16	M+H	1+	HMDB0059819	2.14979	HMDB0059819	HMDB	o-Ethyltoluene	120.094	HMDB0059819	11903
3773	17	M+H	1+	HMDB0013733	2.13835	HMDB0013733	HMDB	1,2,4-Trimethylbenzene	120.094	HMDB0013733	7247
3773	18	M+H	1+	HMDB0059848	2.13375	HMDB0059848	HMDB	m-Ethyl_toluene	120.094	HMDB0059848	12100
3773	19	M+H	1+	HMDB0059901	2.12759	HMDB0059901	HMDB	Hemimellitene	120.094	HMDB0059901	10686
3773	20	M+H	1+	HMDB0034029	2.0912	HMDB0034029	HMDB	Isopropylbenzene	120.094	HMDB0034029	7406
3773	21	M+H	1+	HMDB0040124	2.08948	HMDB0040124	HMDB	1-Propenylpyrazine	120.069	HMDB0040124	5370825
3773	22	M+H	1+	HMDB0036149	2.0892	HMDB0036149	HMDB	3-Mercapto-3-methyl-1-butanol	120.061	HMDB0036149	520682
3773	23	M+H	1+	HMDB0029638	2.08354	HMDB0029638	HMDB	4-Methylbenzaldehyde	120.058	HMDB0029638	7725
3773	24	M+H	1+	HMDB0013815	1.70181	HMDB0013815	HMDB	2,3-Dihydrobenzofuran	120.058	HMDB0013815	10329
3773	25	M+H	1+	HMDB0035646	1.65225	HMDB0035646	HMDB	Methyl 2-(methylthio)acetate	120.025	HMDB0035646	85522
3773	26	M+H	1+	HMDB0006293	1.60003	HMDB0006293	HMDB	L-Erythrulose	120.042	HMDB0006293	5460032
3773	27	M+H	1+	HMDB0037134	1.57261	HMDB0037134	HMDB	(1-Methylethenyl)pyrazine	120.069	HMDB0037134	62897
3773	28	M+H	1+	HMDB0033910	1.57253	HMDB0033910	HMDB	Acetophenone	120.058	HMDB0033910	7410
3773	29	M+H	1+	HMDB0029637	1.4953	HMDB0029637	HMDB	3-Methylbenzaldehyde	120.058	HMDB0029637	12105
3773	30	M+H	1+	HMDB0001527	1.41049	HMDB0001527	HMDB	3-Methylthiopropionic acid	120.025	HMDB0001527	563
3773	31	M+H	1+	HMDB0002649	1.28098	HMDB0002649	HMDB	Erythrose	120.042	HMDB0002649	439574
3773	32	M+H	1+	HMDB0041924	0.867477	HMDB0041924	HMDB	Mesitylene	120.094	HMDB0041924	7947
3773	33	M+H	1+	HMDB0039989	0.67113	HMDB0039989	HMDB	2-Methyl-3-vinylpyrazine	120.069	HMDB0039989	1514205
3773	34	M+H	1+	HMDB0041476	0.619667	HMDB0041476	HMDB	4-(Methylthio)-2-butanol	120.061	HMDB0041476	12659797
3773	35	M+H	1+	HMDB0032373	0.606564	HMDB0032373	HMDB	3-Mercapto-2-methyl-1-butanol	120.061	HMDB0032373	22327742
3773	36	M+H	1+	HMDB0001366	-0.169827	HMDB0001366	HMDB	Purine	120.044	HMDB0001366	1044
3774	1	M+H	1+	HMDB0000360	2.7733	HMDB0000360	HMDB	2,4-Dihydroxybutanoic acid	120.042	HMDB0000360	192742
3774	2	M+H	1+	HMDB0004072	2.71457	HMDB0004072	HMDB	4-Hydroxystyrene	120.058	HMDB0004072	62453
3774	3	M+H	1+	HMDB0062765	2.66972	HMDB0062765	HMDB	Styrene Oxide	120.058	HMDB0062765	7276
3774	4	M+H	1+	HMDB0006236	2.66013	HMDB0006236	HMDB	Phenylacetaldehyde	120.058	HMDB0006236	998
3774	5	M+H	1+	HMDB0000337	2.57543	HMDB0000337	HMDB	(S)-3,4-Dihydroxybutyric acid	120.042	HMDB0000337	150929
3774	6	M+H	1+	HMDB0039781	2.53415	HMDB0039781	HMDB	xi-2-Mercapto-3-methyl-1-butanol	120.061	HMDB0039781	14249191
3774	7	M+H	1+	HMDB0029636	2.51858	HMDB0029636	HMDB	2-Methylbenzaldehyde	120.058	HMDB0029636	10722
3774	8	M+H	1+	HMDB0002601	2.49475	HMDB0002601	HMDB	A,b-Dihydroxyisobutyric acid	120.042	HMDB0002601	560781
3774	9	M+H	1+	HMDB0000498	2.48542	HMDB0000498	HMDB	4-Deoxyerythronic acid	120.042	HMDB0000498	13120901
3774	10	M+H	1+	HMDB0002453	2.48525	HMDB0002453	HMDB	4-Deoxythreonic acid	120.042	HMDB0002453	10964471
3774	11	M+H	1+	HMDB0041562	2.47845	HMDB0041562	HMDB	4-(Methylthio)-1-butanol	120.061	HMDB0041562	519793
3774	12	M+H	1+	HMDB0038997	2.40429	HMDB0038997	HMDB	Lentialexin	120.058	HMDB0038997	15503524
3774	13	M+H	1+	HMDB0029638	2.33875	HMDB0029638	HMDB	4-Methylbenzaldehyde	120.058	HMDB0029638	7725
3774	14	M+H	1+	HMDB0059901	2.29798	HMDB0059901	HMDB	Hemimellitene	120.094	HMDB0059901	10686
3774	15	M+H	1+	HMDB0059819	2.24632	HMDB0059819	HMDB	o-Ethyltoluene	120.094	HMDB0059819	11903
3774	16	M+H	1+	HMDB0013733	2.22309	HMDB0013733	HMDB	1,2,4-Trimethylbenzene	120.094	HMDB0013733	7247
3774	17	M+H	1+	HMDB0059877	2.2041	HMDB0059877	HMDB	Propylbenzene	120.094	HMDB0059877	7668
3774	18	M+H	1+	HMDB0059848	2.16102	HMDB0059848	HMDB	m-Ethyl_toluene	120.094	HMDB0059848	12100
3774	19	M+H	1+	HMDB0037282	2.05269	HMDB0037282	HMDB	2-Methyl-5-vinylpyrazine	120.069	HMDB0037282	26335
3774	20	M+H	1+	HMDB0034029	2.04586	HMDB0034029	HMDB	Isopropylbenzene	120.094	HMDB0034029	7406
3774	21	M+H	1+	HMDB0013815	2.00738	HMDB0013815	HMDB	2,3-Dihydrobenzofuran	120.058	HMDB0013815	10329
3774	22	M+H	1+	HMDB0040124	1.98213	HMDB0040124	HMDB	1-Propenylpyrazine	120.069	HMDB0040124	5370825
3774	23	M+H	1+	HMDB0036149	1.94147	HMDB0036149	HMDB	3-Mercapto-3-methyl-1-butanol	120.061	HMDB0036149	520682
3774	24	M+H	1+	HMDB0033910	1.86309	HMDB0033910	HMDB	Acetophenone	120.058	HMDB0033910	7410
3774	25	M+H	1+	HMDB0001527	1.82129	HMDB0001527	HMDB	3-Methylthiopropionic acid	120.025	HMDB0001527	563
3774	26	M+H	1+	HMDB0002649	1.76816	HMDB0002649	HMDB	Erythrose	120.042	HMDB0002649	439574
3774	27	M+H	1+	HMDB0035646	1.74414	HMDB0035646	HMDB	Methyl 2-(methylthio)acetate	120.025	HMDB0035646	85522
3774	28	M+H	1+	HMDB0029637	1.63365	HMDB0029637	HMDB	3-Methylbenzaldehyde	120.058	HMDB0029637	12105
3774	29	M+H	1+	HMDB0040458	1.37262	HMDB0040458	HMDB	1,2,4-Tris(methylene)cyclohexane	120.094	HMDB0040458	570705
3774	30	M+H	1+	HMDB0041476	1.08523	HMDB0041476	HMDB	4-(Methylthio)-2-butanol	120.061	HMDB0041476	12659797
3774	31	M+H	1+	HMDB0041924	0.998786	HMDB0041924	HMDB	Mesitylene	120.094	HMDB0041924	7947
3774	32	M+H	1+	HMDB0006293	0.900015	HMDB0006293	HMDB	L-Erythrulose	120.042	HMDB0006293	5460032
3774	33	M+H	1+	HMDB0032373	0.862446	HMDB0032373	HMDB	3-Mercapto-2-methyl-1-butanol	120.061	HMDB0032373	22327742
3774	34	M+H	1+	HMDB0039989	0.836777	HMDB0039989	HMDB	2-Methyl-3-vinylpyrazine	120.069	HMDB0039989	1514205
3774	35	M+H	1+	HMDB0037134	0.707768	HMDB0037134	HMDB	(1-Methylethenyl)pyrazine	120.069	HMDB0037134	62897
3774	36	M+H	1+	HMDB0001366	-0.735072	HMDB0001366	HMDB	Purine	120.044	HMDB0001366	1044
3774	37	M+H	1+	HMDB0001366	-2.65996	HMDB0001366	HMDB	Purine	120.044	HMDB0001366	1044
3856	1	M+H	1+	HMDB0040458	2.77653	HMDB0040458	HMDB	1,2,4-Tris(methylene)cyclohexane	120.094	HMDB0040458	570705
3856	2	M+H	1+	HMDB0004072	2.71612	HMDB0004072	HMDB	4-Hydroxystyrene	120.058	HMDB0004072	62453
3856	3	M+H	1+	HMDB0034029	2.47531	HMDB0034029	HMDB	Isopropylbenzene	120.094	HMDB0034029	7406
3856	4	M+H	1+	HMDB0029636	2.40657	HMDB0029636	HMDB	2-Methylbenzaldehyde	120.058	HMDB0029636	10722
3856	5	M+H	1+	HMDB0059848	2.3552	HMDB0059848	HMDB	m-Ethyl_toluene	120.094	HMDB0059848	12100
3856	6	M+H	1+	HMDB0013733	2.34598	HMDB0013733	HMDB	1,2,4-Trimethylbenzene	120.094	HMDB0013733	7247
3856	7	M+H	1+	HMDB0062765	2.31105	HMDB0062765	HMDB	Styrene Oxide	120.058	HMDB0062765	7276
3856	8	M+H	1+	HMDB0059901	2.30658	HMDB0059901	HMDB	Hemimellitene	120.094	HMDB0059901	10686
3856	9	M+H	1+	HMDB0059877	2.30138	HMDB0059877	HMDB	Propylbenzene	120.094	HMDB0059877	7668
3856	10	M+H	1+	HMDB0059819	2.29336	HMDB0059819	HMDB	o-Ethyltoluene	120.094	HMDB0059819	11903
3856	11	M+H	1+	HMDB0029638	2.19439	HMDB0029638	HMDB	4-Methylbenzaldehyde	120.058	HMDB0029638	7725
3856	12	M+H	1+	HMDB0006236	2.18871	HMDB0006236	HMDB	Phenylacetaldehyde	120.058	HMDB0006236	998
3856	13	M+H	1+	HMDB0037282	2.06016	HMDB0037282	HMDB	2-Methyl-5-vinylpyrazine	120.069	HMDB0037282	26335
3856	14	M+H	1+	HMDB0035646	2.03686	HMDB0035646	HMDB	Methyl 2-(methylthio)acetate	120.025	HMDB0035646	85522
3856	15	M+H	1+	HMDB0038997	1.95697	HMDB0038997	HMDB	Lentialexin	120.058	HMDB0038997	15503524
3856	16	M+H	1+	HMDB0040124	1.90639	HMDB0040124	HMDB	1-Propenylpyrazine	120.069	HMDB0040124	5370825
3856	17	M+H	1+	HMDB0013815	1.90377	HMDB0013815	HMDB	2,3-Dihydrobenzofuran	120.058	HMDB0013815	10329
3856	18	M+H	1+	HMDB0041562	1.56767	HMDB0041562	HMDB	4-(Methylthio)-1-butanol	120.061	HMDB0041562	519793
3856	19	M+H	1+	HMDB0039781	1.54474	HMDB0039781	HMDB	xi-2-Mercapto-3-methyl-1-butanol	120.061	HMDB0039781	14249191
3856	20	M+H	1+	HMDB0033910	1.54377	HMDB0033910	HMDB	Acetophenone	120.058	HMDB0033910	7410
3856	21	M+H	1+	HMDB0029637	1.46877	HMDB0029637	HMDB	3-Methylbenzaldehyde	120.058	HMDB0029637	12105
3856	22	M+H	1+	HMDB0000337	1.34853	HMDB0000337	HMDB	(S)-3,4-Dihydroxybutyric acid	120.042	HMDB0000337	150929
3856	23	M+H	1+	HMDB0000498	1.15383	HMDB0000498	HMDB	4-Deoxyerythronic acid	120.042	HMDB0000498	13120901
3856	24	M+H	1+	HMDB0002453	1.09607	HMDB0002453	HMDB	4-Deoxythreonic acid	120.042	HMDB0002453	10964471
3856	25	M+H	1+	HMDB0000360	1.00037	HMDB0000360	HMDB	2,4-Dihydroxybutanoic acid	120.042	HMDB0000360	192742
3856	26	M+H	1+	HMDB0041924	0.970455	HMDB0041924	HMDB	Mesitylene	120.094	HMDB0041924	7947
3856	27	M+H	1+	HMDB0039989	0.900245	HMDB0039989	HMDB	2-Methyl-3-vinylpyrazine	120.069	HMDB0039989	1514205
3856	28	M+H	1+	HMDB0036149	0.831225	HMDB0036149	HMDB	3-Mercapto-3-methyl-1-butanol	120.061	HMDB0036149	520682
3856	29	M+H	1+	HMDB0002601	0.764278	HMDB0002601	HMDB	A,b-Dihydroxyisobutyric acid	120.042	HMDB0002601	560781
3856	30	M+H	1+	HMDB0001527	0.67524	HMDB0001527	HMDB	3-Methylthiopropionic acid	120.025	HMDB0001527	563
3856	31	M+H	1+	HMDB0037134	0.518338	HMDB0037134	HMDB	(1-Methylethenyl)pyrazine	120.069	HMDB0037134	62897
3856	32	M+H	1+	HMDB0002649	0.40501	HMDB0002649	HMDB	Erythrose	120.042	HMDB0002649	439574
3856	33	M+H	1+	HMDB0006293	0.133832	HMDB0006293	HMDB	L-Erythrulose	120.042	HMDB0006293	5460032
3856	34	M+H	1+	HMDB0041476	-0.579183	HMDB0041476	HMDB	4-(Methylthio)-2-butanol	120.061	HMDB0041476	12659797
3856	35	M+H	1+	HMDB0032373	-1.06919	HMDB0032373	HMDB	3-Mercapto-2-methyl-1-butanol	120.061	HMDB0032373	22327742
3856	36	M+H	1+	HMDB0001366	-1.27818	HMDB0001366	HMDB	Purine	120.044	HMDB0001366	1044
3856	37	M+H	1+	HMDB0001366	-2.62614	HMDB0001366	HMDB	Purine	120.044	HMDB0001366	1044
3922	1	M+H	1+	HMDB0040036	1.67343	HMDB0040036	HMDB	2-Ethylthiazole	113.03	HMDB0040036	85053
3922	2	M+H	1+	HMDB0032976	1.5694	HMDB0032976	HMDB	4,5-Dimethylthiazole	113.03	HMDB0032976	62510
3922	3	M+H	1+	HMDB0032975	1.41189	HMDB0032975	HMDB	2,5-Dimethylthiazole	113.03	HMDB0032975	77837
3922	4	M+H	1+	HMDB0032974	1.15669	HMDB0032974	HMDB	2,4-Dimethylthiazole	113.03	HMDB0032974	10934
3922	5	M+H	1+	HMDB0033867	0.742269	HMDB0033867	HMDB	4-Isothiocyanato-1-butene	113.03	HMDB0033867	76922
3922	6	M+H	1+	HMDB0038460	-0.827289	HMDB0038460	HMDB	Thiiranepropanenitrile	113.03	HMDB0038460	100582
3923	1	M+H	1+	HMDB0040036	1.67343	HMDB0040036	HMDB	2-Ethylthiazole	113.03	HMDB0040036	85053
3923	2	M+H	1+	HMDB0032976	1.5694	HMDB0032976	HMDB	4,5-Dimethylthiazole	113.03	HMDB0032976	62510
3923	3	M+H	1+	HMDB0032975	1.41189	HMDB0032975	HMDB	2,5-Dimethylthiazole	113.03	HMDB0032975	77837
3923	4	M+H	1+	HMDB0032974	1.15669	HMDB0032974	HMDB	2,4-Dimethylthiazole	113.03	HMDB0032974	10934
3923	5	M+H	1+	HMDB0033867	0.742269	HMDB0033867	HMDB	4-Isothiocyanato-1-butene	113.03	HMDB0033867	76922
3923	6	M+H	1+	HMDB0038460	-0.827289	HMDB0038460	HMDB	Thiiranepropanenitrile	113.03	HMDB0038460	100582
4068	1	M+H	1+	HMDB0000594	2.60036	HMDB0000594	HMDB	gamma-Glutamylphenylalanine	294.122	HMDB0000594	111299
4068	2	M+H	1+	HMDB0038613	2.47306	HMDB0038613	HMDB	gamma-L-Glutamyl-L-methionine sulfoxide	294.089	HMDB0038613	13894653
4068	3	M+H	1+	HMDB0001894	2.25823	HMDB0001894	HMDB	Aspartame	294.122	HMDB0001894	134601
4068	4	M+H	1+	HMDB0038514	2.22015	HMDB0038514	HMDB	L-gamma-Glutamyl-beta-phenyl-beta-L-alanine	294.122	HMDB0038514
4068	5	M+H	1+	HMDB0038752	1.94877	HMDB0038752	HMDB	Distichonic acid A	294.106	HMDB0038752
4068	6	M+H	1+	HMDB0029534	1.60645	HMDB0029534	HMDB	Glyzarin	294.089	HMDB0029534	44257206
4068	7	M+H	1+	HMDB0015346	1.56069	HMDB0015346	HMDB	Estazolam	294.067	HMDB0015346	3261
4068	8	M+H	1+	HMDB0039825	1.48753	HMDB0039825	HMDB	Cyclocalopin F	294.11	HMDB0039825
4068	9	M+H	1+	HMDB0014955	1.38526	HMDB0014955	HMDB	Rosoxacin	294.1	HMDB0014955	287180
4068	10	M+H	1+	HMDB0031975	1.31388	HMDB0031975	HMDB	3-Methoxy-2-(4-methylbenzoyl)-4H-1-benzopyran-4-one	294.089	HMDB0031975
4068	11	M+H	1+	HMDB0015412	1.2872	HMDB0015412	HMDB	Sulfacytine	294.079	HMDB0015412	5322
4068	12	M+H	1+	HMDB0029364	1.21443	HMDB0029364	HMDB	7-Acetoxy-2-methylisoflavone	294.089	HMDB0029364	268208
4068	13	M+H	1+	HMDB0037835	1.17081	HMDB0037835	HMDB	4-[(2,4-Dihydroxyphenyl)azo]benzenesulfonic acid	294.031	HMDB0037835
4068	14	M+H	1+	HMDB0028875	0.611296	HMDB0028875	HMDB	Hydroxyprolyl-Tyrosine	294.122	HMDB0028875	61157166
4068	15	M+H	1+	HMDB0038753	0.405131	HMDB0038753	HMDB	Distichonic acid B	294.106	HMDB0038753
4068	16	M+H	1+	HMDB0029106	-0.0435028	HMDB0029106	HMDB	Tyrosyl-Hydroxyproline	294.122	HMDB0029106	69040603
4068	17	M+H	1+	HMDB0034765	-0.199861	HMDB0034765	HMDB	Wasalexin A	294.05	HMDB0034765	44333108
4068	17	M+H	1+	HMDB0034768	-0.199861	HMDB0034768	HMDB	Wasalexin B	294.05	HMDB0034768	11380859
4165	1	M+H	1+	HMDB0041010	0.689243	HMDB0041010	HMDB	(Â±)-2-Pentanethiol	104.066	HMDB0041010	62424
4165	2	M+H	1+	HMDB0032457	0.365278	HMDB0032457	HMDB	1-Pentanethiol	104.066	HMDB0032457	8067
4165	3	M+H	1+	HMDB0035418	0.33936	HMDB0035418	HMDB	2-Methyl-1-butanethiol	104.066	HMDB0035418	15877
4165	4	M+H	1+	HMDB0036180	0.145748	HMDB0036180	HMDB	3-Methyl-2-butanethiol	104.066	HMDB0036180	519823
4165	5	M+H	1+	HMDB0033902	0.0681394	HMDB0033902	HMDB	Isopentyl mercaptan	104.066	HMDB0033902	10925
4183	1	M+H	1+	HMDB0032976	1.66656	HMDB0032976	HMDB	4,5-Dimethylthiazole	113.03	HMDB0032976	62510
4183	2	M+H	1+	HMDB0040036	1.52248	HMDB0040036	HMDB	2-Ethylthiazole	113.03	HMDB0040036	85053
4183	3	M+H	1+	HMDB0032974	0.893651	HMDB0032974	HMDB	2,4-Dimethylthiazole	113.03	HMDB0032974	10934
4183	4	M+H	1+	HMDB0032975	0.837367	HMDB0032975	HMDB	2,5-Dimethylthiazole	113.03	HMDB0032975	77837
4183	5	M+H	1+	HMDB0033867	0.25776	HMDB0033867	HMDB	4-Isothiocyanato-1-butene	113.03	HMDB0033867	76922
4183	6	M+H	1+	HMDB0038460	0.00256581	HMDB0038460	HMDB	Thiiranepropanenitrile	113.03	HMDB0038460	100582
4184	1	M+H	1+	HMDB0040036	1.44111	HMDB0040036	HMDB	2-Ethylthiazole	113.03	HMDB0040036	85053
4184	2	M+H	1+	HMDB0032976	1.30846	HMDB0032976	HMDB	4,5-Dimethylthiazole	113.03	HMDB0032976	62510
4184	3	M+H	1+	HMDB0033867	1.04197	HMDB0033867	HMDB	4-Isothiocyanato-1-butene	113.03	HMDB0033867	76922
4184	4	M+H	1+	HMDB0032975	0.926637	HMDB0032975	HMDB	2,5-Dimethylthiazole	113.03	HMDB0032975	77837
4184	5	M+H	1+	HMDB0032974	0.0924834	HMDB0032974	HMDB	2,4-Dimethylthiazole	113.03	HMDB0032974	10934
4184	6	M+H	1+	HMDB0038460	-0.04466	HMDB0038460	HMDB	Thiiranepropanenitrile	113.03	HMDB0038460	100582
4202	1	M+H	1+	HMDB0004072	2.84957	HMDB0004072	HMDB	4-Hydroxystyrene	120.058	HMDB0004072	62453
4202	2	M+H	1+	HMDB0062765	2.79823	HMDB0062765	HMDB	Styrene Oxide	120.058	HMDB0062765	7276
4202	3	M+H	1+	HMDB0006236	2.77871	HMDB0006236	HMDB	Phenylacetaldehyde	120.058	HMDB0006236	998
4202	4	M+H	1+	HMDB0029636	2.76678	HMDB0029636	HMDB	2-Methylbenzaldehyde	120.058	HMDB0029636	10722
4202	5	M+H	1+	HMDB0000360	2.61853	HMDB0000360	HMDB	2,4-Dihydroxybutanoic acid	120.042	HMDB0000360	192742
4202	6	M+H	1+	HMDB0037282	2.58236	HMDB0037282	HMDB	2-Methyl-5-vinylpyrazine	120.069	HMDB0037282	26335
4202	7	M+H	1+	HMDB0038997	2.56075	HMDB0038997	HMDB	Lentialexin	120.058	HMDB0038997	15503524
4202	8	M+H	1+	HMDB0059848	2.49419	HMDB0059848	HMDB	m-Ethyl_toluene	120.094	HMDB0059848	12100
4202	9	M+H	1+	HMDB0059901	2.49229	HMDB0059901	HMDB	Hemimellitene	120.094	HMDB0059901	10686
4202	10	M+H	1+	HMDB0059819	2.49067	HMDB0059819	HMDB	o-Ethyltoluene	120.094	HMDB0059819	11903
4202	11	M+H	1+	HMDB0029638	2.48356	HMDB0029638	HMDB	4-Methylbenzaldehyde	120.058	HMDB0029638	7725
4202	12	M+H	1+	HMDB0013733	2.47234	HMDB0013733	HMDB	1,2,4-Trimethylbenzene	120.094	HMDB0013733	7247
4202	13	M+H	1+	HMDB0059877	2.4211	HMDB0059877	HMDB	Propylbenzene	120.094	HMDB0059877	7668
4202	14	M+H	1+	HMDB0034029	2.33373	HMDB0034029	HMDB	Isopropylbenzene	120.094	HMDB0034029	7406
4202	15	M+H	1+	HMDB0002601	2.33106	HMDB0002601	HMDB	A,b-Dihydroxyisobutyric acid	120.042	HMDB0002601	560781
4202	16	M+H	1+	HMDB0000498	2.22605	HMDB0000498	HMDB	4-Deoxyerythronic acid	120.042	HMDB0000498	13120901
4202	17	M+H	1+	HMDB0002453	2.21257	HMDB0002453	HMDB	4-Deoxythreonic acid	120.042	HMDB0002453	10964471
4202	18	M+H	1+	HMDB0033910	2.1719	HMDB0033910	HMDB	Acetophenone	120.058	HMDB0033910	7410
4202	19	M+H	1+	HMDB0040124	2.11098	HMDB0040124	HMDB	1-Propenylpyrazine	120.069	HMDB0040124	5370825
4202	20	M+H	1+	HMDB0013815	2.07588	HMDB0013815	HMDB	2,3-Dihydrobenzofuran	120.058	HMDB0013815	10329
4202	21	M+H	1+	HMDB0000337	2.02924	HMDB0000337	HMDB	(S)-3,4-Dihydroxybutyric acid	120.042	HMDB0000337	150929
4202	22	M+H	1+	HMDB0041562	2.01944	HMDB0041562	HMDB	4-(Methylthio)-1-butanol	120.061	HMDB0041562	519793
4202	23	M+H	1+	HMDB0036149	2.00138	HMDB0036149	HMDB	3-Mercapto-3-methyl-1-butanol	120.061	HMDB0036149	520682
4202	24	M+H	1+	HMDB0001527	1.89821	HMDB0001527	HMDB	3-Methylthiopropionic acid	120.025	HMDB0001527	563
4202	25	M+H	1+	HMDB0040458	1.82317	HMDB0040458	HMDB	1,2,4-Tris(methylene)cyclohexane	120.094	HMDB0040458	570705
4202	26	M+H	1+	HMDB0037134	1.71017	HMDB0037134	HMDB	(1-Methylethenyl)pyrazine	120.069	HMDB0037134	62897
4202	27	M+H	1+	HMDB0029637	1.68117	HMDB0029637	HMDB	3-Methylbenzaldehyde	120.058	HMDB0029637	12105
4202	28	M+H	1+	HMDB0002649	1.47476	HMDB0002649	HMDB	Erythrose	120.042	HMDB0002649	439574
4202	29	M+H	1+	HMDB0006293	1.37734	HMDB0006293	HMDB	L-Erythrulose	120.042	HMDB0006293	5460032
4202	30	M+H	1+	HMDB0039781	1.34866	HMDB0039781	HMDB	xi-2-Mercapto-3-methyl-1-butanol	120.061	HMDB0039781	14249191
4202	31	M+H	1+	HMDB0035646	1.11519	HMDB0035646	HMDB	Methyl 2-(methylthio)acetate	120.025	HMDB0035646	85522
4202	32	M+H	1+	HMDB0039989	1.04644	HMDB0039989	HMDB	2-Methyl-3-vinylpyrazine	120.069	HMDB0039989	1514205
4202	33	M+H	1+	HMDB0041924	0.85391	HMDB0041924	HMDB	Mesitylene	120.094	HMDB0041924	7947
4202	34	M+H	1+	HMDB0032373	0.336843	HMDB0032373	HMDB	3-Mercapto-2-methyl-1-butanol	120.061	HMDB0032373	22327742
4202	35	M+H	1+	HMDB0001366	0.0706362	HMDB0001366	HMDB	Purine	120.044	HMDB0001366	1044
4202	36	M+H	1+	HMDB0041476	-0.137127	HMDB0041476	HMDB	4-(Methylthio)-2-butanol	120.061	HMDB0041476	12659797
4268	1	M+H	1+	HMDB0001368	-0.160951	HMDB0001368	HMDB	3-Mercaptopyruvic acid	119.988	HMDB0001368	98
4270	1	M+H	1+	HMDB0035620	3.06182	HMDB0035620	HMDB	Artabsinolide A	280.131	HMDB0035620
4270	2	M+H	1+	HMDB0036051	2.73989	HMDB0036051	HMDB	Dihydromarasmone	280.131	HMDB0036051
4270	3	M+H	1+	HMDB0038545	2.29912	HMDB0038545	HMDB	(1beta,4alpha,5alpha,6beta,8alpha,10b)-1,10:4,5-Diepoxy-6-hydroxy-7(11)-germacren-12,8-olide	280.131	HMDB0038545
4270	4	M+H	1+	HMDB0032987	2.22094	HMDB0032987	HMDB	Ipriflavone	280.11	HMDB0032987	3747
4270	5	M+H	1+	HMDB0015081	2.16861	HMDB0015081	HMDB	Phenprocoumon	280.11	HMDB0015081	54680692
4270	6	M+H	1+	HMDB0041144	2.08756	HMDB0041144	HMDB	8-Deoxy-11,13-dihydroxygrosheimin	280.131	HMDB0041144	5260103
4270	7	M+H	1+	HMDB0040755	2.07441	HMDB0040755	HMDB	3b-Hydroxy-6b-methoxy-7(11)-eremophilen-12,8a-olide	280.167	HMDB0040755
4270	8	M+H	1+	HMDB0041304	1.97671	HMDB0041304	HMDB	Asparenyol	280.11	HMDB0041304
4270	9	M+H	1+	HMDB0015058	1.92476	HMDB0015058	HMDB	Levosimendan	280.107	HMDB0015058	3033825
4270	10	M+H	1+	HMDB0041229	1.87941	HMDB0041229	HMDB	Methyl (3b,11x)-3-Hydroxy-8-oxo-6-eremophilen-12-oate	280.167	HMDB0041229
4270	11	M+H	1+	HMDB0036695	1.72007	HMDB0036695	HMDB	Crispolide	280.131	HMDB0036695
4270	12	M+H	1+	HMDB0033295	1.61069	HMDB0033295	HMDB	7-(4-Hydroxyphenyl)-1-phenyl-4-hepten-3-one	280.146	HMDB0033295	45783180
4270	13	M+H	1+	HMDB0030357	1.59153	HMDB0030357	HMDB	N-Methylaspidospermatidine	280.194	HMDB0030357
4270	14	M+H	1+	HMDB0030148	1.53721	HMDB0030148	HMDB	Prehumulinic acid	280.167	HMDB0030148
4270	15	M+H	1+	HMDB0036979	1.49618	HMDB0036979	HMDB	6b-Hydroxy-8a-methoxy-7(11)-eremophilen-12,8-olide	280.167	HMDB0036979
4270	16	M+H	1+	HMDB0240221	1.27914	HMDB0240221	HMDB	Histapyrrodine	280.194	HMDB0240221	68122
4270	17	M+H	1+	HMDB0036095	1.12679	HMDB0036095	HMDB	13-Hydroxyabscisic acid	280.131	HMDB0036095
4270	18	M+H	1+	HMDB0041003	1.0055	HMDB0041003	HMDB	Vulgarolide	280.131	HMDB0041003
4270	19	M+H	1+	HMDB0001848	0.927551	HMDB0001848	HMDB	Imipramine	280.194	HMDB0001848	3696
4270	20	M+H	1+	HMDB0033465	0.783076	HMDB0033465	HMDB	Feruloyl-2-hydroxyputrescine	280.142	HMDB0033465
4270	21	M+H	1+	HMDB0036094	0.635108	HMDB0036094	HMDB	Nigellic acid	280.131	HMDB0036094
4270	22	M+H	1+	HMDB0029139	-0.178898	HMDB0029139	HMDB	Valyl-Tyrosine	280.142	HMDB0029139	4065033
4270	23	M+H	1+	HMDB0029118	-0.436821	HMDB0029118	HMDB	Tyrosyl-Valine	280.142	HMDB0029118	14767562
4270	24	M+H	1+	HMDB0028991	-0.494925	HMDB0028991	HMDB	Phenylalanyl-Aspartate	280.106	HMDB0028991	335051
4270	25	M+H	1+	HMDB0000706	-0.543697	HMDB0000706	HMDB	Aspartylphenylalanine	280.106	HMDB0000706	93078
4270	26	M+H	1+	HMDB0000706	-0.946407	HMDB0000706	HMDB	Aspartylphenylalanine	280.106	HMDB0000706	93078
4270	27	M+H	1+	HMDB0011167	-0.969618	HMDB0011167	HMDB	L-beta-aspartyl-L-phenylalanine	280.106	HMDB0011167	19365658
4382	1	M+H	1+	HMDB0059834	3.12101	HMDB0059834	HMDB	Pentylbenzene	148.125	HMDB0059834	10864
4382	2	M+H	1+	HMDB0061810	1.42533	HMDB0061810	HMDB	2,4-Dimethyl-1-(1-methylethyl)-benzene	148.125	HMDB0061810	20832
4382	3	M+H	1+	HMDB0061809	1.26753	HMDB0061809	HMDB	1-Methyl-4-(1-methylpropyl)-benzene	148.125	HMDB0061809
4385	1	M+H	1+	HMDB0034414	1.96829	HMDB0034414	HMDB	3'-Hydroxy-4'-methoxyglabridin	354.147	HMDB0034414	10338211
4385	2	M+H	1+	HMDB0034264	1.85062	HMDB0034264	HMDB	Glyceollin IV	354.147	HMDB0034264	5317742
4385	3	M+H	1+	HMDB0029319	1.64532	HMDB0029319	HMDB	1-Methoxyphaseollidin	354.147	HMDB0029319	44257468
4385	4	M+H	1+	HMDB0041513	1.62261	HMDB0041513	HMDB	Isopropyl apiosylglucoside	354.153	HMDB0041513
4385	5	M+H	1+	HMDB0034838	1.6194	HMDB0034838	HMDB	Lansiumarin C	354.147	HMDB0034838	10498320
4385	6	M+H	1+	HMDB0034025	1.56193	HMDB0034025	HMDB	Cristacarpin	354.147	HMDB0034025	3559400
4385	7	M+H	1+	HMDB0030735	1.55	HMDB0030735	HMDB	Aurantiumal	354.147	HMDB0030735
4385	8	M+H	1+	HMDB0015464	1.54439	HMDB0015464	HMDB	Yohimbine	354.194	HMDB0015464	8969
4385	9	M+H	1+	HMDB0039067	1.50751	HMDB0039067	HMDB	Epoxybergamottin	354.147	HMDB0039067
4385	10	M+H	1+	HMDB0038756	1.41395	HMDB0038756	HMDB	Gancaonin I	354.147	HMDB0038756	480777
4385	11	M+H	1+	HMDB0035371	1.33097	HMDB0035371	HMDB	Licoagrochalcone D	354.147	HMDB0035371	5318991
4385	12	M+H	1+	HMDB0031877	1.32866	HMDB0031877	HMDB	Acetylsalvipisone	354.183	HMDB0031877	102066549
4385	13	M+H	1+	HMDB0030361	1.27401	HMDB0030361	HMDB	(-)-Aspidospermine	354.231	HMDB0030361	227613
4385	14	M+H	1+	HMDB0005083	1.13637	HMDB0005083	HMDB	8-Isoprostaglandin F2a	354.241	HMDB0005083	5282263
4385	15	M+H	1+	HMDB0037479	1.08697	HMDB0037479	HMDB	Xanthohumol	354.147	HMDB0037479	639665
4385	16	M+H	1+	HMDB0030716	1.04032	HMDB0030716	HMDB	2,3-Dihydro-7-methoxy-2-(3-methoxy-4,5-methylenedioxyphenyl)-3-methyl-5-(1-propenyl)benzofuran	354.147	HMDB0030716
4385	17	M+H	1+	HMDB0004694	1.01717	HMDB0004694	HMDB	11,14,15-THETA	354.241	HMDB0004694	11954059
4385	18	M+H	1+	HMDB0035002	0.828072	HMDB0035002	HMDB	Xanthogalenol	354.147	HMDB0035002	14309735
4385	19	M+H	1+	HMDB0004685	0.812065	HMDB0004685	HMDB	13,14-Dihydro-15-keto PGF2a	354.241	HMDB0004685	5283039
4385	19	M+H	1+	HMDB0006562	0.812065	HMDB0006562	HMDB	8-iso-13,14-dihydro-15-keto-PGF2a	354.241	HMDB0006562	5283214
4385	20	M+H	1+	HMDB0035380	0.730733	HMDB0035380	HMDB	Sterebin G	354.241	HMDB0035380
4385	21	M+H	1+	HMDB0010170	0.639879	HMDB0010170	HMDB	11,12,15-TriHETRE	354.241	HMDB0010170	53480356
4385	22	M+H	1+	HMDB0001442	0.630562	HMDB0001442	HMDB	Prostaglandin E1	354.241	HMDB0001442	5280723
4385	23	M+H	1+	HMDB0010199	0.618157	HMDB0010199	HMDB	11b-PGF2a	354.241	HMDB0010199	5280886
4385	23	M+H	1+	HMDB0001139	0.618157	HMDB0001139	HMDB	Prostaglandin F2a	354.241	HMDB0001139	5283078
4385	23	M+H	1+	HMDB0002115	0.618157	HMDB0002115	HMDB	8-isoprostaglandin PGF2b	354.241	HMDB0002115	5283216
4385	23	M+H	1+	HMDB0011137	0.618157	HMDB0011137	HMDB	11-Epi-PGF2a	354.241	HMDB0011137	53480669
4385	23	M+H	1+	HMDB0001483	0.618157	HMDB0001483	HMDB	Prostaglandin F2b	354.241	HMDB0001483	5280506
4385	24	M+H	1+	HMDB0001965	0.55487	HMDB0001965	HMDB	Troxilin B3	354.241	HMDB0001965	5283210
4385	25	M+H	1+	HMDB0004686	0.424762	HMDB0004686	HMDB	8-Isoprostaglandin E1	354.241	HMDB0004686	5283212
4385	26	M+H	1+	HMDB0013041	0.395233	HMDB0013041	HMDB	Prostaglandin H1	354.241	HMDB0013041	50921242
4385	27	M+H	1+	HMDB0060107	0.352042	HMDB0060107	HMDB	(5Z,9E,12S,14Z)-8,11,12-Trihydroxyicosa-5,9,14-trienoate	354.241	HMDB0060107
4385	27	M+H	1+	HMDB0001977	0.352042	HMDB0001977	HMDB	Trioxilin A3	354.241	HMDB0001977	5283208
4385	28	M+H	1+	HMDB0012563	0.18418	HMDB0012563	HMDB	13,14-Dihydro- lipoxin A4	354.241	HMDB0012563	53481469
4385	29	M+H	1+	HMDB0015548	0.180784	HMDB0015548	HMDB	Valganciclovir	354.165	HMDB0015548	64147
4385	30	M+H	1+	HMDB0005102	0.157565	HMDB0005102	HMDB	Prostaglandin D1	354.241	HMDB0005102	5280936
4385	31	M+H	1+	HMDB0035428	0.0796656	HMDB0035428	HMDB	Licoagrochalcone C	354.147	HMDB0035428	5318990
4385	32	M+H	1+	HMDB0060933	0.0379936	HMDB0060933	HMDB	Propofol glucuronide	354.168	HMDB0060933
4385	33	M+H	1+	HMDB0060045	-0.0599739	HMDB0060045	HMDB	15-keto-PGF1alpha	354.241	HMDB0060045	5283118
4385	34	M+H	1+	HMDB0062278	-0.0752153	HMDB0062278	HMDB	11,12,15-trihydroxyeicosatrienoic acid	354.241	HMDB0062278	6439610
4385	34	M+H	1+	HMDB0004684	-0.0752153	HMDB0004684	HMDB	11,12,15-THETA	354.241	HMDB0004684	11954043
4408	1	M+H	1+	HMDB0060333	1.5611	HMDB0060333	HMDB	1,1-Dichloroethylene epoxide	111.948	HMDB0060333	119521
4408	2	M+H	1+	HMDB0060452	1.06957	HMDB0060452	HMDB	Chloroacetyl chloride	111.948	HMDB0060452	6577
4408	3	M+H	1+	HMDB0060357	0.882851	HMDB0060357	HMDB	2,2-Dichloroacetaldehyde	111.948	HMDB0060357	6576
4468	1	M+H	1+	HMDB0038997	2.36779	HMDB0038997	HMDB	Lentialexin	120.058	HMDB0038997	15503524
4468	2	M+H	1+	HMDB0000360	2.28691	HMDB0000360	HMDB	2,4-Dihydroxybutanoic acid	120.042	HMDB0000360	192742
4468	3	M+H	1+	HMDB0029636	2.24085	HMDB0029636	HMDB	2-Methylbenzaldehyde	120.058	HMDB0029636	10722
4468	4	M+H	1+	HMDB0004072	2.22862	HMDB0004072	HMDB	4-Hydroxystyrene	120.058	HMDB0004072	62453
4468	5	M+H	1+	HMDB0037282	2.21561	HMDB0037282	HMDB	2-Methyl-5-vinylpyrazine	120.069	HMDB0037282	26335
4468	6	M+H	1+	HMDB0040124	2.19871	HMDB0040124	HMDB	1-Propenylpyrazine	120.069	HMDB0040124	5370825
4468	7	M+H	1+	HMDB0002453	2.14139	HMDB0002453	HMDB	4-Deoxythreonic acid	120.042	HMDB0002453	10964471
4468	8	M+H	1+	HMDB0000498	2.13324	HMDB0000498	HMDB	4-Deoxyerythronic acid	120.042	HMDB0000498	13120901
4468	9	M+H	1+	HMDB0002601	2.12421	HMDB0002601	HMDB	A,b-Dihydroxyisobutyric acid	120.042	HMDB0002601	560781
4468	10	M+H	1+	HMDB0000337	2.10565	HMDB0000337	HMDB	(S)-3,4-Dihydroxybutyric acid	120.042	HMDB0000337	150929
4468	11	M+H	1+	HMDB0029638	2.04747	HMDB0029638	HMDB	4-Methylbenzaldehyde	120.058	HMDB0029638	7725
4468	12	M+H	1+	HMDB0006236	1.99374	HMDB0006236	HMDB	Phenylacetaldehyde	120.058	HMDB0006236	998
4468	13	M+H	1+	HMDB0041562	1.92071	HMDB0041562	HMDB	4-(Methylthio)-1-butanol	120.061	HMDB0041562	519793
4468	14	M+H	1+	HMDB0059819	1.89324	HMDB0059819	HMDB	o-Ethyltoluene	120.094	HMDB0059819	11903
4468	15	M+H	1+	HMDB0059848	1.88872	HMDB0059848	HMDB	m-Ethyl_toluene	120.094	HMDB0059848	12100
4468	16	M+H	1+	HMDB0059901	1.88189	HMDB0059901	HMDB	Hemimellitene	120.094	HMDB0059901	10686
4468	17	M+H	1+	HMDB0013733	1.83148	HMDB0013733	HMDB	1,2,4-Trimethylbenzene	120.094	HMDB0013733	7247
4468	18	M+H	1+	HMDB0062765	1.80689	HMDB0062765	HMDB	Styrene Oxide	120.058	HMDB0062765	7276
4468	19	M+H	1+	HMDB0037134	1.78683	HMDB0037134	HMDB	(1-Methylethenyl)pyrazine	120.069	HMDB0037134	62897
4468	20	M+H	1+	HMDB0059877	1.67872	HMDB0059877	HMDB	Propylbenzene	120.094	HMDB0059877	7668
4468	21	M+H	1+	HMDB0013815	1.62363	HMDB0013815	HMDB	2,3-Dihydrobenzofuran	120.058	HMDB0013815	10329
4468	22	M+H	1+	HMDB0001527	1.4446	HMDB0001527	HMDB	3-Methylthiopropionic acid	120.025	HMDB0001527	563
4468	23	M+H	1+	HMDB0035646	1.40657	HMDB0035646	HMDB	Methyl 2-(methylthio)acetate	120.025	HMDB0035646	85522
4468	24	M+H	1+	HMDB0036149	1.39503	HMDB0036149	HMDB	3-Mercapto-3-methyl-1-butanol	120.061	HMDB0036149	520682
4468	25	M+H	1+	HMDB0040458	1.3043	HMDB0040458	HMDB	1,2,4-Tris(methylene)cyclohexane	120.094	HMDB0040458	570705
4468	26	M+H	1+	HMDB0034029	1.24379	HMDB0034029	HMDB	Isopropylbenzene	120.094	HMDB0034029	7406
4468	27	M+H	1+	HMDB0029637	1.19892	HMDB0029637	HMDB	3-Methylbenzaldehyde	120.058	HMDB0029637	12105
4468	28	M+H	1+	HMDB0002649	1.11051	HMDB0002649	HMDB	Erythrose	120.042	HMDB0002649	439574
4468	29	M+H	1+	HMDB0006293	1.02465	HMDB0006293	HMDB	L-Erythrulose	120.042	HMDB0006293	5460032
4468	30	M+H	1+	HMDB0039989	0.964338	HMDB0039989	HMDB	2-Methyl-3-vinylpyrazine	120.069	HMDB0039989	1514205
4468	31	M+H	1+	HMDB0039781	0.856895	HMDB0039781	HMDB	xi-2-Mercapto-3-methyl-1-butanol	120.061	HMDB0039781	14249191
4468	32	M+H	1+	HMDB0033910	0.493264	HMDB0033910	HMDB	Acetophenone	120.058	HMDB0033910	7410
4468	33	M+H	1+	HMDB0041924	0.350091	HMDB0041924	HMDB	Mesitylene	120.094	HMDB0041924	7947
4468	34	M+H	1+	HMDB0041476	0.241932	HMDB0041476	HMDB	4-(Methylthio)-2-butanol	120.061	HMDB0041476	12659797
4468	35	M+H	1+	HMDB0001366	-0.202218	HMDB0001366	HMDB	Purine	120.044	HMDB0001366	1044
4468	36	M+H	1+	HMDB0032373	-0.357283	HMDB0032373	HMDB	3-Mercapto-2-methyl-1-butanol	120.061	HMDB0032373	22327742
4468	37	M+H	1+	HMDB0001366	-2.15326	HMDB0001366	HMDB	Purine	120.044	HMDB0001366	1044
4518	1	M+H	1+	HMDB0029581	1.91603	HMDB0029581	HMDB	(2E,4E)-2,4-Hexadienoic acid	112.052	HMDB0029581	643460
4518	2	M+H	1+	HMDB0031344	1.89861	HMDB0031344	HMDB	1,2-Cyclohexanedione	112.052	HMDB0031344	13006
4518	3	M+H	1+	HMDB0032233	1.86751	HMDB0032233	HMDB	2,5-Dimethyl-3(2H)-furanone	112.052	HMDB0032233	85730
4518	4	M+H	1+	HMDB0031759	1.68082	HMDB0031759	HMDB	(E)-4-Oxo-2-hexen-1-al	112.052	HMDB0031759	6365145
4518	5	M+H	1+	HMDB0039778	1.42618	HMDB0039778	HMDB	xi-3,5-Dimethyl-2(5H)-furanone	112.052	HMDB0039778	318158
4518	6	M+H	1+	HMDB0034247	1.29284	HMDB0034247	HMDB	2-(Methoxymethyl)furan	112.052	HMDB0034247	61661
4518	7	M+H	1+	HMDB0035385	1.2304	HMDB0035385	HMDB	3-Ethylthiophene	112.035	HMDB0035385	74530
4518	8	M+H	1+	HMDB0040260	1.04155	HMDB0040260	HMDB	5,5-Dimethyl-2(5H)-furanone	112.052	HMDB0040260	29909
4518	9	M+H	1+	HMDB0035384	1.03775	HMDB0035384	HMDB	2-Ethylthiophene	112.035	HMDB0035384	13388
4518	10	M+H	1+	HMDB0000444	1.01116	HMDB0000444	HMDB	3-Furoic acid	112.016	HMDB0000444	10268
4518	11	M+H	1+	HMDB0032977	0.99294	HMDB0032977	HMDB	2,3-Dimethylthiophene	112.035	HMDB0032977	34295
4518	12	M+H	1+	HMDB0031543	0.992633	HMDB0031543	HMDB	3-Methyl-1,2-cyclopentanedione	112.052	HMDB0031543	16211403
4518	13	M+H	1+	HMDB0000617	0.86339	HMDB0000617	HMDB	2-Furoic acid	112.016	HMDB0000617	6919
4518	14	M+H	1+	HMDB0033569	0.839376	HMDB0033569	HMDB	Syoyualdehyde	112.052	HMDB0033569	12281547
4518	15	M+H	1+	HMDB0061711	0.77335	HMDB0061711	HMDB	Methylphosphate	111.993	HMDB0061711
4518	16	M+H	1+	HMDB0029717	0.730402	HMDB0029717	HMDB	2-Thiophenecarboxaldehyde	111.998	HMDB0029717	7364
4518	17	M+H	1+	HMDB0032979	0.719343	HMDB0032979	HMDB	2,5-Dimethylthiophene	112.035	HMDB0032979	12514
4518	18	M+H	1+	HMDB0039437	0.67452	HMDB0039437	HMDB	2,3-Dihydroxy-2,4-cyclopentadien-1-one	112.016	HMDB0039437	14412554
4518	19	M+H	1+	HMDB0000444	0.623723	HMDB0000444	HMDB	3-Furoic acid	112.016	HMDB0000444	10268
4518	20	M+H	1+	HMDB0032978	0.600499	HMDB0032978	HMDB	2,4-Dimethylthiophene	112.035	HMDB0032978	34296
4518	21	M+H	1+	HMDB0000300	0.529733	HMDB0000300	HMDB	Uracil	112.027	HMDB0000300	1174
4518	22	M+H	1+	HMDB0032994	0.454833	HMDB0032994	HMDB	3-Hydroxy-2H-pyran-2-one	112.016	HMDB0032994	68130
4518	23	M+H	1+	HMDB0032980	0.304283	HMDB0032980	HMDB	3,4-Dimethylthiophene	112.035	HMDB0032980	79089
4518	24	M+H	1+	HMDB0041855	0.0242777	HMDB0041855	HMDB	Chlorobenzene	112.008	HMDB0041855	7964
4518	25	M+H	1+	HMDB0001164	-0.0167034	HMDB0001164	HMDB	trans-1,2-Dihydrobenzene-1,2-diol	112.052	HMDB0001164	149186
4518	26	M+H	1+	HMDB0060760	-0.68092	HMDB0060760	HMDB	4-Carboxypyrazole	112.027	HMDB0060760	3015937
4522	1	M+H	1+	HMDB0004072	3.26838	HMDB0004072	HMDB	4-Hydroxystyrene	120.058	HMDB0004072	62453
4522	2	M+H	1+	HMDB0062765	3.24554	HMDB0062765	HMDB	Styrene Oxide	120.058	HMDB0062765	7276
4522	3	M+H	1+	HMDB0006236	3.21604	HMDB0006236	HMDB	Phenylacetaldehyde	120.058	HMDB0006236	998
4522	4	M+H	1+	HMDB0029636	3.17242	HMDB0029636	HMDB	2-Methylbenzaldehyde	120.058	HMDB0029636	10722
4522	5	M+H	1+	HMDB0034029	3.08622	HMDB0034029	HMDB	Isopropylbenzene	120.094	HMDB0034029	7406
4522	6	M+H	1+	HMDB0059848	3.07927	HMDB0059848	HMDB	m-Ethyl_toluene	120.094	HMDB0059848	12100
4522	7	M+H	1+	HMDB0059877	3.05674	HMDB0059877	HMDB	Propylbenzene	120.094	HMDB0059877	7668
4522	8	M+H	1+	HMDB0040124	3.05208	HMDB0040124	HMDB	1-Propenylpyrazine	120.069	HMDB0040124	5370825
4522	9	M+H	1+	HMDB0059819	3.02875	HMDB0059819	HMDB	o-Ethyltoluene	120.094	HMDB0059819	11903
4522	10	M+H	1+	HMDB0029638	2.97781	HMDB0029638	HMDB	4-Methylbenzaldehyde	120.058	HMDB0029638	7725
4522	11	M+H	1+	HMDB0038997	2.96705	HMDB0038997	HMDB	Lentialexin	120.058	HMDB0038997	15503524
4522	12	M+H	1+	HMDB0037282	2.9497	HMDB0037282	HMDB	2-Methyl-5-vinylpyrazine	120.069	HMDB0037282	26335
4522	13	M+H	1+	HMDB0059901	2.88447	HMDB0059901	HMDB	Hemimellitene	120.094	HMDB0059901	10686
4522	14	M+H	1+	HMDB0013733	2.8658	HMDB0013733	HMDB	1,2,4-Trimethylbenzene	120.094	HMDB0013733	7247
4522	15	M+H	1+	HMDB0000360	2.65171	HMDB0000360	HMDB	2,4-Dihydroxybutanoic acid	120.042	HMDB0000360	192742
4522	16	M+H	1+	HMDB0000337	2.62995	HMDB0000337	HMDB	(S)-3,4-Dihydroxybutyric acid	120.042	HMDB0000337	150929
4522	17	M+H	1+	HMDB0000498	2.61799	HMDB0000498	HMDB	4-Deoxyerythronic acid	120.042	HMDB0000498	13120901
4522	18	M+H	1+	HMDB0002453	2.55223	HMDB0002453	HMDB	4-Deoxythreonic acid	120.042	HMDB0002453	10964471
4522	19	M+H	1+	HMDB0033910	2.49933	HMDB0033910	HMDB	Acetophenone	120.058	HMDB0033910	7410
4522	20	M+H	1+	HMDB0013815	2.48384	HMDB0013815	HMDB	2,3-Dihydrobenzofuran	120.058	HMDB0013815	10329
4522	21	M+H	1+	HMDB0037134	2.47127	HMDB0037134	HMDB	(1-Methylethenyl)pyrazine	120.069	HMDB0037134	62897
4522	22	M+H	1+	HMDB0029637	2.26768	HMDB0029637	HMDB	3-Methylbenzaldehyde	120.058	HMDB0029637	12105
4522	23	M+H	1+	HMDB0041562	2.18626	HMDB0041562	HMDB	4-(Methylthio)-1-butanol	120.061	HMDB0041562	519793
4522	24	M+H	1+	HMDB0002601	2.13675	HMDB0002601	HMDB	A,b-Dihydroxyisobutyric acid	120.042	HMDB0002601	560781
4522	25	M+H	1+	HMDB0039781	1.95644	HMDB0039781	HMDB	xi-2-Mercapto-3-methyl-1-butanol	120.061	HMDB0039781	14249191
4522	26	M+H	1+	HMDB0040458	1.84329	HMDB0040458	HMDB	1,2,4-Tris(methylene)cyclohexane	120.094	HMDB0040458	570705
4522	27	M+H	1+	HMDB0035646	1.76708	HMDB0035646	HMDB	Methyl 2-(methylthio)acetate	120.025	HMDB0035646	85522
4522	28	M+H	1+	HMDB0039989	1.70518	HMDB0039989	HMDB	2-Methyl-3-vinylpyrazine	120.069	HMDB0039989	1514205
4522	29	M+H	1+	HMDB0041924	1.61636	HMDB0041924	HMDB	Mesitylene	120.094	HMDB0041924	7947
4522	30	M+H	1+	HMDB0001527	1.32308	HMDB0001527	HMDB	3-Methylthiopropionic acid	120.025	HMDB0001527	563
4522	31	M+H	1+	HMDB0002649	1.22162	HMDB0002649	HMDB	Erythrose	120.042	HMDB0002649	439574
4522	32	M+H	1+	HMDB0036149	1.13982	HMDB0036149	HMDB	3-Mercapto-3-methyl-1-butanol	120.061	HMDB0036149	520682
4522	33	M+H	1+	HMDB0001366	0.623582	HMDB0001366	HMDB	Purine	120.044	HMDB0001366	1044
4522	34	M+H	1+	HMDB0041476	0.223214	HMDB0041476	HMDB	4-(Methylthio)-2-butanol	120.061	HMDB0041476	12659797
4522	35	M+H	1+	HMDB0006293	0.110393	HMDB0006293	HMDB	L-Erythrulose	120.042	HMDB0006293	5460032
4522	36	M+H	1+	HMDB0032373	-0.740625	HMDB0032373	HMDB	3-Mercapto-2-methyl-1-butanol	120.061	HMDB0032373	22327742
4522	37	M+H	1+	HMDB0001366	-1.36379	HMDB0001366	HMDB	Purine	120.044	HMDB0001366	1044
4591	1	M+H	1+	HMDB0031716	1.97536	HMDB0031716	HMDB	3-(Methylthio)-1-propanol	106.045	HMDB0031716	10448
4591	2	M+H	1+	HMDB0040185	1.95783	HMDB0040185	HMDB	3-Mercapto-2-butanol	106.045	HMDB0040185	62087
4591	3	M+H	1+	HMDB0006115	1.78496	HMDB0006115	HMDB	Benzaldehyde	106.042	HMDB0006115	240
4591	4	M+H	1+	HMDB0031520	1.73743	HMDB0031520	HMDB	2-Mercaptopropanoic acid	106.009	HMDB0031520	62326
4591	5	M+H	1+	HMDB0034778	1.67743	HMDB0034778	HMDB	(2R*,3R*)-1,2,3-Butanetriol	106.063	HMDB0034778	20497
4591	6	M+H	1+	HMDB0059905	1.54079	HMDB0059905	HMDB	Ethylbenzene	106.078	HMDB0059905	7500
4591	7	M+H	1+	HMDB0059851	1.51266	HMDB0059851	HMDB	o-Xylene	106.078	HMDB0059851	7237
4591	8	M+H	1+	HMDB0059924	1.5111	HMDB0059924	HMDB	p-Xylene	106.078	HMDB0059924	7809
4591	9	M+H	1+	HMDB0041604	1.4976	HMDB0041604	HMDB	3-Mercaptopropanoic acid	106.009	HMDB0041604	6514
4591	10	M+H	1+	HMDB0006115	1.3918	HMDB0006115	HMDB	Benzaldehyde	106.042	HMDB0006115	240
4591	11	M+H	1+	HMDB0059810	1.37922	HMDB0059810	HMDB	m-Xylene	106.078	HMDB0059810	7929
4591	12	M+H	1+	HMDB0041475	1.29157	HMDB0041475	HMDB	4-Mercapto-2-butanol	106.045	HMDB0041475	3703445
4591	13	M+H	1+	HMDB0006372	1.04616	HMDB0006372	HMDB	L-Glyceric acid	106.027	HMDB0006372	6326776
4591	13	M+H	1+	HMDB0000139	1.04616	HMDB0000139	HMDB	Glyceric acid	106.027	HMDB0000139	439194
4591	13	M+H	1+	HMDB0031818	1.04616	HMDB0031818	HMDB	D-2,3-Dihydroxypropanoic acid	106.027	HMDB0031818	439194
4591	14	M+H	1+	HMDB0061944	0.569671	HMDB0061944	HMDB	Trihydroxybutane	106.063	HMDB0061944	18970792
4701	1	M+H	1+	HMDB0032036	3.36977	HMDB0032036	HMDB	4-Ethoxyphenol	138.068	HMDB0032036	12150
4701	2	M+H	1+	HMDB0032137	3.27899	HMDB0032137	HMDB	2,6-Dimethyl-1,4-benzenediol	138.068	HMDB0032137	69560
4701	3	M+H	1+	HMDB0004062	3.27669	HMDB0004062	HMDB	Gentisate aldehyde	138.032	HMDB0004062	70949
4701	4	M+H	1+	HMDB0059965	3.26747	HMDB0059965	HMDB	3,4-Dihydroxybenzaldehyde	138.032	HMDB0059965	8768
4701	5	M+H	1+	HMDB0034241	3.24818	HMDB0034241	HMDB	4-Methoxybenzyl alcohol	138.068	HMDB0034241	7738
[truncated: 10,771 more rows]

## Sheet: Metabolites after exogenous rem
Adduct	Charge	MS2Compound ID	mS-score	Source ID	Source	Name	MonoMass	HMDB	PubChem	VIP	BIRD1-TR1	BIRD1-TR2	BIRD1-TR3	BIRD2-TR1	BIRD2-TR2	BIRD2-TR3	BIRD3-TR1	BIRD3-TR2	BIRD3-TR3	BIRD4-TR1	BIRD4-TR2	BIRD4-TR3	BIRD5-TR1	BIRD5-TR2	BIRD5-TR3	BIRD6-TR1	BIRD6-TR2	BIRD6-TR3	VIP
M+H	1+	HMDB0000452	0.741427	HMDB0000452	HMDB	L-alpha-Aminobutyric acid	103.063	HMDB0000452	80283	0.0505088	1.47112e+07	1.57572e+07	1.01742e+09	2.33784e+09	1.64793e+09	1.35339e+09	1.6629e+09	1.3421e+09	1.55531e+09	5.79915e+07	1.51865e+09	4.43297e+08	1.61893e+09	1.54734e+09	1.67252e+09	1.26827e+09	8.59915e+08	2.07357e+07	0.0326809
M+H	1+	HMDB0056174	0.787882	HMDB0056174	HMDB	DG(16:1n7/0:0/20:5n3)	612.475	HMDB0056174		0.527889	1.78955e+09	1.47129e+09	1.67975e+09	8.47343e+07	3.17314e+08	4.81302e+08	966500	1.83088e+09	9.10406e+08	1.05111e+07	1.03412e+09	9.74116e+08	1.27677e+09	1.03273e+09	9.61984e+08	7.38558e+08	1.02966e+09	1.41887e+09	0.560236
M+H	1+	HMDB0000050	0.692076	HMDB0000050	HMDB	Adenosine	267.097	HMDB0000050	60961	0.126566	1.62256e+09	1.09612e+09	3.32038e+07	4.83968e+08	1.75936e+09	1.14456e+09	1.82126e+09	8.88429e+08	1.71674e+09	1.51547e+09	8.45782e+08	3.19258e+06	1.3256e+09	1.51442e+09	1.21162e+09	1.51419e+09	1.05878e+09	1.35147e+09	0.0265321
M+H	1+	HMDB0011668	2.03173	HMDB0011668	HMDB	6-(alpha-D-Glucosaminyl)-1D-myo-inositol	341.132	HMDB0011668		0.147849	9.65748e+07	1.17446e+09	8.31989e+08	2.79913e+09	8.71837e+08	4.49794e+09	1.20791e+09	4.50369e+09	5.75394e+08	1.05081e+09	4.23295e+09	9.24241e+08	7.43769e+08	4.06398e+09	1.14602e+09	9.56443e+08	6.6937e+08	1.13152e+09	0.344845
M+H	1+	HMDB0004667	1.03664	HMDB0004667	HMDB	13S-hydroxyoctadecadienoic acid	296.235	HMDB0004667	6443013	0.614466	1.98304e+09	6.97008e+08	6.20942e+08	4.69884e+08	5.98015e+08	8.0833e+08	6.86136e+08	8.94652e+08	8.07233e+08	1.48608e+09	1.07634e+09	7.72397e+08	9.05286e+08	6.03556e+08	4.3076e+08	3.08699e+08	8.46206e+08	5.0841e+08	0.427309
M+H	1+	HMDB0061708	1.03664	HMDB0061708	HMDB	13-HODE	296.235	HMDB0061708		0.614466	1.98304e+09	6.97008e+08	6.20942e+08	4.69884e+08	5.98015e+08	8.0833e+08	6.86136e+08	8.94652e+08	8.07233e+08	1.48608e+09	1.07634e+09	7.72397e+08	9.05286e+08	6.03556e+08	4.3076e+08	3.08699e+08	8.46206e+08	5.0841e+08	0.427309
M+H	1+	HMDB0005083	1.83026	HMDB0005083	HMDB	8-Isoprostaglandin F2a	354.241	HMDB0005083	5282263	0.47951	7.79968e+08	2.4885e+07	2.48266e+08	1.165e+08	4.42385e+07	1.64258e+07	1.07021e+08	6.79777e+08	5.74785e+08	3.07794e+07	1.92352e+07	1.83287e+07	4.43942e+08	2.07912e+08	3.02813e+07	4.6488e+08	1.31635e+07	3.40133e+08	0.388295
M+H	1+	HMDB0028713	0.349532	HMDB0028713	HMDB	Arginyl-Leucine	287.196	HMDB0028713	333445	0.00873441	4.62295e+08	4.91251e+08	4.4348e+08	4.72184e+08	1.1772e+08	1.2284e+07	6.25427e+08	2.44026e+07	8.3153e+08	5.03694e+08	1.3559e+07	4.74063e+08	4.83649e+08	8.26949e+08	1.53752e+07	6.77996e+08	4.15653e+07	1.08872e+09	0.0172478
M+H	1+	HMDB0001169	0.850614	HMDB0001169	HMDB	4-Aminophenol	109.053	HMDB0001169	403	0.695807	2.10676e+08	2.65997e+08	1.76621e+07	2.01262e+08	2.54966e+08	1.20353e+08	5.78927e+08	3.90126e+08	5.26123e+08	3.28805e+08	3.89939e+08	2.1964e+08	3.15394e+08	2.74319e+08	5.08746e+08	3.6341e+08	2.03255e+08	2.27209e+08	0.942585
M+H	1+	HMDB0003447	2.55083	HMDB0003447	HMDB	Tryptophanol	161.084	HMDB0003447	10685	0.805048	1.45926e+08	2.3842e+08	7.13246e+08	1.27618e+08	2.42905e+08	4.17627e+08	8.16351e+08	1.11298e+08	2.38251e+08	1.72398e+08	2.62728e+08	1.9672e+08	1.5067e+08	3.86759e+08	1.68868e+08	1.33441e+08	2.78506e+08	2.32139e+08	0.806909
M+H	1+	HMDB0040527	-0.690262	HMDB0040527	HMDB	1-Hexacosene	364.407	HMDB0040527	29303	0.360744	3.14865e+08	3.41715e+07	2.8023e+08	1.3491e+08	7.13912e+07	1.21814e+08	2.19143e+07	4.06194e+08	3.98917e+08	2.83172e+08	1.97206e+08	2.79229e+08	1.22443e+08	2.00854e+08	1.22252e+08	2.98891e+07	5.42186e+07	7.26708e+07	0.197228
M+H	1+	HMDB0011737	1.26597	HMDB0011737	HMDB	gamma-Glutamylglutamic acid	276.096	HMDB0011737	92865	0.140932	6.37488e+06	5.00219e+08	3.72983e+08	1.30657e+07	2.74672e+08	3.69623e+07	2.5107e+08	1.2026e+08	1.89831e+08	7.06335e+07	2.24431e+08	2.62018e+08	6.12274e+07	1.47195e+08	2.72481e+08	1.53308e+07	2.65829e+08	1.92133e+07	0.130329
M+H	1+	HMDB0001173	2.09421	HMDB0001173	HMDB	5'-Methylthioadenosine	297.09	HMDB0001173	439176	0.110184	4.51899e+07	5.08837e+07	7.12658e+07	7.29797e+07	3.87163e+07	8.55811e+07	3.28338e+07	1.95614e+07	9.01972e+07	9.45908e+07	5.26494e+07	5.12627e+07	3.43202e+07	6.17058e+07	6.27025e+07	6.71768e+07	3.54661e+07	8.35346e+07	0.355015
M+H	1+	HMDB0004284	3.28657	HMDB0004284	HMDB	Tyrosol	138.068	HMDB0004284	10393	0.925236	8.22081e+07	9.99002e+07	5.07325e+07	1.27366e+08	1.09377e+08	3.8963e+07	3.72229e+08	1.42675e+08	1.03144e+08	8.00108e+07	5.12738e+07	4.15398e+07	3.42787e+07	1.20331e+08	2.46599e+08	1.53992e+08	2.77301e+07	4.4333e+07	0.748177
M+H	1+	HMDB0008954	-0.131815	HMDB0008954	HMDB	PE(16:1(9Z)/14:1(9Z))	659.453	HMDB0008954	52924220	0.284293	1.49125e+08	2.71443e+08	2.04524e+08	2.38032e+08	1.54948e+08	5.76067e+07	2.0127e+08	1.98821e+08	3.06242e+08	2.09492e+08	1.76715e+07	5.49273e+08	3.27101e+08	5.88151e+08	4.79776e+08	4.62446e+08	2.51525e+07	2.85245e+08	0.409764
M+H	1+	HMDB0008858	-0.131815	HMDB0008858	HMDB	PE(14:1(9Z)/16:1(9Z))	659.453	HMDB0008858	52924133	0.284293	1.49125e+08	2.71443e+08	2.04524e+08	2.38032e+08	1.54948e+08	5.76067e+07	2.0127e+08	1.98821e+08	3.06242e+08	2.09492e+08	1.76715e+07	5.49273e+08	3.27101e+08	5.88151e+08	4.79776e+08	4.62446e+08	2.51525e+07	2.85245e+08	0.409764
M+H	1+	HMDB0001056	0.998202	HMDB0001056	HMDB	Dihydrofolic acid	443.155	HMDB0001056	98792	0.158037	3.71972e+08	5.09853e+08	1.1775e+08	3.25951e+08	2.8772e+08	2.9162e+08	3.33526e+08	2.36691e+08	4.20882e+08	2.19417e+08	2.24305e+09	2.34035e+08	3.20025e+08	4.01109e+08	4.19607e+08	2.01836e+08	4.05398e+08	1.97529e+08	0.337043
M+H	1+	HMDB0062765	2.15824	HMDB0062765	HMDB	Styrene Oxide	120.058	HMDB0062765	7276	0.404795	1.90121e+08	8.31583e+07	3.41682e+07	6.7342e+07	2.121e+07	1.25874e+08	9.44032e+07	4.01075e+07	1.60312e+08	1.24735e+08	2.58877e+07	1.20624e+08	2.12496e+07	1.59357e+08	6.99408e+07	6.99577e+08	1.63506e+08	8.38155e+07	0.595912
M+H	1+	HMDB0001368	0.860051	HMDB0001368	HMDB	3-Mercaptopyruvic acid	119.988	HMDB0001368	98	0.324795	3.5215e+07	1.34216e+08	9.78461e+07	3.75755e+07	1.39769e+08	4.28988e+07	2.43236e+07	8.79201e+07	1.547e+08	1.3003e+08	5.34925e+07	9.22813e+07	4.42179e+07	7.25699e+07	6.5367e+07	6.13714e+07	1.16558e+07	1.0598e+08	0.164504
M+H	1+	HMDB0037619	2.40522	HMDB0037619	HMDB	Methyl 4-(methylthio)butyrate	148.056	HMDB0037619	65425	0.068607	7.61418e+07	1.09591e+08	2.64352e+08	1.13626e+08	8.45408e+07	1.94133e+07	1.16042e+08	5.80452e+07	1.23346e+07	8.5034e+07	1.54896e+08	6.5892e+07	5.71524e+07	1.10858e+08	1.36228e+08	1.17453e+08	5.01648e+07	4.84363e+07	0.19691
M+H	1+	HMDB0031198	3.47292	HMDB0031198	HMDB	(Â±)-3,5,5-Trimethyl-1-hexanol	144.151	HMDB0031198	18938	0.520382	2.17111e+08	9.92384e+07	5.6753e+07	1.19086e+08	1.71979e+08	1.04144e+08	4.59779e+08	1.25702e+08	1.68763e+08	1.16149e+08	2.11992e+08	8.48794e+07	2.937e+08	2.30236e+08	9.87905e+07	1.20907e+07	1.78417e+08	1.03395e+08	0.480479
M+H	1+	HMDB0034285	1.07499	HMDB0034285	HMDB	12-Tricosanol	340.371	HMDB0034285	3084429	0.737996	7.71938e+07	3.28823e+07	1.52029e+08	8.76404e+07	1.13881e+08	1.23951e+08	4.43259e+07	6.00915e+07	7.6041e+07	9.58909e+07	2.06e+07	8.85847e+07	1.26578e+08	1.72136e+07	6.91808e+07	6.63179e+07	5.62057e+07	7.48977e+07	0.627275
M+H	1+	HMDB0032791	0.296448	HMDB0032791	HMDB	Methyl 15-cyanopentadecanoate	281.235	HMDB0032791	85756565	0.00811099	1.01113e+09	1.06872e+09	1.15997e+09	1.14427e+09	1.1686e+09	9.83303e+08	1.12919e+09	1.18374e+09	8.23683e+07	9.86008e+08	1.28856e+09	9.84685e+08	1.56214e+09	9.63872e+08	6.52221e+07	1.90293e+09	1.02955e+09	1.13419e+09	0.092308
M+H	1+	HMDB0041078	-0.973941	HMDB0041078	HMDB	erythro-6,8-Dotriacontanediol	482.506	HMDB0041078	101664409	0.675533	6.16392e+08	5.14739e+08	1.58e+07	3.42761e+08	3.70906e+08	2.75982e+08	4.99905e+08	5.12484e+08	1.17961e+09	4.19013e+08	3.74355e+08	3.95387e+08	4.25249e+08	5.87096e+08	4.60192e+08	8.1024e+08	4.94865e+08	4.73429e+08	0.883157
M+H	1+	HMDB0032449	0.510697	HMDB0032449	HMDB	1-Octene	112.125	HMDB0032449	8125	0.210195	2.32795e+08	2.12111e+07	1.27652e+08	2.98023e+08	3.73889e+08	1.86078e+07	2.62091e+08	3.63747e+08	3.18309e+08	1.82063e+08	1.60962e+08	6.77265e+07	3.80523e+08	2.92834e+08	2.57589e+08	2.71777e+08	4.43364e+07	2.31062e+08	0.371764
M+H	1+	HMDB0007048	-1.0959	HMDB0007048	HMDB	DG(14:1(9Z)/18:4(6Z,9Z,12Z,15Z)/0:0)	558.428	HMDB0007048	53477983	0.03616	3.17296e+08	2.74136e+08	1.64318e+08	1.71479e+08	3.98379e+06	2.42245e+08	1.56264e+08	2.2285e+08	1.93292e+08	1.8904e+08	1.72189e+08	2.22047e+07	1.01231e+08	1.50421e+08	2.43228e+08	1.97259e+08	3.46969e+08	2.89453e+08	0.244626
M+H	1+	HMDB0007328	-1.0959	HMDB0007328	HMDB	DG(18:4(6Z,9Z,12Z,15Z)/14:1(9Z)/0:0)	558.428	HMDB0007328	53478157	0.03616	3.17296e+08	2.74136e+08	1.64318e+08	1.71479e+08	3.98379e+06	2.42245e+08	1.56264e+08	2.2285e+08	1.93292e+08	1.8904e+08	1.72189e+08	2.22047e+07	1.01231e+08	1.50421e+08	2.43228e+08	1.97259e+08	3.46969e+08	2.89453e+08	0.244626
M+H	1+	HMDB0013113	2.56183	HMDB0013113	HMDB	1-Undecanol	172.183	HMDB0013113	8184	0.496525	7.93156e+08	7.10422e+07	6.36076e+08	3.3495e+08	8.66457e+08	8.13869e+08	1.91655e+07	6.45118e+08	1.93417e+07	3.52326e+08	2.69478e+08	6.07699e+08	2.71623e+08	4.15936e+08	9.48739e+08	4.41439e+08	1.42096e+08	4.15118e+08	0.624974
M+H	1+	HMDB0013300	1.62829	HMDB0013300	HMDB	Pentadecanoylglycine	299.246	HMDB0013300	53481663	0.330592	9.57754e+07	5.12239e+08	5.91046e+08	3.61997e+07	6.62098e+08	3.18922e+08	2.67102e+07	1.99008e+08	1.89412e+08	2.32666e+08	2.34557e+08	3.24817e+07	2.45079e+08	8.28962e+06	3.30446e+08	5.0217e+08	1.13864e+08	2.7409e+08	0.23776
M+H	1+	HMDB0060055	1.58811	HMDB0060055	HMDB	Tetranor 12-HETE	266.188	HMDB0060055	15730832	0.307797	1.63326e+08	1.07235e+08	7.28585e+07	1.09312e+08	1.90839e+08	1.45855e+08	1.15911e+08	1.06631e+08	1.50319e+08	1.28953e+08	1.07159e+08	6.19651e+07	1.67023e+08	1.93014e+08	2.04142e+08	1.54828e+08	9.11022e+07	1.77439e+08	0.618027
M+H	1+	HMDB0094649	-0.557657	HMDB0094649	HMDB	2-Aminoheptanoate	145.11	HMDB0094649		0.571792	4.97224e+08	6.91323e+08	5.36661e+08	1.71177e+08	6.37633e+07	1.41105e+08	4.7108e+08	2.0034e+08	2.10238e+07	8.4875e+06	1.80592e+08	1.3644e+08	1.54265e+08	2.94018e+08	3.12122e+08	2.2765e+07	3.38721e+08	3.04476e+08	0.636607
M+H	1+	HMDB0032532	1.8896	HMDB0032532	HMDB	2-DECENOL	156.151	HMDB0032532	5364942	0.570271	4.17727e+07	1.08073e+08	1.31749e+08	1.73594e+08	1.4596e+08	2.66028e+08	1.56345e+08	2.22908e+07	2.76025e+08	1.99563e+07	4.34217e+07	1.31238e+08	1.07112e+08	2.6444e+07	1.01674e+08	1.74699e+08	8.9324e+07	1.98241e+08	0.605364
M+H	1+	HMDB0035867	1.44653	HMDB0035867	HMDB	11,13-Dihydrotaraxinic acid glucosyl ester	426.189	HMDB0035867		0.668808	2.79298e+08	1.50582e+08	1.00455e+08	7.4299e+07	7.95648e+07	1.18837e+08	2.17103e+08	9.65453e+07	3.42196e+08	1.98107e+08	1.40544e+08	2.46239e+08	1.42558e+08	2.65889e+08	4.28267e+06	5.45621e+07	4.04198e+07	1.64022e+08	0.657133
M+H	1+	HMDB0002329	-2.31674	HMDB0002329	HMDB	Oxalic acid	89.9953	HMDB0002329	971	0.840808	1.91614e+08	1.17987e+08	5.73715e+08	2.79876e+08	2.41735e+08	3.1738e+08	3.77295e+08	2.85823e+08	27930000	8.067e+07	3.18582e+08	5.46738e+08	4.2618e+07	2.50976e+08	1.35523e+08	6.27403e+07	1.36615e+08	1.26895e+08	0.855059
M+H	1+	HMDB0010325	3.27292	HMDB0010325	HMDB	Ethyl glucuronide	222.074	HMDB0010325	18392195	0.238903	8.53242e+07	4.22994e+07	1.4883e+08	1.40429e+08	9.75556e+07	5.70624e+07	8.18047e+07	5.00668e+07	8.64717e+07	7.5072e+07	9.40856e+07	1.56497e+08	6.52738e+07	1.22124e+08	4.18302e+07	1.32078e+08	9.01324e+07	1.21801e+08	0.388157
M+H	1+	HMDB0000903	1.20186	HMDB0000903	HMDB	Tetrahydrocortisone	364.225	HMDB0000903	12444617	0.568856	1.11506e+08	5.8294e+07	5.3156e+07	5.08098e+07	4.94824e+07	8.92829e+07	6.39387e+07	1.44077e+08	2.62463e+07	9.01059e+07	1.97264e+08	8.19706e+07	1.10815e+08	8.38723e+07	3.15817e+07	4.8576e+07	8.96518e+07	1.27515e+08	0.800638
M+H	1+	HMDB0033958	3.6455	HMDB0033958	HMDB	2-Deoxy-L-ribono-1,4-lactone	132.042	HMDB0033958	4635870	0.146543	4.68963e+07	6.30556e+07	3.19587e+07	6.24658e+07	7.89653e+07	1.05777e+08	3.08324e+07	3.54729e+07	6.6662e+07	7.31248e+07	2.56229e+07	4.09099e+07	1.2152e+08	1.04313e+08	5.87309e+07	8.12875e+06	9.83527e+07	1.33218e+08	0.251976
M+H	1+	HMDB0002199	3.16305	HMDB0002199	HMDB	Desaminotyrosine	166.063	HMDB0002199	10394	0.530607	1.13231e+08	8.80741e+07	8.91915e+07	8.32337e+07	5.59898e+07	7.8896e+07	1.35026e+08	8.95467e+06	3.26672e+07	4.77722e+07	4.54261e+07	8.55326e+07	1.67571e+08	7.35834e+07	4.39839e+07	8.6281e+07	1.1276e+08	1.82036e+08	0.532219
M+H	1+	HMDB0060512	0.732512	HMDB0060512	HMDB	Sterol	248.214	HMDB0060512	1107	0.807727	1.17973e+08	1.12243e+08	1.28819e+08	5.9801e+07	1.01408e+08	1.13217e+07	3.51408e+08	8.19602e+07	4.52917e+07	9.55744e+07	3.72202e+07	9.33495e+07	1.25834e+07	1.11998e+08	8.87628e+07	7.37714e+07	6.13941e+07	4.05134e+07	0.763633
M+H	1+	HMDB0001358	0.300992	HMDB0001358	HMDB	Retinal	284.214	HMDB0001358	6436079	0.329924	2.27612e+07	5.94186e+08	5.15126e+08	4.95542e+08	3.57903e+08	1.7901e+07	4.28377e+08	4.59936e+08	5.80082e+08	4.07415e+08	5.08886e+08	4.71233e+08	1.41808e+07	3.83838e+08	4.1217e+08	4.79003e+08	3.51428e+08	2.99358e+07	0.228816
M+H	1+	HMDB0002152	0.300992	HMDB0002152	HMDB	11-cis-Retinaldehyde	284.214	HMDB0002152	6436079	0.329924	2.27612e+07	5.94186e+08	5.15126e+08	4.95542e+08	3.57903e+08	1.7901e+07	4.28377e+08	4.59936e+08	5.80082e+08	4.07415e+08	5.08886e+08	4.71233e+08	1.41808e+07	3.83838e+08	4.1217e+08	4.79003e+08	3.51428e+08	2.99358e+07	0.228816
M+H	1+	HMDB0006220	0.300992	HMDB0006220	HMDB	13-cis-Retinal	284.214	HMDB0006220	6436079	0.329924	2.27612e+07	5.94186e+08	5.15126e+08	4.95542e+08	3.57903e+08	1.7901e+07	4.28377e+08	4.59936e+08	5.80082e+08	4.07415e+08	5.08886e+08	4.71233e+08	1.41808e+07	3.83838e+08	4.1217e+08	4.79003e+08	3.51428e+08	2.99358e+07	0.228816
M+H	1+	HMDB0006218	0.300992	HMDB0006218	HMDB	9-cis-Retinal	284.214	HMDB0006218	6436079	0.329924	2.27612e+07	5.94186e+08	5.15126e+08	4.95542e+08	3.57903e+08	1.7901e+07	4.28377e+08	4.59936e+08	5.80082e+08	4.07415e+08	5.08886e+08	4.71233e+08	1.41808e+07	3.83838e+08	4.1217e+08	4.79003e+08	3.51428e+08	2.99358e+07	0.228816
M+H	1+	HMDB0000816	1.85432	HMDB0000816	HMDB	Phosphoglycolic acid	155.982	HMDB0000816	529	0.575256	1.14869e+08	1.86353e+08	2.70757e+08	5.17108e+08	1.89963e+08	2.80893e+07	9.46208e+07	7.7337e+07	1.01831e+08	2.05444e+08	2.31393e+08	1.71677e+08	5.61384e+08	6.86495e+07	1.57377e+08	1.57956e+08	6.90538e+07	5.6734e+08	0.656997
M+H	1+	HMDB0004369	2.48975	HMDB0004369	HMDB	N-Methylserotonin	190.111	HMDB0004369	150885	0.651076	7.64674e+07	2.32009e+08	1.5668e+08	8.46763e+07	7.00221e+07	7.71421e+07	6.17819e+07	1.07105e+08	9.39435e+07	1.28556e+08	1.07392e+08	2.04739e+08	1.228e+07	1.11679e+07	1.50894e+08	1.66572e+08	3.38273e+07	1.55716e+08	0.563547
M+H	1+	HMDB0010380	-0.090437	HMDB0010380	HMDB	LysoPC(14:1(9Z))	465.286	HMDB0010380	24779456	0.238404	1.93776e+08	8.57992e+07	1.20407e+08	6.64285e+07	1.41089e+08	6.84858e+07	2.07253e+08	2.00811e+08	3.1037e+08	1.4185e+08	1.09076e+08	2.60491e+08	1.13152e+08	2.82249e+08	2.58792e+08	1.37272e+08	9.85624e+07	1.12216e+08	0.502393
M+H	1+	HMDB0041565	2.48225	HMDB0041565	HMDB	5,7-Dihydro-2-methylthieno[3,4-d]pyrimidine	152.041	HMDB0041565	61951	0.46438	7.76833e+07	2.48016e+07	3.60449e+07	2.92645e+07	2.68924e+07	2.53156e+07	6.07974e+07	3.8423e+07	5.65443e+07	5.87438e+07	1.2358e+07	1.23408e+08	2.05371e+07	3.88961e+07	2.26339e+07	2.96656e+07	4.56548e+07	2.86538e+07	0.345098
M+H	1+	HMDB0001276	1.51018	HMDB0001276	HMDB	N1-Acetylspermidine	187.168	HMDB0001276	496	0.471602	6.63379e+06	5.82658e+07	4.111e+07	7.28871e+07	6.25579e+07	3.2126e+07	8.99945e+07	3.14476e+07	2.34944e+07	2.45069e+07	3.89534e+07	2.26936e+07	6.91723e+07	6.06826e+07	3.68182e+07	6.70486e+07	6.62109e+07	5.23583e+07	0.595252
M+H	1+	HMDB0011480	-0.494423	HMDB0011480	HMDB	LysoPE(0:0/18:4(6Z,9Z,12Z,15Z))	473.254	HMDB0011480	53480929	0.290624	6.03614e+08	7.58524e+08	6.00083e+07	9.30873e+08	5.40063e+08	9.43631e+08	8.3587e+08	5.43212e+08	6.41053e+08	5.4869e+07	5.99768e+08	6.57814e+08	7.40734e+08	7.09564e+08	9.18759e+08	8.37543e+08	5.82065e+08	1.04124e+09	0.361633
M+H	1+	HMDB0000630	1.81971	HMDB0000630	HMDB	Cytosine	111.043	HMDB0000630	597	0.219473	1.39522e+08	3.4475e+08	2.98933e+08	1.27201e+08	6.2714e+08	3.95702e+08	3.58384e+08	1.80144e+07	3.82203e+08	6.00049e+08	2.42393e+08	3.27841e+08	7.82056e+07	2.1823e+08	2.00815e+08	2.90022e+08	2.00342e+08	1.35508e+08	0.190457
M+H	1+	HMDB0013267	1.30675	HMDB0013267	HMDB	N-Decanoylglycine	229.168	HMDB0013267	1712391	0.077921	2.51825e+07	2.82588e+08	2.12044e+08	6.36007e+07	1.45561e+08	4.04066e+07	1.92195e+08	1.05318e+08	1.62135e+08	1.70934e+07	1.06211e+08	8.9364e+07	1.45317e+08	1.53608e+08	2.09003e+08	1.60837e+08	1.74605e+08	8.5045e+07	0.120202
M+H	1+	HMDB0000738	1.41137	HMDB0000738	HMDB	Indole	117.058	HMDB0000738	798	0.527529	1.18563e+08	1.4633e+08	1.09021e+08	9.88984e+07	1.341e+08	1.86693e+08	8.89875e+06	1.52391e+08	2.07387e+08	2.53706e+08	7.86958e+07	1.5643e+08	9.19022e+07	8.39733e+07	8.65152e+07	8.98083e+06	4.14735e+07	1.21441e+08	0.429161
M+H	1+	HMDB0031244	0.134169	HMDB0031244	HMDB	Isobutylpropylamine	115.136	HMDB0031244	520943	0.178708	2.3478e+08	1.19147e+08	1.89103e+07	1.06665e+08	1.6261e+07	1.13393e+08	2.00641e+08	6.14495e+07	1.17679e+08	1.0792e+07	6.78124e+07	1.78038e+08	4.94799e+07	1.59397e+08	1.1759e+08	9.52859e+07	6.42417e+07	6.31919e+07	0.106584
M+H	1+	HMDB0062417	0.249969	HMDB0062417	HMDB	5beta-Cholestane-3alpha,7alpha,24,26-tetrol	436.355	HMDB0062417	5284199	0.496668	1.2516e+08	5.02e+06	1.00328e+08	5.35261e+07	5.66838e+07	5.7429e+07	1.07911e+08	2.99098e+08	2.13692e+08	1.14896e+08	3.99344e+07	8.98589e+07	1.28059e+08	6.65078e+07	1.03778e+08	1.74619e+08	1.83698e+08	1.23085e+08	0.707347
M+H	1+	HMDB0001051	1.79165	HMDB0001051	HMDB	Glyceraldehyde	90.0317	HMDB0001051	751	0.256358	8.29375e+07	1.5393e+07	2.60256e+08	1.4628e+08	1.61841e+08	1.82518e+08	8.79993e+07	1.85319e+08	4.4308e+07	1.40672e+08	7.60671e+07	8.00415e+07	1.17477e+08	8.29695e+07	4.36672e+07	9.84894e+07	1.6372e+08	1.06011e+08	0.0909868
M+H	1+	HMDB0060014	1.85118	HMDB0060014	HMDB	Phenol glucuronide	270.074	HMDB0060014	87235	0.427923	9.1874e+07	1.13071e+08	1.07773e+08	2.41749e+07	5.95044e+07	4.13071e+07	3.96455e+07	2.00758e+08	1.10669e+08	8.35145e+07	1.1182e+08	5.17245e+07	1.12025e+08	9.55821e+07	6.83744e+07	1.19363e+08	8.03865e+07	7.55121e+07	0.739291
M+H	1+	HMDB0000413	2.87414	HMDB0000413	HMDB	3-Hydroxydodecanedioic acid	246.147	HMDB0000413	16663321	0.012989	7.9973e+07	1.70224e+08	8.76301e+07	1.09533e+08	2.72907e+07	3.55245e+07	1.82063e+07	6.04317e+07	1.59765e+08	1.63051e+08	1.36009e+08	1.84061e+08	9.83758e+06	9.37291e+07	1.34669e+08	2.1431e+08	7.25267e+06	1.01411e+08	0.177259
M+H	1+	HMDB0040298	2.94108	HMDB0040298	HMDB	Ethyl 2-ethylbutanoate	144.115	HMDB0040298	76326	0.820592	5.35321e+07	5.22488e+07	6.13452e+07	4.96607e+07	4.16418e+07	7.13224e+07	2.27651e+08	1.27188e+08	4.89525e+07	3.71358e+07	5.53213e+07	5.49522e+07	1.07162e+08	7.35911e+07	4.07998e+07	4.844e+07	3.80023e+07	5.38094e+07	0.650967
M+H	1+	HMDB0062339	0.89978	HMDB0062339	HMDB	N-Palmitoyl phenylalanine	403.309	HMDB0062339	181534	0.0969718	2.34374e+08	2.22083e+08	2.08192e+08	1.61447e+07	9.20186e+07	7.33388e+07	9.18839e+07	8.23702e+07	1.69904e+08	1.53162e+08	6.02126e+07	6.39342e+07	2.44328e+08	1.65376e+08	2.49754e+07	1.42548e+08	1.01092e+08	1.26719e+08	0.0117537
M+H	1+	HMDB0002931	1.82959	HMDB0002931	HMDB	N-Acetylserine	147.053	HMDB0002931	65249	0.457851	1.34426e+08	1.95806e+08	2.36058e+08	7.29487e+07	1.01318e+08	8.8911e+07	1.56738e+08	1.379e+08	9.76889e+07	1.03109e+08	1.3074e+08	1.10759e+08	1.5744e+08	1.92432e+08	3.7496e+08	1.43783e+08	1.10768e+08	1.38107e+08	0.74474
M+H	1+	HMDB0062331	2.10561	HMDB0062331	HMDB	N-Arachidonoyl tyrosine	467.304	HMDB0062331	42607332	0.18911	9.27887e+06	3701250	2.4453e+07	20193750	1.30875e+06	1.08063e+07	2.92279e+06	6.49e+06	9.72183e+06	1.14369e+07	1.48917e+07	5.86192e+06	3.19433e+06	2.94766e+07	4.26931e+07	3.185e+06	2.59525e+06	1.87855e+07	0.359026
M+H	1+	HMDB0010221	2.0383	HMDB0010221	HMDB	9,10-DiHODE	312.23	HMDB0010221	16061066	0.798136	3.72397e+08	4.82086e+08	5.7388e+08	1.72413e+09	5.57651e+08	5.63489e+08	3.814e+08	5.64926e+08	4.98656e+08	3.18308e+08	3.65275e+08	5.22594e+08	4.57211e+08	1.29117e+09	3.1355e+08	3.04583e+08	4.17679e+08	4.68554e+08	0.648035
M+H	1+	HMDB0011133	1.60419	HMDB0011133	HMDB	DHAP(18:0)	436.259	HMDB0011133	440127	0.478333	6.8646e+07	1.01192e+08	8.30052e+07	1.01454e+08	8.42857e+07	8.97655e+07	3.39868e+07	3.71702e+07	4.89533e+07	5.91781e+07	9.2403e+07	5.47314e+07	9.4061e+07	8.1919e+07	3.62736e+07	8.64082e+07	4.49801e+07	4.58934e+07	0.260882
M+H	1+	HMDB0029096	1.59602	HMDB0029096	HMDB	Tryptophyl-Valine	303.158	HMDB0029096	19816756	0.266731	9.04059e+07	9.06181e+07	1.06328e+08	2.88108e+06	1.46318e+08	7.85328e+07	9.60046e+07	5.0093e+07	5.99958e+07	6.18456e+07	1.12437e+08	9.12343e+07	5.03789e+07	4.37631e+07	2.88225e+07	2.01094e+07	4.70183e+07	7.31045e+07	0.26312
M+H	1+	HMDB0013340	0.391196	HMDB0013340	HMDB	3-Hydroxy-9Z-octadecenoylcarnitine	441.345	HMDB0013340	53481699	0.882899	4.13865e+07	1.03539e+08	9.2894e+07	8.09655e+07	5.75864e+07	2.98852e+08	2.29865e+08	1.52561e+09	7.13836e+08	2.89115e+08	4.61378e+08	8.01158e+08	1.98238e+08	1.68222e+08	7.44425e+08	4.997e+08	2.33223e+08	1.41344e+08	1.15997
M+H	1+	HMDB0013327	0.391196	HMDB0013327	HMDB	Dodecanedioylcarnitine	441.345	HMDB0013327	53481699	0.882899	4.13865e+07	1.03539e+08	9.2894e+07	8.09655e+07	5.75864e+07	2.98852e+08	2.29865e+08	1.52561e+09	7.13836e+08	2.89115e+08	4.61378e+08	8.01158e+08	1.98238e+08	1.68222e+08	7.44425e+08	4.997e+08	2.33223e+08	1.41344e+08	1.15997
M+H	1+	HMDB0013324	0.391196	HMDB0013324	HMDB	2-Octenoylcarnitine	441.345	HMDB0013324	53481699	0.882899	4.13865e+07	1.03539e+08	9.2894e+07	8.09655e+07	5.75864e+07	2.98852e+08	2.29865e+08	1.52561e+09	7.13836e+08	2.89115e+08	4.61378e+08	8.01158e+08	1.98238e+08	1.68222e+08	7.44425e+08	4.997e+08	2.33223e+08	1.41344e+08	1.15997
M+H	1+	HMDB0013339	0.391196	HMDB0013339	HMDB	3-Hydroxy-11Z-octadecenoylcarnitine	441.345	HMDB0013339	53481699	0.882899	4.13865e+07	1.03539e+08	9.2894e+07	8.09655e+07	5.75864e+07	2.98852e+08	2.29865e+08	1.52561e+09	7.13836e+08	2.89115e+08	4.61378e+08	8.01158e+08	1.98238e+08	1.68222e+08	7.44425e+08	4.997e+08	2.33223e+08	1.41344e+08	1.15997
M+H	1+	HMDB0013326	0.391196	HMDB0013326	HMDB	trans-2-Dodecenoylcarnitine	441.345	HMDB0013326	53481699	0.882899	4.13865e+07	1.03539e+08	9.2894e+07	8.09655e+07	5.75864e+07	2.98852e+08	2.29865e+08	1.52561e+09	7.13836e+08	2.89115e+08	4.61378e+08	8.01158e+08	1.98238e+08	1.68222e+08	7.44425e+08	4.997e+08	2.33223e+08	1.41344e+08	1.15997
M+H	1+	HMDB0040429	2.62519	HMDB0040429	HMDB	Diethyl decanedioate	258.183	HMDB0040429	8049	0.513607	3.51374e+07	3.73226e+07	2.88724e+07	3.34507e+07	3.74052e+07	4.37358e+07	3.07794e+07	3.8023e+07	2.6358e+07	5.80612e+07	6.04778e+07	4.50652e+07	8.28323e+07	2.63607e+07	2.3319e+07	6.96534e+07	2.19893e+07	2.93247e+07	0.8694
M+H	1+	HMDB0062336	0.194302	HMDB0062336	HMDB	N-Oleoyl phenylalanine	429.324	HMDB0012261	52922059	0.162656	1.38519e+09	1.08247e+09	1.26501e+09	1.10116e+09	8.74385e+08	1.14917e+09	1.17319e+09	1.11542e+09	1.16228e+09	1.01681e+09	8.96684e+08	1.01214e+09	1.32954e+09	1.15912e+09	1.60722e+09	2.00875e+09	1.10989e+09	1.07973e+09	0.764192
M+H	1+	HMDB0009112	1.04922	HMDB0009112	HMDB	PE(18:2(9Z,12Z)/24:0)	827.64	HMDB0012273	53479667	0.0199023	2.51608e+07	1.76979e+08	1.0575e+07	2.96368e+07	3.48093e+07	6.02604e+06	5.07408e+07	4.60483e+07	2.34884e+07	5.03658e+07	5.41026e+07	3.0494e+07	2.57963e+07	2.07958e+07	3.89554e+07	2.24503e+07	4.57403e+07	2.05815e+07	0.198038
M+H	1+	HMDB0009720	1.04922	HMDB0009720	HMDB	PE(24:0/18:2(9Z,12Z))	827.64	HMDB0012274	53479994	0.0199023	2.51608e+07	1.76979e+08	1.0575e+07	2.96368e+07	3.48093e+07	6.02604e+06	5.07408e+07	4.60483e+07	2.34884e+07	5.03658e+07	5.41026e+07	3.0494e+07	2.57963e+07	2.07958e+07	3.89554e+07	2.24503e+07	4.57403e+07	2.05815e+07	0.198038
M+H	1+	HMDB0040270	1.97313	HMDB0040270	HMDB	Diethylhexyl adipate	370.308	HMDB0012279	7641	0.402093	4.81257e+07	8.38127e+07	1.29415e+07	4.5203e+07	5.33058e+07	3.57915e+07	3.12838e+07	5.21245e+07	8.08618e+07	3.35242e+07	2.9366e+07	5.59573e+07	1.39263e+08	3.15188e+07	4.12656e+07	4.89209e+07	9.54905e+07	3.53757e+07	0.612132
M+H	1+	HMDB0010406	-0.309019	HMDB0010406	HMDB	LysoPC(24:1(15Z))	605.442	HMDB0012281	53480477	0.718925	4.98292e+08	3.86246e+08	3.93699e+08	3.41561e+08	3.25154e+08	3.26255e+08	4.85573e+08	2.96138e+08	4.5929e+08	2.77977e+08	2.72967e+08	3.38326e+08	1.32202e+09	2.38294e+08	3.37774e+08	2.4977e+08	2.06138e+08	2.73192e+08	0.565017
M+H	1+	HMDB0004949	0.127187	HMDB0004949	HMDB	Ceramide (d18:1/16:0)	537.512	HMDB0012290	5283564	0.401775	8.54512e+07	1.42939e+08	1.10087e+08	9.05875e+06	3.1848e+07	1.71567e+07	1.09453e+08	1.24547e+08	5.1036e+07	1.35651e+08	8.39117e+07	5.02013e+07	2.89733e+06	4.11192e+07	6.92673e+07	6.53218e+07	5.74645e+07	7.71601e+07	0.287521
M+H	1+	HMDB0000790	0.127187	HMDB0000790	HMDB	N-Palmitoylsphingosine	537.512	HMDB0012291	2498	0.401775	8.54512e+07	1.42939e+08	1.10087e+08	9.05875e+06	3.1848e+07	1.71567e+07	1.09453e+08	1.24547e+08	5.1036e+07	1.35651e+08	8.39117e+07	5.02013e+07	2.89733e+06	4.11192e+07	6.92673e+07	6.53218e+07	5.74645e+07	7.71601e+07	0.287521
M+H	1+	HMDB0000793	-0.138365	HMDB0000793	HMDB	Monoiodothyronine	398.997	HMDB0012293	53477717	0.741284	2.83397e+08	3.09347e+08	4.57813e+08	6.48933e+08	2.00538e+09	4.44212e+08	3.33647e+08	3.68476e+08	2.93979e+08	4.71378e+08	5.56712e+08	4.71675e+08	3.93604e+08	4.39229e+08	3.04791e+08	3.15601e+08	2.83827e+08	2.37302e+08	0.61889
M+H	1+	HMDB0029764	1.66386	HMDB0029764	HMDB	Propylene glycol stearate	342.313	HMDB0012310	14878	0.781188	6.06032e+07	5.52715e+07	5.13554e+07	2.12185e+07	3.1401e+07	4.07003e+07	2.41733e+07	4.94007e+07	6.04049e+07	2.10856e+07	6.18363e+07	4.83011e+07	2.45439e+07	4.53584e+07	3.94119e+07	3.19521e+07	4.10654e+07	2.25268e+07	0.607652
M+H	1+	HMDB0003366	-1.18059	HMDB0003366	HMDB	Propanal	58.0419	HMDB0012318	527	0.179306	1.55439e+08	1.73307e+08	1.17162e+08	1.04421e+08	1.18979e+08	5.25773e+07	1.12747e+08	8.0771e+07	2.56596e+08	9.34104e+07	5.52613e+07	4.35902e+08	1.51532e+08	5.46184e+07	1.42481e+08	1.11458e+08	7.95867e+07	1.30508e+08	0.0950699
M+H	1+	HMDB0001201	0.96875	HMDB0001201	HMDB	Guanosine diphosphate	443.024	HMDB0012333	8977	0.595743	5.64358e+08	4.96373e+08	3.55982e+08	5.58439e+08	2.88689e+08	2.21329e+08	6.31541e+08	5.02731e+08	1.97729e+08	3.09752e+08	9.2498e+07	4.13302e+08	4.44346e+08	2.75324e+08	4.66704e+08	1.6343e+08	4.28864e+08	6.46626e+08	0.485602
M+H	1+	HMDB0013189	2.11264	HMDB0013189	HMDB	3-Indole carboxylic acid glucuronide	337.08	HMDB0012370	53481645	0.640148	3.75329e+07	6.11996e+06	3.53845e+07	2.222e+07	1.26324e+07	2.06422e+07	1.51676e+07	5.93577e+07	2.9839e+07	3.4679e+07	2.51063e+07	2.06853e+07	5.05588e+07	1.73081e+07	4.67614e+07	3.97647e+07	3.97614e+07	2.13723e+07	0.973114
M+H	1+	HMDB0010313	2.37567	HMDB0010313	HMDB	1-Salicylate glucuronide	314.064	HMDB0012373	3084023	0.642074	6.08014e+07	5.59836e+07	2.56079e+07	3.522e+07	4.91229e+07	2.57437e+07	4.18783e+07	1.95835e+07	3.9516e+07	2.27462e+07	2.33757e+07	3.50351e+07	2.19442e+07	5.16194e+07	2.0492e+07	3.61509e+07	3.50329e+07	5.09135e+07	0.531946
M+H	1+	HMDB0001440	0.120393	HMDB0001440	HMDB	dGTP	506.996	HMDB0012381	65103	0.504843	4.6655e+08	4.66009e+08	5.44688e+08	6.0211e+08	4.98169e+08	4.10981e+08	6.58203e+08	6.19032e+08	7.07724e+08	6.56399e+08	5.77955e+08	6.64172e+08	5.46677e+08	6.0461e+08	6.35741e+08	6.73669e+08	1.2384e+09	4.38431e+08	1.00266
M+H	1+	HMDB0031444	2.6139	HMDB0031444	HMDB	N-Dodecane	170.203	HMDB0012387	8182	0.822781	7.98488e+07	1.3864e+08	7.03177e+07	4.55689e+07	3.47377e+07	3.85321e+07	5.48245e+07	5.81742e+07	8.29641e+07	9.53287e+07	4.81162e+07	3.85942e+07	2.02009e+07	2.82238e+07	4.48287e+07	7.33057e+07	1.03633e+08	6.13057e+07	0.632224
M+H	1+	HMDB0032925	1.30924	HMDB0032925	HMDB	1-Phenyl-1,3-eicosanedione	386.318	HMDB0012389	94050	0.741696	8.56226e+07	6.09834e+07	8.0473e+07	3.03965e+07	3.24342e+07	3.17585e+07	5.56794e+07	3.94357e+07	4.66104e+07	2.21698e+07	1.11643e+08	2.56045e+07	3.189e+07	2.12617e+07	6.2719e+07	3.59681e+07	3.01067e+07	7.93538e+07	0.650757
M+H	1+	HMDB0032822	0.644642	HMDB0032822	HMDB	5-Sulfo-1,3-benzenedicarboxylic acid	245.983	HMDB0032822	80714	1.07041	1.40953e+09	1.15801e+09	1.26692e+09	8.14286e+08	1.34036e+09	1.34222e+09	8.6738e+08	1.33531e+09	1.30802e+09	6.74876e+08	1.16254e+09	1.05819e+09	1.10133e+09	9.77493e+08	1.23133e+09	1.02656e+09	1.07371e+09	1.0667e+09	0.695034
M+H	1+	HMDB0042033	1.10174	HMDB0042033	HMDB	Thiodiglycol	122.04	HMDB0042033	5447	0.872485	4.21012e+08	1.02696e+09	5.65765e+08	9.24805e+08	6.78462e+08	7.99166e+08	8.27904e+08	8.27813e+08	9.08573e+08	9.66197e+08	1.09612e+09	5.91674e+08	9.5114e+08	1.2775e+09	1.29857e+09	1.21064e+09	6.12229e+08	7.39055e+08	1.32484
M+H	1+	HMDB0001160	1.68074	HMDB0001160	HMDB	Tricosanoic acid	354.35	HMDB0001160	17085	1.00924	2.30996e+09	2.04525e+09	1.86583e+09	1.68517e+08	3.32909e+08	1.53618e+09	5.19059e+08	1.80982e+08	4.36148e+08	1.75859e+08	2.20612e+09	1.92309e+08	1.85725e+09	2.48743e+08	1.02225e+08	2.47985e+08	2.5776e+08	3.08777e+08	1.05425
M+H	1+	HMDB0032290	3.32552	HMDB0032290	HMDB	1-(2-Furyl)butan-3-one	138.068	HMDB0032290	12780	0.925236	8.22081e+07	9.99002e+07	5.07325e+07	1.27366e+08	1.09377e+08	3.8963e+07	3.72229e+08	1.42675e+08	1.03144e+08	8.00108e+07	5.12738e+07	4.15398e+07	3.42787e+07	1.20331e+08	2.46599e+08	1.53992e+08	2.77301e+07	4.4333e+07	0.748177
M+H	1+	HMDB0011670	1.38453	HMDB0011670	HMDB	8-Oxo-dGMP	363.058	HMDB0011670	53481020	0.999047	2.28804e+08	2.72243e+08	3.46238e+08	4.07316e+08	3.18392e+08	3.52807e+08	1.08928e+08	2.17052e+08	2.2565e+08	4.08148e+08	3.97201e+08	2.58097e+08	3.21024e+08	8.7295e+06	6.21817e+07	1.53047e+08	2.04051e+08	1.52421e+08	0.963412
M+H	1+	HMDB0006462	1.10533	HMDB0006462	HMDB	Homocysteinesulfinic acid	167.025	HMDB0006462	161712	1.26808	1.97852e+08	3.4386e+08	4.00453e+08	8.7687e+07	1.32547e+08	1.09297e+08	1.30455e+08	1.12626e+08	8.45303e+07	1.73966e+08	7.77289e+08	1.72764e+08	1.30087e+09	1.91438e+08	1.14781e+08	2.02235e+08	3.72563e+08	5.3264e+08	1.3396
M+H	1+	HMDB0037127	1.43846	HMDB0037127	HMDB	Oleyl acetate	310.287	HMDB0037127	5367657	1.02195	2.2925e+07	1.1306e+08	1.33867e+08	5.99616e+07	2.26284e+08	1.01436e+08	1.99337e+08	2.35445e+08	1.93668e+07	2.7907e+08	4.26364e+07	3.17522e+08	2.85581e+08	7.44689e+07	2.23649e+08	4.39154e+08	4.73137e+08	6.17856e+07	1.1974
M+H	1+	HMDB0035574	0.929642	HMDB0035574	HMDB	4,6-Icosanedione	310.287	HMDB0035574		1.02195	2.2925e+07	1.1306e+08	1.33867e+08	5.99616e+07	2.26284e+08	1.01436e+08	1.99337e+08	2.35445e+08	1.93668e+07	2.7907e+08	4.26364e+07	3.17522e+08	2.85581e+08	7.44689e+07	2.23649e+08	4.39154e+08	4.73137e+08	6.17856e+07	1.1974
M+H	1+	HMDB0061865	1.3648	HMDB0061865	HMDB	Docosane	310.36	HMDB0061865	12405	1.3189	3.08654e+08	3.46683e+08	1.1117e+09	4.20885e+08	1.25148e+08	3.07675e+07	5.77144e+08	6.19764e+07	2.63303e+08	5.69159e+07	5.92772e+07	1.04447e+08	1.87104e+08	6.83908e+07	2.96887e+07	5.1216e+08	6.97939e+07	1.15235e+08	1.38323
M+H	1+	HMDB0030885	1.18496	HMDB0030885	HMDB	1,24-Tetracosanediol	370.381	HMDB0030885	12593475	0.881936	5.65892e+07	4.79775e+07	9.94487e+07	1.41965e+08	6.71218e+07	3.11518e+07	1.65036e+07	7.59718e+07	6.39018e+07	4.57666e+07	1.46555e+08	1.27523e+08	1.35997e+08	7.75337e+07	1.38048e+08	5.9949e+07	1.55369e+08	4.41029e+07	1.07659
M+H	1+	HMDB0033118	0.547452	HMDB0033118	HMDB	2-Methylthiophene	98.019	HMDB0033118	11126	1.46697	1.46441e+08	3.13561e+08	2.96071e+08	1.31286e+08	2.85524e+08	3.01578e+08	2.70499e+08	4.87317e+08	1.23365e+08	2.66291e+08	7.28717e+07	2.05056e+08	2.58394e+08	7.17815e+07	1.04263e+08	2.70499e+08	1.15829e+08	5.39299e+07	1.33682
M+H	1+	HMDB0006351	-0.0201268	HMDB0006351	HMDB	Vaccenyl carnitine	425.351	HMDB0006351	53477830	1.03248	4.18957e+08	1.001e+09	4.82281e+08	4.6489e+08	4.43507e+08	7.41799e+08	6.94261e+08	1.09657e+09	1.09911e+09	9.63927e+08	3.04131e+08	1.2593e+09	2.67301e+08	2.93472e+08	6.13351e+08	4.18201e+08	4.35542e+08	4.29718e+08	0.888206
M+H	1+	HMDB0040398	-1.00606	HMDB0040398	HMDB	1alpha,3beta,22R-Trihydroxyergosta-5,24E-dien-26-oic acid 3-O-b-D-glucoside 26-O-b-D-glucosyl ester	784.425	HMDB0040398		1.60138	3.97621e+09	1.10186e+09	3.36966e+09	3.40689e+09	1.85274e+09	6.7054e+08	1.43793e+09	1.03318e+09	3.19433e+09	1.30843e+09	5.63686e+08	3.97211e+08	1.22677e+09	7.34928e+08	3.45481e+08	3.00573e+08	4.10129e+08	3.9663e+09	1.64677
M+H	1+	HMDB0000338	0.513395	HMDB0000338	HMDB	2-Hydroxyestradiol	288.173	HMDB0000338	247304	1.44686	1.54753e+08	3.08411e+08	2.91196e+08	5.37175e+07	7.86829e+07	5.96683e+07	7.00565e+08	4.07798e+08	5.26839e+08	1.05999e+08	5.99728e+07	6.97698e+07	8.76673e+07	2.34463e+08	1.56842e+08	4.84485e+07	6.0828e+07	8.48282e+07	1.42226
M+H	1+	HMDB0060322	2.97743	HMDB0060322	HMDB	1-Hydroxymethylnaphthalene	158.073	HMDB0060322	20908	1.15599	2.14833e+08	2.91115e+08	3.29082e+08	4.56336e+07	1.42106e+08	2.33052e+08	2.20519e+08	4.92548e+07	3.74184e+08	1.80661e+08	7.4113e+07	1.51191e+08	1.28469e+07	1.72655e+08	2.95972e+07	3.02909e+08	1.55052e+08	5.20395e+07	1.15296
M+H	1+	HMDB0036170	1.44464	HMDB0036170	HMDB	gamma-L-Glutamyl-L-methionine sulfoxide	294.089	HMDB0036170	6076971	1.69496	4.12701e+07	1.33267e+08	1.11566e+08	1.80617e+08	1.54436e+08	7.86766e+07	8.76974e+07	8.15537e+07	1.37913e+08	8.74057e+07	4.57524e+07	4.4058e+07	3.7991e+07	5.93593e+07	7.67793e+07	1.21982e+08	5.65359e+07	5.38313e+07	1.54005
M+H	1+	HMDB0059729	2.49244	HMDB0059729	HMDB	3,4-Methylenesebacic acid	226.121	HMDB0059729		1.69836	8.74896e+07	1.23233e+08	1.38547e+08	3.02465e+07	7.16563e+07	1.19543e+08	1.67638e+08	9.49116e+07	1.07756e+08	6.02341e+07	5.3245e+07	4.43696e+07	8.62091e+07	3.54457e+07	6.3836e+07	3.9671e+07	8.63776e+07	5.0747e+07	1.70538
M+H	1+	HMDB0041143	0.596189	HMDB0041143	HMDB	8-Methyldihydrochelerythrine	363.147	HMDB0041143	101673184	1.08317	2.72711e+08	1.18201e+08	1.13575e+08	2.55392e+08	3.2454e+08	2.16585e+08	4.12864e+08	8.98188e+07	2.63343e+08	1.93651e+08	1.63899e+08	2.73363e+08	2.92521e+08	2.54598e+08	7.38887e+07	6.37202e+07	2.19219e+07	8.35838e+07	1.08684
M+H	1+	HMDB0039936	0.647481	HMDB0039936	HMDB	Cyanidin 3-(6''-dioxalylglucoside)	593.077	HMDB0039936		1.47124	4.96713e+08	3.35507e+08	3.76553e+08	4.53271e+08	4.91372e+08	4.3172e+08	2.46663e+08	2.3989e+08	9.7811e+08	4.43846e+08	2.62167e+08	3.09777e+08	2.37722e+08	1.28326e+08	3.0464e+08	1.93157e+08	2.32791e+08	3.81016e+08	1.43978
M+H	1+	HMDB0002348	0.608704	HMDB0002348	HMDB	Octacosanoic acid	424.428	HMDB0002348	10470	1.02767	5.84375e+06	7.70388e+07	7.27015e+07	8.34206e+07	1.13006e+08	6.33737e+07	3.25677e+07	9.76286e+07	4.37792e+07	9.39444e+07	1.09676e+08	2.61192e+08	5.38514e+07	3.66873e+07	7.19183e+07	5.41865e+07	1.39921e+08	2.27778e+08	1.15121
M+H	1+	HMDB0032041	3.13074	HMDB0032041	HMDB	1,3-Diphenyl-1-propanone	210.104	HMDB0032041	64802	1.35272	4.07997e+07	1.15275e+08	7.15496e+07	1.047e+08	5.91086e+07	3.62173e+07	9.22985e+07	8.01928e+07	1.56983e+08	4.62865e+07	7.64995e+07	4.15468e+07	1.24796e+08	7.42647e+07	2.68379e+07	3.62472e+07	3.88729e+07	3.05283e+07	1.27989
M+H	1+	HMDB0035680	1.76439	HMDB0035680	HMDB	3-Hydroxy-1-phenyl-1-octadecanone	360.303	HMDB0035680		1.03455	7.83749e+07	8.66707e+07	9.4583e+07	1.05657e+08	6.29809e+07	1.31971e+08	5.049e+07	1.32691e+08	1.05104e+07	8.27814e+07	4.4876e+07	3.67382e+07	2.97811e+07	5.74944e+07	5.1647e+07	3.8954e+07	5.4705e+07	5.06519e+07	0.867963
M+H	1+	HMDB0035546	0.650726	HMDB0035546	HMDB	8,10-Heptacosanedione	408.397	HMDB0035546	91701366	1.0588	7.31542e+07	3.98672e+07	8.82987e+07	1.0932e+08	9.79764e+07	1.29111e+08	4.88402e+07	6.49404e+07	3.82615e+07	5.00235e+07	5.92573e+07	4.29529e+07	9.86514e+07	4.82373e+07	3.18296e+07	7.23458e+07	6.2552e+07	3.91793e+07	0.86643
M+H	1+	HMDB0032250	2.3473	HMDB0032250	HMDB	Dodecyl propionate	242.225	HMDB0032250	80354	1.09439	1.94616e+08	1.32918e+08	1.11129e+08	6.05433e+07	1.99959e+08	8.49821e+07	1.87862e+07	7.65812e+07	6.52793e+07	2.45032e+08	1.21501e+08	9.77318e+07	2.18301e+08	1.43556e+08	2.66741e+08	1.20313e+08	7.54299e+07	1.6203e+08	1.28483
M+H	1+	HMDB0035530	1.05029	HMDB0035530	HMDB	10,12-Dotriacontanedione	478.475	HMDB0035530	88465069	1.01302	4.18941e+08	4.2268e+08	5.13653e+08	2.08024e+09	2.89387e+08	2.34564e+08	3.79892e+08	4.9294e+08	4.137e+08	3.88002e+08	3.95097e+08	8.72812e+07	2.35699e+08	3.83882e+08	3.0282e+08	4.97381e+08	3.32114e+08	5.94056e+08	0.813604
M+H	1+	HMDB0010329	1.23248	HMDB0010329	HMDB	Dopamine glucuronide	329.111	HMDB0010329	3082490	1.10511	1.33998e+08	1.81965e+08	1.53351e+08	7.03218e+07	3.47781e+07	5.23337e+07	1.55333e+08	1.678e+08	1.51181e+08	1.83893e+08	1.1233e+08	2.22252e+08	1.22959e+08	1.59222e+08	1.22298e+08	1.76206e+08	2.7639e+08	2.04965e+08	1.40902
M+H	1+	HMDB0034461	1.62459	HMDB0034461	HMDB	Heptyl heptanoate	228.209	HMDB0034461	69350	1.25037	2.40298e+08	1.88546e+08	1.45525e+08	8.56902e+07	1.74058e+08	1.52777e+08	1.67143e+08	1.20789e+08	2.0045e+08	1.30187e+08	8.45728e+07	6.80704e+07	2.22701e+07	8.72307e+07	1.22573e+08	1.5382e+08	2.8219e+08	1.17956e+08	1.15726
M+H	1+	HMDB0029762	2.39999	HMDB0029762	HMDB	Methyl (S)-2-Methylbutanoate	116.084	HMDB0029762	13357	1.19944	5.20074e+07	1.31089e+08	3.53313e+07	8.89756e+07	7.6572e+07	4.81745e+07	7.41035e+07	1.34225e+07	6.27898e+07	5.9977e+07	1.49951e+08	1.41666e+08	1.11778e+08	7.15074e+07	9.27786e+07	8.31697e+07	8.59512e+07	1.08667e+08	1.2962
M+H	1+	HMDB0036916	-0.233128	HMDB0036916	HMDB	7,8-Dihydroparasiloxanthin	572.459	HMDB0036916	87442432	0.726073	1.04114e+08	3.44401e+07	1.19983e+08	5.46573e+07	9.33012e+07	7.30735e+07	9.61753e+07	1.62294e+08	2.18947e+08	4.96733e+08	1.44422e+08	1.29329e+08	1.82518e+08	1.5781e+08	5.07626e+07	9.15739e+07	1.30848e+08	1.33729e+08	1.02954
M+H	1+	HMDB0011517	0.594489	HMDB0011517	HMDB	LysoPE(20:4(5Z,8Z,11Z,14Z)/0:0)	501.286	HMDB0011517	42607465	0.957118	8.16858e+07	4.09704e+07	7.37908e+07	4.82857e+07	3.37908e+07	4.66977e+07	8.85823e+07	7.78064e+07	7.27405e+07	7.887e+06	6.10399e+07	6.33509e+07	3.88134e+07	5.84869e+07	4.70857e+07	4.01829e+07	4.66877e+07	5.25155e+07	0.928955
M+H	1+	HMDB0031231	1.45397	HMDB0031231	HMDB	xi-2-Ethyl-1-hexanol	130.136	HMDB0031231	7720	1.14928	1.8858e+07	2.05964e+08	1.77169e+08	2.84411e+08	1.46222e+09	1.39439e+08	1.12284e+08	2.70236e+08	9.35562e+07	9.77565e+08	1.72474e+08	5.62305e+08	3.55324e+08	7.8816e+08	2.96031e+08	3.44726e+08	2.83747e+08	2.03792e+08	1.31083
M+H	1+	HMDB0029742	2.68946	HMDB0029742	HMDB	3-Isopropyl-2-methoxy-5-methylpyrazine	166.111	HMDB0029742	15590168	0.919494	1.41709e+08	3.68335e+07	3.08858e+08	6.38948e+07	1.56597e+08	7.11722e+07	6.768e+07	1.88073e+08	1.01608e+08	2.46735e+07	4.64498e+07	5.66293e+07	6.59888e+07	1.62774e+08	1.36168e+08	3.32109e+07	1.97493e+08	4.95172e+07	0.866381
M+H	1+	HMDB0093457	-0.914912	HMDB0093457	HMDB	DG(i-15:0/a-13:0/0:0)	512.444	HMDB0093457		0.877245	3.79427e+07	5.67684e+07	5.0266e+07	7.03316e+07	4.57273e+07	3.08663e+07	6.53125e+07	3.31352e+07	8.66127e+07	893958	6.81838e+07	3.76518e+07	3.8443e+07	5.18344e+07	3.39935e+07	4.11405e+07	4.48429e+07	1.67478e+07	0.932109
M+H	1+	HMDB0007008	-0.914912	HMDB0007008	HMDB	DG(14:0/14:0/0:0)	512.444	HMDB0007008	10369168	0.877245	3.79427e+07	5.67684e+07	5.0266e+07	7.03316e+07	4.57273e+07	3.08663e+07	6.53125e+07	3.31352e+07	8.66127e+07	893958	6.81838e+07	3.76518e+07	3.8443e+07	5.18344e+07	3.39935e+07	4.11405e+07	4.48429e+07	1.67478e+07	0.932109
M+H	1+	HMDB0093197	-0.914912	HMDB0093197	HMDB	DG(a-13:0/i-15:0/0:0)	512.444	HMDB0093197		0.877245	3.79427e+07	5.67684e+07	5.0266e+07	7.03316e+07	4.57273e+07	3.08663e+07	6.53125e+07	3.31352e+07	8.66127e+07	893958	6.81838e+07	3.76518e+07	3.8443e+07	5.18344e+07	3.39935e+07	4.11405e+07	4.48429e+07	1.67478e+07	0.932109
M+H	1+	HMDB0093205	-0.914912	HMDB0093205	HMDB	DG(13:0/i-15:0/0:0)	512.444	HMDB0093205		0.877245	3.79427e+07	5.67684e+07	5.0266e+07	7.03316e+07	4.57273e+07	3.08663e+07	6.53125e+07	3.31352e+07	8.66127e+07	893958	6.81838e+07	3.76518e+07	3.8443e+07	5.18344e+07	3.39935e+07	4.11405e+07	4.48429e+07	1.67478e+07	0.932109
M+H	1+	HMDB0093461	-0.914912	HMDB0093461	HMDB	DG(i-15:0/i-13:0/0:0)	512.444	HMDB0093461		0.877245	3.79427e+07	5.67684e+07	5.0266e+07	7.03316e+07	4.57273e+07	3.08663e+07	6.53125e+07	3.31352e+07	8.66127e+07	893958	6.81838e+07	3.76518e+07	3.8443e+07	5.18344e+07	3.39935e+07	4.11405e+07	4.48429e+07	1.67478e+07	0.932109
M+H	1+	HMDB0093467	-0.914912	HMDB0093467	HMDB	DG(a-15:0/a-13:0/0:0)	512.444	HMDB0093467		0.877245	3.79427e+07	5.67684e+07	5.0266e+07	7.03316e+07	4.57273e+07	3.08663e+07	6.53125e+07	3.31352e+07	8.66127e+07	893958	6.81838e+07	3.76518e+07	3.8443e+07	5.18344e+07	3.39935e+07	4.11405e+07	4.48429e+07	1.67478e+07	0.932109
M+H	1+	HMDB0093209	-0.914912	HMDB0093209	HMDB	DG(a-13:0/a-15:0/0:0)	512.444	HMDB0093209		0.877245	3.79427e+07	5.67684e+07	5.0266e+07	7.03316e+07	4.57273e+07	3.08663e+07	6.53125e+07	3.31352e+07	8.66127e+07	893958	6.81838e+07	3.76518e+07	3.8443e+07	5.18344e+07	3.39935e+07	4.11405e+07	4.48429e+07	1.67478e+07	0.932109
M+H	1+	HMDB0093351	-0.914912	HMDB0093351	HMDB	DG(14:0/i-14:0/0:0)	512.444	HMDB0093351		0.877245	3.79427e+07	5.67684e+07	5.0266e+07	7.03316e+07	4.57273e+07	3.08663e+07	6.53125e+07	3.31352e+07	8.66127e+07	893958	6.81838e+07	3.76518e+07	3.8443e+07	5.18344e+07	3.39935e+07	4.11405e+07	4.48429e+07	1.67478e+07	0.932109
M+H	1+	HMDB0093073	-0.914912	HMDB0093073	HMDB	DG(12:0/i-16:0/0:0)	512.444	HMDB0093073		0.877245	3.79427e+07	5.67684e+07	5.0266e+07	7.03316e+07	4.57273e+07	3.08663e+07	6.53125e+07	3.31352e+07	8.66127e+07	893958	6.81838e+07	3.76518e+07	3.8443e+07	5.18344e+07	3.39935e+07	4.11405e+07	4.48429e+07	1.67478e+07	0.932109
M+H	1+	HMDB0093203	-0.914912	HMDB0093203	HMDB	DG(i-13:0/i-15:0/0:0)	512.444	HMDB0093203		0.877245	3.79427e+07	5.67684e+07	5.0266e+07	7.03316e+07	4.57273e+07	3.08663e+07	6.53125e+07	3.31352e+07	8.66127e+07	893958	6.81838e+07	3.76518e+07	3.8443e+07	5.18344e+07	3.39935e+07	4.11405e+07	4.48429e+07	1.67478e+07	0.932109
M+H	1+	HMDB0093347	-0.914912	HMDB0093347	HMDB	DG(i-14:0/14:0/0:0)	512.444	HMDB0093347		0.877245	3.79427e+07	5.67684e+07	5.0266e+07	7.03316e+07	4.57273e+07	3.08663e+07	6.53125e+07	3.31352e+07	8.66127e+07	893958	6.81838e+07	3.76518e+07	3.8443e+07	5.18344e+07	3.39935e+07	4.11405e+07	4.48429e+07	1.67478e+07	0.932109
M+H	1+	HMDB0093451	-0.914912	HMDB0093451	HMDB	DG(15:0/13:0/0:0)	512.444	HMDB0093451		0.877245	3.79427e+07	5.67684e+07	5.0266e+07	7.03316e+07	4.57273e+07	3.08663e+07	6.53125e+07	3.31352e+07	8.66127e+07	893958	6.81838e+07	3.76518e+07	3.8443e+07	5.18344e+07	3.39935e+07	4.11405e+07	4.48429e+07	1.67478e+07	0.932109
M+H	1+	HMDB0093349	-0.914912	HMDB0093349	HMDB	DG(i-14:0/i-14:0/0:0)	512.444	HMDB0093349		0.877245	3.79427e+07	5.67684e+07	5.0266e+07	7.03316e+07	4.57273e+07	3.08663e+07	6.53125e+07	3.31352e+07	8.66127e+07	893958	6.81838e+07	3.76518e+07	3.8443e+07	5.18344e+07	3.39935e+07	4.11405e+07	4.48429e+07	1.67478e+07	0.932109
M+H	1+	HMDB0093069	-0.914912	HMDB0093069	HMDB	DG(i-12:0/16:0/0:0)	512.444	HMDB0093069		0.877245	3.79427e+07	5.67684e+07	5.0266e+07	7.03316e+07	4.57273e+07	3.08663e+07	6.53125e+07	3.31352e+07	8.66127e+07	893958	6.81838e+07	3.76518e+07	3.8443e+07	5.18344e+07	3.39935e+07	4.11405e+07	4.48429e+07	1.67478e+07	0.932109
M+H	1+	HMDB0092993	-0.914912	HMDB0092993	HMDB	DG(10:0/18:0/0:0)	512.444	HMDB0092993		0.877245	3.79427e+07	5.67684e+07	5.0266e+07	7.03316e+07	4.57273e+07	3.08663e+07	6.53125e+07	3.31352e+07	8.66127e+07	893958	6.81838e+07	3.76518e+07	3.8443e+07	5.18344e+07	3.39935e+07	4.11405e+07	4.48429e+07	1.67478e+07	0.932109
M+H	1+	HMDB0093195	-0.914912	HMDB0093195	HMDB	DG(i-13:0/15:0/0:0)	512.444	HMDB0093195		0.877245	3.79427e+07	5.67684e+07	5.0266e+07	7.03316e+07	4.57273e+07	3.08663e+07	6.53125e+07	3.31352e+07	8.66127e+07	893958	6.81838e+07	3.76518e+07	3.8443e+07	5.18344e+07	3.39935e+07	4.11405e+07	4.48429e+07	1.67478e+07	0.932109
M+H	1+	HMDB0093455	-0.914912	HMDB0093455	HMDB	DG(a-15:0/i-13:0/0:0)	512.444	HMDB0093455		0.877245	3.79427e+07	5.67684e+07	5.0266e+07	7.03316e+07	4.57273e+07	3.08663e+07	6.53125e+07	3.31352e+07	8.66127e+07	893958	6.81838e+07	3.76518e+07	3.8443e+07	5.18344e+07	3.39935e+07	4.11405e+07	4.48429e+07	1.67478e+07	0.932109
M+H	1+	HMDB0093610	-0.914912	HMDB0093610	HMDB	DG(16:0/i-12:0/0:0)	512.444	HMDB0093610		0.877245	3.79427e+07	5.67684e+07	5.0266e+07	7.03316e+07	4.57273e+07	3.08663e+07	6.53125e+07	3.31352e+07	8.66127e+07	893958	6.81838e+07	3.76518e+07	3.8443e+07	5.18344e+07	3.39935e+07	4.11405e+07	4.48429e+07	1.67478e+07	0.932109
M+H	1+	HMDB0093608	-0.914912	HMDB0093608	HMDB	DG(i-16:0/i-12:0/0:0)	512.444	HMDB0093608		0.877245	3.79427e+07	5.67684e+07	5.0266e+07	7.03316e+07	4.57273e+07	3.08663e+07	6.53125e+07	3.31352e+07	8.66127e+07	893958	6.81838e+07	3.76518e+07	3.8443e+07	5.18344e+07	3.39935e+07	4.11405e+07	4.48429e+07	1.67478e+07	0.932109
M+H	1+	HMDB0093604	-0.914912	HMDB0093604	HMDB	DG(16:0/12:0/0:0)	512.444	HMDB0093604		0.877245	3.79427e+07	5.67684e+07	5.0266e+07	7.03316e+07	4.57273e+07	3.08663e+07	6.53125e+07	3.31352e+07	8.66127e+07	893958	6.81838e+07	3.76518e+07	3.8443e+07	5.18344e+07	3.39935e+07	4.11405e+07	4.48429e+07	1.67478e+07	0.932109
M+H	1+	HMDB0093463	-0.914912	HMDB0093463	HMDB	DG(15:0/i-13:0/0:0)	512.444	HMDB0093463		0.877245	3.79427e+07	5.67684e+07	5.0266e+07	7.03316e+07	4.57273e+07	3.08663e+07	6.53125e+07	3.31352e+07	8.66127e+07	893958	6.81838e+07	3.76518e+07	3.8443e+07	5.18344e+07	3.39935e+07	4.11405e+07	4.48429e+07	1.67478e+07	0.932109
M+H	1+	HMDB0093201	-0.914912	HMDB0093201	HMDB	DG(a-13:0/15:0/0:0)	512.444	HMDB0093201		0.877245	3.79427e+07	5.67684e+07	5.0266e+07	7.03316e+07	4.57273e+07	3.08663e+07	6.53125e+07	3.31352e+07	8.66127e+07	893958	6.81838e+07	3.76518e+07	3.8443e+07	5.18344e+07	3.39935e+07	4.11405e+07	4.48429e+07	1.67478e+07	0.932109
M+H	1+	HMDB0093071	-0.914912	HMDB0093071	HMDB	DG(i-12:0/i-16:0/0:0)	512.444	HMDB0093071		0.877245	3.79427e+07	5.67684e+07	5.0266e+07	7.03316e+07	4.57273e+07	3.08663e+07	6.53125e+07	3.31352e+07	8.66127e+07	893958	6.81838e+07	3.76518e+07	3.8443e+07	5.18344e+07	3.39935e+07	4.11405e+07	4.48429e+07	1.67478e+07	0.932109
M+H	1+	HMDB0093890	-0.914912	HMDB0093890	HMDB	DG(18:0/10:0/0:0)	512.444	HMDB0093890		0.877245	3.79427e+07	5.67684e+07	5.0266e+07	7.03316e+07	4.57273e+07	3.08663e+07	6.53125e+07	3.31352e+07	8.66127e+07	893958	6.81838e+07	3.76518e+07	3.8443e+07	5.18344e+07	3.39935e+07	4.11405e+07	4.48429e+07	1.67478e+07	0.932109
M+H	1+	HMDB0092995	-0.914912	HMDB0092995	HMDB	DG(10:0/i-18:0/0:0)	512.444	HMDB0092995		0.877245	3.79427e+07	5.67684e+07	5.0266e+07	7.03316e+07	4.57273e+07	3.08663e+07	6.53125e+07	3.31352e+07	8.66127e+07	893958	6.81838e+07	3.76518e+07	3.8443e+07	5.18344e+07	3.39935e+07	4.11405e+07	4.48429e+07	1.67478e+07	0.932109
M+H	1+	HMDB0093606	-0.914912	HMDB0093606	HMDB	DG(i-16:0/12:0/0:0)	512.444	HMDB0093606		0.877245	3.79427e+07	5.67684e+07	5.0266e+07	7.03316e+07	4.57273e+07	3.08663e+07	6.53125e+07	3.31352e+07	8.66127e+07	893958	6.81838e+07	3.76518e+07	3.8443e+07	5.18344e+07	3.39935e+07	4.11405e+07	4.48429e+07	1.67478e+07	0.932109
M+H	1+	HMDB0093465	-0.914912	HMDB0093465	HMDB	DG(15:0/a-13:0/0:0)	512.444	HMDB0093465		0.877245	3.79427e+07	5.67684e+07	5.0266e+07	7.03316e+07	4.57273e+07	3.08663e+07	6.53125e+07	3.31352e+07	8.66127e+07	893958	6.81838e+07	3.76518e+07	3.8443e+07	5.18344e+07	3.39935e+07	4.11405e+07	4.48429e+07	1.67478e+07	0.932109
M+H	1+	HMDB0093892	-0.914912	HMDB0093892	HMDB	DG(i-18:0/10:0/0:0)	512.444	HMDB0093892		0.877245	3.79427e+07	5.67684e+07	5.0266e+07	7.03316e+07	4.57273e+07	3.08663e+07	6.53125e+07	3.31352e+07	8.66127e+07	893958	6.81838e+07	3.76518e+07	3.8443e+07	5.18344e+07	3.39935e+07	4.11405e+07	4.48429e+07	1.67478e+07	0.932109
M+H	1+	HMDB0093193	-0.914912	HMDB0093193	HMDB	DG(13:0/15:0/0:0)	512.444	HMDB0093193		0.877245	3.79427e+07	5.67684e+07	5.0266e+07	7.03316e+07	4.57273e+07	3.08663e+07	6.53125e+07	3.31352e+07	8.66127e+07	893958	6.81838e+07	3.76518e+07	3.8443e+07	5.18344e+07	3.39935e+07	4.11405e+07	4.48429e+07	1.67478e+07	0.932109
M+H	1+	HMDB0093199	-0.914912	HMDB0093199	HMDB	DG(i-13:0/a-15:0/0:0)	512.444	HMDB0093199		0.877245	3.79427e+07	5.67684e+07	5.0266e+07	7.03316e+07	4.57273e+07	3.08663e+07	6.53125e+07	3.31352e+07	8.66127e+07	893958	6.81838e+07	3.76518e+07	3.8443e+07	5.18344e+07	3.39935e+07	4.11405e+07	4.48429e+07	1.67478e+07	0.932109
M+H	1+	HMDB0093453	-0.914912	HMDB0093453	HMDB	DG(i-15:0/13:0/0:0)	512.444	HMDB0093453		0.877245	3.79427e+07	5.67684e+07	5.0266e+07	7.03316e+07	4.57273e+07	3.08663e+07	6.53125e+07	3.31352e+07	8.66127e+07	893958	6.81838e+07	3.76518e+07	3.8443e+07	5.18344e+07	3.39935e+07	4.11405e+07	4.48429e+07	1.67478e+07	0.932109
M+H	1+	HMDB0093459	-0.914912	HMDB0093459	HMDB	DG(a-15:0/13:0/0:0)	512.444	HMDB0093459		0.877245	3.79427e+07	5.67684e+07	5.0266e+07	7.03316e+07	4.57273e+07	3.08663e+07	6.53125e+07	3.31352e+07	8.66127e+07	893958	6.81838e+07	3.76518e+07	3.8443e+07	5.18344e+07	3.39935e+07	4.11405e+07	4.48429e+07	1.67478e+07	0.932109
M+H	1+	HMDB0005766	1.91825	HMDB0005766	HMDB	Norophthalmic acid	275.112	HMDB0005766	5489007	1.06504	3.58874e+08	4.92956e+08	3.50101e+08	1.73618e+08	2.84751e+08	1.44091e+08	3.2579e+08	3.40778e+08	2.311e+08	2.59718e+08	1.5619e+08	2.32118e+08	2.14536e+08	4.19858e+08	3.16893e+08	2.24268e+08	1.808e+08	1.8956e+08	0.82047
M+H	1+	HMDB0013046	0.142306	HMDB0013046	HMDB	Psychosine sulfate	541.292	HMDB0013046	53481594	1.52257	4.22192e+07	1.88978e+08	1.24864e+08	3.79236e+07	4.45905e+07	8.36342e+07	5.9912e+07	6.99989e+07	7.70437e+07	3.78984e+07	3.86389e+07	4.64915e+07	4.74868e+07	2.75032e+07	5.5614e+07	4.37515e+07	7.73252e+07	4.37685e+07	1.46928
M+H	1+	HMDB0034373	0.416421	HMDB0034373	HMDB	N-(14-Methylhexadecanoyl)pyrrolidine	323.319	HMDB0034373	6430518	1.15117	9.30422e+07	1.29509e+08	8.04412e+07	1.98658e+07	3.45896e+07	8.14636e+07	2.20836e+07	2.34251e+07	5.77584e+07	3.72611e+07	5.10178e+07	3.1668e+07	1.66017e+07	3.34779e+07	1.55419e+07	2.46545e+07	3.87774e+07	5.51018e+07	1.13585
M+H	1+	HMDB0041248	1.59933	HMDB0041248	HMDB	N-[[3-Hydroxy-2-(2-pentenyl)cyclopentyl]acetyl]isoleucine	325.225	HMDB0041248		1.05309	3.37985e+07	8.08539e+07	3.69336e+07	8.70949e+07	5.19528e+07	1.33065e+08	5.85915e+07	2.83685e+07	3.78725e+07	3.46579e+07	2.89453e+07	6.21471e+07	4.43149e+07	4.03584e+07	7.40137e+07	2.57913e+07	3.72754e+07	2.36528e+07	0.981681
M+H	1+	HMDB0035570	-0.0135808	HMDB0035570	HMDB	6,8-Heneicosanedione	324.303	HMDB0035570	91701186	1.04665	1.43746e+09	5.77283e+08	6.70772e+08	8.51553e+08	8.17473e+08	6.97508e+08	1.5105e+09	6.87701e+08	7.22645e+08	6.462e+08	6.81893e+08	8.23953e+08	4.80526e+08	7.804e+08	9.83148e+08	8.16349e+08	6.54772e+08	5.38431e+08	0.883092
M+H	1+	HMDB0034569	-0.126624	HMDB0034569	HMDB	Rubrofusarin 6-[glucosyl-(1-&gt;3)-glucosyl-(1-&gt;6)-glucoside]	758.227	HMDB0034569		1.49507	5.81201e+08	2.5545e+09	1.24249e+09	2.39432e+09	2.49962e+09	1.11927e+09	6.24509e+09	1.22881e+09	4.59976e+08	1.50563e+09	1.37342e+09	7.24664e+08	3.12308e+08	3.72325e+08	6.48637e+08	5.48482e+08	7.32063e+08	1.0753e+09	1.51884
M+H	1+	HMDB0005096	1.58594	HMDB0005096	HMDB	N-Arachidonoyl glycine	361.262	HMDB0005096	5283389	1.31386	4.84893e+07	3.70805e+07	9.09505e+07	9.63773e+07	4.48896e+07	1.15223e+08	1.2544e+08	2.08247e+08	1.23391e+08	9.89302e+07	4.6959e+07	6.60719e+07	6.31867e+07	5.84255e+07	5.76168e+07	5.67818e+07	5.55344e+07	3.31969e+07	1.11662
M+H	1+	HMDB0062617	1.58594	HMDB0062617	HMDB	N-arachidonoylglycinate	361.262	HMDB0062617	40486877	1.31386	4.84893e+07	3.70805e+07	9.09505e+07	9.63773e+07	4.48896e+07	1.15223e+08	1.2544e+08	2.08247e+08	1.23391e+08	9.89302e+07	4.6959e+07	6.60719e+07	6.31867e+07	5.84255e+07	5.76168e+07	5.67818e+07	5.55344e+07	3.31969e+07	1.11662
M+H	1+	HMDB0004620	2.57331	HMDB0004620	HMDB	N-a-Acetyl-L-arginine	216.122	HMDB0004620	67427	1.18586	1.03512e+08	1.27397e+08	1.36039e+08	1.32506e+08	2.66577e+08	8.10694e+07	2.62668e+08	7.46217e+07	4.51467e+07	9.62242e+07	8.9975e+07	1.02006e+08	7.12875e+07	5.52177e+07	1.15445e+08	2.5544e+07	1.07425e+08	9.60662e+07	1.24035
M+H	1+	HMDB0041075	-0.162776	HMDB0041075	HMDB	erythro-6,8-Pentacosanediol	384.397	HMDB0041075	85095318	0.87683	1.80775e+07	1.40591e+08	1.09893e+08	7.1543e+07	1.23431e+08	8.23788e+07	1.46625e+07	1.92425e+08	7.58522e+07	3.08033e+08	8.20116e+07	2.09601e+08	1.01473e+08	3.57038e+08	2.04788e+07	1.45477e+08	1.40299e+08	9.14239e+07	1.07543
M+H	1+	HMDB0032476	-0.671587	HMDB0032476	HMDB	Polyoxyethylene (600) monoricinoleate	340.298	HMDB0032476	22321485	0.793915	9.38229e+08	9.23047e+08	1.75925e+09	1.01664e+09	2.37232e+09	2.48095e+09	2.57275e+09	2.67384e+09	1.93975e+09	1.75881e+09	2.36125e+09	2.51725e+09	1.2402e+09	1.77342e+09	3.62339e+09	2.3163e+09	3.38611e+09	2.27234e+09	1.07183
M+H	1+	HMDB0012518	1.58896	HMDB0012518	HMDB	11'-Carboxy-gamma-tocotrienol	400.261	HMDB0012518	53481454	1.52958	6.26101e+08	4.62713e+08	1.3915e+09	6.14085e+08	3.40523e+08	2.69354e+08	3.62535e+08	2.92598e+08	3.98574e+08	2.02553e+08	1.48024e+08	1.46683e+08	1.62897e+08	2.47204e+08	1.44877e+09	2.89323e+08	1.73244e+08	2.35621e+08	1.47781
M+H	1+	HMDB0011638	1.66714	HMDB0011638	HMDB	Tetradecanol	214.23	HMDB0011638	8209	1.4791	8.25289e+07	2.26435e+08	1.23331e+08	6.34885e+07	1.05289e+08	7.81736e+07	1.40962e+08	8.03998e+07	2.29879e+08	1.05621e+08	8.80993e+07	8.17777e+07	5.37565e+07	3.57296e+07	9.8744e+07	7.73761e+07	7.64774e+07	9.10615e+07	1.45651
M+H	1+	HMDB0013655	0.511686	HMDB0013655	HMDB	O-Arachidonoyl Ethanolamine	347.282	HMDB0013655	5712057	1.30237	5.58786e+07	9.71335e+07	1.23772e+08	1.8072e+08	3.58513e+07	6.11283e+07	1.08366e+08	6.07316e+07	4.85951e+07	6.33968e+07	7.7182e+07	5.26474e+07	8.97167e+06	4.40123e+07	2.62769e+07	3.92472e+07	7.01505e+07	9.29833e+07	1.28893
M+H	1+	HMDB0033219	1.90538	HMDB0033219	HMDB	(1S,2S,4R,5S,7S)-2,5,7-Fenchanetriol 2-O-b-D-glucoside	348.178	HMDB0033219		0.978171	4.51205e+07	3.82002e+07	5.49232e+07	5.41815e+07	4.753e+07	6.01856e+07	3.42732e+07	1.06178e+08	6.72067e+07	2.19527e+07	4.76683e+07	3.44118e+07	6.6413e+07	3.52219e+07	3.28571e+07	4.52049e+07	2.42043e+07	7.88647e+07	0.721724
M+H	1+	HMDB0000132	2.25871	HMDB0000132	HMDB	Guanine	151.049	HMDB0000132	764	1.56289	1.01648e+09	1.24128e+09	1.10801e+09	1.05905e+09	1.10948e+09	1.05849e+09	1.09032e+09	1.12199e+09	1.08102e+09	9.70984e+08	9.6086e+08	2.76346e+08	7.81055e+08	9.63242e+08	9.45493e+08	1.07909e+09	9.98353e+08	7.23627e+08	1.21169
M+H	1+	HMDB0044220	-0.124493	HMDB0044220	HMDB	TG(16:0/22:1(13Z)/o-18:0)	902.867	HMDB0044220		1.55269	5.54351e+08	4.13713e+08	3.23491e+08	1.05275e+09	4.49967e+08	4.11862e+08	2.94286e+08	3.19739e+08	3.32536e+08	3.7842e+08	3.21522e+08	2.64446e+08	2.4852e+08	3.31307e+08	2.36755e+08	2.67918e+08	2.65928e+08	3.12781e+08	1.43232
M+H	1+	HMDB0000269	1.66014	HMDB0000269	HMDB	Sphinganine	301.298	HMDB0000269	91486	1.33004	3.91822e+07	8.34803e+07	1.78777e+08	6.3595e+07	1.77247e+07	1.24915e+08	1.38919e+08	1.11831e+08	1.58257e+08	1.31548e+08	1.0457e+08	1.27737e+08	2.01201e+08	1.16464e+08	1.39921e+08	1.65426e+08	1.17572e+08	4.22317e+08	1.54572
M+H	1+	HMDB0033365	3.41111	HMDB0033365	HMDB	2-(1-Propenyl)-delta1-piperideine	123.105	HMDB0033365	56972723	1.19321	6.82916e+07	3.70803e+07	8.15135e+07	3.04462e+07	3.4506e+07	4.12252e+07	4.67488e+07	4.33969e+07	2.6052e+07	3.91219e+07	2.18449e+07	1.5885e+07	1.90784e+07	4.74297e+07	4.13755e+07	5.97153e+07	4.11253e+07	3.06825e+07	0.941359
M+H	1+	HMDB0000252	-3.1507	HMDB0000252	HMDB	Sphingosine	299.282	HMDB0000252	5353955	2.09083	2.0329e+08	8.31561e+08	5.85188e+08	5.62414e+08	6.06213e+08	6.38249e+08	5.98872e+08	5.71571e+08	8.48409e+08	2.34842e+08	1.67379e+08	2.05134e+08	2.12667e+08	2.19109e+08	2.57757e+08	4.78385e+08	3.72781e+08	2.65633e+08	2.03157
M+H	1+	HMDB0060650	2.08846	HMDB0060650	HMDB	N-(2-Hydroxyethyl)-morpholine	131.095	HMDB0012262		1.74729	1.32029e+08	1.11939e+08	1.47984e+08	1.30441e+08	1.06485e+08	1.409e+08	9.65305e+07	9.35688e+07	2.81291e+08	7.89559e+07	3.78604e+07	9.49038e+07	7.80535e+07	1.16403e+08	8.69465e+07	2.49234e+07	8.01553e+07	7.14741e+07	1.80518
M+H	1+	HMDB0037786	2.78697	HMDB0037786	HMDB	S-(4,5-Dihydro-2-methyl-3-furanyl) ethanethioate	158.04	HMDB0012263	20831821	1.03764	3.34649e+07	2.96577e+07	7.06372e+07	2.38902e+07	3.607e+07	5.34356e+07	6.29006e+07	4.42075e+07	3.10076e+07	7.1082e+07	3.40559e+07	8.58522e+07	8.65952e+07	3.3793e+07	4.89257e+07	8.16828e+07	7.56612e+07	3.84336e+07	1.35556
M+H	1+	HMDB0003540	1.40456	HMDB0003540	HMDB	3'-AMP	347.063	HMDB0012267	41211	1.07454	2.47683e+07	5.98559e+07	4.69271e+07	3.89709e+07	2.38938e+07	6.36852e+07	8.64984e+07	2.20333e+07	9.67055e+07	5.26659e+07	4.09942e+07	4.47449e+07	6.96297e+07	6.2047e+07	1.50321e+08	1.52541e+08	4.67288e+07	7.07074e+07	1.29919
M+H	1+	HMDB0036768	1.53801	HMDB0036768	HMDB	Furanodienone	230.131	HMDB0012282	5317425	1.22751	9.32694e+07	6.97308e+07	1.2996e+08	7.85968e+07	6.52487e+07	5.68856e+07	1.6193e+08	3.34608e+08	2.04284e+08	4.78478e+07	4.69627e+07	4.30195e+07	2.68483e+08	9.02023e+07	1.00854e+08	4.076e+07	4.63656e+07	4.60262e+07	1.09066
M+H	1+	HMDB0041001	0.347676	HMDB0041001	HMDB	Volemolide	346.251	HMDB0012285		1.12695	1.51678e+08	4.9839e+07	1.40008e+08	7.51283e+07	3.19643e+07	9.53588e+07	9.77648e+07	1.2993e+08	7.68589e+07	5.51857e+07	8.65184e+07	7.25198e+07	1.22788e+08	3.24673e+07	6.03442e+07	7.1981e+07	2.54932e+07	6.74174e+07	0.989176
M+H	1+	HMDB0039491	-0.759172	HMDB0039491	HMDB	1,18-Diamino-5,9,14-triazaoctadecane	287.305	HMDB0012292	9994246	1.00221	5.85856e+08	2.72834e+08	3.8613e+08	5.27904e+08	1.26904e+09	5.6219e+08	5.30123e+08	2.36101e+08	3.86538e+08	3.56616e+08	3.7274e+08	3.38514e+08	4.73993e+08	3.92838e+08	3.5519e+08	3.2148e+08	2.45941e+08	4.26717e+08	0.905548
M+H	1+	HMDB0012171	-0.301965	HMDB0012171	HMDB	4alpha-Hydroxymethyl-4beta-methyl-5alpha-cholesta-8-en-3beta-ol	430.381	HMDB0012294	25203709	0.746808	6.53968e+08	4.41858e+08	5.12701e+08	4.69239e+08	8.22946e+07	3.16602e+08	4.89745e+08	4.95544e+08	4.45795e+08	5.83835e+08	3.99042e+08	5.3914e+08	3.93098e+08	6.52071e+08	5.18143e+08	4.35296e+08	3.4075e+08	1.71946e+09	0.995398
M+H	1+	HMDB0034894	0.378921	HMDB0034894	HMDB	2-(1,2,3,4-Tetrahydroxybutyl)-6-(2,3,4-trihydroxybutyl)pyrazine	304.127	HMDB0012299	12285901	1.35563	3.39436e+08	1.00212e+09	5.99872e+08	1.27543e+09	1.48545e+09	1.33371e+09	3.12006e+08	4.39909e+08	8.09438e+08	3.48805e+08	3.69944e+08	4.17075e+08	4.78886e+08	3.24728e+08	5.43414e+08	5.90098e+08	7.00978e+08	3.02654e+08	1.25503
M+H	1+	HMDB0125600	2.16659	HMDB0125600	HMDB	2-{[3,4-dihydroxy-2,5-bis(hydroxymethyl)oxolan-2-yl]oxy}-6-(hydroxymethyl)oxane-3,4,5-triol	342.116	HMDB0012301		0.808282	3.73944e+08	4.70071e+08	5.10494e+08	5.55483e+08	1.66443e+09	3.8705e+08	5.26508e+08	6.76299e+08	5.95433e+08	9.32294e+08	5.57602e+08	7.55968e+08	6.72032e+08	7.03627e+08	9.62139e+08	8.10658e+08	6.35553e+08	5.93087e+08	1.11414
M+H	1+	HMDB0029033	2.07331	HMDB0029033	HMDB	Serylarginine	261.144	HMDB0012304	9856515	1.49124	7.96381e+07	4.90249e+07	7.4952e+07	3.70031e+07	1.92543e+08	3.97491e+07	5.52578e+07	1.92138e+07	4.25971e+07	2.65623e+07	1.3428e+07	3.46263e+07	2.48198e+07	6.70832e+07	3.66973e+07	4.30542e+07	2.44944e+07	1.52846e+07	1.50489
M+H	1+	HMDB0042210	0.194432	HMDB0042210	HMDB	TG(14:0/20:0/o-18:0)	848.82	HMDB0012306		1.22859	2.40625e+07	2.98129e+07	2.68245e+07	2.30016e+07	8.32039e+07	1.16827e+07	2.35578e+07	4.01686e+07	2.74638e+07	2.71705e+07	1.6347e+07	3.847e+07	4.92912e+07	1.49437e+07	6.32029e+06	2.08063e+07	1.16017e+07	963875	1.18432
M+H	1+	HMDB0007499	-0.492304	HMDB0007499	HMDB	DG(20:3(8Z,11Z,14Z)/24:0/0:0)	730.648	HMDB0012324	53478285	2.15926	1.54859e+08	4.74478e+07	3.68851e+07	1.17678e+08	1.08169e+08	1.35239e+08	9.3447e+07	4.56256e+07	9.48725e+07	7.78933e+07	8.91301e+07	4.70156e+08	8.37896e+08	6.18377e+08	2.69235e+08	7.49479e+08	3.25393e+08	1.75802e+09	2.2018
M+H	1+	HMDB0007639	-0.492304	HMDB0007639	HMDB	DG(22:1(13Z)/22:2(13Z,16Z)/0:0)	730.648	HMDB0012325	9543948	2.15926	1.54859e+08	4.74478e+07	3.68851e+07	1.17678e+08	1.08169e+08	1.35239e+08	9.3447e+07	4.56256e+07	9.48725e+07	7.78933e+07	8.91301e+07	4.70156e+08	8.37896e+08	6.18377e+08	2.69235e+08	7.49479e+08	3.25393e+08	1.75802e+09	2.2018
M+H	1+	HMDB0007806	-0.492304	HMDB0007806	HMDB	DG(24:0/20:3(5Z,8Z,11Z)/0:0)	730.648	HMDB0012326	53478556	2.15926	1.54859e+08	4.74478e+07	3.68851e+07	1.17678e+08	1.08169e+08	1.35239e+08	9.3447e+07	4.56256e+07	9.48725e+07	7.78933e+07	8.91301e+07	4.70156e+08	8.37896e+08	6.18377e+08	2.69235e+08	7.49479e+08	3.25393e+08	1.75802e+09	2.2018
M+H	1+	HMDB0007834	-0.492304	HMDB0007834	HMDB	DG(24:1(15Z)/20:2(11Z,14Z)/0:0)	730.648	HMDB0012327	53478584	2.15926	1.54859e+08	4.74478e+07	3.68851e+07	1.17678e+08	1.08169e+08	1.35239e+08	9.3447e+07	4.56256e+07	9.48725e+07	7.78933e+07	8.91301e+07	4.70156e+08	8.37896e+08	6.18377e+08	2.69235e+08	7.49479e+08	3.25393e+08	1.75802e+09	2.2018
M+H	1+	HMDB0032597	2.43405	HMDB0032597	HMDB	4-Hydroxydiphenylamine	185.084	HMDB0012335	31208	1.44572	7.67521e+07	1.39222e+08	1.19322e+08	3.34651e+07	1.08746e+08	7.62214e+07	1.21245e+08	7.15404e+07	1.84231e+08	1.79614e+08	1.05635e+08	1.4046e+08	1.54836e+08	1.37221e+08	1.63147e+08	2.00418e+08	6.41113e+07	7.00962e+08	1.5537
M+H	1+	HMDB0001090	2.26954	HMDB0001090	HMDB	(S)-5-Diphosphomevalonic acid	308.006	HMDB0012339	439418	0.752319	3.81516e+07	4.55616e+07	5.23118e+07	3.19911e+07	4.01053e+07	4.41037e+07	2.7932e+07	3.93761e+07	4.26506e+07	3.09951e+07	6.88166e+07	4.92088e+07	4.20339e+07	5.44973e+07	4.64182e+07	2.54248e+07	7.07933e+07	8.84273e+07	0.958255
M+H	1+	HMDB0029444	2.6621	HMDB0029444	HMDB	2-Pyrrolidineacetic acid	129.079	HMDB0012341	123784	1.54999	2.84351e+08	4.14942e+08	3.89038e+08	1.41026e+08	3.60058e+08	3.92034e+08	3.20693e+08	1.24066e+08	2.61827e+08	1.63134e+08	1.63415e+08	2.4721e+08	2.80069e+08	5.27434e+07	2.42706e+08	2.91137e+08	2.96892e+07	4.63714e+07	1.55586
M+H	1+	HMDB0059620	1.24928	HMDB0059620	HMDB	5-(Methylthio)-2,3-dioxopentyl phosphate	242.001	HMDB0012345	561	1.27414	7.76655e+07	7.53048e+07	7.29733e+07	5.83805e+07	7.35583e+07	5.93283e+07	4.40661e+07	5.92076e+07	8.32037e+07	1.77918e+08	9.89207e+07	3.47977e+07	1.07598e+08	8.93594e+07	1.52003e+08	8.78993e+07	1.64782e+08	1.18423e+08	1.57593
M+H	1+	HMDB0000089	2.16295	HMDB0000089	HMDB	Cytidine	243.086	HMDB0012355	6253	1.57227	5.10557e+07	7.90514e+07	6.18528e+07	5.582e+07	2.52385e+07	9.28214e+07	8.61195e+07	2.14697e+07	3.65094e+07	2.29886e+07	2.72506e+07	5.009e+07	2.74152e+07	5.63448e+07	2.38635e+07	3.13112e+07	3.15618e+07	1.10353e+07	1.61766
M+H	1+	HMDB0038459	1.1402	HMDB0038459	HMDB	5-(4-Acetoxy-3-oxo-1-butynyl)-2,2'-bithiophene	290.007	HMDB0012358		0.944883	3.02027e+08	4.20304e+08	4.27364e+08	3.17688e+08	2.02837e+08	2.29121e+08	4.09704e+08	3.38587e+08	2.21806e+08	1.97157e+08	1.37453e+08	1.81488e+08	1.53246e+08	3.90441e+08	2.82422e+08	3.06906e+08	4.38165e+08	3.36536e+08	0.712004
M+H	1+	HMDB0012366	-1.28757	HMDB0012366	HMDB	PS(16:1(9Z)/16:1(9Z))	731.474	HMDB0012361	52926071	1.96834	9.31124e+07	6.88069e+07	6.4142e+07	5.95423e+07	9.98558e+07	7.12004e+07	8.00353e+07	2.10542e+08	1.16363e+08	7.74893e+07	4.78325e+07	3.79294e+08	5.9228e+08	1.69081e+09	8.20205e+08	6.10431e+08	3.76681e+08	2.10808e+08	2.10107
M+H	1+	HMDB0037452	1.93035	HMDB0037452	HMDB	Diosmetin 7-O-beta-D-glucuronopyranoside	476.095	HMDB0012365		1.40387	2.16022e+07	3.87938e+07	1.64113e+07	1.4245e+07	4.64212e+07	2.41568e+07	4.17313e+07	2.96415e+07	6.62841e+07	2.82727e+07	3.34752e+07	5.91981e+07	4.69225e+07	1.17351e+08	33692250	5.26886e+07	5.95613e+07	3.82773e+07	1.57438
M+H	1+	HMDB0002377	1.69486	HMDB0002377	HMDB	Urothion	325.03	HMDB0012367	86845	1.36341	2.93231e+07	2.60782e+07	6.67415e+07	3.68237e+07	4.7594e+07	5.06563e+07	2.9541e+07	7.90835e+07	4.10223e+07	3.74872e+07	2.0475e+07	5.23337e+07	1.81694e+07	1.93001e+07	4.03709e+07	1.93315e+07	3.64215e+07	3.04301e+07	1.26638
M+H	1+	HMDB0030774	2.41841	HMDB0030774	HMDB	(+)-12a-Hydroxypachyrrhizone	382.069	HMDB0012372	5318311	1.15785	1.55983e+07	2.75137e+07	2.08024e+07	3.74592e+07	5.06234e+07	3.8038e+07	1.82455e+07	5.02192e+07	3.5971e+07	4.2624e+07	5.71478e+07	2.58967e+07	2.62445e+07	5.6494e+07	5.76413e+07	6.11467e+07	1.14005e+08	3.5307e+07	1.42941
M+H	1+	HMDB0001190	2.02959	HMDB0001190	HMDB	Indoleacetaldehyde	159.068	HMDB0012379	800	1.84796	4.84344e+07	4.41085e+07	8.56951e+07	1.00762e+08	8.49898e+07	3.31079e+07	8.4793e+07	7.30549e+07	7.37167e+07	2.72815e+07	3.62932e+07	5.74266e+07	3.60486e+07	3.00818e+07	3.0257e+07	3.2242e+07	6.45317e+07	3.5321e+07	1.91934
																													#N/A
																													#N/A
																													#N/A
																													#N/A
																													#N/A
																													#N/A
																													#N/A
																													#N/A
																													#N/A
																													#N/A
																													#N/A
																													#N/A
																													#N/A
																													#N/A
																													#N/A
																													#N/A
																													#N/A
																													#N/A
																													#N/A
																													#N/A
																													#N/A
																													#N/A
																													#N/A
																													#N/A
																													#N/A
																													#N/A
																													#N/A
																													#N/A
																													#N/A
																													#N/A
																													#N/A
																													#N/A
																													#N/A
																													#N/A
																													#N/A
																													#N/A
																													#N/A
																													#N/A
																													#N/A
																													#N/A
																													#N/A
																													#N/A
																													#N/A
																													#N/A
																													#N/A
																													#N/A
																													#N/A
																													#N/A
																													#N/A
																													#N/A
																													#N/A
																													#N/A
																													#N/A
																													#N/A
																													#N/A
																													#N/A
																													#N/A
																													#N/A
																													#N/A
																													#N/A
																													#N/A
																													#N/A
																													#N/A
																													#N/A
																													#N/A
																													#N/A
																													#N/A
																													#N/A
																													#N/A
																													#N/A
																													#N/A
																													#N/A
																													#N/A
																													#N/A
																													#N/A
																													#N/A
																													#N/A
																													#N/A
																													#N/A
																													#N/A
																													#N/A
																													#N/A
																													#N/A
																													#N/A
																													#N/A
																													#N/A
																													#N/A
																													#N/A
																													#N/A
																													#N/A
																													#N/A
																													#N/A
																													#N/A
																													#N/A
																													#N/A
																													#N/A
																													#N/A
																													#N/A
																													#N/A
																													#N/A
																													#N/A
																													#N/A
																													#N/A
																													#N/A
																													#N/A
																													#N/A
																													#N/A
																													#N/A
																													#N/A
																													#N/A
																													#N/A
																													#N/A
																													#N/A
																													#N/A
																													#N/A
																													#N/A
																													#N/A
																													#N/A
																													#N/A
																													#N/A
																													#N/A
																													#N/A
																													#N/A
																													#N/A
																													#N/A
																													#N/A
																													#N/A
																													#N/A
																													#N/A
																													#N/A
																													#N/A
																													#N/A
																													#N/A
																													#N/A
																													#N/A
																													#N/A
																													#N/A
																													#N/A
																													#N/A
																													#N/A
																													#N/A
																													#N/A
																													#N/A
																													#N/A
																													#N/A
																													#N/A
																													#N/A
																													#N/A
																													#N/A
																													#N/A
																													#N/A
																													#N/A
																													#N/A
																													#N/A
																													#N/A
																													#N/A
																													#N/A
																													#N/A
																													#N/A
																													#N/A
																													#N/A
																													#N/A
																													#N/A
																													#N/A
																													#N/A
																													#N/A
																													#N/A
																													#N/A
																													#N/A
																													#N/A
																													#N/A
																													#N/A
																													#N/A
																													#N/A
																													#N/A
																													#N/A
																													#N/A
																													#N/A
																													#N/A
																													#N/A
																													#N/A
																													#N/A
																													#N/A
																													#N/A
																													#N/A
																													#N/A
																													#N/A
																													#N/A
																													#N/A
																													#N/A
																													#N/A
																													#N/A
																													#N/A
																													#N/A
																													#N/A
																													#N/A
																													#N/A
																													#N/A
																													#N/A
																													#N/A
																													#N/A
																													#N/A
																													#N/A
																													#N/A
																													#N/A
																													#N/A
																													#N/A
																													#N/A
																													#N/A
																													#N/A
																													#N/A
																													#N/A
																													#N/A
																													#N/A
																													#N/A
																													#N/A
																													#N/A
																													#N/A
																													#N/A
																													#N/A
																													#N/A
																													#N/A
																													#N/A
																													#N/A
																													#N/A
																													#N/A
																													#N/A
																													#N/A
																													#N/A
																													#N/A
																													#N/A
																													#N/A
																													#N/A
																													#N/A
																													#N/A
																													#N/A
																													#N/A
																													#N/A
																													#N/A
																													#N/A
																													#N/A
																													#N/A
																													#N/A
																													#N/A
																													#N/A
																													#N/A
																													#N/A
																													#N/A
																													#N/A
																													#N/A
																													#N/A
																													#N/A
																													#N/A
																													#N/A
																													#N/A
																													#N/A
																													#N/A
																													#N/A
																													#N/A
																													#N/A
																													#N/A
																													#N/A
																													#N/A
																													#N/A
																													#N/A
																													#N/A
																													#N/A
																													#N/A
																													#N/A
																													#N/A
																													#N/A
																													#N/A
																													#N/A
																													#N/A
																													#N/A
																													#N/A
																													#N/A
																													#N/A
																													#N/A
																													#N/A
																													#N/A
																													#N/A
																													#N/A
																													#N/A
																													#N/A
																													#N/A
																													#N/A
																													#N/A
																													#N/A
																													#N/A
																													#N/A
																													#N/A
																													#N/A
																													#N/A
																													#N/A
																													#N/A
																													#N/A
																													#N/A
																													#N/A
																													#N/A
																													#N/A
																													#N/A
																													#N/A
																													#N/A
																													#N/A
																													#N/A
																													#N/A
																													#N/A
																													#N/A
																													#N/A
																													#N/A
																													#N/A
																													#N/A
																													#N/A
																													#N/A
																													#N/A
																													#N/A
																													#N/A
																													#N/A
																													#N/A
																													#N/A
																													#N/A
																													#N/A
																													#N/A
																													#N/A
																													#N/A
																													#N/A
																													#N/A
																													#N/A
																													#N/A
																													#N/A
																													#N/A
																													#N/A
																													#N/A
																													#N/A
																													#N/A
																													#N/A
																													#N/A
																													#N/A
																													#N/A
																													#N/A
																													#N/A
																													#N/A
																													#N/A
																													#N/A
																													#N/A
																													#N/A
																													#N/A
																													#N/A
																													#N/A
																													#N/A
																													#N/A
																													#N/A
																													#N/A
																													#N/A
																													#N/A
																													#N/A
																													#N/A
																													#N/A
																													#N/A
																													#N/A
																													#N/A
																													#N/A
																													#N/A
																													#N/A
																													#N/A
																													#N/A
																													#N/A
																													#N/A
																													#N/A
																													#N/A
																													#N/A
																													#N/A
																													#N/A
																													#N/A
																													#N/A
																													#N/A
																													#N/A
																													#N/A
																													#N/A
																													#N/A
																													#N/A
																													#N/A
																													#N/A
																													#N/A
																													#N/A
																													#N/A
																													#N/A
																													#N/A
																													#N/A
																													#N/A
																													#N/A
																													#N/A
																													#N/A
																													#N/A
																													#N/A
																													#N/A
																													#N/A
																													#N/A
																													#N/A
																													#N/A
																													#N/A
																													#N/A
																													#N/A
																													#N/A
																													#N/A
																													#N/A
																													#N/A
																													#N/A
																													#N/A
																													#N/A
																													#N/A
																													#N/A
																													#N/A
																													#N/A
																													#N/A
																													#N/A
																													#N/A
																													#N/A
																													#N/A
																													#N/A
																													#N/A
																													#N/A
																													#N/A
																													#N/A
																													#N/A
																													#N/A
																													#N/A
																													#N/A
																													#N/A
																													#N/A
																													#N/A
																													#N/A
																													#N/A
																													#N/A
																													#N/A
																													#N/A
																													#N/A
																													#N/A
																													#N/A
																													#N/A
																													#N/A
																													#N/A
																													#N/A
																													#N/A
																													#N/A
																													#N/A
																													#N/A
																													#N/A
																													#N/A
																													#N/A
																													#N/A
																													#N/A
																													#N/A
																													#N/A
																													#N/A
																													#N/A
																													#N/A
																													#N/A
																													#N/A
																													#N/A
																													#N/A
																													#N/A
																													#N/A
																													#N/A
																													#N/A
																													#N/A
																													#N/A
																													#N/A
																													#N/A
																													#N/A
																													#N/A
																													#N/A
																													#N/A
																													#N/A
																													#N/A
																													#N/A
																													#N/A
																													#N/A
																													#N/A
																													#N/A
																													#N/A
																													#N/A
																													#N/A
																													#N/A
																													#N/A
																													#N/A
																													#N/A
																													#N/A
																													#N/A
																													#N/A
																													#N/A
																													#N/A
																													#N/A
																													#N/A
																													#N/A
																													#N/A
																													#N/A
																													#N/A
																													#N/A
																													#N/A
																													#N/A
																													#N/A
																													#N/A
																													#N/A
																													#N/A
																													#N/A
																													#N/A
																													#N/A
																													#N/A
																													#N/A
																													#N/A
																													#N/A
																													#N/A
																													#N/A
																													#N/A
																													#N/A
																													#N/A
																													#N/A
																													#N/A
																													#N/A
																													#N/A
																													#N/A
																													#N/A
																													#N/A
																													#N/A
																													#N/A
																													#N/A
																													#N/A
																													#N/A
																													#N/A
																													#N/A
																													#N/A
																													#N/A
																													#N/A
																													#N/A
																													#N/A
																													#N/A
																													#N/A
																													#N/A
																													#N/A
																													#N/A
																													#N/A
																													#N/A
																													#N/A
																													#N/A
																													#N/A
																													#N/A
																													#N/A
																													#N/A
																													#N/A
																													#N/A
																													#N/A
																													#N/A
																													#N/A
																													#N/A
																													#N/A
																													#N/A
																													#N/A
																													#N/A
																													#N/A
																													#N/A
																													#N/A
																													#N/A
																													#N/A
																													#N/A
																													#N/A
																													#N/A
																													#N/A
																													#N/A
																													#N/A
																													#N/A
																													#N/A
																													#N/A
																													#N/A
																													#N/A
																													#N/A
																													#N/A
																													#N/A
																													#N/A
																													#N/A
																													#N/A
																													#N/A
																													#N/A
																													#N/A
																													#N/A
																													#N/A
																													#N/A
																													#N/A
																													#N/A
																													#N/A
																													#N/A
																													#N/A
																													#N/A
																													#N/A
																													#N/A
																													#N/A
																													#N/A
																													#N/A
																													#N/A
																													#N/A
																													#N/A
																													#N/A
																													#N/A
																													#N/A
																													#N/A
																													#N/A
																													#N/A
																													#N/A
																													#N/A
																													#N/A
																													#N/A
																													#N/A
																													#N/A
																													#N/A
																													#N/A
																													#N/A
																													#N/A
																													#N/A
																													#N/A
																													#N/A
																													#N/A
																													#N/A
																													#N/A
																													#N/A
																													#N/A
																													#N/A
																													#N/A
																													#N/A
																													#N/A
																													#N/A
																													#N/A
																													#N/A
																													#N/A
																													#N/A
																													#N/A
																													#N/A
																													#N/A
																													#N/A
																													#N/A
																													#N/A
																													#N/A
																													#N/A
																													#N/A
																													#N/A
																													#N/A
																													#N/A
																													#N/A
																													#N/A
																													#N/A
																													#N/A
																													#N/A
																													#N/A
																													#N/A
																													#N/A
																													#N/A
																													#N/A
																													#N/A
																													#N/A
																													#N/A
																													#N/A
																													#N/A
																													#N/A
																													#N/A
																													#N/A
																													#N/A
																													#N/A
																													#N/A
																													#N/A
																													#N/A
																													#N/A
																													#N/A
																													#N/A
																													#N/A
																													#N/A
																													#N/A
																													#N/A
																													#N/A
																													#N/A
																													#N/A
																													#N/A
																													#N/A
																													#N/A
																													#N/A
																													#N/A
																													#N/A
																													#N/A
																													#N/A
																													#N/A
																													#N/A
																													#N/A
																													#N/A
																													#N/A
																													#N/A
																													#N/A
																													#N/A
																													#N/A
																													#N/A
																													#N/A
																													#N/A
																													#N/A
																													#N/A
																													#N/A
																													#N/A
																													#N/A
																													#N/A
																													#N/A
																													#N/A
																													#N/A
																													#N/A
																													#N/A
																													#N/A
																													#N/A
																													#N/A
																													#N/A
																													#N/A
																													#N/A
																													#N/A
																													#N/A
																													#N/A
																													#N/A
																													#N/A
																													#N/A
																													#N/A
																													#N/A
																													#N/A
																													#N/A
																													#N/A
																													#N/A
																													#N/A
																													#N/A
																													#N/A
																													#N/A
																													#N/A
																													#N/A
																													#N/A
																													#N/A
																													#N/A
																													#N/A
																													#N/A
																													#N/A
																													#N/A
																													#N/A
																													#N/A
																													#N/A
																													#N/A
																													#N/A
																													#N/A
																													#N/A
																													#N/A
																													#N/A
																													#N/A
																													#N/A
																													#N/A
																													#N/A
																													#N/A
																													#N/A
																													#N/A
																													#N/A
																													#N/A
																													#N/A
																													#N/A
																													#N/A
																													#N/A
																													#N/A
																													#N/A
																													#N/A
																													#N/A
																													#N/A
																													#N/A
																													#N/A
																													#N/A
																													#N/A
																													#N/A
																													#N/A
																													#N/A
																													#N/A
																													#N/A
																													#N/A
																													#N/A
																													#N/A
																													#N/A
																													#N/A
																													#N/A
																													#N/A
																													#N/A
																													#N/A
																													#N/A
																													#N/A
																													#N/A
																													#N/A
																													#N/A
																													#N/A
																													#N/A
																													#N/A
																													#N/A
																													#N/A
																													#N/A
																													#N/A
																													#N/A
																													#N/A
																													#N/A
																													#N/A
																													#N/A
																													#N/A
																													#N/A
																													#N/A
																													#N/A
																													#N/A
																													#N/A
																													#N/A
																													#N/A
																													#N/A
																													#N/A
																													#N/A
																													#N/A
																													#N/A
																													#N/A
																													#N/A
																													#N/A
																													#N/A
																													#N/A
																													#N/A
																													#N/A
																													#N/A
																													#N/A
																													#N/A
																													#N/A
																													#N/A
																													#N/A
																													#N/A
																													#N/A
																													#N/A
																													#N/A
																													#N/A
																													#N/A
																													#N/A
																													#N/A
																													#N/A
																													#N/A
																													#N/A
																													#N/A
																													#N/A
																													#N/A
																													#N/A
																													#N/A
																													#N/A
																													#N/A
																													#N/A
																													#N/A
																													#N/A
																													#N/A
																													#N/A
																													#N/A
																													#N/A
																													#N/A
																													#N/A
																													#N/A
																													#N/A
																													#N/A
																													#N/A
																													#N/A
																													#N/A
																													#N/A
																													#N/A
																													#N/A
																													#N/A
																													#N/A
																													#N/A
																													#N/A
																													#N/A
																													#N/A
																													#N/A
																													#N/A
																													#N/A
																													#N/A
																													#N/A
																													#N/A
																													#N/A
																													#N/A
																													#N/A
																													#N/A
																													#N/A
																													#N/A
																													#N/A
																													#N/A
																													#N/A
																													#N/A
																													#N/A
																													#N/A
																													#N/A
																													#N/A
																													#N/A
																													#N/A
																													#N/A
																													#N/A
																													#N/A
																													#N/A
																													#N/A
																													#N/A
																													#N/A
																													#N/A
																													#N/A
																													#N/A
																													#N/A
																													#N/A
																													#N/A
																													#N/A
																													#N/A
																													#N/A
																													#N/A
																													#N/A
																													#N/A
																													#N/A
																													#N/A
																													#N/A
																													#N/A
																													#N/A
																													#N/A
																													#N/A
																													#N/A
																													#N/A
																													#N/A
																													#N/A
																													#N/A
																													#N/A
																													#N/A
																													#N/A
																													#N/A
																													#N/A
																													#N/A
																													#N/A
																													#N/A
																													#N/A
																													#N/A
																													#N/A
																													#N/A
																													#N/A
																													#N/A
																													#N/A
																													#N/A
																													#N/A
																													#N/A
																													#N/A
																													#N/A
																													#N/A
																													#N/A
																													#N/A
																													#N/A
																													#N/A
																													#N/A
																													#N/A
																													#N/A
																													#N/A
																													#N/A
																													#N/A
																													#N/A
																													#N/A
																													#N/A
																													#N/A
																													#N/A
																													#N/A
																													#N/A
																													#N/A
																													#N/A
																													#N/A
																													#N/A
																													#N/A
																													#N/A
																													#N/A
																													#N/A
																													#N/A
																													#N/A
																													#N/A
																													#N/A
																													#N/A
																													#N/A
																													#N/A
																													#N/A
																													#N/A
																													#N/A
																													#N/A
																													#N/A
																													#N/A
																													#N/A
																													#N/A
																													#N/A
																													#N/A
																													#N/A
																													#N/A
																													#N/A
																													#N/A
																													#N/A
																													#N/A
																													#N/A
																													#N/A
																													#N/A
																													#N/A
																													#N/A
																													#N/A
																													#N/A
																													#N/A
																													#N/A
																													#N/A
																													#N/A
																													#N/A
																													#N/A
																													#N/A
																													#N/A
																													#N/A
																													#N/A
																													#N/A
																													#N/A
																													#N/A
																													#N/A
																													#N/A
																													#N/A
																													#N/A
																													#N/A
																													#N/A
																													#N/A
																													#N/A
																													#N/A
																													#N/A
																													#N/A
																													#N/A
																													#N/A
																													#N/A
																													#N/A
																													#N/A
																													#N/A
																													#N/A
																													#N/A
																													#N/A
																													#N/A
																													#N/A
																													#N/A
																													#N/A
																													#N/A
																													#N/A
																													#N/A
																													#N/A
																													#N/A
																													#N/A
																													#N/A
																													#N/A
																													#N/A
																													#N/A
																													#N/A
																													#N/A
																													#N/A
																													#N/A
																													#N/A
																													#N/A
																													#N/A
																													#N/A
																													#N/A
																													#N/A
																													#N/A
																													#N/A
																													#N/A
																													#N/A
																													#N/A
																													#N/A
																													#N/A
																													#N/A
																													#N/A
																													#N/A
																													#N/A
																													#N/A
																													#N/A
																													#N/A
																													#N/A
																													#N/A
																													#N/A
																													#N/A
																													#N/A
																													#N/A
																													#N/A
																													#N/A
																													#N/A
																													#N/A
																													#N/A
																													#N/A
																													#N/A
																													#N/A
																													#N/A
																													#N/A
																													#N/A
																													#N/A
																													#N/A
																													#N/A
																													#N/A
																													#N/A
																													#N/A
																													#N/A
																													#N/A
																													#N/A
																													#N/A
																													#N/A
																													#N/A
																													#N/A
																													#N/A
																													#N/A
																													#N/A
																													#N/A
																													#N/A
																													#N/A
																													#N/A
																													#N/A
																													#N/A
																													#N/A
																													#N/A
																													#N/A
																													#N/A
																													#N/A
																													#N/A
																													#N/A
																													#N/A
																													#N/A
																													#N/A
																													#N/A
																													#N/A
																													#N/A
																													#N/A
																													#N/A
																													#N/A
																													#N/A
																													#N/A
																													#N/A
																													#N/A
																													#N/A
																													#N/A
																													#N/A
																													#N/A
																													#N/A
																													#N/A
																													#N/A
																													#N/A
																													#N/A
																													#N/A
																													#N/A
																													#N/A
																													#N/A
																													#N/A
																													#N/A
																													#N/A
																													#N/A
																													#N/A
																													#N/A
																													#N/A
																													#N/A
																													#N/A
																													#N/A
																													#N/A
																													#N/A
																													#N/A
																													#N/A
																													#N/A
																													#N/A
																													#N/A
																													#N/A
																													#N/A
																													#N/A
																													#N/A
																													#N/A
																													#N/A
																													#N/A
																													#N/A
																													#N/A
																													#N/A
																													#N/A
																													#N/A
																													#N/A
																													#N/A
																													#N/A
																													#N/A
																													#N/A
																													#N/A
																													#N/A
																													#N/A
																													#N/A
																													#N/A
																													#N/A
																													#N/A
																													#N/A
																													#N/A
																													#N/A
																													#N/A
																													#N/A
																													#N/A
																													#N/A
																													#N/A
																													#N/A
																													#N/A
																													#N/A
																													#N/A
																													#N/A
																													#N/A
																													#N/A
																													#N/A
																													#N/A
																													#N/A
																													#N/A
																													#N/A
																													#N/A
																													#N/A
																													#N/A
																													#N/A
																													#N/A
																													#N/A
																													#N/A
																													#N/A
																													#N/A
																													#N/A
																													#N/A
																													#N/A
																													#N/A
																													#N/A
																													#N/A
																													#N/A
																													#N/A
																													#N/A
																													#N/A
																													#N/A
																													#N/A
																													#N/A
																													#N/A
																													#N/A
																													#N/A
																													#N/A
																													#N/A
																													#N/A
																													#N/A
																													#N/A
																													#N/A
																													#N/A
																													#N/A
																													#N/A
																													#N/A
																													#N/A
																													#N/A
																													#N/A
																													#N/A
																													#N/A
																													#N/A
																													#N/A
																													#N/A
																													#N/A
																													#N/A
																													#N/A
																													#N/A
																													#N/A
																													#N/A
																													#N/A
																													#N/A
																													#N/A
																													#N/A
																													#N/A
																													#N/A
																													#N/A
																													#N/A
																													#N/A
																													#N/A
																													#N/A
																													#N/A
																													#N/A
																													#N/A
																													#N/A
																													#N/A
																													#N/A
																													#N/A
																													#N/A
																													#N/A
																													#N/A
																													#N/A
																													#N/A
																													#N/A
																													#N/A
																													#N/A
																													#N/A
																													#N/A
																													#N/A
																													#N/A
																													#N/A
																													#N/A
																													#N/A
																													#N/A
																													#N/A
																													#N/A
																													#N/A
																													#N/A
																													#N/A
																													#N/A
																													#N/A
																													#N/A
																													#N/A
																													#N/A
																													#N/A
																													#N/A
																													#N/A
																													#N/A
																													#N/A
																													#N/A
																													#N/A
																													#N/A
																													#N/A
																													#N/A
																													#N/A
																													#N/A
																													#N/A
																													#N/A
																													#N/A
																													#N/A
																													#N/A
																													#N/A
																													#N/A
																													#N/A
																													#N/A
																													#N/A
																													#N/A
																													#N/A
																													#N/A
																													#N/A
																													#N/A
																													#N/A
																													#N/A
																													#N/A
																													#N/A
																													#N/A
																													#N/A
																													#N/A
																													#N/A
																													#N/A
																													#N/A
																													#N/A
																													#N/A
																													#N/A
																													#N/A
																													#N/A
																													#N/A
																													#N/A
																													#N/A
																													#N/A
																													#N/A
																													#N/A
																													#N/A
																													#N/A
																													#N/A
																													#N/A
																													#N/A
																													#N/A
																													#N/A
																													#N/A
																													#N/A
																													#N/A
																													#N/A
																													#N/A
																													#N/A
																													#N/A
																													#N/A
																													#N/A
																													#N/A
																													#N/A
																													#N/A
																													#N/A
																													#N/A
																													#N/A
																													#N/A
																													#N/A
																													#N/A
																													#N/A
																													#N/A
																													#N/A
																													#N/A
																													#N/A
																													#N/A
																													#N/A
																													#N/A
																													#N/A
																													#N/A
																													#N/A
																													#N/A
																													#N/A
																													#N/A
																													#N/A
																													#N/A
																													#N/A
																													#N/A
																													#N/A
																													#N/A
																													#N/A
																													#N/A
																													#N/A
																													#N/A
																													#N/A
																													#N/A
																													#N/A
																													#N/A
																													#N/A
																													#N/A
																													#N/A
																													#N/A
																													#N/A
																													#N/A
																													#N/A
																													#N/A
																													#N/A
																													#N/A
																													#N/A
																													#N/A
																													#N/A
																													#N/A
																													#N/A
																													#N/A
																													#N/A
																													#N/A
																													#N/A
																													#N/A
																													#N/A
																													#N/A
																													#N/A
																													#N/A
																													#N/A
																													#N/A
																													#N/A
																													#N/A
																													#N/A
																													#N/A
																													#N/A
																													#N/A
																													#N/A
																													#N/A
																													#N/A
																													#N/A
																													#N/A
																													#N/A
																													#N/A
																													#N/A
																													#N/A
																													#N/A
																													#N/A
																													#N/A
																													#N/A
																													#N/A
																													#N/A
																													#N/A
																													#N/A
																													#N/A
																													#N/A
																													#N/A
																													#N/A
																													#N/A
																													#N/A
																													#N/A
																													#N/A
																													#N/A
																													#N/A
																													#N/A
																													#N/A
																													#N/A
																													#N/A
																													#N/A
																													#N/A
																													#N/A
																													#N/A
																													#N/A
																													#N/A
																													#N/A
																													#N/A
																													#N/A
																													#N/A
																													#N/A
																													#N/A
																													#N/A
																													#N/A
																													#N/A
																													#N/A
																													#N/A
																													#N/A
																													#N/A
																													#N/A
																													#N/A
																													#N/A
																													#N/A
																													#N/A
																													#N/A
																													#N/A
																													#N/A
																													#N/A
																													#N/A
																													#N/A
																													#N/A
																													#N/A
																													#N/A
																													#N/A
																													#N/A
																													#N/A
																													#N/A
																													#N/A
																													#N/A
																													#N/A
																													#N/A
																													#N/A
																													#N/A
																													#N/A
																													#N/A
																													#N/A
																													#N/A
																													#N/A
																													#N/A
																													#N/A
																													#N/A
																													#N/A
																													#N/A
																													#N/A
																													#N/A
																													#N/A
																													#N/A
																													#N/A
																													#N/A
																													#N/A
																													#N/A
																													#N/A
																													#N/A
																													#N/A
																													#N/A
																													#N/A
																													#N/A
																													#N/A
																													#N/A
																													#N/A
																													#N/A
																													#N/A
																													#N/A
																													#N/A
																													#N/A
																													#N/A
																													#N/A
																													#N/A
																													#N/A
																													#N/A
																													#N/A
																													#N/A
																													#N/A
																													#N/A
																													#N/A
																													#N/A
																													#N/A
																													#N/A
																													#N/A
																													#N/A
																													#N/A
																													#N/A
																													#N/A
																													#N/A
																													#N/A
																													#N/A
																													#N/A
																													#N/A
																													#N/A
																													#N/A
																													#N/A
																													#N/A
																													#N/A
																													#N/A
																													#N/A
																													#N/A
																													#N/A
																													#N/A
																													#N/A
																													#N/A
																													#N/A
																													#N/A
																													#N/A
																													#N/A
																													#N/A
																													#N/A
																													#N/A
																													#N/A
																													#N/A
																													#N/A
																													#N/A
																													#N/A
																													#N/A
																													#N/A
																													#N/A
																													#N/A
																													#N/A
																													#N/A
																													#N/A
																													#N/A
																													#N/A
																													#N/A
																													#N/A
																													#N/A
																													#N/A
																													#N/A
																													#N/A
																													#N/A
																													#N/A
																													#N/A
																													#N/A
																													#N/A
																													#N/A
																													#N/A
																													#N/A
																													#N/A
																													#N/A
																													#N/A
																													#N/A
																													#N/A
																													#N/A
																													#N/A
																													#N/A
																													#N/A
																													#N/A
																													#N/A
																													#N/A
																													#N/A
																													#N/A
																													#N/A
																													#N/A
																													#N/A
																													#N/A
																													#N/A
																													#N/A
																													#N/A
																													#N/A
																													#N/A
																													#N/A
																													#N/A
																													#N/A
																													#N/A
																													#N/A
																													#N/A
																													#N/A
																													#N/A
																													#N/A
																													#N/A
																													#N/A
																													#N/A
																													#N/A
																													#N/A
																													#N/A
																													#N/A
																													#N/A
																													#N/A
																													#N/A
																													#N/A
																													#N/A
																													#N/A
																													#N/A
																													#N/A
																													#N/A
																													#N/A
																													#N/A
																													#N/A
																													#N/A
																													#N/A
																													#N/A
																													#N/A
																													#N/A
																													#N/A
																													#N/A
																													#N/A
																													#N/A
																													#N/A
																													#N/A
																													#N/A
																													#N/A
																													#N/A
																													#N/A
																													#N/A
																													#N/A
																													#N/A
																													#N/A
																													#N/A
																													#N/A
																													#N/A
																													#N/A
																													#N/A
																													#N/A
																													#N/A
																													#N/A
																													#N/A
																													#N/A
																													#N/A
																													#N/A
																													#N/A
																													#N/A
																													#N/A
																													#N/A
																													#N/A
																													#N/A
																													#N/A
																													#N/A
																													#N/A
																													#N/A
																													#N/A
																													#N/A
																													#N/A
																													#N/A
																													#N/A
																													#N/A
																													#N/A
																													#N/A
																													#N/A
																													#N/A
																													#N/A
																													#N/A
																													#N/A
																													#N/A
																													#N/A
																													#N/A
																													#N/A
																													#N/A
																													#N/A
																													#N/A
																													#N/A
																													#N/A
																													#N/A
																													#N/A
																													#N/A
																													#N/A
																													#N/A
																													#N/A
																													#N/A
																													#N/A
																													#N/A
																													#N/A
																													#N/A
																													#N/A
																													#N/A
																													#N/A
																													#N/A
																													#N/A
																													#N/A
																													#N/A
																													#N/A
																													#N/A
																													#N/A
																													#N/A
																													#N/A
																													#N/A
																													#N/A
																													#N/A
																													#N/A
																													#N/A
																													#N/A
																													#N/A
																													#N/A
																													#N/A
																													#N/A
																													#N/A
																													#N/A
																													#N/A
																													#N/A
																													#N/A
																													#N/A
																													#N/A
																													#N/A
																													#N/A
																													#N/A
																													#N/A
																													#N/A
																													#N/A
																													#N/A
																													#N/A
																													#N/A
																													#N/A
																													#N/A
																													#N/A
																													#N/A
																													#N/A
																													#N/A
																													#N/A
																													#N/A
																													#N/A
																													#N/A
																													#N/A
																													#N/A
																													#N/A
																													#N/A
																													#N/A
																													#N/A
																													#N/A
																													#N/A
																													#N/A
																													#N/A
																													#N/A
																													#N/A
																													#N/A
																													#N/A
																													#N/A
																													#N/A
																													#N/A
																													#N/A
																													#N/A
																													#N/A
																													#N/A
																													#N/A
																													#N/A
[truncated: 1,046,576+ more rows]

## Sheet: VIP>1
Adduct	Charge	MS2Compound ID	mS-score	Source ID	Source	Name	MonoMass	HMDB	PubChem	VIP	BIRD1-TR1	BIRD1-TR2	BIRD1-TR3	BIRD2-TR1	BIRD2-TR2	BIRD2-TR3	BIRD3-TR1	BIRD3-TR2	BIRD3-TR3	BIRD4-TR1	BIRD4-TR2	BIRD4-TR3	BIRD5-TR1	BIRD5-TR2	BIRD5-TR3	BIRD6-TR1	BIRD6-TR2	BIRD6-TR3	VIP
M+H	1+	HMDB0013340	0.391196	HMDB0013340	HMDB	3-Hydroxy-9Z-octadecenoylcarnitine	441.345	HMDB0013340	53481699	0.882899	4.13865e+07	1.03539e+08	9.2894e+07	8.09655e+07	5.75864e+07	2.98852e+08	2.29865e+08	1.52561e+09	7.13836e+08	2.89115e+08	4.61378e+08	8.01158e+08	1.98238e+08	1.68222e+08	7.44425e+08	4.997e+08	2.33223e+08	1.41344e+08	1.15997
M+H	1+	HMDB0013327	0.391196	HMDB0013327	HMDB	Dodecanedioylcarnitine	441.345	HMDB0013327	53481699	0.882899	4.13865e+07	1.03539e+08	9.2894e+07	8.09655e+07	5.75864e+07	2.98852e+08	2.29865e+08	1.52561e+09	7.13836e+08	2.89115e+08	4.61378e+08	8.01158e+08	1.98238e+08	1.68222e+08	7.44425e+08	4.997e+08	2.33223e+08	1.41344e+08	1.15997
M+H	1+	HMDB0013324	0.391196	HMDB0013324	HMDB	2-Octenoylcarnitine	441.345	HMDB0013324	53481699	0.882899	4.13865e+07	1.03539e+08	9.2894e+07	8.09655e+07	5.75864e+07	2.98852e+08	2.29865e+08	1.52561e+09	7.13836e+08	2.89115e+08	4.61378e+08	8.01158e+08	1.98238e+08	1.68222e+08	7.44425e+08	4.997e+08	2.33223e+08	1.41344e+08	1.15997
M+H	1+	HMDB0013339	0.391196	HMDB0013339	HMDB	3-Hydroxy-11Z-octadecenoylcarnitine	441.345	HMDB0013339	53481699	0.882899	4.13865e+07	1.03539e+08	9.2894e+07	8.09655e+07	5.75864e+07	2.98852e+08	2.29865e+08	1.52561e+09	7.13836e+08	2.89115e+08	4.61378e+08	8.01158e+08	1.98238e+08	1.68222e+08	7.44425e+08	4.997e+08	2.33223e+08	1.41344e+08	1.15997
M+H	1+	HMDB0013326	0.391196	HMDB0013326	HMDB	trans-2-Dodecenoylcarnitine	441.345	HMDB0013326	53481699	0.882899	4.13865e+07	1.03539e+08	9.2894e+07	8.09655e+07	5.75864e+07	2.98852e+08	2.29865e+08	1.52561e+09	7.13836e+08	2.89115e+08	4.61378e+08	8.01158e+08	1.98238e+08	1.68222e+08	7.44425e+08	4.997e+08	2.33223e+08	1.41344e+08	1.15997
M+H	1+	HMDB0001440	0.120393	HMDB0001440	HMDB	dGTP	506.996	HMDB0012381	65103	0.504843	4.6655e+08	4.66009e+08	5.44688e+08	6.0211e+08	4.98169e+08	4.10981e+08	6.58203e+08	6.19032e+08	7.07724e+08	6.56399e+08	5.77955e+08	6.64172e+08	5.46677e+08	6.0461e+08	6.35741e+08	6.73669e+08	1.2384e+09	4.38431e+08	1.00266
M+H	1+	HMDB0042033	1.10174	HMDB0042033	HMDB	Thiodiglycol	122.04	HMDB0042033	5447	0.872485	4.21012e+08	1.02696e+09	5.65765e+08	9.24805e+08	6.78462e+08	7.99166e+08	8.27904e+08	8.27813e+08	9.08573e+08	9.66197e+08	1.09612e+09	5.91674e+08	9.5114e+08	1.2775e+09	1.29857e+09	1.21064e+09	6.12229e+08	7.39055e+08	1.32484
M+H	1+	HMDB0001160	1.68074	HMDB0001160	HMDB	Tricosanoic acid	354.35	HMDB0001160	17085	1.00924	2.30996e+09	2.04525e+09	1.86583e+09	1.68517e+08	3.32909e+08	1.53618e+09	5.19059e+08	1.80982e+08	4.36148e+08	1.75859e+08	2.20612e+09	1.92309e+08	1.85725e+09	2.48743e+08	1.02225e+08	2.47985e+08	2.5776e+08	3.08777e+08	1.05425
M+H	1+	HMDB0006462	1.10533	HMDB0006462	HMDB	Homocysteinesulfinic acid	167.025	HMDB0006462	161712	1.26808	1.97852e+08	3.4386e+08	4.00453e+08	8.7687e+07	1.32547e+08	1.09297e+08	1.30455e+08	1.12626e+08	8.45303e+07	1.73966e+08	7.77289e+08	1.72764e+08	1.30087e+09	1.91438e+08	1.14781e+08	2.02235e+08	3.72563e+08	5.3264e+08	1.3396
M+H	1+	HMDB0037127	1.43846	HMDB0037127	HMDB	Oleyl acetate	310.287	HMDB0037127	5367657	1.02195	2.2925e+07	1.1306e+08	1.33867e+08	5.99616e+07	2.26284e+08	1.01436e+08	1.99337e+08	2.35445e+08	1.93668e+07	2.7907e+08	4.26364e+07	3.17522e+08	2.85581e+08	7.44689e+07	2.23649e+08	4.39154e+08	4.73137e+08	6.17856e+07	1.1974
M+H	1+	HMDB0035574	0.929642	HMDB0035574	HMDB	4,6-Icosanedione	310.287	HMDB0035574		1.02195	2.2925e+07	1.1306e+08	1.33867e+08	5.99616e+07	2.26284e+08	1.01436e+08	1.99337e+08	2.35445e+08	1.93668e+07	2.7907e+08	4.26364e+07	3.17522e+08	2.85581e+08	7.44689e+07	2.23649e+08	4.39154e+08	4.73137e+08	6.17856e+07	1.1974
M+H	1+	HMDB0061865	1.3648	HMDB0061865	HMDB	Docosane	310.36	HMDB0061865	12405	1.3189	3.08654e+08	3.46683e+08	1.1117e+09	4.20885e+08	1.25148e+08	3.07675e+07	5.77144e+08	6.19764e+07	2.63303e+08	5.69159e+07	5.92772e+07	1.04447e+08	1.87104e+08	6.83908e+07	2.96887e+07	5.1216e+08	6.97939e+07	1.15235e+08	1.38323
M+H	1+	HMDB0030885	1.18496	HMDB0030885	HMDB	1,24-Tetracosanediol	370.381	HMDB0030885	12593475	0.881936	5.65892e+07	4.79775e+07	9.94487e+07	1.41965e+08	6.71218e+07	3.11518e+07	1.65036e+07	7.59718e+07	6.39018e+07	4.57666e+07	1.46555e+08	1.27523e+08	1.35997e+08	7.75337e+07	1.38048e+08	5.9949e+07	1.55369e+08	4.41029e+07	1.07659
M+H	1+	HMDB0033118	0.547452	HMDB0033118	HMDB	2-Methylthiophene	98.019	HMDB0033118	11126	1.46697	1.46441e+08	3.13561e+08	2.96071e+08	1.31286e+08	2.85524e+08	3.01578e+08	2.70499e+08	4.87317e+08	1.23365e+08	2.66291e+08	7.28717e+07	2.05056e+08	2.58394e+08	7.17815e+07	1.04263e+08	2.70499e+08	1.15829e+08	5.39299e+07	1.33682
M+H	1+	HMDB0040398	-1.00606	HMDB0040398	HMDB	1alpha,3beta,22R-Trihydroxyergosta-5,24E-dien-26-oic acid 3-O-b-D-glucoside 26-O-b-D-glucosyl ester	784.425	HMDB0040398		1.60138	3.97621e+09	1.10186e+09	3.36966e+09	3.40689e+09	1.85274e+09	6.7054e+08	1.43793e+09	1.03318e+09	3.19433e+09	1.30843e+09	5.63686e+08	3.97211e+08	1.22677e+09	7.34928e+08	3.45481e+08	3.00573e+08	4.10129e+08	3.9663e+09	1.64677
M+H	1+	HMDB0000338	0.513395	HMDB0000338	HMDB	2-Hydroxyestradiol	288.173	HMDB0000338	247304	1.44686	1.54753e+08	3.08411e+08	2.91196e+08	5.37175e+07	7.86829e+07	5.96683e+07	7.00565e+08	4.07798e+08	5.26839e+08	1.05999e+08	5.99728e+07	6.97698e+07	8.76673e+07	2.34463e+08	1.56842e+08	4.84485e+07	6.0828e+07	8.48282e+07	1.42226
M+H	1+	HMDB0060322	2.97743	HMDB0060322	HMDB	1-Hydroxymethylnaphthalene	158.073	HMDB0060322	20908	1.15599	2.14833e+08	2.91115e+08	3.29082e+08	4.56336e+07	1.42106e+08	2.33052e+08	2.20519e+08	4.92548e+07	3.74184e+08	1.80661e+08	7.4113e+07	1.51191e+08	1.28469e+07	1.72655e+08	2.95972e+07	3.02909e+08	1.55052e+08	5.20395e+07	1.15296
M+H	1+	HMDB0036170	1.44464	HMDB0036170	HMDB	gamma-L-Glutamyl-L-methionine sulfoxide	294.089	HMDB0036170	6076971	1.69496	4.12701e+07	1.33267e+08	1.11566e+08	1.80617e+08	1.54436e+08	7.86766e+07	8.76974e+07	8.15537e+07	1.37913e+08	8.74057e+07	4.57524e+07	4.4058e+07	3.7991e+07	5.93593e+07	7.67793e+07	1.21982e+08	5.65359e+07	5.38313e+07	1.54005
M+H	1+	HMDB0059729	2.49244	HMDB0059729	HMDB	3,4-Methylenesebacic acid	226.121	HMDB0059729		1.69836	8.74896e+07	1.23233e+08	1.38547e+08	3.02465e+07	7.16563e+07	1.19543e+08	1.67638e+08	9.49116e+07	1.07756e+08	6.02341e+07	5.3245e+07	4.43696e+07	8.62091e+07	3.54457e+07	6.3836e+07	3.9671e+07	8.63776e+07	5.0747e+07	1.70538
M+H	1+	HMDB0041143	0.596189	HMDB0041143	HMDB	8-Methyldihydrochelerythrine	363.147	HMDB0041143	101673184	1.08317	2.72711e+08	1.18201e+08	1.13575e+08	2.55392e+08	3.2454e+08	2.16585e+08	4.12864e+08	8.98188e+07	2.63343e+08	1.93651e+08	1.63899e+08	2.73363e+08	2.92521e+08	2.54598e+08	7.38887e+07	6.37202e+07	2.19219e+07	8.35838e+07	1.08684
M+H	1+	HMDB0039936	0.647481	HMDB0039936	HMDB	Cyanidin 3-(6''-dioxalylglucoside)	593.077	HMDB0039936		1.47124	4.96713e+08	3.35507e+08	3.76553e+08	4.53271e+08	4.91372e+08	4.3172e+08	2.46663e+08	2.3989e+08	9.7811e+08	4.43846e+08	2.62167e+08	3.09777e+08	2.37722e+08	1.28326e+08	3.0464e+08	1.93157e+08	2.32791e+08	3.81016e+08	1.43978
M+H	1+	HMDB0002348	0.608704	HMDB0002348	HMDB	Octacosanoic acid	424.428	HMDB0002348	10470	1.02767	5.84375e+06	7.70388e+07	7.27015e+07	8.34206e+07	1.13006e+08	6.33737e+07	3.25677e+07	9.76286e+07	4.37792e+07	9.39444e+07	1.09676e+08	2.61192e+08	5.38514e+07	3.66873e+07	7.19183e+07	5.41865e+07	1.39921e+08	2.27778e+08	1.15121
M+H	1+	HMDB0032041	3.13074	HMDB0032041	HMDB	1,3-Diphenyl-1-propanone	210.104	HMDB0032041	64802	1.35272	4.07997e+07	1.15275e+08	7.15496e+07	1.047e+08	5.91086e+07	3.62173e+07	9.22985e+07	8.01928e+07	1.56983e+08	4.62865e+07	7.64995e+07	4.15468e+07	1.24796e+08	7.42647e+07	2.68379e+07	3.62472e+07	3.88729e+07	3.05283e+07	1.27989
M+H	1+	HMDB0032250	2.3473	HMDB0032250	HMDB	Dodecyl propionate	242.225	HMDB0032250	80354	1.09439	1.94616e+08	1.32918e+08	1.11129e+08	6.05433e+07	1.99959e+08	8.49821e+07	1.87862e+07	7.65812e+07	6.52793e+07	2.45032e+08	1.21501e+08	9.77318e+07	2.18301e+08	1.43556e+08	2.66741e+08	1.20313e+08	7.54299e+07	1.6203e+08	1.28483
M+H	1+	HMDB0010329	1.23248	HMDB0010329	HMDB	Dopamine glucuronide	329.111	HMDB0010329	3082490	1.10511	1.33998e+08	1.81965e+08	1.53351e+08	7.03218e+07	3.47781e+07	5.23337e+07	1.55333e+08	1.678e+08	1.51181e+08	1.83893e+08	1.1233e+08	2.22252e+08	1.22959e+08	1.59222e+08	1.22298e+08	1.76206e+08	2.7639e+08	2.04965e+08	1.40902
M+H	1+	HMDB0034461	1.62459	HMDB0034461	HMDB	Heptyl heptanoate	228.209	HMDB0034461	69350	1.25037	2.40298e+08	1.88546e+08	1.45525e+08	8.56902e+07	1.74058e+08	1.52777e+08	1.67143e+08	1.20789e+08	2.0045e+08	1.30187e+08	8.45728e+07	6.80704e+07	2.22701e+07	8.72307e+07	1.22573e+08	1.5382e+08	2.8219e+08	1.17956e+08	1.15726
M+H	1+	HMDB0029762	2.39999	HMDB0029762	HMDB	Methyl (S)-2-Methylbutanoate	116.084	HMDB0029762	13357	1.19944	5.20074e+07	1.31089e+08	3.53313e+07	8.89756e+07	7.6572e+07	4.81745e+07	7.41035e+07	1.34225e+07	6.27898e+07	5.9977e+07	1.49951e+08	1.41666e+08	1.11778e+08	7.15074e+07	9.27786e+07	8.31697e+07	8.59512e+07	1.08667e+08	1.2962
M+H	1+	HMDB0036916	-0.233128	HMDB0036916	HMDB	7,8-Dihydroparasiloxanthin	572.459	HMDB0036916	87442432	0.726073	1.04114e+08	3.44401e+07	1.19983e+08	5.46573e+07	9.33012e+07	7.30735e+07	9.61753e+07	1.62294e+08	2.18947e+08	4.96733e+08	1.44422e+08	1.29329e+08	1.82518e+08	1.5781e+08	5.07626e+07	9.15739e+07	1.30848e+08	1.33729e+08	1.02954
M+H	1+	HMDB0031231	1.45397	HMDB0031231	HMDB	xi-2-Ethyl-1-hexanol	130.136	HMDB0031231	7720	1.14928	1.8858e+07	2.05964e+08	1.77169e+08	2.84411e+08	1.46222e+09	1.39439e+08	1.12284e+08	2.70236e+08	9.35562e+07	9.77565e+08	1.72474e+08	5.62305e+08	3.55324e+08	7.8816e+08	2.96031e+08	3.44726e+08	2.83747e+08	2.03792e+08	1.31083
M+H	1+	HMDB0013046	0.142306	HMDB0013046	HMDB	Psychosine sulfate	541.292	HMDB0013046	53481594	1.52257	4.22192e+07	1.88978e+08	1.24864e+08	3.79236e+07	4.45905e+07	8.36342e+07	5.9912e+07	6.99989e+07	7.70437e+07	3.78984e+07	3.86389e+07	4.64915e+07	4.74868e+07	2.75032e+07	5.5614e+07	4.37515e+07	7.73252e+07	4.37685e+07	1.46928
M+H	1+	HMDB0034373	0.416421	HMDB0034373	HMDB	N-(14-Methylhexadecanoyl)pyrrolidine	323.319	HMDB0034373	6430518	1.15117	9.30422e+07	1.29509e+08	8.04412e+07	1.98658e+07	3.45896e+07	8.14636e+07	2.20836e+07	2.34251e+07	5.77584e+07	3.72611e+07	5.10178e+07	3.1668e+07	1.66017e+07	3.34779e+07	1.55419e+07	2.46545e+07	3.87774e+07	5.51018e+07	1.13585
M+H	1+	HMDB0034569	-0.126624	HMDB0034569	HMDB	Rubrofusarin 6-[glucosyl-(1-&gt;3)-glucosyl-(1-&gt;6)-glucoside]	758.227	HMDB0034569		1.49507	5.81201e+08	2.5545e+09	1.24249e+09	2.39432e+09	2.49962e+09	1.11927e+09	6.24509e+09	1.22881e+09	4.59976e+08	1.50563e+09	1.37342e+09	7.24664e+08	3.12308e+08	3.72325e+08	6.48637e+08	5.48482e+08	7.32063e+08	1.0753e+09	1.51884
M+H	1+	HMDB0005096	1.58594	HMDB0005096	HMDB	N-Arachidonoyl glycine	361.262	HMDB0005096	5283389	1.31386	4.84893e+07	3.70805e+07	9.09505e+07	9.63773e+07	4.48896e+07	1.15223e+08	1.2544e+08	2.08247e+08	1.23391e+08	9.89302e+07	4.6959e+07	6.60719e+07	6.31867e+07	5.84255e+07	5.76168e+07	5.67818e+07	5.55344e+07	3.31969e+07	1.11662
M+H	1+	HMDB0062617	1.58594	HMDB0062617	HMDB	N-arachidonoylglycinate	361.262	HMDB0062617	40486877	1.31386	4.84893e+07	3.70805e+07	9.09505e+07	9.63773e+07	4.48896e+07	1.15223e+08	1.2544e+08	2.08247e+08	1.23391e+08	9.89302e+07	4.6959e+07	6.60719e+07	6.31867e+07	5.84255e+07	5.76168e+07	5.67818e+07	5.55344e+07	3.31969e+07	1.11662
M+H	1+	HMDB0004620	2.57331	HMDB0004620	HMDB	N-a-Acetyl-L-arginine	216.122	HMDB0004620	67427	1.18586	1.03512e+08	1.27397e+08	1.36039e+08	1.32506e+08	2.66577e+08	8.10694e+07	2.62668e+08	7.46217e+07	4.51467e+07	9.62242e+07	8.9975e+07	1.02006e+08	7.12875e+07	5.52177e+07	1.15445e+08	2.5544e+07	1.07425e+08	9.60662e+07	1.24035
M+H	1+	HMDB0041075	-0.162776	HMDB0041075	HMDB	erythro-6,8-Pentacosanediol	384.397	HMDB0041075	85095318	0.87683	1.80775e+07	1.40591e+08	1.09893e+08	7.1543e+07	1.23431e+08	8.23788e+07	1.46625e+07	1.92425e+08	7.58522e+07	3.08033e+08	8.20116e+07	2.09601e+08	1.01473e+08	3.57038e+08	2.04788e+07	1.45477e+08	1.40299e+08	9.14239e+07	1.07543
M+H	1+	HMDB0032476	-0.671587	HMDB0032476	HMDB	Polyoxyethylene (600) monoricinoleate	340.298	HMDB0032476	22321485	0.793915	9.38229e+08	9.23047e+08	1.75925e+09	1.01664e+09	2.37232e+09	2.48095e+09	2.57275e+09	2.67384e+09	1.93975e+09	1.75881e+09	2.36125e+09	2.51725e+09	1.2402e+09	1.77342e+09	3.62339e+09	2.3163e+09	3.38611e+09	2.27234e+09	1.07183
M+H	1+	HMDB0012518	1.58896	HMDB0012518	HMDB	11'-Carboxy-gamma-tocotrienol	400.261	HMDB0012518	53481454	1.52958	6.26101e+08	4.62713e+08	1.3915e+09	6.14085e+08	3.40523e+08	2.69354e+08	3.62535e+08	2.92598e+08	3.98574e+08	2.02553e+08	1.48024e+08	1.46683e+08	1.62897e+08	2.47204e+08	1.44877e+09	2.89323e+08	1.73244e+08	2.35621e+08	1.47781
M+H	1+	HMDB0011638	1.66714	HMDB0011638	HMDB	Tetradecanol	214.23	HMDB0011638	8209	1.4791	8.25289e+07	2.26435e+08	1.23331e+08	6.34885e+07	1.05289e+08	7.81736e+07	1.40962e+08	8.03998e+07	2.29879e+08	1.05621e+08	8.80993e+07	8.17777e+07	5.37565e+07	3.57296e+07	9.8744e+07	7.73761e+07	7.64774e+07	9.10615e+07	1.45651
M+H	1+	HMDB0013655	0.511686	HMDB0013655	HMDB	O-Arachidonoyl Ethanolamine	347.282	HMDB0013655	5712057	1.30237	5.58786e+07	9.71335e+07	1.23772e+08	1.8072e+08	3.58513e+07	6.11283e+07	1.08366e+08	6.07316e+07	4.85951e+07	6.33968e+07	7.7182e+07	5.26474e+07	8.97167e+06	4.40123e+07	2.62769e+07	3.92472e+07	7.01505e+07	9.29833e+07	1.28893
M+H	1+	HMDB0000132	2.25871	HMDB0000132	HMDB	Guanine	151.049	HMDB0000132	764	1.56289	1.01648e+09	1.24128e+09	1.10801e+09	1.05905e+09	1.10948e+09	1.05849e+09	1.09032e+09	1.12199e+09	1.08102e+09	9.70984e+08	9.6086e+08	2.76346e+08	7.81055e+08	9.63242e+08	9.45493e+08	1.07909e+09	9.98353e+08	7.23627e+08	1.21169
M+H	1+	HMDB0044220	-0.124493	HMDB0044220	HMDB	TG(16:0/22:1(13Z)/o-18:0)	902.867	HMDB0044220		1.55269	5.54351e+08	4.13713e+08	3.23491e+08	1.05275e+09	4.49967e+08	4.11862e+08	2.94286e+08	3.19739e+08	3.32536e+08	3.7842e+08	3.21522e+08	2.64446e+08	2.4852e+08	3.31307e+08	2.36755e+08	2.67918e+08	2.65928e+08	3.12781e+08	1.43232
M+H	1+	HMDB0000269	1.66014	HMDB0000269	HMDB	Sphinganine	301.298	HMDB0000269	91486	1.33004	3.91822e+07	8.34803e+07	1.78777e+08	6.3595e+07	1.77247e+07	1.24915e+08	1.38919e+08	1.11831e+08	1.58257e+08	1.31548e+08	1.0457e+08	1.27737e+08	2.01201e+08	1.16464e+08	1.39921e+08	1.65426e+08	1.17572e+08	4.22317e+08	1.54572
M+H	1+	HMDB0000252	-3.1507	HMDB0000252	HMDB	Sphingosine	299.282	HMDB0000252	5353955	2.09083	2.0329e+08	8.31561e+08	5.85188e+08	5.62414e+08	6.06213e+08	6.38249e+08	5.98872e+08	5.71571e+08	8.48409e+08	2.34842e+08	1.67379e+08	2.05134e+08	2.12667e+08	2.19109e+08	2.57757e+08	4.78385e+08	3.72781e+08	2.65633e+08	2.03157
M+H	1+	HMDB0060650	2.08846	HMDB0060650	HMDB	N-(2-Hydroxyethyl)-morpholine	131.095	HMDB0012262		1.74729	1.32029e+08	1.11939e+08	1.47984e+08	1.30441e+08	1.06485e+08	1.409e+08	9.65305e+07	9.35688e+07	2.81291e+08	7.89559e+07	3.78604e+07	9.49038e+07	7.80535e+07	1.16403e+08	8.69465e+07	2.49234e+07	8.01553e+07	7.14741e+07	1.80518
M+H	1+	HMDB0037786	2.78697	HMDB0037786	HMDB	S-(4,5-Dihydro-2-methyl-3-furanyl) ethanethioate	158.04	HMDB0012263	20831821	1.03764	3.34649e+07	2.96577e+07	7.06372e+07	2.38902e+07	3.607e+07	5.34356e+07	6.29006e+07	4.42075e+07	3.10076e+07	7.1082e+07	3.40559e+07	8.58522e+07	8.65952e+07	3.3793e+07	4.89257e+07	8.16828e+07	7.56612e+07	3.84336e+07	1.35556
M+H	1+	HMDB0003540	1.40456	HMDB0003540	HMDB	3'-AMP	347.063	HMDB0012267	41211	1.07454	2.47683e+07	5.98559e+07	4.69271e+07	3.89709e+07	2.38938e+07	6.36852e+07	8.64984e+07	2.20333e+07	9.67055e+07	5.26659e+07	4.09942e+07	4.47449e+07	6.96297e+07	6.2047e+07	1.50321e+08	1.52541e+08	4.67288e+07	7.07074e+07	1.29919
M+H	1+	HMDB0036768	1.53801	HMDB0036768	HMDB	Furanodienone	230.131	HMDB0012282	5317425	1.22751	9.32694e+07	6.97308e+07	1.2996e+08	7.85968e+07	6.52487e+07	5.68856e+07	1.6193e+08	3.34608e+08	2.04284e+08	4.78478e+07	4.69627e+07	4.30195e+07	2.68483e+08	9.02023e+07	1.00854e+08	4.076e+07	4.63656e+07	4.60262e+07	1.09066
M+H	1+	HMDB0034894	0.378921	HMDB0034894	HMDB	2-(1,2,3,4-Tetrahydroxybutyl)-6-(2,3,4-trihydroxybutyl)pyrazine	304.127	HMDB0012299	12285901	1.35563	3.39436e+08	1.00212e+09	5.99872e+08	1.27543e+09	1.48545e+09	1.33371e+09	3.12006e+08	4.39909e+08	8.09438e+08	3.48805e+08	3.69944e+08	4.17075e+08	4.78886e+08	3.24728e+08	5.43414e+08	5.90098e+08	7.00978e+08	3.02654e+08	1.25503
M+H	1+	HMDB0125600	2.16659	HMDB0125600	HMDB	2-{[3,4-dihydroxy-2,5-bis(hydroxymethyl)oxolan-2-yl]oxy}-6-(hydroxymethyl)oxane-3,4,5-triol	342.116	HMDB0012301		0.808282	3.73944e+08	4.70071e+08	5.10494e+08	5.55483e+08	1.66443e+09	3.8705e+08	5.26508e+08	6.76299e+08	5.95433e+08	9.32294e+08	5.57602e+08	7.55968e+08	6.72032e+08	7.03627e+08	9.62139e+08	8.10658e+08	6.35553e+08	5.93087e+08	1.11414
M+H	1+	HMDB0029033	2.07331	HMDB0029033	HMDB	Serylarginine	261.144	HMDB0012304	9856515	1.49124	7.96381e+07	4.90249e+07	7.4952e+07	3.70031e+07	1.92543e+08	3.97491e+07	5.52578e+07	1.92138e+07	4.25971e+07	2.65623e+07	1.3428e+07	3.46263e+07	2.48198e+07	6.70832e+07	3.66973e+07	4.30542e+07	2.44944e+07	1.52846e+07	1.50489
M+H	1+	HMDB0042210	0.194432	HMDB0042210	HMDB	TG(14:0/20:0/o-18:0)	848.82	HMDB0012306		1.22859	2.40625e+07	2.98129e+07	2.68245e+07	2.30016e+07	8.32039e+07	1.16827e+07	2.35578e+07	4.01686e+07	2.74638e+07	2.71705e+07	1.6347e+07	3.847e+07	4.92912e+07	1.49437e+07	6.32029e+06	2.08063e+07	1.16017e+07	963875	1.18432
M+H	1+	HMDB0007499	-0.492304	HMDB0007499	HMDB	DG(20:3(8Z,11Z,14Z)/24:0/0:0)	730.648	HMDB0012324	53478285	2.15926	1.54859e+08	4.74478e+07	3.68851e+07	1.17678e+08	1.08169e+08	1.35239e+08	9.3447e+07	4.56256e+07	9.48725e+07	7.78933e+07	8.91301e+07	4.70156e+08	8.37896e+08	6.18377e+08	2.69235e+08	7.49479e+08	3.25393e+08	1.75802e+09	2.2018
M+H	1+	HMDB0007639	-0.492304	HMDB0007639	HMDB	DG(22:1(13Z)/22:2(13Z,16Z)/0:0)	730.648	HMDB0012325	9543948	2.15926	1.54859e+08	4.74478e+07	3.68851e+07	1.17678e+08	1.08169e+08	1.35239e+08	9.3447e+07	4.56256e+07	9.48725e+07	7.78933e+07	8.91301e+07	4.70156e+08	8.37896e+08	6.18377e+08	2.69235e+08	7.49479e+08	3.25393e+08	1.75802e+09	2.2018
M+H	1+	HMDB0007806	-0.492304	HMDB0007806	HMDB	DG(24:0/20:3(5Z,8Z,11Z)/0:0)	730.648	HMDB0012326	53478556	2.15926	1.54859e+08	4.74478e+07	3.68851e+07	1.17678e+08	1.08169e+08	1.35239e+08	9.3447e+07	4.56256e+07	9.48725e+07	7.78933e+07	8.91301e+07	4.70156e+08	8.37896e+08	6.18377e+08	2.69235e+08	7.49479e+08	3.25393e+08	1.75802e+09	2.2018
M+H	1+	HMDB0007834	-0.492304	HMDB0007834	HMDB	DG(24:1(15Z)/20:2(11Z,14Z)/0:0)	730.648	HMDB0012327	53478584	2.15926	1.54859e+08	4.74478e+07	3.68851e+07	1.17678e+08	1.08169e+08	1.35239e+08	9.3447e+07	4.56256e+07	9.48725e+07	7.78933e+07	8.91301e+07	4.70156e+08	8.37896e+08	6.18377e+08	2.69235e+08	7.49479e+08	3.25393e+08	1.75802e+09	2.2018
M+H	1+	HMDB0032597	2.43405	HMDB0032597	HMDB	4-Hydroxydiphenylamine	185.084	HMDB0012335	31208	1.44572	7.67521e+07	1.39222e+08	1.19322e+08	3.34651e+07	1.08746e+08	7.62214e+07	1.21245e+08	7.15404e+07	1.84231e+08	1.79614e+08	1.05635e+08	1.4046e+08	1.54836e+08	1.37221e+08	1.63147e+08	2.00418e+08	6.41113e+07	7.00962e+08	1.5537
M+H	1+	HMDB0029444	2.6621	HMDB0029444	HMDB	2-Pyrrolidineacetic acid	129.079	HMDB0012341	123784	1.54999	2.84351e+08	4.14942e+08	3.89038e+08	1.41026e+08	3.60058e+08	3.92034e+08	3.20693e+08	1.24066e+08	2.61827e+08	1.63134e+08	1.63415e+08	2.4721e+08	2.80069e+08	5.27434e+07	2.42706e+08	2.91137e+08	2.96892e+07	4.63714e+07	1.55586
M+H	1+	HMDB0059620	1.24928	HMDB0059620	HMDB	5-(Methylthio)-2,3-dioxopentyl phosphate	242.001	HMDB0012345	561	1.27414	7.76655e+07	7.53048e+07	7.29733e+07	5.83805e+07	7.35583e+07	5.93283e+07	4.40661e+07	5.92076e+07	8.32037e+07	1.77918e+08	9.89207e+07	3.47977e+07	1.07598e+08	8.93594e+07	1.52003e+08	8.78993e+07	1.64782e+08	1.18423e+08	1.57593
M+H	1+	HMDB0000089	2.16295	HMDB0000089	HMDB	Cytidine	243.086	HMDB0012355	6253	1.57227	5.10557e+07	7.90514e+07	6.18528e+07	5.582e+07	2.52385e+07	9.28214e+07	8.61195e+07	2.14697e+07	3.65094e+07	2.29886e+07	2.72506e+07	5.009e+07	2.74152e+07	5.63448e+07	2.38635e+07	3.13112e+07	3.15618e+07	1.10353e+07	1.61766
M+H	1+	HMDB0012366	-1.28757	HMDB0012366	HMDB	PS(16:1(9Z)/16:1(9Z))	731.474	HMDB0012361	52926071	1.96834	9.31124e+07	6.88069e+07	6.4142e+07	5.95423e+07	9.98558e+07	7.12004e+07	8.00353e+07	2.10542e+08	1.16363e+08	7.74893e+07	4.78325e+07	3.79294e+08	5.9228e+08	1.69081e+09	8.20205e+08	6.10431e+08	3.76681e+08	2.10808e+08	2.10107
M+H	1+	HMDB0037452	1.93035	HMDB0037452	HMDB	Diosmetin 7-O-beta-D-glucuronopyranoside	476.095	HMDB0012365		1.40387	2.16022e+07	3.87938e+07	1.64113e+07	1.4245e+07	4.64212e+07	2.41568e+07	4.17313e+07	2.96415e+07	6.62841e+07	2.82727e+07	3.34752e+07	5.91981e+07	4.69225e+07	1.17351e+08	33692250	5.26886e+07	5.95613e+07	3.82773e+07	1.57438
M+H	1+	HMDB0002377	1.69486	HMDB0002377	HMDB	Urothion	325.03	HMDB0012367	86845	1.36341	2.93231e+07	2.60782e+07	6.67415e+07	3.68237e+07	4.7594e+07	5.06563e+07	2.9541e+07	7.90835e+07	4.10223e+07	3.74872e+07	2.0475e+07	5.23337e+07	1.81694e+07	1.93001e+07	4.03709e+07	1.93315e+07	3.64215e+07	3.04301e+07	1.26638
M+H	1+	HMDB0030774	2.41841	HMDB0030774	HMDB	(+)-12a-Hydroxypachyrrhizone	382.069	HMDB0012372	5318311	1.15785	1.55983e+07	2.75137e+07	2.08024e+07	3.74592e+07	5.06234e+07	3.8038e+07	1.82455e+07	5.02192e+07	3.5971e+07	4.2624e+07	5.71478e+07	2.58967e+07	2.62445e+07	5.6494e+07	5.76413e+07	6.11467e+07	1.14005e+08	3.5307e+07	1.42941
M+H	1+	HMDB0001190	2.02959	HMDB0001190	HMDB	Indoleacetaldehyde	159.068	HMDB0012379	800	1.84796	4.84344e+07	4.41085e+07	8.56951e+07	1.00762e+08	8.49898e+07	3.31079e+07	8.4793e+07	7.30549e+07	7.37167e+07	2.72815e+07	3.62932e+07	5.74266e+07	3.60486e+07	3.00818e+07	3.0257e+07	3.2242e+07	6.45317e+07	3.5321e+07	1.91934

## Sheet: List of Differential metabolite
Adduct	Charge	MS2Compound ID	mS-score	Source ID	Source	Name	MonoMass	HMDB	PubChem	BIRD1-TR1	BIRD1-TR2	BIRD1-TR3	BIRD2-TR1	BIRD2-TR2	BIRD2-TR3	BIRD3-TR1	BIRD3-TR2	BIRD3-TR3	BIRD4-TR1	BIRD4-TR2	BIRD4-TR3	BIRD5-TR1	BIRD5-TR2	BIRD5-TR3	BIRD6-TR1	BIRD6-TR2	BIRD6-TR3	VIP	Fold Change	log2(FC)	p-value
M+H	1+	HMDB0040398	-1.00606	HMDB0040398	HMDB	1alpha,3beta,22R-Trihydroxyergosta-5,24E-dien-26-oic acid 3-O-b-D-glucoside 26-O-b-D-glucosyl ester	784.425	HMDB0040398		3.97621e+09	1.10186e+09	3.36966e+09	3.40689e+09	1.85274e+09	6.7054e+08	1.43793e+09	1.03318e+09	3.19433e+09	1.30843e+09	5.63686e+08	3.97211e+08	1.22677e+09	7.34928e+08	3.45481e+08	3.00573e+08	4.10129e+08	3.9663e+09	1.64677	2.5665	1.3598	0.0077383
M+H	1+	HMDB0000338	0.513395	HMDB0000338	HMDB	2-Hydroxyestradiol	288.173	HMDB0000338	247304	1.54753e+08	3.08411e+08	2.91196e+08	5.37175e+07	7.86829e+07	5.96683e+07	7.00565e+08	4.07798e+08	5.26839e+08	1.05999e+08	5.99728e+07	6.97698e+07	8.76673e+07	2.34463e+08	1.56842e+08	4.84485e+07	6.0828e+07	8.48282e+07	1.42226	3.0945	1.6297	0.010009
M+H	1+	HMDB0036170	1.44464	HMDB0036170	HMDB	gamma-L-Glutamyl-L-methionine sulfoxide	294.089	HMDB0036170	6076971	4.12701e+07	1.33267e+08	1.11566e+08	1.80617e+08	1.54436e+08	7.86766e+07	8.76974e+07	8.15537e+07	1.37913e+08	8.74057e+07	4.57524e+07	4.4058e+07	3.7991e+07	5.93593e+07	7.67793e+07	1.21982e+08	5.65359e+07	5.38313e+07	1.54005	2.1276	1.0892	0.0026333
M+H	1+	HMDB0059729	2.49244	HMDB0059729	HMDB	3,4-Methylenesebacic acid	226.121	HMDB0059729		8.74896e+07	1.23233e+08	1.38547e+08	3.02465e+07	7.16563e+07	1.19543e+08	1.67638e+08	9.49116e+07	1.07756e+08	6.02341e+07	5.3245e+07	4.43696e+07	8.62091e+07	3.54457e+07	6.3836e+07	3.9671e+07	8.63776e+07	5.0747e+07	1.70538	2.0982	1.0691	0.00061337
M+H	1+	HMDB0039936	0.647481	HMDB0039936	HMDB	Cyanidin 3-(6''-dioxalylglucoside)	593.077	HMDB0039936		4.96713e+08	3.35507e+08	3.76553e+08	4.53271e+08	4.91372e+08	4.3172e+08	2.46663e+08	2.3989e+08	9.7811e+08	4.43846e+08	2.62167e+08	3.09777e+08	2.37722e+08	1.28326e+08	3.0464e+08	1.93157e+08	2.32791e+08	3.81016e+08	1.43978	1.9	0.926	0.0087768
M+H	1+	HMDB0032041	3.13074	HMDB0032041	HMDB	1,3-Diphenyl-1-propanone	210.104	HMDB0032041	64802	4.07997e+07	1.15275e+08	7.15496e+07	1.047e+08	5.91086e+07	3.62173e+07	9.22985e+07	8.01928e+07	1.56983e+08	4.62865e+07	7.64995e+07	4.15468e+07	1.24796e+08	7.42647e+07	2.68379e+07	3.62472e+07	3.88729e+07	3.05283e+07	1.27989	1.7944	0.84353	0.014413
M+H	1+	HMDB0034461	1.62459	HMDB0034461	HMDB	Heptyl heptanoate	228.209	HMDB0034461	69350	2.40298e+08	1.88546e+08	1.45525e+08	8.56902e+07	1.74058e+08	1.52777e+08	1.67143e+08	1.20789e+08	2.0045e+08	1.30187e+08	8.45728e+07	6.80704e+07	2.22701e+07	8.72307e+07	1.22573e+08	1.5382e+08	2.8219e+08	1.17956e+08	1.15726	1.6372	0.71127	0.03107
M+H	1+	HMDB0013046	0.142306	HMDB0013046	HMDB	Psychosine sulfate	541.292	HMDB0013046	53481594	4.22192e+07	1.88978e+08	1.24864e+08	3.79236e+07	4.45905e+07	8.36342e+07	5.9912e+07	6.99989e+07	7.70437e+07	3.78984e+07	3.86389e+07	4.64915e+07	4.74868e+07	2.75032e+07	5.5614e+07	4.37515e+07	7.73252e+07	4.37685e+07	1.46928	2.0437	1.0311	0.0029846
M+H	1+	HMDB0034569	-0.126624	HMDB0034569	HMDB	Rubrofusarin 6-[glucosyl-(1-&gt;3)-glucosyl-(1-&gt;6)-glucoside]	758.227	HMDB0034569		5.81201e+08	2.5545e+09	1.24249e+09	2.39432e+09	2.49962e+09	1.11927e+09	6.24509e+09	1.22881e+09	4.59976e+08	1.50563e+09	1.37342e+09	7.24664e+08	3.12308e+08	3.72325e+08	6.48637e+08	5.48482e+08	7.32063e+08	1.0753e+09	1.51884	2.6993	1.4326	0.018026
M+H	1+	HMDB0005096	1.58594	HMDB0005096	HMDB	N-Arachidonoyl glycine	361.262	HMDB0005096	5283389	4.84893e+07	3.70805e+07	9.09505e+07	9.63773e+07	4.48896e+07	1.15223e+08	1.2544e+08	2.08247e+08	1.23391e+08	9.89302e+07	4.6959e+07	6.60719e+07	6.31867e+07	5.84255e+07	5.76168e+07	5.67818e+07	5.55344e+07	3.31969e+07	1.11662	1.9751	0.9819	0.010431
M+H	1+	HMDB0062617	1.58594	HMDB0062617	HMDB	N-arachidonoylglycinate	361.262	HMDB0062617	40486877	4.84893e+07	3.70805e+07	9.09505e+07	9.63773e+07	4.48896e+07	1.15223e+08	1.2544e+08	2.08247e+08	1.23391e+08	9.89302e+07	4.6959e+07	6.60719e+07	6.31867e+07	5.84255e+07	5.76168e+07	5.67818e+07	5.55344e+07	3.31969e+07	1.11662	1.9751	0.9819	0.010431
M+H	1+	HMDB0004620	2.57331	HMDB0004620	HMDB	N-a-Acetyl-L-arginine	216.122	HMDB0004620	67427	1.03512e+08	1.27397e+08	1.36039e+08	1.32506e+08	2.66577e+08	8.10694e+07	2.62668e+08	7.46217e+07	4.51467e+07	9.62242e+07	8.9975e+07	1.02006e+08	7.12875e+07	5.52177e+07	1.15445e+08	2.5544e+07	1.07425e+08	9.60662e+07	1.24035	1.8804	0.911	0.048812
M+H	1+	HMDB0012518	1.58896	HMDB0012518	HMDB	11'-Carboxy-gamma-tocotrienol	400.261	HMDB0012518	53481454	6.26101e+08	4.62713e+08	1.3915e+09	6.14085e+08	3.40523e+08	2.69354e+08	3.62535e+08	2.92598e+08	3.98574e+08	2.02553e+08	1.48024e+08	1.46683e+08	1.62897e+08	2.47204e+08	1.44877e+09	2.89323e+08	1.73244e+08	2.35621e+08	1.47781	1.9174	0.93914	0.015485
M+H	1+	HMDB0011638	1.66714	HMDB0011638	HMDB	Tetradecanol	214.23	HMDB0011638	8209	8.25289e+07	2.26435e+08	1.23331e+08	6.34885e+07	1.05289e+08	7.81736e+07	1.40962e+08	8.03998e+07	2.29879e+08	1.05621e+08	8.80993e+07	8.17777e+07	5.37565e+07	3.57296e+07	9.8744e+07	7.73761e+07	7.64774e+07	9.10615e+07	1.45651	1.7882	0.83853	0.0066699
M+H	1+	HMDB0000132	2.25871	HMDB0000132	HMDB	Guanine	151.049	HMDB0000132	764	1.01648e+09	1.24128e+09	1.10801e+09	1.05905e+09	1.10948e+09	1.05849e+09	1.09032e+09	1.12199e+09	1.08102e+09	9.70984e+08	9.6086e+08	2.76346e+08	7.81055e+08	9.63242e+08	9.45493e+08	1.07909e+09	9.98353e+08	7.23627e+08	1.21169	1.5171	0.60132	0.011464
M+H	1+	HMDB0044220	-0.124493	HMDB0044220	HMDB	TG(16:0/22:1(13Z)/o-18:0)	902.867	HMDB0044220		5.54351e+08	4.13713e+08	3.23491e+08	1.05275e+09	4.49967e+08	4.11862e+08	2.94286e+08	3.19739e+08	3.32536e+08	3.7842e+08	3.21522e+08	2.64446e+08	2.4852e+08	3.31307e+08	2.36755e+08	2.67918e+08	2.65928e+08	3.12781e+08	1.43232	1.9705	0.97853	0.014523
M+H	1+	HMDB0000252	-3.1507	HMDB0000252	HMDB	Sphingosine	299.282	HMDB0000252	5353955	2.0329e+08	8.31561e+08	5.85188e+08	5.62414e+08	6.06213e+08	6.38249e+08	5.98872e+08	5.71571e+08	8.48409e+08	2.34842e+08	1.67379e+08	2.05134e+08	2.12667e+08	2.19109e+08	2.57757e+08	4.78385e+08	3.72781e+08	2.65633e+08	2.03157	2.7192	1.4432	5.8086e-06
M+H	1+	HMDB0060650	2.08846	HMDB0060650	HMDB	N-(2-Hydroxyethyl)-morpholine	131.095	HMDB0012262		1.32029e+08	1.11939e+08	1.47984e+08	1.30441e+08	1.06485e+08	1.409e+08	9.65305e+07	9.35688e+07	2.81291e+08	7.89559e+07	3.78604e+07	9.49038e+07	7.80535e+07	1.16403e+08	8.69465e+07	2.49234e+07	8.01553e+07	7.14741e+07	1.80518	2.2048	1.1406	0.00092141
M+H	1+	HMDB0036768	1.53801	HMDB0036768	HMDB	Furanodienone	230.131	HMDB0012282	5317425	9.32694e+07	6.97308e+07	1.2996e+08	7.85968e+07	6.52487e+07	5.68856e+07	1.6193e+08	3.34608e+08	2.04284e+08	4.78478e+07	4.69627e+07	4.30195e+07	2.68483e+08	9.02023e+07	1.00854e+08	4.076e+07	4.63656e+07	4.60262e+07	1.09066	2.0591	1.042	0.013403
M+H	1+	HMDB0034894	0.378921	HMDB0034894	HMDB	2-(1,2,3,4-Tetrahydroxybutyl)-6-(2,3,4-trihydroxybutyl)pyrazine	304.127	HMDB0012299	12285901	3.39436e+08	1.00212e+09	5.99872e+08	1.27543e+09	1.48545e+09	1.33371e+09	3.12006e+08	4.39909e+08	8.09438e+08	3.48805e+08	3.69944e+08	4.17075e+08	4.78886e+08	3.24728e+08	5.43414e+08	5.90098e+08	7.00978e+08	3.02654e+08	1.25503	2.3391	1.226	0.0084285
M+H	1+	HMDB0029033	2.07331	HMDB0029033	HMDB	Serylarginine	261.144	HMDB0012304	9856515	7.96381e+07	4.90249e+07	7.4952e+07	3.70031e+07	1.92543e+08	3.97491e+07	5.52578e+07	1.92138e+07	4.25971e+07	2.65623e+07	1.3428e+07	3.46263e+07	2.48198e+07	6.70832e+07	3.66973e+07	4.30542e+07	2.44944e+07	1.52846e+07	1.50489	2.5932	1.3747	0.0066996
M+H	1+	HMDB0042210	0.194432	HMDB0042210	HMDB	TG(14:0/20:0/o-18:0)	848.82	HMDB0012306		2.40625e+07	2.98129e+07	2.68245e+07	2.30016e+07	8.32039e+07	1.16827e+07	2.35578e+07	4.01686e+07	2.74638e+07	2.71705e+07	1.6347e+07	3.847e+07	4.92912e+07	1.49437e+07	6.32029e+06	2.08063e+07	1.16017e+07	963875	1.18432	2.0271	1.0194	0.042939
M+H	1+	HMDB0007499	-0.492304	HMDB0007499	HMDB	DG(20:3(8Z,11Z,14Z)/24:0/0:0)	730.648	HMDB0012324	53478285	1.54859e+08	4.74478e+07	3.68851e+07	1.17678e+08	1.08169e+08	1.35239e+08	9.3447e+07	4.56256e+07	9.48725e+07	7.78933e+07	8.91301e+07	4.70156e+08	8.37896e+08	6.18377e+08	2.69235e+08	7.49479e+08	3.25393e+08	1.75802e+09	2.2018	0.20453	-2.2896	0.0022742
M+H	1+	HMDB0007639	-0.492304	HMDB0007639	HMDB	DG(22:1(13Z)/22:2(13Z,16Z)/0:0)	730.648	HMDB0012325	9543948	1.54859e+08	4.74478e+07	3.68851e+07	1.17678e+08	1.08169e+08	1.35239e+08	9.3447e+07	4.56256e+07	9.48725e+07	7.78933e+07	8.91301e+07	4.70156e+08	8.37896e+08	6.18377e+08	2.69235e+08	7.49479e+08	3.25393e+08	1.75802e+09	2.2018	0.20453	-2.2896	0.0022742
M+H	1+	HMDB0007806	-0.492304	HMDB0007806	HMDB	DG(24:0/20:3(5Z,8Z,11Z)/0:0)	730.648	HMDB0012326	53478556	1.54859e+08	4.74478e+07	3.68851e+07	1.17678e+08	1.08169e+08	1.35239e+08	9.3447e+07	4.56256e+07	9.48725e+07	7.78933e+07	8.91301e+07	4.70156e+08	8.37896e+08	6.18377e+08	2.69235e+08	7.49479e+08	3.25393e+08	1.75802e+09	2.2018	0.20453	-2.2896	0.0022742
M+H	1+	HMDB0007834	-0.492304	HMDB0007834	HMDB	DG(24:1(15Z)/20:2(11Z,14Z)/0:0)	730.648	HMDB0012327	53478584	1.54859e+08	4.74478e+07	3.68851e+07	1.17678e+08	1.08169e+08	1.35239e+08	9.3447e+07	4.56256e+07	9.48725e+07	7.78933e+07	8.91301e+07	4.70156e+08	8.37896e+08	6.18377e+08	2.69235e+08	7.49479e+08	3.25393e+08	1.75802e+09	2.2018	0.20453	-2.2896	0.0022742
M+H	1+	HMDB0029444	2.6621	HMDB0029444	HMDB	2-Pyrrolidineacetic acid	129.079	HMDB0012341	123784	2.84351e+08	4.14942e+08	3.89038e+08	1.41026e+08	3.60058e+08	3.92034e+08	3.20693e+08	1.24066e+08	2.61827e+08	1.63134e+08	1.63415e+08	2.4721e+08	2.80069e+08	5.27434e+07	2.42706e+08	2.91137e+08	2.96892e+07	4.63714e+07	1.55586	2.2063	1.1417	0.0065459
M+H	1+	HMDB0000089	2.16295	HMDB0000089	HMDB	Cytidine	243.086	HMDB0012355	6253	5.10557e+07	7.90514e+07	6.18528e+07	5.582e+07	2.52385e+07	9.28214e+07	8.61195e+07	2.14697e+07	3.65094e+07	2.29886e+07	2.72506e+07	5.009e+07	2.74152e+07	5.63448e+07	2.38635e+07	3.13112e+07	3.15618e+07	1.10353e+07	1.61766	2.1698	1.1176	0.0051792
M+H	1+	HMDB0012366	-1.28757	HMDB0012366	HMDB	PS(16:1(9Z)/16:1(9Z))	731.474	HMDB0012361	52926071	9.31124e+07	6.88069e+07	6.4142e+07	5.95423e+07	9.98558e+07	7.12004e+07	8.00353e+07	2.10542e+08	1.16363e+08	7.74893e+07	4.78325e+07	3.79294e+08	5.9228e+08	1.69081e+09	8.20205e+08	6.10431e+08	3.76681e+08	2.10808e+08	2.10107	0.22529	-2.1502	0.0061787
M+H	1+	HMDB0002377	1.69486	HMDB0002377	HMDB	Urothion	325.03	HMDB0012367	86845	2.93231e+07	2.60782e+07	6.67415e+07	3.68237e+07	4.7594e+07	5.06563e+07	2.9541e+07	7.90835e+07	4.10223e+07	3.74872e+07	2.0475e+07	5.23337e+07	1.81694e+07	1.93001e+07	4.03709e+07	1.93315e+07	3.64215e+07	3.04301e+07	1.26638	1.777	0.82945	0.010742
M+H	1+	HMDB0001190	2.02959	HMDB0001190	HMDB	Indoleacetaldehyde	159.068	HMDB0012379	800	4.84344e+07	4.41085e+07	8.56951e+07	1.00762e+08	8.49898e+07	3.31079e+07	8.4793e+07	7.30549e+07	7.37167e+07	2.72815e+07	3.62932e+07	5.74266e+07	3.60486e+07	3.00818e+07	3.0257e+07	3.2242e+07	6.45317e+07	3.5321e+07	1.91934	2.1771	1.1224	0.00059627
