# Supplementary material for: Metabolomic profiling and identification of potential biomarkers of highly pathogenic avian influenza (H5N1) in chicken
Source: Front Cell Infect Microbiol. 2025 Oct 7;15:1540290. doi: 10.3389/fcimb.2025.1540290 (PMC12537707; doi:10.3389/fcimb.2025.1540290)
Supplement: Supplementary Material 1 — Table 1-9. [file DataSheet1.zip › Supplementary material 2/Positive ionisation mode-Serum Following HPAI H5N1 infection.xlsx]

## Sheet: Complete list
Adduct	Charge	MS2Compound ID	mS-score	Source ID	Source	Name	MonoMass	HMDB	PubChem
M+H	1+	HMDB0036666	-0.0866191	HMDB0036666	HMDB	Blumealactone B	364.189	HMDB0036666
M+H	1+	HMDB0060982	-0.174793	HMDB0060982	HMDB	hydroxytorsemide	364.121	HMDB0060982	14475217
M+H	1+	HMDB0035168	-0.251272	HMDB0035168	HMDB	Cinncassiol C2	364.189	HMDB0035168	75144795
M+H	1+	HMDB0041226	-0.478135	HMDB0041226	HMDB	3b,9b-Dihydroxy-6b-angeloyloxy-7(11)-eremophilen-12,8b-olide	364.189	HMDB0041226
M+H	1+	HMDB0059992	-0.536759	HMDB0059992	HMDB	5-(4'-Hydroxyphenyl)-gamma-valerolactone-4'-O-glucuronide	364.189	HMDB0059992
M+H	1+	HMDB0040757	-0.55829	HMDB0040757	HMDB	3b,8a-Dihydroxy-6b-angeloyloxy-7(11)-eremophilen-12,8-olide	364.189	HMDB0040757
M+H	1+	HMDB0040758	-0.55829	HMDB0040758	HMDB	3b,8b-Dihydroxy-6b-angeloyloxy-7(11)-eremophilen-12,8-olide	364.189	HMDB0040758
M+H	1+	HMDB0035038	-0.582563	HMDB0035038	HMDB	Gibberellin A50	364.152	HMDB0035038
M+H	1+	HMDB0030899	-0.617052	HMDB0030899	HMDB	Eremopetasitenin A1	364.189	HMDB0030899
M+H	1+	HMDB0015024	-0.758524	HMDB0015024	HMDB	Bumetanide	364.109	HMDB0015024	2471
M+H	1+	HMDB0060494	-0.781124	HMDB0060494	HMDB	N-Acetylmuramoyl-Ala	364.148	HMDB0060494	5462248
M+H	1+	HMDB0039623	-0.855792	HMDB0039623	HMDB	Gibberellin A79	364.152	HMDB0039623	85366860
M+H	1+	HMDB0040324	-0.972169	HMDB0040324	HMDB	(7R*,8R*)-3-Methoxy-3',4,7,9,9'-pentahydroxy-8,4'-oxyneolignan	364.152	HMDB0040324	187917
M+H	1+	HMDB0038746	-0.988075	HMDB0038746	HMDB	Gibberellin A74	364.189	HMDB0038746
M+H	1+	HMDB0033420	-1.1484	HMDB0033420	HMDB	Gibberellin A55	364.152	HMDB0033420
M+H	1+	HMDB0036890	-1.14916	HMDB0036890	HMDB	Gibberellin A72	364.152	HMDB0036890
M+H	1+	HMDB0040651	-1.18114	HMDB0040651	HMDB	Gibberellin A91	364.152	HMDB0040651
M+H	1+	HMDB0035052	-1.23651	HMDB0035052	HMDB	Gibberellin A49	364.152	HMDB0035052
M+H	1+	HMDB0041279	-1.29946	HMDB0041279	HMDB	3b-Hydroxy-6b-(2,3-epoxy-2-methylbutanoyloxy)-7(11)-eremophilen-12,8b-olide	364.189	HMDB0041279
M+H	1+	HMDB0036898	-1.34263	HMDB0036898	HMDB	Gibberellin A76	364.152	HMDB0036898
M+H	1+	HMDB0036665	-1.35134	HMDB0036665	HMDB	Blumealactone A	364.189	HMDB0036665
M+H	1+	HMDB0041348	-1.54593	HMDB0041348	HMDB	Gibberellin A100	364.189	HMDB0041348
M+H	1+	HMDB0041496	-1.54679	HMDB0041496	HMDB	Gibberellin A97	364.189	HMDB0041496
M+H	1+	HMDB0012550	-1.56214	HMDB0012550	HMDB	12-Oxo-20-carboxy-leukotriene B4	364.189	HMDB0012550	53481457
M+H	1+	HMDB0036944	-1.79084	HMDB0036944	HMDB	Gibberellin A123	364.189	HMDB0036944
M+H	1+	HMDB0000883	1.86805	HMDB0000883	HMDB	L-Valine	117.079	HMDB0000883	6287
M+H	1+	HMDB0013716	1.5969	HMDB0013716	HMDB	Norvaline	117.079	HMDB0013716	439575
M+H	1+	HMDB0012249	1.37019	HMDB0012249	HMDB	L-Aspartate-semialdehyde	117.043	HMDB0012249	439235
M+H	1+	HMDB0002141	0.924374	HMDB0002141	HMDB	N-Methyl-a-aminoisobutyric acid	117.079	HMDB0002141	6951124
M+H	1+	HMDB0000128	0.757092	HMDB0000128	HMDB	Guanidoacetic acid	117.054	HMDB0000128	763
M+H	1+	HMDB0000532	0.745395	HMDB0000532	HMDB	Acetylglycine	117.043	HMDB0000532	10972
M+H	1+	HMDB0001382	0.727423	HMDB0001382	HMDB	Vaporole	117.079	HMDB0001382	8053
M+H	1+	HMDB0006454	0.601508	HMDB0006454	HMDB	L-2-Amino-3-oxobutanoic acid	117.043	HMDB0006454	440033
M+H	1+	HMDB0000128	0.553007	HMDB0000128	HMDB	Guanidoacetic acid	117.054	HMDB0000128	763
M+H	1+	HMDB0015550	0.37769	HMDB0015550	HMDB	Amyl Nitrite	117.079	HMDB0015550	10026
M+H	1+	HMDB0000883	0.210688	HMDB0000883	HMDB	L-Valine	117.079	HMDB0000883	6287
M+H	1+	HMDB0034171	-0.0128408	HMDB0034171	HMDB	Benzeneacetonitrile	117.058	HMDB0034171	8794
M+H	1+	HMDB0000738	-0.199072	HMDB0000738	HMDB	Indole	117.058	HMDB0000738	798
M+H	1+	HMDB0000043	-0.337703	HMDB0000043	HMDB	Betaine	117.079	HMDB0000043	247
M+H	1+	HMDB0033971	-0.345789	HMDB0033971	HMDB	2-Diethylaminoethanol	117.115	HMDB0033971	7497
M+H	1+	HMDB0000043	-0.697741	HMDB0000043	HMDB	Betaine	117.079	HMDB0000043	247
M+H	1+	HMDB0002287	-0.930887	HMDB0002287	HMDB	Homocysteine thiolactone	117.025	HMDB0002287	107712
M+H	1+	HMDB0003355	-1.25937	HMDB0003355	HMDB	5-Aminopentanoic acid	117.079	HMDB0003355	138
M+H	1+	HMDB0015585	-0.08892	HMDB0015585	HMDB	Chlophedianol	289.123	HMDB0015585	2795
M+H	1+	HMDB0061633	-0.509287	HMDB0061633	HMDB	3-hydroxyhexanoyl carnitine	289.189	HMDB0061633
M+H	1+	HMDB0041955	-0.5505	HMDB0041955	HMDB	Norcocaine	289.131	HMDB0041955	29230
M+H	1+	HMDB0014568	-0.82099	HMDB0014568	HMDB	Hyoscyamine	289.168	HMDB0014568
M+H	1+	HMDB0014712	-0.82099	HMDB0014712	HMDB	Atropine	289.168	HMDB0014712
M+H	1+	HMDB0013960	-0.875527	HMDB0013960	HMDB	Donepezil metabolite M4	289.168	HMDB0013960	10446897
M+H	1+	HMDB0040700	-1.09193	HMDB0040700	HMDB	Dihydroferuperine	289.168	HMDB0040700
M+H	1+	HMDB0032221	-1.23635	HMDB0032221	HMDB	Dihydro-2,4,6-tris(2-methylpropyl)-4h-1,3,5-dithiazine	289.19	HMDB0032221	46941523
M+H	1+	HMDB0061151	-1.31598	HMDB0061151	HMDB	Hydroxylated N-acetyl desmethyl frovatriptan	289.143	HMDB0061151
M+H	1+	HMDB0041836	-1.38971	HMDB0041836	HMDB	Benzoyl ecgonine	289.131	HMDB0041836	442997
M+H	1+	HMDB0028747	-1.47821	HMDB0028747	HMDB	Aspartyl-Arginine	289.139	HMDB0028747	18218189
M+H	1+	HMDB0028705	-1.51553	HMDB0028705	HMDB	Arginyl-Aspartic acid	289.139	HMDB0028705	9817433
M+H	1+	HMDB0005765	-1.92059	HMDB0005765	HMDB	Ophthalmic acid	289.127	HMDB0005765	7018721
M+H	1+	HMDB0030433	0.977015	HMDB0030433	HMDB	Linalyl anthranilate	273.173	HMDB0030433	23535
M+H	1+	HMDB0013238	0.838705	HMDB0013238	HMDB	Heptanoylcarnitine	273.194	HMDB0013238	53481699
M+H	1+	HMDB0038051	0.81757	HMDB0038051	HMDB	alpha-Terpinyl anthranilate	273.173	HMDB0038051	61746
M+H	1+	HMDB0031184	-0.600343	HMDB0031184	HMDB	N-Isobutyl-2,4,8,10,12-tetradecapentaenamide	273.209	HMDB0031184	5318518
M+H	1+	HMDB0028722	-0.681459	HMDB0028722	HMDB	Arginyl-Valine	273.18	HMDB0028722	335257
M+H	1+	HMDB0029121	-1.32122	HMDB0029121	HMDB	Valyl-Arginine	273.18	HMDB0029121	4266827
M+H	1+	HMDB0061158	-1.72176	HMDB0061158	HMDB	N-Acetyl desmethyl frovatriptan	273.148	HMDB0061158
M+H	1+	HMDB0040606	0.244373	HMDB0040606	HMDB	Kanzonol I	436.225	HMDB0040606
M+H	1+	HMDB0002195	-0.674074	HMDB0002195	HMDB	Varanic acid	436.319	HMDB0002195	22833587
M+H	1+	HMDB0011133	-0.886287	HMDB0011133	HMDB	DHAP(18:0)	436.259	HMDB0011133	440127
M+H	1+	HMDB0014984	-1.04345	HMDB0014984	HMDB	Flurandrenolide	436.226	HMDB0014984	15209
M+H	1+	HMDB0061047	-1.32881	HMDB0061047	HMDB	simvastatin hydroxy acid	436.282	HMDB0061047
M+H	1+	HMDB0029949	-2.22942	HMDB0029949	HMDB	Pangamic acid	436.278	HMDB0029949	429581
M+H	1+	HMDB0032798	-2.67358	HMDB0032798	HMDB	(R)-1-O-[b-D-Apiofuranosyl-(1-&gt;2)-b-D-glucopyranoside]-1,3-octanediol	436.267	HMDB0032798
M+H	1+	HMDB0033142	1.11146	HMDB0033142	HMDB	Melilotocarpan A	300.1	HMDB0033142	4484393
M+H	1+	HMDB0030667	0.771343	HMDB0030667	HMDB	Chrysoeriol	300.063	HMDB0030667	5280666
M+H	1+	HMDB0033760	0.701127	HMDB0033760	HMDB	Santal	300.063	HMDB0033760	9926336
M+H	1+	HMDB0037339	0.689381	HMDB0037339	HMDB	Luteolin 7-methyl ether	300.063	HMDB0037339	5318214
M+H	1+	HMDB0128581	0.650829	HMDB0128581	HMDB	5,7-dihydroxy-2-(4-hydroxyphenyl)-6-methoxy-4H-chromen-4-one	300.063	HMDB0128581
M+H	1+	HMDB0029492	0.567539	HMDB0029492	HMDB	3,3',7-Trihydroxy-4'-methoxyflavone	300.063	HMDB0029492	5378244
M+H	1+	HMDB0034001	0.567035	HMDB0034001	HMDB	3-Hydroxy-4,9-dimethoxypterocarpan	300.1	HMDB0034001	14077265
M+H	1+	HMDB0033292	0.522159	HMDB0033292	HMDB	8-Hydroxy-3,9-dimethoxypterocarpan	300.1	HMDB0033292	454891
M+H	1+	HMDB0030659	0.40698	HMDB0030659	HMDB	Takakin	300.063	HMDB0030659	44258588
M+H	1+	HMDB0034008	0.355012	HMDB0034008	HMDB	Methylnissolin	300.1	HMDB0034008	5319733
M+H	1+	HMDB0037441	0.353104	HMDB0037441	HMDB	Kaempferide	300.063	HMDB0037441	5281666
M+H	1+	HMDB0042024	0.349771	HMDB0042024	HMDB	Tectorigenin	300.063	HMDB0042024	5281811
M+H	1+	HMDB0029676	0.323173	HMDB0029676	HMDB	Diosmetin	300.063	HMDB0029676	5281612
M+H	1+	HMDB0030617	0.299192	HMDB0030617	HMDB	Pratensein	300.063	HMDB0030617	5281803
M+H	1+	HMDB0034116	0.0903502	HMDB0034116	HMDB	Homopisatin	300.1	HMDB0034116	627142
M+H	1+	HMDB0033861	0.0310648	HMDB0033861	HMDB	3-Hydroxy-2,9-dimethoxypterocarpan	300.1	HMDB0033861	12218868
M+H	1+	HMDB0014376	0.0213186	HMDB0014376	HMDB	Temazepam	300.067	HMDB0014376	5391
M+H	1+	HMDB0029497	-0.0587872	HMDB0029497	HMDB	Dimethyl fukiic acid	300.085	HMDB0029497
M+H	1+	HMDB0032696	-0.205355	HMDB0032696	HMDB	Cajanin	300.063	HMDB0032696	5281706
M+H	1+	HMDB0030875	-0.240043	HMDB0030875	HMDB	2',4-Dihydroxy-4',6'-dimethoxychalcone	300.1	HMDB0030875	6293081
M+H	1+	HMDB0032695	-0.244626	HMDB0032695	HMDB	Barpisoflavone A	300.063	HMDB0032695	9944143
M+H	1+	HMDB0034443	-0.324182	HMDB0034443	HMDB	Questinol	300.063	HMDB0034443	147621
M+H	1+	HMDB0038110	-0.336033	HMDB0038110	HMDB	Sativanone	300.1	HMDB0038110	13886678
M+H	1+	HMDB0029920	-0.407002	HMDB0029920	HMDB	beta-D-3-Ribofuranosyluric acid	300.071	HMDB0029920
M+H	1+	HMDB0033139	-0.429587	HMDB0033139	HMDB	Sulfaquinoxaline	300.068	HMDB0033139	5338
M+H	1+	HMDB0038332	-0.519478	HMDB0038332	HMDB	2-(3-Hydroxyphenyl)ethanol 1'-glucoside	300.121	HMDB0038332
M+H	1+	HMDB0031421	-0.567758	HMDB0031421	HMDB	Heliannone B	300.1	HMDB0031421	10851748
M+H	1+	HMDB0035179	-0.69478	HMDB0035179	HMDB	Mumefural	300.048	HMDB0035179	10780542
M+H	1+	HMDB0033321	-0.845193	HMDB0033321	HMDB	3,5-Dihydroxy-6,7-methylenedioxyflavanone	300.063	HMDB0033321
M+H	1+	HMDB0041405	-1.12842	HMDB0041405	HMDB	4-Methoxybenzyl glucoside	300.121	HMDB0041405
M+H	1+	HMDB0031705	-1.14226	HMDB0031705	HMDB	Heliannone A	300.1	HMDB0031705	5357345
M+H	1+	HMDB0038812	-1.19176	HMDB0038812	HMDB	4,4'-Dihydroxy-2',6'-dimethoxychalcone	300.1	HMDB0038812	11022960
M+H	1+	HMDB0041321	-1.20817	HMDB0041321	HMDB	5,7-Dihydroxy-4'-methoxy-8-methylflavanone	300.1	HMDB0041321	42607960
M+H	1+	HMDB0004078	-1.29343	HMDB0004078	HMDB	Cinnavalininate	300.038	HMDB0004078	114918
M+H	1+	HMDB0015544	-1.37969	HMDB0015544	HMDB	Tazobactam	300.053	HMDB0015544	123630
M+H	1+	HMDB0033720	-1.38581	HMDB0033720	HMDB	6alpha-Hydroxymaackiain	300.063	HMDB0033720	44257487
M+H	1+	HMDB0041322	-2.09221	HMDB0041322	HMDB	5,7-Dihydroxy-4'-methoxy-8-methylisoflavanone	300.1	HMDB0041322
M+H	1+	HMDB0062421	0.62336	HMDB0062421	HMDB	5beta-cholestane-3alpha,7alpha,12alpha,23,25-pentol	452.35	HMDB0062421	5284212
M+H	1+	HMDB0000558	0.62336	HMDB0000558	HMDB	5a-Cholestane-3a,7a,12a,23,25-pentol	452.35	HMDB0000558	21252254
M+H	1+	HMDB0000513	0.62336	HMDB0000513	HMDB	5b-Cholestane-3a,7a,12a,23R,25-pentol	452.35	HMDB0000513	21252249
M+H	1+	HMDB0000483	0.62336	HMDB0000483	HMDB	5b-Cholestane-3a,7a,12a,23S,25-pentol	452.35	HMDB0000483	53477695
M+H	1+	HMDB0002180	0.607698	HMDB0002180	HMDB	5b-Cholestane-3a,7a,12a,25,26-pentol	452.35	HMDB0002180	5284194
M+H	1+	HMDB0060502	0.43371	HMDB0060502	HMDB	Phylloquinol	452.365	HMDB0060502	5280585
M+H	1+	HMDB0035888	0.11755	HMDB0035888	HMDB	Tyromycic acid	452.329	HMDB0035888
M+H	1+	HMDB0062416	0.0243184	HMDB0062416	HMDB	5beta-cholestan-3alpha,7alpha,12alpha,24(S),27-pentol	452.35	HMDB0062416	56927969
M+H	1+	HMDB0002208	-0.0285822	HMDB0002208	HMDB	Cholestane-3,7,12,24,25-pentol	452.35	HMDB0002208	6453659
M+H	1+	HMDB0000556	-0.0285822	HMDB0000556	HMDB	5b-Cholestane-3a,7a,12a,24,25-pentol	452.35	HMDB0000556	21252253
M+H	1+	HMDB0034839	-0.201319	HMDB0034839	HMDB	2',3'-Dihydro-phytomenadione	452.365	HMDB0034839	152059
M+H	1+	HMDB0037065	-0.636355	HMDB0037065	HMDB	3-Oxo-12,18-ursadien-28-oic acid	452.329	HMDB0037065
M+H	1+	HMDB0030572	2.40177	HMDB0030572	HMDB	(Â±)-Anisoxide	202.136	HMDB0030572
M+H	1+	HMDB0039274	2.28151	HMDB0039274	HMDB	Dictagymnin	202.136	HMDB0039274	85845705
M+H	1+	HMDB0037310	2.17863	HMDB0037310	HMDB	1,1-Dimethoxydecane	202.193	HMDB0037310	24513
M+H	1+	HMDB0030838	2.11818	HMDB0030838	HMDB	Feniculin	202.136	HMDB0030838	91746961
M+H	1+	HMDB0032153	2.0505	HMDB0032153	HMDB	Acetaldehyde diisoamyl acetal	202.193	HMDB0032153	83036
M+H	1+	HMDB0036416	1.92341	HMDB0036416	HMDB	beta-Spathulene	202.172	HMDB0036416	15923778
M+H	1+	HMDB0029835	1.86967	HMDB0029835	HMDB	Tetrahydroharmol	202.111	HMDB0029835	368982
M+H	1+	HMDB0035707	1.84351	HMDB0035707	HMDB	(6alpha,7alpha,10alpha)-1(5),3-Aromadendradiene	202.172	HMDB0035707
M+H	1+	HMDB0040196	1.72305	HMDB0040196	HMDB	Oxalic acid dibutyl ester	202.121	HMDB0040196	16306
M+H	1+	HMDB0031510	1.68406	HMDB0031510	HMDB	R-2-Hydroxy-3-methylbutanoic acid 3-Methylbutanoyl	202.121	HMDB0031510	22922043
M+H	1+	HMDB0059878	1.55784	HMDB0059878	HMDB	alpha-Curcumene	202.172	HMDB0059878	92139
M+H	1+	HMDB0061838	1.35215	HMDB0061838	HMDB	(-)-alpha-Curcumene	202.172	HMDB0061838	442360
M+H	1+	HMDB0039356	1.25799	HMDB0039356	HMDB	Panaquinquecol 5	202.136	HMDB0039356	180093
M+H	1+	HMDB0001539	1.14891	HMDB0001539	HMDB	Asymmetric dimethylarginine	202.143	HMDB0001539	123831
M+H	1+	HMDB0059857	1.13731	HMDB0059857	HMDB	beta-Vetivenene	202.172	HMDB0059857	14475467
M+H	1+	HMDB0038125	1.12503	HMDB0038125	HMDB	1,4,9-Cadinatriene	202.172	HMDB0038125	14083575
M+H	1+	HMDB0059676	1.11497	HMDB0059676	HMDB	beta-Vatirenene	202.172	HMDB0059676	608753
M+H	1+	HMDB0059910	1.02593	HMDB0059910	HMDB	(E)-Calamene	202.172	HMDB0059910	10224
M+H	1+	HMDB0003334	0.828419	HMDB0003334	HMDB	Symmetric dimethylarginine	202.143	HMDB0003334	169148
M+H	1+	HMDB0061837	0.785272	HMDB0061837	HMDB	Calamenene	202.172	HMDB0061837	11298625
M+H	1+	HMDB0031313	0.721541	HMDB0031313	HMDB	2-Pentyl-3-phenyl-2-propenal	202.136	HMDB0031313	1712058
M+H	1+	HMDB0000792	0.583713	HMDB0000792	HMDB	Sebacic acid	202.121	HMDB0000792	5192
M+H	1+	HMDB0032756	0.533599	HMDB0032756	HMDB	N-Methyl-1H-indole-3-propanamide	202.111	HMDB0032756	7661699
M+H	1+	HMDB0032443	0.527724	HMDB0032443	HMDB	3-Hydroxynonyl acetate	202.157	HMDB0032443	234237
M+H	1+	HMDB0036796	0.497434	HMDB0036796	HMDB	(1alpha,6alpha,7alphaH)-2,4(15)-Copadiene	202.172	HMDB0036796	5316058
M+H	1+	HMDB0059754	0.308431	HMDB0059754	HMDB	3-Methylazelaic acid	202.121	HMDB0059754	22450170
M+H	1+	HMDB0059708	-0.0660038	HMDB0059708	HMDB	2-Ethylsuberic acid	202.121	HMDB0059708	19872
M+H	1+	HMDB0059719	-0.0861531	HMDB0059719	HMDB	Heptylmalonic acid	202.121	HMDB0059719	136574
M+H	1+	HMDB0094713	-0.266039	HMDB0094713	HMDB	N-Acetylisoputreanine	202.132	HMDB0094713
M+H	1+	HMDB0061654	-0.581628	HMDB0061654	HMDB	3-hydroxyundecanoic acid	202.157	HMDB0061654
M+H	1+	HMDB0028691	-0.638668	HMDB0028691	HMDB	Alanyl-Leucine	202.132	HMDB0028691	259583
M+H	1+	HMDB0062180	-1.26513	HMDB0062180	HMDB	N-lactoyl-Isoeucine	202.121	HMDB0062180
M+H	1+	HMDB0059834	2.22249	HMDB0059834	HMDB	Pentylbenzene	148.125	HMDB0059834	10864
M+H	1+	HMDB0061810	1.42627	HMDB0061810	HMDB	2,4-Dimethyl-1-(1-methylethyl)-benzene	148.125	HMDB0061810	20832
M+H	1+	HMDB0061809	0.550002	HMDB0061809	HMDB	1-Methyl-4-(1-methylpropyl)-benzene	148.125	HMDB0061809
M+H	1+	HMDB0040606	-1.35543	HMDB0040606	HMDB	Kanzonol I	436.225	HMDB0040606
M+H	1+	HMDB0029949	-1.54886	HMDB0029949	HMDB	Pangamic acid	436.278	HMDB0029949	429581
M+H	1+	HMDB0002195	-1.57969	HMDB0002195	HMDB	Varanic acid	436.319	HMDB0002195	22833587
M+H	1+	HMDB0061047	-1.6469	HMDB0061047	HMDB	simvastatin hydroxy acid	436.282	HMDB0061047
M+H	1+	HMDB0014984	-2.02505	HMDB0014984	HMDB	Flurandrenolide	436.226	HMDB0014984	15209
M+H	1+	HMDB0011133	-2.06787	HMDB0011133	HMDB	DHAP(18:0)	436.259	HMDB0011133	440127
M+H	1+	HMDB0000930	1.41226	HMDB0000930	HMDB	trans-Cinnamic acid	148.052	HMDB0000930	444539
M+H	1+	HMDB0031725	1.13373	HMDB0031725	HMDB	(E)-3-(2-Hydroxyphenyl)-2-propenal	148.052	HMDB0031725	5318169
M+H	1+	HMDB0032947	0.781283	HMDB0032947	HMDB	Di-2-furanylmethane	148.052	HMDB0032947	70972
M+H	1+	HMDB0033912	0.656855	HMDB0033912	HMDB	2-Propenyl propyl disulfide	148.038	HMDB0033912	16591
M+H	1+	HMDB0036193	0.656641	HMDB0036193	HMDB	3-Mercapto-3-methylbutyl formate	148.056	HMDB0036193	526487
M+H	1+	HMDB0032271	0.576933	HMDB0032271	HMDB	Ethyl 3-mercaptobutyrate	148.056	HMDB0032271	9833996
M+H	1+	HMDB0038299	0.528389	HMDB0038299	HMDB	Methylthiomethyl butyrate	148.056	HMDB0038299	3018539
M+H	1+	HMDB0041392	0.518517	HMDB0041392	HMDB	1-Propenyl propyl disulfide	148.038	HMDB0041392	5352908
M+H	1+	HMDB0040413	0.488361	HMDB0040413	HMDB	Ethyl 3-(methylthio)propanoate	148.056	HMDB0040413	61592
M+H	1+	HMDB0032495	0.437347	HMDB0032495	HMDB	Propyl 2-mercaptopropionate	148.056	HMDB0032495	22251515
M+H	1+	HMDB0039653	0.408076	HMDB0039653	HMDB	2,4,6-Trimethyl-1,3,5-dioxathiane	148.056	HMDB0039653	23262324
M+H	1+	HMDB0036626	0.377246	HMDB0036626	HMDB	3,4-Dihydro-2H-1-benzopyran-2-one	148.052	HMDB0036626	660
M+H	1+	HMDB0031717	0.369861	HMDB0031717	HMDB	3-(Methylthio)propyl acetate	148.056	HMDB0031717	85519
M+H	1+	HMDB0035243	0.254154	HMDB0035243	HMDB	1-Phenyl-1,2-propanedione	148.052	HMDB0035243	11363
M+H	1+	HMDB0039797	0.216012	HMDB0039797	HMDB	Dihydro-4-mercapto-5-methyl-3(2H)-thiophenone	148.002	HMDB0039797
M+H	1+	HMDB0041306	0.0437517	HMDB0041306	HMDB	Methyl 2-(methylthio)butyrate	148.056	HMDB0041306	560572
M+H	1+	HMDB0012140	0.000934327	HMDB0012140	HMDB	(R) 2,3-Dihydroxy-3-methylvalerate	148.074	HMDB0012140	448154
M+H	1+	HMDB0059655	-0.0121329	HMDB0059655	HMDB	2-Hydroxyglutarate	148.037	HMDB0059655	43
M+H	1+	HMDB0037619	-0.0988502	HMDB0037619	HMDB	Methyl 4-(methylthio)butyrate	148.056	HMDB0037619	65425
M+H	1+	HMDB0000428	-0.161931	HMDB0000428	HMDB	3-Hydroxyglutaric acid	148.037	HMDB0000428	181976
M+H	1+	HMDB0000606	-0.164645	HMDB0000606	HMDB	D-2-Hydroxyglutaric acid	148.037	HMDB0000606	439391
M+H	1+	HMDB0032332	-0.26473	HMDB0032332	HMDB	Hydroxylated lecithin	148.048	HMDB0032332	44237312
M+H	1+	HMDB0001900	-0.393827	HMDB0001900	HMDB	Ribonolactone	148.037	HMDB0001900	111064
M+H	1+	HMDB0001553	-0.404259	HMDB0001553	HMDB	2-Oxo-4-methylthiobutanoic acid	148.019	HMDB0001553	473
M+H	1+	HMDB0011676	-0.454754	HMDB0011676	HMDB	D-Xylono-1,5-lactone	148.037	HMDB0011676	439692
M+H	1+	HMDB0000426	-0.532342	HMDB0000426	HMDB	Citramalic acid	148.037	HMDB0000426	1081
M+H	1+	HMDB0040230	-0.719989	HMDB0040230	HMDB	3-Acetyl-1,2-dithiolane	148.002	HMDB0040230	524171
M+H	1+	HMDB0032410	-0.73142	HMDB0032410	HMDB	Methyl 3-(methylthio)butanoate	148.056	HMDB0032410	547907
M+H	1+	HMDB0002050	-0.815128	HMDB0002050	HMDB	Dihydroxyfumaric acid	148.001	HMDB0002050
M+H	1+	HMDB0000567	-0.980564	HMDB0000567	HMDB	Cinnamic acid	148.052	HMDB0000567	5372954
M+H	1+	HMDB0040986	-1.03721	HMDB0040986	HMDB	(E)-3-(4-Hydroxyphenyl)-2-propenal	148.052	HMDB0040986	641301
M+H	1+	HMDB0059705	-1.08922	HMDB0059705	HMDB	(2-Methoxyethoxy)propanoic acid	148.074	HMDB0059705	9815219
M+H	1+	HMDB0000227	-1.11804	HMDB0000227	HMDB	Mevalonic acid	148.074	HMDB0000227	449
M+H	1+	HMDB0059629	-1.11804	HMDB0059629	HMDB	(R)-mevalonate	148.074	HMDB0059629	449
M+H	1+	HMDB0000227	-1.61393	HMDB0000227	HMDB	Mevalonic acid	148.074	HMDB0000227	449
M+H	1+	HMDB0059629	-1.61393	HMDB0059629	HMDB	(R)-mevalonate	148.074	HMDB0059629	449
M+H	1+	HMDB0038890	-1.81717	HMDB0038890	HMDB	Methyl 3-methyl-1-butenyl disulfide	148.038	HMDB0038890	71587664
M+H	1+	HMDB0039699	0.695828	HMDB0039699	HMDB	(5alpha,14alpha,24R)-14-Methylergostan-3-one	414.386	HMDB0039699	86173288
M+H	1+	HMDB0037524	0.613629	HMDB0037524	HMDB	(3beta,5alpha,24R)-Stigmast-8(14)-en-3-ol	414.386	HMDB0037524	634400
M+H	1+	HMDB0039444	0.426497	HMDB0039444	HMDB	24alpha-Methyllophenol	414.386	HMDB0039444	5319707
M+H	1+	HMDB0000852	0.24057	HMDB0000852	HMDB	beta-Sitosterol	414.386	HMDB0000852	222284
M+H	1+	HMDB0033214	-0.143083	HMDB0033214	HMDB	Schottenol	414.386	HMDB0033214
M+H	1+	HMDB0000852	-0.149302	HMDB0000852	HMDB	beta-Sitosterol	414.386	HMDB0000852	222284
M+H	1+	HMDB0000649	-0.149302	HMDB0000649	HMDB	Clionasterol	414.386	HMDB0000649	457801
M+H	1+	HMDB0006840	-0.218903	HMDB0006840	HMDB	4,4-Dimethyl-5a-cholesta-8-en-3b-ol	414.386	HMDB0006840	23724604
M+H	1+	HMDB0059641	-0.220495	HMDB0059641	HMDB	4,4-Dimethyl-5-alpha-cholest-7-en-3-beta-ol	414.386	HMDB0059641	22213048
M+H	1+	HMDB0037321	0.730376	HMDB0037321	HMDB	Oleacein	320.126	HMDB0037321	18684078
M+H	1+	HMDB0035284	0.464141	HMDB0035284	HMDB	D-Fructosazine	320.122	HMDB0035284	11956719
M+H	1+	HMDB0041824	0.319934	HMDB0041824	HMDB	alpha-Zearalenol	320.162	HMDB0041824	5284645
M+H	1+	HMDB0033555	0.302736	HMDB0033555	HMDB	Isomugineic acid	320.122	HMDB0033555	3085404
M+H	1+	HMDB0014610	0.159899	HMDB0014610	HMDB	Enoxacin	320.128	HMDB0014610	3229
M+H	1+	HMDB0015159	0.107015	HMDB0015159	HMDB	Mycophenolic acid	320.126	HMDB0015159	446541
M+H	1+	HMDB0038970	-0.160765	HMDB0038970	HMDB	Formylfusarochromanone	320.137	HMDB0038970
M+H	1+	HMDB0032698	-0.174119	HMDB0032698	HMDB	Bis(2-methylpropanoyloxy)-9,10-epoxy-p-mentha-1,3,5-triene	320.162	HMDB0032698	11472669
M+H	1+	HMDB0029293	-0.285201	HMDB0029293	HMDB	4-p-Coumaroyl-1,5-quinolactone	320.09	HMDB0029293	102210473
M+H	1+	HMDB0029292	-0.382538	HMDB0029292	HMDB	3-p-Coumaroyl-1,5-quinolactone	320.09	HMDB0029292	102210469
M+H	1+	HMDB0000901	-0.392282	HMDB0000901	HMDB	Valproic acid glucuronide	320.147	HMDB0000901	53477719
M+H	1+	HMDB0030742	-0.476668	HMDB0030742	HMDB	Helipyrone	320.126	HMDB0030742	54709865
M+H	1+	HMDB0010347	-0.609138	HMDB0010347	HMDB	Octanoylglucuronide	320.147	HMDB0010347	127448
M+H	1+	HMDB0041838	-0.832305	HMDB0041838	HMDB	beta-Zearalenol	320.162	HMDB0041838	13932155
M+H	1+	HMDB0041463	-1.01945	HMDB0041463	HMDB	2,3-Dihydro-2,3-dihydroxy-4-(4-methoxyphenyl)-1H-phenalen-1-one	320.105	HMDB0041463	10381323
M+H	1+	HMDB0041295	-2.09996	HMDB0041295	HMDB	7-Hydroxy-6-methoxy-alpha-pyrufuran	320.09	HMDB0041295	10403706
M+H	1+	HMDB0041785	1.25752	HMDB0041785	HMDB	Tyrosol 4-sulfate	218.025	HMDB0041785	102186806
M+H	1+	HMDB0031823	0.471702	HMDB0031823	HMDB	Diphenyl disulfide	218.022	HMDB0031823	13436
M+H	1+	HMDB0059968	0.231691	HMDB0059968	HMDB	3-hydroxybenzoic acid-3-O-sulphate	217.989	HMDB0059968	21126437
M+H	1+	HMDB0059982	0.231036	HMDB0059982	HMDB	4-hydroxybenzoic acid-4-O-sulphate	217.989	HMDB0059982	18690341
M+H	1+	HMDB0011725	0.231023	HMDB0011725	HMDB	5-Sulfosalicylic acid	217.989	HMDB0011725	7322
M+H	1+	HMDB0000159	3.02402	HMDB0000159	HMDB	L-Phenylalanine	165.079	HMDB0000159	6140
M+H	1+	HMDB0002005	2.99746	HMDB0002005	HMDB	Methionine sulfoxide	165.046	HMDB0002005	847
M+H	1+	HMDB0006040	2.45603	HMDB0006040	HMDB	N2-Methylguanine	165.065	HMDB0006040	24828
M+H	1+	HMDB0034169	2.42374	HMDB0034169	HMDB	Methyl N-methylanthranilate	165.079	HMDB0034169	6826
M+H	1+	HMDB0035652	2.403	HMDB0035652	HMDB	Perilla sugar	165.115	HMDB0035652	5365782
M+H	1+	HMDB0004992	2.40189	HMDB0004992	HMDB	Benzocaine	165.079	HMDB0004992	2337
M+H	1+	HMDB0001943	2.35638	HMDB0001943	HMDB	Pseudoephedrine	165.115	HMDB0001943	7028
M+H	1+	HMDB0015451	2.35638	HMDB0015451	HMDB	Ephedrine	165.115	HMDB0015451	9294
M+H	1+	HMDB0004366	2.3302	HMDB0004366	HMDB	Hordenine	165.115	HMDB0004366	68313
M+H	1+	HMDB0033485	2.21402	HMDB0033485	HMDB	Gentiatibetine	165.079	HMDB0033485	5317559
M+H	1+	HMDB0038597	2.15224	HMDB0038597	HMDB	Nepetalactam	165.115	HMDB0038597	14133657
M+H	1+	HMDB0038318	2.07648	HMDB0038318	HMDB	(R)-2-Hydroxy-2H-1,4-benzoxazin-3(4H)-one	165.043	HMDB0038318	322636
M+H	1+	HMDB0037057	2.02499	HMDB0037057	HMDB	Ethiin	165.046	HMDB0037057	25202259
M+H	1+	HMDB0033589	1.97721	HMDB0033589	HMDB	Ethyl 2-aminobenzoate	165.079	HMDB0033589	6877
M+H	1+	HMDB0000897	1.95539	HMDB0000897	HMDB	7-Methylguanine	165.065	HMDB0000897	11361
M+H	1+	HMDB0004089	1.93182	HMDB0004089	HMDB	Formylanthranilic acid	165.043	HMDB0004089	101399
M+H	1+	HMDB0039665	1.85582	HMDB0039665	HMDB	5-Ethyl-1,2,3,4,5,6-hexahydro-7H-cyclopenta[b]pyridin-7-one	165.115	HMDB0039665
M+H	1+	HMDB0039836	1.82632	HMDB0039836	HMDB	2-(5-Methyl-2-furanyl)piperidine	165.115	HMDB0039836	17389585
M+H	1+	HMDB0003454	1.60583	HMDB0003454	HMDB	4-Pyridoxolactone	165.043	HMDB0003454	151228
M+H	1+	HMDB0039682	1.55653	HMDB0039682	HMDB	2,3,4,5,6,7-Hexahydro-7-methylcyclopent[b]azepin-8(1H)-one	165.115	HMDB0039682	6428981
M+H	1+	HMDB0039678	1.46879	HMDB0039678	HMDB	3-Methyl-2-(1-pyrrolidinyl)-2-cyclopenten-1-one	165.115	HMDB0039678	18185989
M+H	1+	HMDB0039679	1.3899	HMDB0039679	HMDB	5-Methyl-2-(1-pyrrolidinyl)-2-cyclopenten-1-one	165.115	HMDB0039679	9834050
M+H	1+	HMDB0060767	1.34347	HMDB0060767	HMDB	4-Hydroxymethamphetamine	165.115	HMDB0060767
M+H	1+	HMDB0062402	1.34077	HMDB0062402	HMDB	4-Hydroxy-1-(3-pyridinyl)-1-butanone	165.079	HMDB0062402	107819
M+H	1+	HMDB0039666	1.2949	HMDB0039666	HMDB	6-Ethyl-1,2,3,4,5,6-hexahydro-7H-cyclopenta[b]pyridin-7-one	165.115	HMDB0039666	6428979
M+H	1+	HMDB0001007	1.05923	HMDB0001007	HMDB	3-Pyridinebutanoic acid	165.079	HMDB0001007	114
M+H	1+	HMDB0036582	0.897504	HMDB0036582	HMDB	6-Methoxy-2(3H)-benzoxazolone	165.043	HMDB0036582	10772
M+H	1+	HMDB0032580	0.811261	HMDB0032580	HMDB	4-Hydroxybenzyl isothiocyanate	165.025	HMDB0032580	160611
M+H	1+	HMDB0041820	0.713314	HMDB0041820	HMDB	8-Oxoguanine	165.029	HMDB0041820	119315
M+H	1+	HMDB0062407	0.458972	HMDB0062407	HMDB	5-(3-Pyridyl)-2-hydroxytetrahydrofuran	165.079	HMDB0062407	179630
M+H	1+	HMDB0001566	0.242252	HMDB0001566	HMDB	3-Methylguanine	165.065	HMDB0001566	76292
M+H	1+	HMDB0059934	0.234702	HMDB0059934	HMDB	Benzyl glycinate	165.079	HMDB0059934	409140
M+H	1+	HMDB0003282	0.220966	HMDB0003282	HMDB	1-Methylguanine	165.065	HMDB0003282	70315
M+H	1+	HMDB0013030	0.183017	HMDB0013030	HMDB	Noradrenochrome	165.043	HMDB0013030	10176277
M+H	1+	HMDB0006044	0.125274	HMDB0006044	HMDB	Norsalsolinol	165.079	HMDB0006044	36937
M+H	1+	HMDB0040049	0.0556354	HMDB0040049	HMDB	1-[(5-Methyl-2-furanyl)methyl]pyrrolidine	165.115	HMDB0040049	529066
M+H	1+	HMDB0002005	-0.217691	HMDB0002005	HMDB	Methionine sulfoxide	165.046	HMDB0002005	847
M+H	1+	HMDB0004291	-0.561913	HMDB0004291	HMDB	5-Pyridoxolactone	165.043	HMDB0004291	78300
M+H	1+	HMDB0003282	-0.818583	HMDB0003282	HMDB	1-Methylguanine	165.065	HMDB0003282	70315
M+H	1+	HMDB0000897	-1.38413	HMDB0000897	HMDB	7-Methylguanine	165.065	HMDB0000897	11361
M+H	1+	HMDB0000617	1.51861	HMDB0000617	HMDB	2-Furoic acid	112.016	HMDB0000617	6919
M+H	1+	HMDB0039437	1.27517	HMDB0039437	HMDB	2,3-Dihydroxy-2,4-cyclopentadien-1-one	112.016	HMDB0039437	14412554
M+H	1+	HMDB0029717	1.20475	HMDB0029717	HMDB	2-Thiophenecarboxaldehyde	111.998	HMDB0029717	7364
M+H	1+	HMDB0032994	1.18854	HMDB0032994	HMDB	3-Hydroxy-2H-pyran-2-one	112.016	HMDB0032994	68130
M+H	1+	HMDB0060333	1.10405	HMDB0060333	HMDB	1,1-Dichloroethylene epoxide	111.948	HMDB0060333	119521
M+H	1+	HMDB0060452	0.997474	HMDB0060452	HMDB	Chloroacetyl chloride	111.948	HMDB0060452	6577
M+H	1+	HMDB0060357	0.566674	HMDB0060357	HMDB	2,2-Dichloroacetaldehyde	111.948	HMDB0060357	6576
M+H	1+	HMDB0041855	0.407198	HMDB0041855	HMDB	Chlorobenzene	112.008	HMDB0041855	7964
M+H	1+	HMDB0000444	0.258661	HMDB0000444	HMDB	3-Furoic acid	112.016	HMDB0000444	10268
M+H	1+	HMDB0000444	0.197068	HMDB0000444	HMDB	3-Furoic acid	112.016	HMDB0000444	10268
M+H	1+	HMDB0061711	0.0783848	HMDB0061711	HMDB	Methylphosphate	111.993	HMDB0061711
M+H	1+	HMDB0033438	-0.0678633	HMDB0033438	HMDB	Na,Na-Dimethylhistamine	139.111	HMDB0033438	12656
M+H	1+	HMDB0032586	3.16216	HMDB0032586	HMDB	3-(4-Methoxyphenyl)-2-propen-1-ol	164.084	HMDB0032586	5314180
M+H	1+	HMDB0035601	3.10037	HMDB0035601	HMDB	(Z)-3-Methyl-2-(2-pentenyl)-2-cyclopenten-1-one	164.12	HMDB0035601	1549018
M+H	1+	HMDB0031454	3.10037	HMDB0031454	HMDB	trans-Jasmone	164.12	HMDB0031454	1549019
M+H	1+	HMDB0032891	2.95817	HMDB0032891	HMDB	1-(4-Methoxyphenyl)-2-propanone	164.084	HMDB0032891	31231
M+H	1+	HMDB0032060	2.92776	HMDB0032060	HMDB	2-Butyl-4-methylphenol	164.12	HMDB0032060	81319
M+H	1+	HMDB0035268	2.89374	HMDB0035268	HMDB	4-Isopropylbenzoic acid	164.084	HMDB0035268	10820
M+H	1+	HMDB0040359	2.84948	HMDB0040359	HMDB	1,2-Dimethoxy-4-vinylbenzene	164.084	HMDB0040359	61400
M+H	1+	HMDB0032618	2.83246	HMDB0032618	HMDB	Ethyl phenylacetate	164.084	HMDB0032618	7590
M+H	1+	HMDB0034615	2.82099	HMDB0034615	HMDB	Epoxyanethole	164.084	HMDB0034615	148535
M+H	1+	HMDB0005809	2.75331	HMDB0005809	HMDB	Eugenol	164.084	HMDB0005809	3314
M+H	1+	HMDB0005802	2.74729	HMDB0005802	HMDB	Isoeugenol	164.084	HMDB0005802	853433
M+H	1+	HMDB0033723	2.72171	HMDB0033723	HMDB	4-(4-Hydroxyphenyl)-2-butanone	164.084	HMDB0033723	21648
M+H	1+	HMDB0034471	2.68359	HMDB0034471	HMDB	3-Phenylpropyl formate	164.084	HMDB0034471	61010
M+H	1+	HMDB0038184	2.65176	HMDB0038184	HMDB	Egomaketone	164.084	HMDB0038184	42978
M+H	1+	HMDB0030063	2.64844	HMDB0030063	HMDB	Benzyl propionate	164.084	HMDB0030063	31219
M+H	1+	HMDB0032620	2.64684	HMDB0032620	HMDB	1-Phenylethyl acetate	164.084	HMDB0032620	62341
M+H	1+	HMDB0035989	2.63544	HMDB0035989	HMDB	Thymol methyl ether	164.12	HMDB0035989	14104
M+H	1+	HMDB0033051	2.6217	HMDB0033051	HMDB	Butyl propyl disulfide	164.069	HMDB0033051	522458
M+H	1+	HMDB0033945	2.61658	HMDB0033945	HMDB	2-Phenylethyl acetate	164.084	HMDB0033945	7654
M+H	1+	HMDB0031761	2.60831	HMDB0031761	HMDB	Propyl benzoate	164.084	HMDB0031761	16846
M+H	1+	HMDB0037174	2.60322	HMDB0037174	HMDB	p-Mentha-2,4(8)-dien-9,3-olide	164.084	HMDB0037174	3018936
M+H	1+	HMDB0037160	2.5706	HMDB0037160	HMDB	4-Methyl-2-phenyl-1,3-dioxolane	164.084	HMDB0037160	595928
M+H	1+	HMDB0033050	2.53663	HMDB0033050	HMDB	Butyl isopropyl disulfide	164.069	HMDB0033050	525403
M+H	1+	HMDB0035414	2.50606	HMDB0035414	HMDB	Lepalone	164.084	HMDB0035414	535169
M+H	1+	HMDB0036098	2.49955	HMDB0036098	HMDB	Isoegomaketone	164.084	HMDB0036098	5318556
M+H	1+	HMDB0030060	2.49374	HMDB0030060	HMDB	Methyl 3-phenylpropanoate	164.084	HMDB0030060	7643
M+H	1+	HMDB0032336	2.42509	HMDB0032336	HMDB	3-Hydroxy-4-phenylbutan-2-one	164.084	HMDB0032336	6428929
M+H	1+	HMDB0035213	2.39091	HMDB0035213	HMDB	beta-Thujaplicin	164.084	HMDB0035213	3611
M+H	1+	HMDB0032038	2.3751	HMDB0032038	HMDB	Isopropyl benzoate	164.084	HMDB0032038	13654
M+H	1+	HMDB0029653	2.33648	HMDB0029653	HMDB	1-(1-Methoxy-1-methylethyl)-4-methylbenzene	164.12	HMDB0029653	14121774
M+H	1+	HMDB0034732	2.32455	HMDB0034732	HMDB	Thymoquinone	164.084	HMDB0034732	10281
M+H	1+	HMDB0031311	2.3241	HMDB0031311	HMDB	Benzyl butyl ether	164.12	HMDB0031311	61134
M+H	1+	HMDB0037294	2.32124	HMDB0037294	HMDB	2-Methyl-3-(2-pentenyl)-2-cyclopenten-1-one	164.12	HMDB0037294
M+H	1+	HMDB0062666	2.2693	HMDB0062666	HMDB	Triethylene Glycol Monomethyl Ether	164.105	HMDB0062666	8178
M+H	1+	HMDB0031866	2.25901	HMDB0031866	HMDB	2-Methyl-4-phenyl-2-butanol	164.12	HMDB0031866	7632
M+H	1+	HMDB0036719	2.25729	HMDB0036719	HMDB	Norbicycloekasantalal	164.12	HMDB0036719	85320720
M+H	1+	HMDB0041612	2.15889	HMDB0041612	HMDB	Phenyl butyrate	164.084	HMDB0041612	20354
M+H	1+	HMDB0031624	2.14892	HMDB0031624	HMDB	5-Phenyl-1-pentanol	164.12	HMDB0031624	61523
M+H	1+	HMDB0062477	2.05097	HMDB0062477	HMDB	2-Deoxyglucose	164.068	HMDB0062477	108223
M+H	1+	HMDB0000543	1.98702	HMDB0000543	HMDB	Benzenebutanoic acid	164.084	HMDB0000543	4775
M+H	1+	HMDB0031625	1.98337	HMDB0031625	HMDB	1-Phenyl-2-pentanol	164.12	HMDB0031625	61202
M+H	1+	HMDB0034900	1.83582	HMDB0034900	HMDB	2-(1,2-Diamino-1-propenyl)phenol	164.095	HMDB0034900
M+H	1+	HMDB0036814	1.78709	HMDB0036814	HMDB	Santalone	164.12	HMDB0036814	71438766
M+H	1+	HMDB0059624	1.71473	HMDB0059624	HMDB	Alpha-L-fucose	164.068	HMDB0059624	444200
M+H	1+	HMDB0029196	1.71473	HMDB0029196	HMDB	D-Fucose	164.068	HMDB0029196	444200
M+H	1+	HMDB0003081	1.71473	HMDB0003081	HMDB	Beta-D-Fucose	164.068	HMDB0003081	439650
M+H	1+	HMDB0033821	1.67913	HMDB0033821	HMDB	2-O-Methyl-D-xylose	164.068	HMDB0033821	560157
M+H	1+	HMDB0059625	1.65556	HMDB0059625	HMDB	beta-L-fucose	164.068	HMDB0059625	444863
M+H	1+	HMDB0124735	1.65556	HMDB0124735	HMDB	6-methyloxane-2,3,4,5-tetrol	164.068	HMDB0124735
M+H	1+	HMDB0060267	1.65254	HMDB0060267	HMDB	L-Fuculose	164.068	HMDB0060267	6857362
M+H	1+	HMDB0010207	1.65254	HMDB0010207	HMDB	L-Rhamnulose	164.068	HMDB0010207	439330
M+H	1+	HMDB0039783	1.57837	HMDB0039783	HMDB	1-(Methylthio)-1-hexanethiol	164.069	HMDB0039783
M+H	1+	HMDB0001955	1.51462	HMDB0001955	HMDB	3-Phenylbutyric acid	164.084	HMDB0001955	20724
M+H	1+	HMDB0041473	1.49755	HMDB0041473	HMDB	(3-Methylphenyl)methyl acetate	164.084	HMDB0041473	87083
M+H	1+	HMDB0000329	1.37856	HMDB0000329	HMDB	2-Phenylbutyric acid	164.084	HMDB0000329	7012
M+H	1+	HMDB0036816	1.29526	HMDB0036816	HMDB	Norecasantalal	164.12	HMDB0036816	85861297
M+H	1+	HMDB0005876	1.13658	HMDB0005876	HMDB	3-Deoxyfructose	164.068	HMDB0005876	3080627
M+H	1+	HMDB0000174	1.11993	HMDB0000174	HMDB	L-Fucose	164.068	HMDB0000174	25310
M+H	1+	HMDB0000849	1.11993	HMDB0000849	HMDB	Rhamnose	164.068	HMDB0000849	25310
M+H	1+	HMDB0012327	0.886755	HMDB0012327	HMDB	2-Deoxygalactopyranose	164.068	HMDB0012327	439804
M+H	1+	HMDB0002712	0.734268	HMDB0002712	HMDB	1,5-Anhydrosorbitol	164.068	HMDB0002712	64960
M+H	1+	HMDB0041472	0.552621	HMDB0041472	HMDB	2-Methylbenzyl alcohol acetate	164.084	HMDB0041472	87085
M+H	1+	HMDB0040460	0.552206	HMDB0040460	HMDB	4-Methylbenzyl alcohol acetate	164.084	HMDB0040460	75187
M+H	1+	HMDB0001955	0.502402	HMDB0001955	HMDB	3-Phenylbutyric acid	164.084	HMDB0001955	20724
M+H	1+	HMDB0062489	0.499855	HMDB0062489	HMDB	L-Fucose-1P	164.068	HMDB0062489	3034656
M+H	1+	HMDB0040001	0.236202	HMDB0040001	HMDB	Trimethylpropylpyrazine	164.131	HMDB0040001	586005
M+H	1+	HMDB0039980	0.209982	HMDB0039980	HMDB	2,3-Diethyl-5,6-dimethylpyrazine	164.131	HMDB0039980	182198
M+H	1+	HMDB0039981	0.198726	HMDB0039981	HMDB	2,6-Diethyl-3,5-dimethylpyrazine	164.131	HMDB0039981	22152543
M+H	1+	HMDB0039979	0.197136	HMDB0039979	HMDB	2,5-Diethyl-3,6-dimethylpyrazine	164.131	HMDB0039979	12669071
M+H	1+	HMDB0061017	-0.196048	HMDB0061017	HMDB	1-Pyrimidinylpiperazine	164.106	HMDB0061017	88747
M+H	1+	HMDB0012246	-1.01112	HMDB0012246	HMDB	Kynuramine	164.095	HMDB0012246	9692
M+H	1+	HMDB0038670	-1.24036	HMDB0038670	HMDB	S-Methylmethionine	164.075	HMDB0038670	458
M+H	1+	HMDB0032822	1.06659	HMDB0032822	HMDB	5-Sulfo-1,3-benzenedicarboxylic acid	245.983	HMDB0032822	80714
M+H	1+	HMDB0011762	1.36847	HMDB0011762	HMDB	Cer(d18:0/18:1(11Z))	565.543	HMDB0011762	53481047
M+H	1+	HMDB0011763	1.36767	HMDB0011763	HMDB	Cer(d18:0/18:1(9Z))	565.543	HMDB0011763	6442676
M+H	1+	HMDB0060452	3.10993	HMDB0060452	HMDB	Chloroacetyl chloride	111.948	HMDB0060452	6577
M+H	1+	HMDB0060333	1.54804	HMDB0060333	HMDB	1,1-Dichloroethylene epoxide	111.948	HMDB0060333	119521
M+H	1+	HMDB0031413	1.3122	HMDB0031413	HMDB	Diethylenetriamine	103.111	HMDB0031413	8111
M+H	1+	HMDB0031413	0.374868	HMDB0031413	HMDB	Diethylenetriamine	103.111	HMDB0031413	8111
M+H	1+	HMDB0004590	2.64411	HMDB0004590	HMDB	19-Nor-5-androstenediol	276.209	HMDB0004590	9900246
M+H	1+	HMDB0033460	2.14379	HMDB0033460	HMDB	4-Hydroxycinnamoylagmatine	276.159	HMDB0033460	5280691
M+H	1+	HMDB0006547	1.94583	HMDB0006547	HMDB	Stearidonic acid	276.209	HMDB0006547	5312508
M+H	1+	HMDB0061010	1.89231	HMDB0061010	HMDB	Noralfentanil	276.184	HMDB0061010	162172
M+H	1+	HMDB0032464	1.73752	HMDB0032464	HMDB	Phenethyl decanoate	276.209	HMDB0032464	112733
M+H	1+	HMDB0005886	1.69557	HMDB0005886	HMDB	19-Noretiocholanolone	276.209	HMDB0005886	14009228
M+H	1+	HMDB0002697	1.69557	HMDB0002697	HMDB	19-Norandrosterone	276.209	HMDB0002697	128251
M+H	1+	HMDB0034382	1.65492	HMDB0034382	HMDB	(E,E)-11,13-Octadecadien-9-ynoic acid	276.209	HMDB0034382
M+H	1+	HMDB0032672	1.60891	HMDB0032672	HMDB	4,8,12,15-Octadecatetraenoic acid	276.209	HMDB0032672
M+H	1+	HMDB0040375	1.4201	HMDB0040375	HMDB	Ginsenoyne K	276.173	HMDB0040375	15736266
M+H	1+	HMDB0038938	1.29988	HMDB0038938	HMDB	Panaquinquecol 2	276.173	HMDB0038938	14827985
M+H	1+	HMDB0062677	1.21751	HMDB0062677	HMDB	17beta-hydroxy-5beta-estran-3-one	276.209	HMDB0062677	21634212
M+H	1+	HMDB0041201	1.07829	HMDB0041201	HMDB	Panaquinquecol 7	276.173	HMDB0041201	9970687
M+H	1+	HMDB0038994	1.0139	HMDB0038994	HMDB	Ginsenoyne C	276.173	HMDB0038994	5317634
M+H	1+	HMDB0015586	0.971033	HMDB0015586	HMDB	Cyclandelate	276.173	HMDB0015586	2893
M+H	1+	HMDB0015555	0.859965	HMDB0015555	HMDB	Molindone	276.184	HMDB0015555	23897
M+H	1+	HMDB0240237	0.82281	HMDB0240237	HMDB	Mebhydrolin	276.163	HMDB0240237	22530
M+H	1+	HMDB0031463	0.297793	HMDB0031463	HMDB	[8]-Shogaol	276.173	HMDB0031463	5281794
M+H	1+	HMDB0137236	0.297793	HMDB0137236	HMDB	(4E)-1-(4-hydroxy-3-methoxyphenyl)dec-4-en-3-one	276.173	HMDB0137236
M+H	1+	HMDB0035537	0.229182	HMDB0035537	HMDB	6,8-Nonacosanedione	436.428	HMDB0035537	91701189
M+H	1+	HMDB0037328	0.0487268	HMDB0037328	HMDB	12,14-Nonacosanedione	436.428	HMDB0037328	568008
M+H	1+	HMDB0035536	0.00480415	HMDB0035536	HMDB	10,12-Nonacosanedione	436.428	HMDB0035536	91701389
M+H	1+	HMDB0037327	-0.0859646	HMDB0037327	HMDB	8,10-Nonacosanedione	436.428	HMDB0037327	14235517
M+H	1+	HMDB0035234	-0.104334	HMDB0035234	HMDB	14,16-Nonacosanedione	436.428	HMDB0035234	54125969
M+H	1+	HMDB0000520	-0.126776	HMDB0000520	HMDB	5a-Cholestane-3a,7a,12a,25-tetrol	436.355	HMDB0000520	53477702
M+H	1+	HMDB0029851	-0.142082	HMDB0029851	HMDB	27-Deoxy-5alpha-cyprinol	436.355	HMDB0029851	140
M+H	1+	HMDB0062417	-0.199439	HMDB0062417	HMDB	5beta-Cholestane-3alpha,7alpha,24,26-tetrol	436.355	HMDB0062417	5284199
M+H	1+	HMDB0001231	-0.204634	HMDB0001231	HMDB	27-Deoxy-5b-cyprinol	436.355	HMDB0001231	193321
M+H	1+	HMDB0001968	-0.208538	HMDB0001968	HMDB	5b-Cholestane-3a,7a,12a,23-Tetrol	436.355	HMDB0001968	5284208
M+H	1+	HMDB0037547	-0.204871	HMDB0037547	HMDB	1,1'-Oxybis[2,4-dibromobenzene]	481.715	HMDB0037547	95170
M+H	1+	HMDB0060333	1.6752	HMDB0060333	HMDB	1,1-Dichloroethylene epoxide	111.948	HMDB0060333	119521
M+H	1+	HMDB0060452	0.934509	HMDB0060452	HMDB	Chloroacetyl chloride	111.948	HMDB0060452	6577
M+H	1+	HMDB0060357	0.508927	HMDB0060357	HMDB	2,2-Dichloroacetaldehyde	111.948	HMDB0060357	6576
M+H	1+	HMDB0059834	2.10673	HMDB0059834	HMDB	Pentylbenzene	148.125	HMDB0059834	10864
M+H	1+	HMDB0061809	0.499509	HMDB0061809	HMDB	1-Methyl-4-(1-methylpropyl)-benzene	148.125	HMDB0061809
M+H	1+	HMDB0061810	0.141599	HMDB0061810	HMDB	2,4-Dimethyl-1-(1-methylethyl)-benzene	148.125	HMDB0061810	20832
M+H	1+	HMDB0034322	2.63283	HMDB0034322	HMDB	L-alpha-Amino-5-oxo-2(5H)-isoxazolepropanoic acid	172.048	HMDB0034322	179423
M+H	1+	HMDB0014404	2.28064	HMDB0014404	HMDB	Sulfanilamide	172.031	HMDB0014404	5333
M+H	1+	HMDB0033765	2.22864	HMDB0033765	HMDB	Methyl (Z)-2-decene-4,6,8-triynoate	172.052	HMDB0033765	5281146
M+H	1+	HMDB0032352	2.18684	HMDB0032352	HMDB	3-Isopropenylpentanedioic acid	172.074	HMDB0032352	71586903
M+H	1+	HMDB0038601	2.10668	HMDB0038601	HMDB	Diethyl fumarate	172.074	HMDB0038601	5271566
M+H	1+	HMDB0038462	2.09288	HMDB0038462	HMDB	4-Hydroxy-1H-indole-3-acetonitrile	172.064	HMDB0038462	11263766
M+H	1+	HMDB0031868	2.06382	HMDB0031868	HMDB	Monomethyl phenylphosphonate	172.029	HMDB0031868	24913
M+H	1+	HMDB0034851	1.88827	HMDB0034851	HMDB	Ethyl 2,4-dioxohexanoate	172.074	HMDB0034851	61590
M+H	1+	HMDB0000341	1.72022	HMDB0000341	HMDB	2-Octenedioic acid	172.074	HMDB0000341	6079438
M+H	1+	HMDB0059933	1.71613	HMDB0059933	HMDB	p-Toluenesulfonic acid	172.019	HMDB0059933	4615423
M+H	1+	HMDB0004982	1.63946	HMDB0004982	HMDB	cis-4-Octenedioic acid	172.074	HMDB0004982	11805205
M+H	1+	HMDB0001892	1.52037	HMDB0001892	HMDB	Menadione	172.052	HMDB0001892	4055
M+H	1+	HMDB0000341	1.49967	HMDB0000341	HMDB	2-Octenedioic acid	172.074	HMDB0000341	6079438
M+H	1+	HMDB0013312	1.48627	HMDB0013312	HMDB	trans-3-Octenedioic acid	172.074	HMDB0013312	22495178
M+H	1+	HMDB0000126	1.26447	HMDB0000126	HMDB	Glycerol 3-phosphate	172.014	HMDB0000126	439162
M+H	1+	HMDB0002520	1.23145	HMDB0002520	HMDB	Beta-Glycerophosphoric acid	172.014	HMDB0002520	2526
M+H	1+	HMDB0001892	1.08922	HMDB0001892	HMDB	Menadione	172.052	HMDB0001892	4055
M+H	1+	HMDB0001212	0.615681	HMDB0001212	HMDB	Hydantoin-5-propionic acid	172.048	HMDB0001212	782
M+H	1+	HMDB0037296	0.203526	HMDB0037296	HMDB	3-Acetyl-2,7-naphthyridine	172.064	HMDB0037296	155795
M+H	1+	HMDB0000126	-1.0151	HMDB0000126	HMDB	Glycerol 3-phosphate	172.014	HMDB0000126	439162
M+H	1+	HMDB0037288	2.38754	HMDB0037288	HMDB	4-Methyl-2-pentyl-1,3-dioxolane	158.131	HMDB0037288	15336
M+H	1+	HMDB0032454	2.34177	HMDB0032454	HMDB	3-Octyl formate	158.131	HMDB0032454	22757845
M+H	1+	HMDB0030303	2.33392	HMDB0030303	HMDB	6-Ethyl-1-methyl-2,7,8-trioxabicyclo[3.2.1]octane	158.094	HMDB0030303
M+H	1+	HMDB0032309	2.27362	HMDB0032309	HMDB	3-Heptyl acetate	158.131	HMDB0032309	537615
M+H	1+	HMDB0060322	2.26568	HMDB0060322	HMDB	1-Hydroxymethylnaphthalene	158.073	HMDB0060322	20908
M+H	1+	HMDB0038603	2.18076	HMDB0038603	HMDB	Octyl formate	158.131	HMDB0038603	8176
M+H	1+	HMDB0037164	2.14381	HMDB0037164	HMDB	3-(Hydroxymethyl)-2-octanone	158.131	HMDB0037164	62148
M+H	1+	HMDB0060303	2.11746	HMDB0060303	HMDB	(2-Naphthyl)methanol	158.073	HMDB0060303	74128
M+H	1+	HMDB0036395	2.07948	HMDB0036395	HMDB	2-Methylpropyl 3-oxobutanoate	158.094	HMDB0036395	522677
M+H	1+	HMDB0034606	2.02212	HMDB0034606	HMDB	Hexyl propionate	158.131	HMDB0034606	88454
M+H	1+	HMDB0038040	2.01321	HMDB0038040	HMDB	2-Methylpropyl 3-methylbutanoate	158.131	HMDB0038040	11514
M+H	1+	HMDB0032042	1.98589	HMDB0032042	HMDB	Butyl 3-methylbutanoate	158.131	HMDB0032042	7981
M+H	1+	HMDB0040447	1.94204	HMDB0040447	HMDB	Butyl acetoacetate	158.094	HMDB0040447	11576
M+H	1+	HMDB0031480	1.91041	HMDB0031480	HMDB	Heptyl acetate	158.131	HMDB0031480	8159
M+H	1+	HMDB0037143	1.88091	HMDB0037143	HMDB	1-Hydroxy-3-nonanone	158.131	HMDB0037143	5362570
M+H	1+	HMDB0030331	1.87293	HMDB0030331	HMDB	xi-2-Ethylheptanoic acid	158.131	HMDB0030331	18648
M+H	1+	HMDB0032406	1.85735	HMDB0032406	HMDB	5-Methylhexyl acetate	158.131	HMDB0032406	22182954
M+H	1+	HMDB0010721	1.83764	HMDB0010721	HMDB	3-Oxooctanoic acid	158.094	HMDB0010721	128859
M+H	1+	HMDB0031291	1.83602	HMDB0031291	HMDB	Methyl caprylate	158.131	HMDB0031291	8091
M+H	1+	HMDB0031307	1.81742	HMDB0031307	HMDB	Ethyl 3-oxohexanoate	158.094	HMDB0031307	238498
M+H	1+	HMDB0031177	1.81348	HMDB0031177	HMDB	Tetrahydrofurfuryl propionate	158.094	HMDB0031177	61183
M+H	1+	HMDB0031557	1.78517	HMDB0031557	HMDB	4-Methyloctanoic acid	158.131	HMDB0031557	62089
M+H	1+	HMDB0040430	1.76427	HMDB0040430	HMDB	Isopropyl hexanoate	158.131	HMDB0040430	16832
M+H	1+	HMDB0000847	1.74322	HMDB0000847	HMDB	Pelargonic acid	158.131	HMDB0000847	8158
M+H	1+	HMDB0034165	1.71035	HMDB0034165	HMDB	Propyl hexanoate	158.131	HMDB0034165	12293
M+H	1+	HMDB0039216	1.6723	HMDB0039216	HMDB	Butyl 2-methylbutanoate	158.131	HMDB0039216	61812
M+H	1+	HMDB0000451	1.64193	HMDB0000451	HMDB	cis-4-Hydroxycyclohexylacetic acid	158.094	HMDB0000451	12702257
M+H	1+	HMDB0000909	1.64193	HMDB0000909	HMDB	trans-4-Hydroxycyclohexylacetic acid	158.094	HMDB0000909
M+H	1+	HMDB0000798	1.5876	HMDB0000798	HMDB	Oenanthic ether	158.131	HMDB0000798	7797
M+H	1+	HMDB0031670	1.5839	HMDB0031670	HMDB	1-(Hydroxymethyl)-5,5-dimethyl-2,4-imidazolidinedione	158.069	HMDB0031670	67000
M+H	1+	HMDB0060683	1.55573	HMDB0060683	HMDB	2-n-Propyl-4-oxopentanoic acid	158.094	HMDB0060683	0
M+H	1+	HMDB0041616	1.52359	HMDB0041616	HMDB	Propyl levulinate	158.094	HMDB0041616	221069
M+H	1+	HMDB0036230	1.46873	HMDB0036230	HMDB	1-Methyl-2-oxopropyl butyrate	158.094	HMDB0036230	529253
M+H	1+	HMDB0040295	1.46714	HMDB0040295	HMDB	Butyl pentanoate	158.131	HMDB0040295	61137
M+H	1+	HMDB0034162	1.3593	HMDB0034162	HMDB	Pentyl butanoate	158.131	HMDB0034162	10890
M+H	1+	HMDB0038305	1.25003	HMDB0038305	HMDB	3-Methylbutyl 2-oxopropanoate	158.094	HMDB0038305	537682
M+H	1+	HMDB0039219	1.17553	HMDB0039219	HMDB	1-Methylbutyl butanoate	158.131	HMDB0039219	43263
M+H	1+	HMDB0036234	1.1632	HMDB0036234	HMDB	3-Methylbutyl 2-methylpropanoate	158.131	HMDB0036234	519786
M+H	1+	HMDB0059939	1.0207	HMDB0059939	HMDB	6-Butyl-1,4-dioxan-2-one	158.094	HMDB0059939	19993349
M+H	1+	HMDB0032861	1.01534	HMDB0032861	HMDB	2-Methoxynaphthalene	158.073	HMDB0032861	7119
M+H	1+	HMDB0040221	0.93871	HMDB0040221	HMDB	Isoamyl butyrate	158.131	HMDB0040221	7795
M+H	1+	HMDB0032354	0.660631	HMDB0032354	HMDB	S-Isopropyl 3-methylbut-2-enethioate	158.077	HMDB0032354	118658
M+H	1+	HMDB0059938	0.622457	HMDB0059938	HMDB	5-Butyl-1,4-dioxan-2-one	158.094	HMDB0059938	24847851
M+H	1+	HMDB0060685	0.598974	HMDB0060685	HMDB	3-Oxovalproic acid	158.094	HMDB0060685	0
M+H	1+	HMDB0059822	0.455188	HMDB0059822	HMDB	Ethyl 5-methylhexanoate	158.131	HMDB0059822	234290
M+H	1+	HMDB0013211	0.406294	HMDB0013211	HMDB	Alpha-Ketooctanoic acid	158.094	HMDB0013211	67600
M+H	1+	HMDB0062788	0.229523	HMDB0062788	HMDB	Isobutyric Acid Anhydride	158.094	HMDB0062788	7346
M+H	1+	HMDB0000558	1.34544	HMDB0000558	HMDB	5a-Cholestane-3a,7a,12a,23,25-pentol	452.35	HMDB0000558	21252254
M+H	1+	HMDB0062421	1.34544	HMDB0062421	HMDB	5beta-cholestane-3alpha,7alpha,12alpha,23,25-pentol	452.35	HMDB0062421	5284212
M+H	1+	HMDB0000483	1.34544	HMDB0000483	HMDB	5b-Cholestane-3a,7a,12a,23S,25-pentol	452.35	HMDB0000483	53477695
M+H	1+	HMDB0000513	1.34544	HMDB0000513	HMDB	5b-Cholestane-3a,7a,12a,23R,25-pentol	452.35	HMDB0000513	21252249
M+H	1+	HMDB0000556	1.34269	HMDB0000556	HMDB	5b-Cholestane-3a,7a,12a,24,25-pentol	452.35	HMDB0000556	21252253
M+H	1+	HMDB0002208	1.34269	HMDB0002208	HMDB	Cholestane-3,7,12,24,25-pentol	452.35	HMDB0002208	6453659
M+H	1+	HMDB0002180	1.09274	HMDB0002180	HMDB	5b-Cholestane-3a,7a,12a,25,26-pentol	452.35	HMDB0002180	5284194
M+H	1+	HMDB0062416	0.971536	HMDB0062416	HMDB	5beta-cholestan-3alpha,7alpha,12alpha,24(S),27-pentol	452.35	HMDB0062416	56927969
M+H	1+	HMDB0035888	0.762557	HMDB0035888	HMDB	Tyromycic acid	452.329	HMDB0035888
M+H	1+	HMDB0037065	0.464074	HMDB0037065	HMDB	3-Oxo-12,18-ursadien-28-oic acid	452.329	HMDB0037065
M+H	1+	HMDB0034839	-0.224014	HMDB0034839	HMDB	2',3'-Dihydro-phytomenadione	452.365	HMDB0034839	152059
M+H	1+	HMDB0060502	-0.233534	HMDB0060502	HMDB	Phylloquinol	452.365	HMDB0060502	5280585
M+H	1+	HMDB0038171	0.0547399	HMDB0038171	HMDB	Absintholide	526.257	HMDB0038171	101087895
M+H	1+	HMDB0037383	-0.305853	HMDB0037383	HMDB	Withangulatin A	526.257	HMDB0037383	14779030
M+H	1+	HMDB0000572	-0.494253	HMDB0000572	HMDB	Desmosine	526.288	HMDB0000572	53477704
M+H	1+	HMDB0000739	-0.542631	HMDB0000739	HMDB	Isodesmosine	526.288	HMDB0000739	13811
M+H	1+	HMDB0033022	-0.556658	HMDB0033022	HMDB	Ganosporeric acid A	526.257	HMDB0033022	5317524
M+H	1+	HMDB0040582	1.14659	HMDB0040582	HMDB	1-Methyl-2-pyrrolecarboxaldehyde	109.053	HMDB0040582	14504
M+H	1+	HMDB0000965	1.01472	HMDB0000965	HMDB	Hypotaurine	109.02	HMDB0000965	107812
M+H	1+	HMDB0001169	0.324151	HMDB0001169	HMDB	4-Aminophenol	109.053	HMDB0001169	403
M+H	1+	HMDB0035882	0.208172	HMDB0035882	HMDB	2-Acetylpyrrole	109.053	HMDB0035882	14079
M+H	1+	HMDB0001169	0.0614241	HMDB0001169	HMDB	4-Aminophenol	109.053	HMDB0001169	403
M+H	1+	HMDB0033716	3.08614	HMDB0033716	HMDB	3-Phenylpropanal	134.073	HMDB0033716	7707
M+H	1+	HMDB0031626	3.01524	HMDB0031626	HMDB	2-Phenylpropanal	134.073	HMDB0031626	7146
M+H	1+	HMDB0030839	2.94887	HMDB0030839	HMDB	(Z)-4-(1-Propenyl)phenol	134.073	HMDB0030839	5791138
M+H	1+	HMDB0034107	2.93591	HMDB0034107	HMDB	Chavicol	134.073	HMDB0034107	68148
M+H	1+	HMDB0029639	2.92473	HMDB0029639	HMDB	(4-Methylphenyl)acetaldehyde	134.073	HMDB0029639	61006
M+H	1+	HMDB0029697	2.86448	HMDB0029697	HMDB	Cinnamyl alcohol	134.073	HMDB0029697	5280511
M+H	1+	HMDB0032627	2.7746	HMDB0032627	HMDB	1-Methyl-2-propylbenzene	134.11	HMDB0032627	14091
M+H	1+	HMDB0059812	2.76994	HMDB0059812	HMDB	Butylbenzene	134.11	HMDB0059812	7705
M+H	1+	HMDB0059821	2.76311	HMDB0059821	HMDB	m-Propyltoluene	134.11	HMDB0059821	14092
M+H	1+	HMDB0059890	2.7591	HMDB0059890	HMDB	2-Ethyl-p-xylene	134.11	HMDB0059890	15653
M+H	1+	HMDB0059832	2.75312	HMDB0059832	HMDB	4-Ethyl-o-xylene	134.11	HMDB0059832	13629
M+H	1+	HMDB0029698	2.74442	HMDB0029698	HMDB	trans-Cinnamyl alcohol	134.073	HMDB0029698	5315892
M+H	1+	HMDB0032623	2.70876	HMDB0032623	HMDB	1-Phenyl-1-propanone	134.073	HMDB0032623	7148
M+H	1+	HMDB0034563	2.70499	HMDB0034563	HMDB	7-Nonene-3,5-diyn-1-ol	134.073	HMDB0034563	101407615
M+H	1+	HMDB0036441	2.65723	HMDB0036441	HMDB	o-Vinylanisole	134.073	HMDB0036441	61153
M+H	1+	HMDB0037050	2.65631	HMDB0037050	HMDB	1-Isopropyl-2-methylbenzene	134.11	HMDB0037050	10703
M+H	1+	HMDB0005805	2.65214	HMDB0005805	HMDB	p-Cymene	134.11	HMDB0005805	7463
M+H	1+	HMDB0032374	2.48241	HMDB0032374	HMDB	2-Mercapto-2-methyl-1-pentanol	134.077	HMDB0032374	11240503
M+H	1+	HMDB0037149	2.47011	HMDB0037149	HMDB	6,7-Dihydro-5-methyl-5H-cyclopenta[b]pyrazine	134.084	HMDB0037149	32065
M+H	1+	HMDB0037013	2.44434	HMDB0037013	HMDB	p-Mentha-1,3,8-triene	134.11	HMDB0037013	176983
M+H	1+	HMDB0059823	2.39654	HMDB0059823	HMDB	Prehnitene	134.11	HMDB0059823	10263
M+H	1+	HMDB0032142	2.35904	HMDB0032142	HMDB	2,4-Dimethylbenzaldehyde	134.073	HMDB0032142	61814
M+H	1+	HMDB0032608	2.29993	HMDB0032608	HMDB	4'-Methylacetophenone	134.073	HMDB0032608	8500
M+H	1+	HMDB0034878	2.25862	HMDB0034878	HMDB	3-Mercapto-2-methylpentanol	134.077	HMDB0034878	6430888
M+H	1+	HMDB0037051	2.23619	HMDB0037051	HMDB	1-Isopropyl-3-methylbenzene	134.11	HMDB0037051	10812
M+H	1+	HMDB0040152	2.21985	HMDB0040152	HMDB	3-Mercapto-1-hexanol	134.077	HMDB0040152	521348
M+H	1+	HMDB0032375	2.04222	HMDB0032375	HMDB	(+/-)-4-Mercapto-4-methyl-2-pentanol	134.077	HMDB0032375	6429308
M+H	1+	HMDB0036194	2.02902	HMDB0036194	HMDB	4-Methoxy-2-methyl-2-butanethiol	134.077	HMDB0036194	526195
M+H	1+	HMDB0037148	1.98803	HMDB0037148	HMDB	6,7-Dihydro-2-methyl-5H-cyclopenta[b]pyrazine	134.084	HMDB0037148	6428866
M+H	1+	HMDB0034891	1.91685	HMDB0034891	HMDB	3,5-Dimethyl-2-vinylpyrazine	134.084	HMDB0034891	6429268
M+H	1+	HMDB0059895	1.80205	HMDB0059895	HMDB	m-Methylacetophenone	134.073	HMDB0059895	11455
M+H	1+	HMDB0032478	1.60064	HMDB0032478	HMDB	Polypropylene glycol (m w 1,200-3,000)	134.094	HMDB0032478	32881
M+H	1+	HMDB0033154	1.45762	HMDB0033154	HMDB	5,6,7,8-Tetrahydroquinoxaline	134.084	HMDB0033154	36822
M+H	1+	HMDB0059601	1.44543	HMDB0059601	HMDB	Indan-1-ol	134.073	HMDB0059601	22819
M+H	1+	HMDB0032024	1.35475	HMDB0032024	HMDB	4-Ethylbenzaldehyde	134.073	HMDB0032024	20861
M+H	1+	HMDB0032277	1.33149	HMDB0032277	HMDB	(+/-)-3-(Ethylthio)butanol	134.077	HMDB0032277	23039305
M+H	1+	HMDB0039990	1.28406	HMDB0039990	HMDB	2-Methyl-6-(1-propenyl)pyrazine	134.084	HMDB0039990	5371945
M+H	1+	HMDB0039997	1.27808	HMDB0039997	HMDB	2-Methyl-5-(1-propenyl)pyrazine	134.084	HMDB0039997	5371946
M+H	1+	HMDB0039991	1.14177	HMDB0039991	HMDB	2-Methyl-3-(1-propenyl)pyrazine	134.084	HMDB0039991	5370730
M+H	1+	HMDB0012251	1.07803	HMDB0012251	HMDB	L-Canaline	134.069	HMDB0012251	441443
M+H	1+	HMDB0039992	0.991686	HMDB0039992	HMDB	2-Methyl-6-(2-propenyl)pyrazine	134.084	HMDB0039992	583581
M+H	1+	HMDB0039993	0.983067	HMDB0039993	HMDB	2-Methyl-5-(2-propenyl)pyrazine	134.084	HMDB0039993	583828
M+H	1+	HMDB0039994	0.907921	HMDB0039994	HMDB	2-Methyl-3-(2-propenyl)pyrazine	134.084	HMDB0039994	583833
M+H	1+	HMDB0061787	0.799388	HMDB0061787	HMDB	(3E,5E)-2,6-Dimethyl-1,3,5,7-octatetraene	134.11	HMDB0061787	5368451
M+H	1+	HMDB0015212	0.948464	HMDB0015212	HMDB	Vigabatrin	129.079	HMDB0015212	5665
M+H	1+	HMDB0041282	0.944542	HMDB0041282	HMDB	2-Ethoxythiazole	129.025	HMDB0041282	61809
M+H	1+	HMDB0062767	0.821928	HMDB0062767	HMDB	D-pipecolate	129.079	HMDB0062767	5460453
M+H	1+	HMDB0000070	0.821928	HMDB0000070	HMDB	Pipecolic acid	129.079	HMDB0000070	849
M+H	1+	HMDB0033561	0.790248	HMDB0033561	HMDB	2-Acetyl-4,5-dihydrothiazole	129.025	HMDB0033561	169110
M+H	1+	HMDB0038973	0.541324	HMDB0038973	HMDB	2,5-Dihydro-2,4,5-trimethylthiazole	129.061	HMDB0038973	181287
M+H	1+	HMDB0029444	0.416062	HMDB0029444	HMDB	2-Pyrrolidineacetic acid	129.079	HMDB0029444	123784
M+H	1+	HMDB0001843	0.395702	HMDB0001843	HMDB	N-Acryloylglycine	129.043	HMDB0001843	100321
M+H	1+	HMDB0001369	0.348059	HMDB0001369	HMDB	Pyrroline hydroxycarboxylic acid	129.043	HMDB0001369	1059
M+H	1+	HMDB0094696	0.292212	HMDB0094696	HMDB	N-Methyl proline	129.079	HMDB0094696
M+H	1+	HMDB0029435	0.285459	HMDB0029435	HMDB	L-trans-4-Methyl-2-pyrrolidinecarboxylic acid	129.079	HMDB0029435	352051
M+H	1+	HMDB0000267	0.259704	HMDB0000267	HMDB	Pyroglutamic acid	129.043	HMDB0000267	7405
M+H	1+	HMDB0062585	0.251104	HMDB0062585	HMDB	(3R,5S)-1-pyrroline-3-hydroxy-5-carboxylic Acid	129.043	HMDB0062585	11966267
M+H	1+	HMDB0032341	0.24006	HMDB0032341	HMDB	Isoamyl isothiocyanate	129.061	HMDB0032341	79086
M+H	1+	HMDB0038433	0.234563	HMDB0038433	HMDB	1-Isothiocyanatopentane	129.061	HMDB0038433	69415
M+H	1+	HMDB0002234	0.202557	HMDB0002234	HMDB	1-Pyrroline-4-hydroxy-2-carboxylate	129.043	HMDB0002234	440282
M+H	1+	HMDB0000805	0.176432	HMDB0000805	HMDB	Pyrrolidonecarboxylic acid	129.043	HMDB0000805	499
M+H	1+	HMDB0060262	0.176432	HMDB0060262	HMDB	5-Oxoprolinate	129.043	HMDB0060262	499
M+H	1+	HMDB0000267	0.175821	HMDB0000267	HMDB	Pyroglutamic acid	129.043	HMDB0000267	7405
M+H	1+	HMDB0005960	0.153705	HMDB0005960	HMDB	D-Pipecolic acid	129.079	HMDB0005960	736316
M+H	1+	HMDB0000716	0.153705	HMDB0000716	HMDB	L-Pipecolic acid	129.079	HMDB0000716	439227
M+H	1+	HMDB0094697	0.145072	HMDB0094697	HMDB	1-Piperidine carboxylic acid	129.079	HMDB0094697
M+H	1+	HMDB0062225	0.0673713	HMDB0062225	HMDB	(2E)-Decenoyl-ACP	129.079	HMDB0062225	2901
M+H	1+	HMDB0059649	0.0521235	HMDB0059649	HMDB	3-Acetamidobutanal	129.079	HMDB0059649	21393674
M+H	1+	HMDB0037178	0.00319779	HMDB0037178	HMDB	5-Methoxy-2-methylthiazole	129.025	HMDB0037178	61976
M+H	1+	HMDB0004226	-0.0816974	HMDB0004226	HMDB	N4-Acetylaminobutanal	129.079	HMDB0004226	440850
M+H	1+	HMDB0015231	-0.096888	HMDB0015231	HMDB	Flucytosine	129.034	HMDB0015231	3366
M+H	1+	HMDB0000070	-0.206858	HMDB0000070	HMDB	Pipecolic acid	129.079	HMDB0000070	849
M+H	1+	HMDB0001921	-0.329572	HMDB0001921	HMDB	1,1-Dimethylbiguanide	129.101	HMDB0001921	4091
M+H	1+	HMDB0034244	-0.516378	HMDB0034244	HMDB	Isoquinoline	129.058	HMDB0034244	8405
M+H	1+	HMDB0033731	-0.522384	HMDB0033731	HMDB	Quinoline	129.058	HMDB0033731	7047
M+H	1+	HMDB0032698	-0.255851	HMDB0032698	HMDB	Bis(2-methylpropanoyloxy)-9,10-epoxy-p-mentha-1,3,5-triene	320.162	HMDB0032698	11472669
M+H	1+	HMDB0030742	-0.259236	HMDB0030742	HMDB	Helipyrone	320.126	HMDB0030742	54709865
M+H	1+	HMDB0037321	-0.392119	HMDB0037321	HMDB	Oleacein	320.126	HMDB0037321	18684078
M+H	1+	HMDB0029293	-0.437813	HMDB0029293	HMDB	4-p-Coumaroyl-1,5-quinolactone	320.09	HMDB0029293	102210473
M+H	1+	HMDB0035284	-0.473708	HMDB0035284	HMDB	D-Fructosazine	320.122	HMDB0035284	11956719
M+H	1+	HMDB0029292	-0.550834	HMDB0029292	HMDB	3-p-Coumaroyl-1,5-quinolactone	320.09	HMDB0029292	102210469
M+H	1+	HMDB0014610	-0.71776	HMDB0014610	HMDB	Enoxacin	320.128	HMDB0014610	3229
M+H	1+	HMDB0041824	-0.844876	HMDB0041824	HMDB	alpha-Zearalenol	320.162	HMDB0041824	5284645
M+H	1+	HMDB0033555	-0.91991	HMDB0033555	HMDB	Isomugineic acid	320.122	HMDB0033555	3085404
M+H	1+	HMDB0041463	-1.21502	HMDB0041463	HMDB	2,3-Dihydro-2,3-dihydroxy-4-(4-methoxyphenyl)-1H-phenalen-1-one	320.105	HMDB0041463	10381323
M+H	1+	HMDB0038970	-1.37868	HMDB0038970	HMDB	Formylfusarochromanone	320.137	HMDB0038970
M+H	1+	HMDB0000901	-1.42745	HMDB0000901	HMDB	Valproic acid glucuronide	320.147	HMDB0000901	53477719
M+H	1+	HMDB0010347	-1.60377	HMDB0010347	HMDB	Octanoylglucuronide	320.147	HMDB0010347	127448
M+H	1+	HMDB0015159	-1.75777	HMDB0015159	HMDB	Mycophenolic acid	320.126	HMDB0015159	446541
M+H	1+	HMDB0041838	-2.06073	HMDB0041838	HMDB	beta-Zearalenol	320.162	HMDB0041838	13932155
M+H	1+	HMDB0029555	1.8217	HMDB0029555	HMDB	4,5-Dihydro-2-methylthiazole	101.03	HMDB0029555	16867
M+H	1+	HMDB0040179	2.16346	HMDB0040179	HMDB	2,6-Di-tert-butyl-4-ethylphenol	234.198	HMDB0040179	20087
M+H	1+	HMDB0035408	1.80928	HMDB0035408	HMDB	1,10-Epoxygermacrone	234.162	HMDB0035408	15139241
M+H	1+	HMDB0034956	1.59912	HMDB0034956	HMDB	Oxysolavetivone	234.162	HMDB0034956
M+H	1+	HMDB0036647	1.56922	HMDB0036647	HMDB	Isocurcumenol	234.162	HMDB0036647	5255901
M+H	1+	HMDB0033960	1.52904	HMDB0033960	HMDB	Curcumenol	234.162	HMDB0033960	387977
M+H	1+	HMDB0035639	1.50376	HMDB0035639	HMDB	Petasalbin	234.162	HMDB0035639	495921
M+H	1+	HMDB0035889	1.39559	HMDB0035889	HMDB	Germacrone 4,5-epoxide	234.162	HMDB0035889
M+H	1+	HMDB0035202	1.3361	HMDB0035202	HMDB	7-Hydroxycostal	234.162	HMDB0035202
M+H	1+	HMDB0041036	1.32422	HMDB0041036	HMDB	Sugeonol	234.162	HMDB0041036
M+H	1+	HMDB0035794	1.21963	HMDB0035794	HMDB	beta-Costic acid	234.162	HMDB0035794	12304100
M+H	1+	HMDB0037640	1.16811	HMDB0037640	HMDB	2-Methyl-4-phenyl-2-butyl 2-methylpropanoate	234.162	HMDB0037640	61446
M+H	1+	HMDB0035935	1.14916	HMDB0035935	HMDB	Dihydroisoalantolactone	234.162	HMDB0035935	5104810
M+H	1+	HMDB0036466	1.10598	HMDB0036466	HMDB	Zerumbone oxide	234.162	HMDB0036466	5463724
M+H	1+	HMDB0014426	1.10041	HMDB0014426	HMDB	Lidocaine	234.173	HMDB0014426	3676
M+H	1+	HMDB0036427	1.01421	HMDB0036427	HMDB	Procurcumenol	234.162	HMDB0036427	5320710
M+H	1+	HMDB0037391	0.981821	HMDB0037391	HMDB	p-Hydroxynonanophenone	234.162	HMDB0037391	167093
M+H	1+	HMDB0030016	0.97011	HMDB0030016	HMDB	Valerenic acid	234.162	HMDB0030016	6042891
M+H	1+	HMDB0038198	0.921466	HMDB0038198	HMDB	3,7-Bisaboladiene-2,8-dione	234.162	HMDB0038198
M+H	1+	HMDB0035869	0.877141	HMDB0035869	HMDB	alpha-Rotunol	234.162	HMDB0035869
M+H	1+	HMDB0036035	0.828402	HMDB0036035	HMDB	Marasmene	234.162	HMDB0036035	14433071
M+H	1+	HMDB0033252	0.798503	HMDB0033252	HMDB	Curcumanolide A	234.162	HMDB0033252
M+H	1+	HMDB0036449	0.787997	HMDB0036449	HMDB	(1alpha,4beta,5beta)-4-Hydroxy-7(11),10(14)-guaiadien-8-one	234.162	HMDB0036449
M+H	1+	HMDB0038698	0.780829	HMDB0038698	HMDB	xi-2-Hydroxy-1,3,5-bisabolatrien-9-one	234.162	HMDB0038698
M+H	1+	HMDB0036392	0.745304	HMDB0036392	HMDB	(Z)-alpha-Bergamotenoic acid	234.162	HMDB0036392	14059031
M+H	1+	HMDB0039621	0.722242	HMDB0039621	HMDB	beta-Santalic acid	234.162	HMDB0039621
M+H	1+	HMDB0038795	0.687591	HMDB0038795	HMDB	7,9-Illudadiene-3,14-diol	234.162	HMDB0038795	91752244
M+H	1+	HMDB0033253	0.687451	HMDB0033253	HMDB	Curcumenone	234.162	HMDB0033253	14632994
M+H	1+	HMDB0037710	0.66648	HMDB0037710	HMDB	4-Methylphenyl octanoate	234.162	HMDB0037710	43046
M+H	1+	HMDB0034742	0.653176	HMDB0034742	HMDB	Saussurea lactone	234.162	HMDB0034742	556963
M+H	1+	HMDB0034562	0.613255	HMDB0034562	HMDB	9-Pentadecene-12,14-diyne-1,11-diol	234.162	HMDB0034562
M+H	1+	HMDB0037038	0.588078	HMDB0037038	HMDB	Cyclodehydroisolubimin	234.162	HMDB0037038
M+H	1+	HMDB0038914	0.570375	HMDB0038914	HMDB	4,6-Decadiyn-1-ol isovalerate	234.162	HMDB0038914	528753
M+H	1+	HMDB0038190	0.513719	HMDB0038190	HMDB	Rishitinol	234.162	HMDB0038190
M+H	1+	HMDB0038796	0.468826	HMDB0038796	HMDB	2,7(14)-Illudadiene-10,15-diol	234.162	HMDB0038796
M+H	1+	HMDB0037739	0.458946	HMDB0037739	HMDB	7-(1,3-Cyclohexadienyl)-5-hydroxy-2,6-dimethyl-2-hepten-4-one	234.162	HMDB0037739
M+H	1+	HMDB0035407	0.441472	HMDB0035407	HMDB	Dehydrocurdione	234.162	HMDB0035407	14191392
M+H	1+	HMDB0032081	0.407271	HMDB0032081	HMDB	4,10-Longipinanedione	234.162	HMDB0032081
M+H	1+	HMDB0035413	0.330471	HMDB0035413	HMDB	(4alpha,5alpha)-11-Eremophilene-2,9-dione	234.162	HMDB0035413
M+H	1+	HMDB0031349	0.276182	HMDB0031349	HMDB	Epiacoronene	234.162	HMDB0031349
M+H	1+	HMDB0041082	0.270263	HMDB0041082	HMDB	(5Z,8Z)-1,5,8-Heptadecatriene	234.235	HMDB0041082	101631554
M+H	1+	HMDB0036390	0.267057	HMDB0036390	HMDB	3-Phenylpropyl hexanoate	234.162	HMDB0036390	221417
M+H	1+	HMDB0039671	-0.84009	HMDB0039671	HMDB	5-Methyl-2,5-di-1-pyrrolidinyl-2-cyclopenten-1-one	234.173	HMDB0039671	86131855
M+H	1+	HMDB0031344	2.06289	HMDB0031344	HMDB	1,2-Cyclohexanedione	112.052	HMDB0031344	13006
M+H	1+	HMDB0032233	1.61605	HMDB0032233	HMDB	2,5-Dimethyl-3(2H)-furanone	112.052	HMDB0032233	85730
M+H	1+	HMDB0031759	1.34568	HMDB0031759	HMDB	(E)-4-Oxo-2-hexen-1-al	112.052	HMDB0031759	6365145
M+H	1+	HMDB0034247	1.2739	HMDB0034247	HMDB	2-(Methoxymethyl)furan	112.052	HMDB0034247	61661
M+H	1+	HMDB0039437	1.1455	HMDB0039437	HMDB	2,3-Dihydroxy-2,4-cyclopentadien-1-one	112.016	HMDB0039437	14412554
M+H	1+	HMDB0035385	0.848236	HMDB0035385	HMDB	3-Ethylthiophene	112.035	HMDB0035385	74530
M+H	1+	HMDB0000617	0.815509	HMDB0000617	HMDB	2-Furoic acid	112.016	HMDB0000617	6919
M+H	1+	HMDB0039778	0.766205	HMDB0039778	HMDB	xi-3,5-Dimethyl-2(5H)-furanone	112.052	HMDB0039778	318158
M+H	1+	HMDB0029717	0.726996	HMDB0029717	HMDB	2-Thiophenecarboxaldehyde	111.998	HMDB0029717	7364
M+H	1+	HMDB0032977	0.72208	HMDB0032977	HMDB	2,3-Dimethylthiophene	112.035	HMDB0032977	34295
M+H	1+	HMDB0032978	0.67398	HMDB0032978	HMDB	2,4-Dimethylthiophene	112.035	HMDB0032978	34296
M+H	1+	HMDB0032980	0.625386	HMDB0032980	HMDB	3,4-Dimethylthiophene	112.035	HMDB0032980	79089
M+H	1+	HMDB0000444	0.523999	HMDB0000444	HMDB	3-Furoic acid	112.016	HMDB0000444	10268
M+H	1+	HMDB0040260	0.520541	HMDB0040260	HMDB	5,5-Dimethyl-2(5H)-furanone	112.052	HMDB0040260	29909
M+H	1+	HMDB0032994	0.510837	HMDB0032994	HMDB	3-Hydroxy-2H-pyran-2-one	112.016	HMDB0032994	68130
M+H	1+	HMDB0035384	0.46174	HMDB0035384	HMDB	2-Ethylthiophene	112.035	HMDB0035384	13388
M+H	1+	HMDB0041855	0.363195	HMDB0041855	HMDB	Chlorobenzene	112.008	HMDB0041855	7964
M+H	1+	HMDB0029581	0.302466	HMDB0029581	HMDB	(2E,4E)-2,4-Hexadienoic acid	112.052	HMDB0029581	643460
M+H	1+	HMDB0033569	0.295523	HMDB0033569	HMDB	Syoyualdehyde	112.052	HMDB0033569	12281547
M+H	1+	HMDB0032979	0.226098	HMDB0032979	HMDB	2,5-Dimethylthiophene	112.035	HMDB0032979	12514
M+H	1+	HMDB0061711	0.110597	HMDB0061711	HMDB	Methylphosphate	111.993	HMDB0061711
M+H	1+	HMDB0001164	0.0791832	HMDB0001164	HMDB	trans-1,2-Dihydrobenzene-1,2-diol	112.052	HMDB0001164	149186
M+H	1+	HMDB0031543	-0.0834811	HMDB0031543	HMDB	3-Methyl-1,2-cyclopentanedione	112.052	HMDB0031543	16211403
M+H	1+	HMDB0000300	-0.203572	HMDB0000300	HMDB	Uracil	112.027	HMDB0000300	1174
M+H	1+	HMDB0000444	-0.325384	HMDB0000444	HMDB	3-Furoic acid	112.016	HMDB0000444	10268
M+H	1+	HMDB0060760	-0.641241	HMDB0060760	HMDB	4-Carboxypyrazole	112.027	HMDB0060760	3015937
M+H	1+	HMDB0094715	0.419805	HMDB0094715	HMDB	Dimethylarsinic acid	137.966	HMDB0094715	0
M+H	1+	HMDB0011625	0.419805	HMDB0011625	HMDB	Dimethylarsinate	137.966	HMDB0011625	2513
M+H	1+	HMDB0040452	0.0577185	HMDB0040452	HMDB	1,2,3-Trithiane	137.963	HMDB0040452	123186
M+H	1+	HMDB0036573	-0.499443	HMDB0036573	HMDB	1,3,5-Trithiane	137.963	HMDB0036573	9264
M+H	1+	HMDB0029555	1.6682	HMDB0029555	HMDB	4,5-Dihydro-2-methylthiazole	101.03	HMDB0029555	16867
M+H	1+	HMDB0029555	1.31699	HMDB0029555	HMDB	4,5-Dihydro-2-methylthiazole	101.03	HMDB0029555	16867
M+H	1+	HMDB0013820	2.50669	HMDB0013820	HMDB	2-Methyl-2-phenyl-undecane	190.172	HMDB0013820	9794112
M+H	1+	HMDB0061923	2.40331	HMDB0061923	HMDB	1,3-Di-tert-butylbenzene	190.172	HMDB0061923	136810
M+H	1+	HMDB0036685	2.15916	HMDB0036685	HMDB	2,2,6,7-Tetramethylbicyclo[4.3.0]nona-1(9),4-dien-8-one	190.136	HMDB0036685	85517881
M+H	1+	HMDB0004369	2.14117	HMDB0004369	HMDB	N-Methylserotonin	190.111	HMDB0004369	150885
M+H	1+	HMDB0030533	2.00774	HMDB0030533	HMDB	Alline	190.111	HMDB0030533	73124019
M+H	1+	HMDB0036178	1.98424	HMDB0036178	HMDB	2-(3-Phenylpropyl)tetrahydrofuran	190.136	HMDB0036178	62490
M+H	1+	HMDB0034326	1.81087	HMDB0034326	HMDB	L-erythro-4-Hydroxyarginine	190.107	HMDB0034326	4473082
M+H	1+	HMDB0059904	1.78045	HMDB0059904	HMDB	dehydro-beta-Ionone	190.136	HMDB0059904	5352711
M+H	1+	HMDB0059906	1.4454	HMDB0059906	HMDB	Megastigmatrienone	190.136	HMDB0059906	5375190
M+H	1+	HMDB0036572	1.40101	HMDB0036572	HMDB	3,5,8-Megastigmatrien-7-one	190.136	HMDB0036572	5366074
M+H	1+	HMDB0013804	1.40101	HMDB0013804	HMDB	beta-Damascenone	190.136	HMDB0013804	5366074
M+H	1+	HMDB0032372	1.26395	HMDB0032372	HMDB	3-Mercaptoheptyl acetate	190.103	HMDB0032372	6430879
M+H	1+	HMDB0032427	1.25718	HMDB0032427	HMDB	(S)-3-Methylthiohexyl acetate	190.103	HMDB0032427	62013
M+H	1+	HMDB0037763	1.18516	HMDB0037763	HMDB	xi-3-(4-Isopropylphenyl)-2-methylpropanal	190.136	HMDB0037763	517827
M+H	1+	HMDB0032346	0.778301	HMDB0032346	HMDB	(+/-)-Isobutyl 3-methylthiobutyrate	190.103	HMDB0032346	54281757
M+H	1+	HMDB0094670	0.697503	HMDB0094670	HMDB	1,4-Bis-(1,1-dimethylethyl)-benzene	190.172	HMDB0094670
M+H	1+	HMDB0004224	0.543607	HMDB0004224	HMDB	N(omega)-Hydroxyarginine	190.107	HMDB0004224	43088
M+H	1+	HMDB0004095	0.453506	HMDB0004095	HMDB	5-Methoxytryptamine	190.111	HMDB0004095	1833
M+H	1+	HMDB0059739	-0.00502148	HMDB0059739	HMDB	1-Ethyl-3,5-diisopropyl-benzene	190.172	HMDB0059739	84820
M+H	1+	HMDB0013624	-0.367497	HMDB0013624	HMDB	Alpha-Linolenoyl ethanolamide	321.267	HMDB0013624	5283449
M+H	1+	HMDB0060997	1.05389	HMDB0060997	HMDB	O-Desmethyltramadol	249.173	HMDB0060997	9838803
M+H	1+	HMDB0015004	0.17761	HMDB0015004	HMDB	Alprenolol	249.173	HMDB0015004	2119
M+H	1+	HMDB0060852	-0.038567	HMDB0060852	HMDB	N,O-Didesmethylvenlafaxine	249.173	HMDB0060852
M+H	1+	HMDB0038841	-0.287453	HMDB0038841	HMDB	2,4-Dodecadienoic acid pyrrolidide	249.209	HMDB0038841	10999431
M+H	1+	HMDB0060531	-1.14675	HMDB0060531	HMDB	Desmethylnortriptyline	249.152	HMDB0060531	160755
M+H	1+	HMDB0039797	2.50351	HMDB0039797	HMDB	Dihydro-4-mercapto-5-methyl-3(2H)-thiophenone	148.002	HMDB0039797
M+H	1+	HMDB0031725	2.46143	HMDB0031725	HMDB	(E)-3-(2-Hydroxyphenyl)-2-propenal	148.052	HMDB0031725	5318169
M+H	1+	HMDB0040413	2.24986	HMDB0040413	HMDB	Ethyl 3-(methylthio)propanoate	148.056	HMDB0040413	61592
M+H	1+	HMDB0033912	2.19669	HMDB0033912	HMDB	2-Propenyl propyl disulfide	148.038	HMDB0033912	16591
M+H	1+	HMDB0000930	2.18454	HMDB0000930	HMDB	trans-Cinnamic acid	148.052	HMDB0000930	444539
M+H	1+	HMDB0031717	2.06088	HMDB0031717	HMDB	3-(Methylthio)propyl acetate	148.056	HMDB0031717	85519
M+H	1+	HMDB0039653	2.02937	HMDB0039653	HMDB	2,4,6-Trimethyl-1,3,5-dioxathiane	148.056	HMDB0039653	23262324
M+H	1+	HMDB0041392	2.00988	HMDB0041392	HMDB	1-Propenyl propyl disulfide	148.038	HMDB0041392	5352908
M+H	1+	HMDB0032495	2.00917	HMDB0032495	HMDB	Propyl 2-mercaptopropionate	148.056	HMDB0032495	22251515
M+H	1+	HMDB0036626	1.97247	HMDB0036626	HMDB	3,4-Dihydro-2H-1-benzopyran-2-one	148.052	HMDB0036626	660
M+H	1+	HMDB0032271	1.81866	HMDB0032271	HMDB	Ethyl 3-mercaptobutyrate	148.056	HMDB0032271	9833996
M+H	1+	HMDB0012140	1.77868	HMDB0012140	HMDB	(R) 2,3-Dihydroxy-3-methylvalerate	148.074	HMDB0012140	448154
M+H	1+	HMDB0059655	1.73377	HMDB0059655	HMDB	2-Hydroxyglutarate	148.037	HMDB0059655	43
M+H	1+	HMDB0035243	1.73206	HMDB0035243	HMDB	1-Phenyl-1,2-propanedione	148.052	HMDB0035243	11363
M+H	1+	HMDB0001900	1.68215	HMDB0001900	HMDB	Ribonolactone	148.037	HMDB0001900	111064
M+H	1+	HMDB0038299	1.67458	HMDB0038299	HMDB	Methylthiomethyl butyrate	148.056	HMDB0038299	3018539
M+H	1+	HMDB0000606	1.58663	HMDB0000606	HMDB	D-2-Hydroxyglutaric acid	148.037	HMDB0000606	439391
M+H	1+	HMDB0000428	1.51942	HMDB0000428	HMDB	3-Hydroxyglutaric acid	148.037	HMDB0000428	181976
M+H	1+	HMDB0001553	1.35779	HMDB0001553	HMDB	2-Oxo-4-methylthiobutanoic acid	148.019	HMDB0001553	473
M+H	1+	HMDB0011676	1.22839	HMDB0011676	HMDB	D-Xylono-1,5-lactone	148.037	HMDB0011676	439692
M+H	1+	HMDB0000426	1.14075	HMDB0000426	HMDB	Citramalic acid	148.037	HMDB0000426	1081
M+H	1+	HMDB0036193	1.02977	HMDB0036193	HMDB	3-Mercapto-3-methylbutyl formate	148.056	HMDB0036193	526487
M+H	1+	HMDB0037619	0.964574	HMDB0037619	HMDB	Methyl 4-(methylthio)butyrate	148.056	HMDB0037619	65425
M+H	1+	HMDB0000227	0.791814	HMDB0000227	HMDB	Mevalonic acid	148.074	HMDB0000227	449
M+H	1+	HMDB0059629	0.791814	HMDB0059629	HMDB	(R)-mevalonate	148.074	HMDB0059629	449
M+H	1+	HMDB0040986	0.755627	HMDB0040986	HMDB	(E)-3-(4-Hydroxyphenyl)-2-propenal	148.052	HMDB0040986	641301
M+H	1+	HMDB0040230	0.570121	HMDB0040230	HMDB	3-Acetyl-1,2-dithiolane	148.002	HMDB0040230	524171
M+H	1+	HMDB0000694	0.395196	HMDB0000694	HMDB	L-2-Hydroxyglutaric acid	148.037	HMDB0000694	439939
M+H	1+	HMDB0032332	0.39003	HMDB0032332	HMDB	Hydroxylated lecithin	148.048	HMDB0032332	44237312
M+H	1+	HMDB0038890	0.327601	HMDB0038890	HMDB	Methyl 3-methyl-1-butenyl disulfide	148.038	HMDB0038890	71587664
M+H	1+	HMDB0000227	0.242848	HMDB0000227	HMDB	Mevalonic acid	148.074	HMDB0000227	449
M+H	1+	HMDB0059629	0.242848	HMDB0059629	HMDB	(R)-mevalonate	148.074	HMDB0059629	449
M+H	1+	HMDB0000567	0.172425	HMDB0000567	HMDB	Cinnamic acid	148.052	HMDB0000567	5372954
M+H	1+	HMDB0032947	0.164282	HMDB0032947	HMDB	Di-2-furanylmethane	148.052	HMDB0032947	70972
M+H	1+	HMDB0032410	-0.048255	HMDB0032410	HMDB	Methyl 3-(methylthio)butanoate	148.056	HMDB0032410	547907
M+H	1+	HMDB0059705	-0.662479	HMDB0059705	HMDB	(2-Methoxyethoxy)propanoic acid	148.074	HMDB0059705	9815219
M+H	1+	HMDB0001900	-1.18776	HMDB0001900	HMDB	Ribonolactone	148.037	HMDB0001900	111064
M+H	1+	HMDB0041306	-1.30084	HMDB0041306	HMDB	Methyl 2-(methylthio)butyrate	148.056	HMDB0041306	560572
M+H	1+	HMDB0029555	1.40623	HMDB0029555	HMDB	4,5-Dihydro-2-methylthiazole	101.03	HMDB0029555	16867
M+H	1+	HMDB0029555	1.16894	HMDB0029555	HMDB	4,5-Dihydro-2-methylthiazole	101.03	HMDB0029555	16867
M+H	1+	HMDB0031716	2.13554	HMDB0031716	HMDB	3-(Methylthio)-1-propanol	106.045	HMDB0031716	10448
M+H	1+	HMDB0041604	2.108	HMDB0041604	HMDB	3-Mercaptopropanoic acid	106.009	HMDB0041604	6514
M+H	1+	HMDB0031520	1.96751	HMDB0031520	HMDB	2-Mercaptopropanoic acid	106.009	HMDB0031520	62326
M+H	1+	HMDB0040185	1.94315	HMDB0040185	HMDB	3-Mercapto-2-butanol	106.045	HMDB0040185	62087
M+H	1+	HMDB0034778	1.92001	HMDB0034778	HMDB	(2R*,3R*)-1,2,3-Butanetriol	106.063	HMDB0034778	20497
M+H	1+	HMDB0006115	1.8405	HMDB0006115	HMDB	Benzaldehyde	106.042	HMDB0006115	240
M+H	1+	HMDB0006372	1.54541	HMDB0006372	HMDB	L-Glyceric acid	106.027	HMDB0006372	6326776
M+H	1+	HMDB0000139	1.54541	HMDB0000139	HMDB	Glyceric acid	106.027	HMDB0000139	439194
M+H	1+	HMDB0031818	1.54541	HMDB0031818	HMDB	D-2,3-Dihydroxypropanoic acid	106.027	HMDB0031818	439194
M+H	1+	HMDB0041475	1.41307	HMDB0041475	HMDB	4-Mercapto-2-butanol	106.045	HMDB0041475	3703445
M+H	1+	HMDB0059905	1.20111	HMDB0059905	HMDB	Ethylbenzene	106.078	HMDB0059905	7500
M+H	1+	HMDB0059851	1.18502	HMDB0059851	HMDB	o-Xylene	106.078	HMDB0059851	7237
M+H	1+	HMDB0059924	1.17533	HMDB0059924	HMDB	p-Xylene	106.078	HMDB0059924	7809
M+H	1+	HMDB0061944	0.959512	HMDB0061944	HMDB	Trihydroxybutane	106.063	HMDB0061944	18970792
M+H	1+	HMDB0006115	0.809876	HMDB0006115	HMDB	Benzaldehyde	106.042	HMDB0006115	240
M+H	1+	HMDB0059810	0.246167	HMDB0059810	HMDB	m-Xylene	106.078	HMDB0059810	7929
M+H	1+	HMDB0029555	1.85073	HMDB0029555	HMDB	4,5-Dihydro-2-methylthiazole	101.03	HMDB0029555	16867
M+H	1+	HMDB0032956	1.98572	HMDB0032956	HMDB	2-O-p-Coumaroyltartronic acid	266.043	HMDB0032956	92012255
M+H	1+	HMDB0061807	1.55515	HMDB0061807	HMDB	alpha-Trichloromethylbenzyl acetate	265.967	HMDB0061807
M+H	1+	HMDB0001294	1.09808	HMDB0001294	HMDB	2,3-Diphosphoglyceric acid	265.959	HMDB0001294	186004
M+H	1+	HMDB0001270	0.928221	HMDB0001270	HMDB	Glyceric acid 1,3-biphosphate	265.959	HMDB0001270	683
M+H	1+	HMDB0062758	0.928221	HMDB0062758	HMDB	3-phosphonato-D-glyceroyl Phosphate(4-)	265.959	HMDB0062758	46878409
M+H	1+	HMDB0034495	2.62828	HMDB0034495	HMDB	6,10,14-Trimethyl-5,9,13-pentadecatrien-2-one	262.23	HMDB0034495	1711944
M+H	1+	HMDB0037519	1.91466	HMDB0037519	HMDB	2-(5,8-Tetradecadienyl)cyclobutanone	262.23	HMDB0037519
M+H	1+	HMDB0029555	1.00019	HMDB0029555	HMDB	4,5-Dihydro-2-methylthiazole	101.03	HMDB0029555	16867
M+H	1+	HMDB0032539	0.768344	HMDB0032539	HMDB	Triethylamine	101.12	HMDB0032539	8471
M+H	1+	HMDB0032323	0.750002	HMDB0032323	HMDB	Hexylamine	101.12	HMDB0032323	8102
M+H	1+	HMDB0012815	0.104877	HMDB0012815	HMDB	5-Aminopentanal	101.084	HMDB0012815	443849
M+H	1+	HMDB0062600	-0.399765	HMDB0062600	HMDB	N-butylformamide	101.084	HMDB0062600	13376
M+H	1+	HMDB0032323	1.1775	HMDB0032323	HMDB	Hexylamine	101.12	HMDB0032323	8102
M+H	1+	HMDB0032539	0.844709	HMDB0032539	HMDB	Triethylamine	101.12	HMDB0032539	8471
M+H	1+	HMDB0062600	-0.938806	HMDB0062600	HMDB	N-butylformamide	101.084	HMDB0062600	13376
M+H	1+	HMDB0012815	-1.11559	HMDB0012815	HMDB	5-Aminopentanal	101.084	HMDB0012815	443849
M+H	1+	HMDB0029555	1.00019	HMDB0029555	HMDB	4,5-Dihydro-2-methylthiazole	101.03	HMDB0029555	16867
M+H	1+	HMDB0031759	1.75996	HMDB0031759	HMDB	(E)-4-Oxo-2-hexen-1-al	112.052	HMDB0031759	6365145
M+H	1+	HMDB0032233	1.69505	HMDB0032233	HMDB	2,5-Dimethyl-3(2H)-furanone	112.052	HMDB0032233	85730
M+H	1+	HMDB0031344	1.65036	HMDB0031344	HMDB	1,2-Cyclohexanedione	112.052	HMDB0031344	13006
M+H	1+	HMDB0032977	1.41318	HMDB0032977	HMDB	2,3-Dimethylthiophene	112.035	HMDB0032977	34295
M+H	1+	HMDB0035385	1.36489	HMDB0035385	HMDB	3-Ethylthiophene	112.035	HMDB0035385	74530
M+H	1+	HMDB0032980	1.26945	HMDB0032980	HMDB	3,4-Dimethylthiophene	112.035	HMDB0032980	79089
M+H	1+	HMDB0039778	1.25884	HMDB0039778	HMDB	xi-3,5-Dimethyl-2(5H)-furanone	112.052	HMDB0039778	318158
M+H	1+	HMDB0029717	1.24195	HMDB0029717	HMDB	2-Thiophenecarboxaldehyde	111.998	HMDB0029717	7364
M+H	1+	HMDB0040260	1.22843	HMDB0040260	HMDB	5,5-Dimethyl-2(5H)-furanone	112.052	HMDB0040260	29909
M+H	1+	HMDB0032994	1.16648	HMDB0032994	HMDB	3-Hydroxy-2H-pyran-2-one	112.016	HMDB0032994	68130
M+H	1+	HMDB0034247	1.15888	HMDB0034247	HMDB	2-(Methoxymethyl)furan	112.052	HMDB0034247	61661
M+H	1+	HMDB0039437	1.14594	HMDB0039437	HMDB	2,3-Dihydroxy-2,4-cyclopentadien-1-one	112.016	HMDB0039437	14412554
M+H	1+	HMDB0035384	1.14588	HMDB0035384	HMDB	2-Ethylthiophene	112.035	HMDB0035384	13388
M+H	1+	HMDB0029581	1.02734	HMDB0029581	HMDB	(2E,4E)-2,4-Hexadienoic acid	112.052	HMDB0029581	643460
M+H	1+	HMDB0032978	0.924837	HMDB0032978	HMDB	2,4-Dimethylthiophene	112.035	HMDB0032978	34296
M+H	1+	HMDB0000444	0.606865	HMDB0000444	HMDB	3-Furoic acid	112.016	HMDB0000444	10268
M+H	1+	HMDB0000617	0.56465	HMDB0000617	HMDB	2-Furoic acid	112.016	HMDB0000617	6919
M+H	1+	HMDB0032979	0.552221	HMDB0032979	HMDB	2,5-Dimethylthiophene	112.035	HMDB0032979	12514
M+H	1+	HMDB0033569	0.462516	HMDB0033569	HMDB	Syoyualdehyde	112.052	HMDB0033569	12281547
M+H	1+	HMDB0031543	0.0375714	HMDB0031543	HMDB	3-Methyl-1,2-cyclopentanedione	112.052	HMDB0031543	16211403
M+H	1+	HMDB0000300	-0.111194	HMDB0000300	HMDB	Uracil	112.027	HMDB0000300	1174
M+H	1+	HMDB0041855	-0.22906	HMDB0041855	HMDB	Chlorobenzene	112.008	HMDB0041855	7964
M+H	1+	HMDB0061711	-0.422657	HMDB0061711	HMDB	Methylphosphate	111.993	HMDB0061711
M+H	1+	HMDB0000444	-1.13519	HMDB0000444	HMDB	3-Furoic acid	112.016	HMDB0000444	10268
M+H	1+	HMDB0060760	-1.21009	HMDB0060760	HMDB	4-Carboxypyrazole	112.027	HMDB0060760	3015937
M+H	1+	HMDB0060333	-0.194476	HMDB0060333	HMDB	1,1-Dichloroethylene epoxide	111.948	HMDB0060333	119521
M+H	1+	HMDB0034171	1.62231	HMDB0034171	HMDB	Benzeneacetonitrile	117.058	HMDB0034171	8794
M+H	1+	HMDB0000738	1.07084	HMDB0000738	HMDB	Indole	117.058	HMDB0000738	798
M+H	1+	HMDB0002141	0.967678	HMDB0002141	HMDB	N-Methyl-a-aminoisobutyric acid	117.079	HMDB0002141	6951124
M+H	1+	HMDB0033971	0.903151	HMDB0033971	HMDB	2-Diethylaminoethanol	117.115	HMDB0033971	7497
M+H	1+	HMDB0012249	0.579152	HMDB0012249	HMDB	L-Aspartate-semialdehyde	117.043	HMDB0012249	439235
M+H	1+	HMDB0000532	0.487272	HMDB0000532	HMDB	Acetylglycine	117.043	HMDB0000532	10972
M+H	1+	HMDB0015550	0.285905	HMDB0015550	HMDB	Amyl Nitrite	117.079	HMDB0015550	10026
M+H	1+	HMDB0001382	0.191528	HMDB0001382	HMDB	Vaporole	117.079	HMDB0001382	8053
M+H	1+	HMDB0006454	0.06086	HMDB0006454	HMDB	L-2-Amino-3-oxobutanoic acid	117.043	HMDB0006454	440033
M+H	1+	HMDB0000128	0.0437371	HMDB0000128	HMDB	Guanidoacetic acid	117.054	HMDB0000128	763
M+H	1+	HMDB0013716	-0.0115968	HMDB0013716	HMDB	Norvaline	117.079	HMDB0013716	439575
M+H	1+	HMDB0000883	-0.0119481	HMDB0000883	HMDB	L-Valine	117.079	HMDB0000883	6287
M+H	1+	HMDB0000128	-0.266988	HMDB0000128	HMDB	Guanidoacetic acid	117.054	HMDB0000128	763
M+H	1+	HMDB0003355	-0.567877	HMDB0003355	HMDB	5-Aminopentanoic acid	117.079	HMDB0003355	138
M+H	1+	HMDB0000883	-0.620915	HMDB0000883	HMDB	L-Valine	117.079	HMDB0000883	6287
M+H	1+	HMDB0002287	-1.21418	HMDB0002287	HMDB	Homocysteine thiolactone	117.025	HMDB0002287	107712
M+H	1+	HMDB0000917	-0.144911	HMDB0000917	HMDB	Ursocholic acid	408.288	HMDB0000917	122340
M+H	1+	HMDB0033479	-0.146878	HMDB0033479	HMDB	Sinapoylspermine	408.274	HMDB0033479
M+H	1+	HMDB0000527	-0.400864	HMDB0000527	HMDB	6a,12a-Dihydroxylithocholic acid	408.288	HMDB0000527	22833529
M+H	1+	HMDB0000619	-0.401129	HMDB0000619	HMDB	Cholic acid	408.288	HMDB0000619	221493
M+H	1+	HMDB0000505	-0.401129	HMDB0000505	HMDB	Allocholic acid	408.288	HMDB0000505	221493
M+H	1+	HMDB0000376	-0.403498	HMDB0000376	HMDB	3b,7a,12a-Trihydroxy-5a-Cholanoic acid	408.288	HMDB0000376	5283875
M+H	1+	HMDB0000432	-0.403498	HMDB0000432	HMDB	3a,7b,12a-Trihydroxy-5a-Cholanoic acid	408.288	HMDB0000432	5283877
M+H	1+	HMDB0000312	-0.403498	HMDB0000312	HMDB	3a,7a,12b-Trihydroxy-5b-cholanoic acid	408.288	HMDB0000312	5283869
M+H	1+	HMDB0000419	-0.403498	HMDB0000419	HMDB	3b,7a,12a-Trihydroxy-5b-cholanoic acid	408.288	HMDB0000419	5283870
M+H	1+	HMDB0000427	-0.403498	HMDB0000427	HMDB	3b,7b,12a-Trihydroxy-5a-Cholanoic acid	408.288	HMDB0000427	5283879
M+H	1+	HMDB0000395	-0.403498	HMDB0000395	HMDB	3b,7b,12a-Trihydroxy-5b-cholanoic acid	408.288	HMDB0000395	5283873
M+H	1+	HMDB0000390	-0.403498	HMDB0000390	HMDB	3a,7b,12b-Trihydroxy-5b-cholanoic acid	408.288	HMDB0000390	5283872
M+H	1+	HMDB0000320	-0.428942	HMDB0000320	HMDB	3a,4b,7a-Trihydroxy-5b-cholanoic acid	408.288	HMDB0000320	53477681
M+H	1+	HMDB0000760	-0.566865	HMDB0000760	HMDB	Hyocholic acid	408.288	HMDB0000760
M+H	1+	HMDB0000404	-0.601966	HMDB0000404	HMDB	2b,3a,7a-Trihydroxy-5b-cholanoic acid	408.288	HMDB0000404	5283847
M+H	1+	HMDB0000326	-0.626837	HMDB0000326	HMDB	1b,3a,12a-Trihydroxy-5b-cholanoic acid	408.288	HMDB0000326	53477683
M+H	1+	HMDB0000371	-0.847952	HMDB0000371	HMDB	1,3,12-Trihydroxycholan-24-oic acid	408.288	HMDB0000371	20849394
M+H	1+	HMDB0000414	-0.852051	HMDB0000414	HMDB	1b,3a,7a-Trihydroxy-5b-cholanoic acid	408.288	HMDB0000414	5283846
M+H	1+	HMDB0000330	-1.04583	HMDB0000330	HMDB	3a,4b,12a-Trihydroxy-5b-cholanoic acid	408.288	HMDB0000330	53477684
M+H	1+	HMDB0000415	-1.04706	HMDB0000415	HMDB	3a,6b,7b-Trihydroxy-5b-cholanoic acid	408.288	HMDB0000415	5283853
M+H	1+	HMDB0000506	-1.04706	HMDB0000506	HMDB	Alpha-Muricholic acid	408.288	HMDB0000506	53477700
M+H	1+	HMDB0000364	-1.04706	HMDB0000364	HMDB	3a,6a,7b-Trihydroxy-5b-cholanoic acid	408.288	HMDB0000364	5283851
M+H	1+	HMDB0000865	-1.04706	HMDB0000865	HMDB	Muricholic acid	408.288	HMDB0000865	119473
M+H	1+	HMDB0039148	-1.22159	HMDB0039148	HMDB	Ganodosterone	408.303	HMDB0039148
M+H	1+	HMDB0039018	-1.98413	HMDB0039018	HMDB	Apo-10'-violaxanthal	408.266	HMDB0039018
M+H	1+	HMDB0000364	-2.30256	HMDB0000364	HMDB	3a,6a,7b-Trihydroxy-5b-cholanoic acid	408.288	HMDB0000364	5283851
M+H	1+	HMDB0041441	1.2267	HMDB0041441	HMDB	11-Methylgerberinol	378.11	HMDB0041441	101690823
M+H	1+	HMDB0030657	1.01594	HMDB0030657	HMDB	Carinol	378.168	HMDB0030657	586373
M+H	1+	HMDB0035037	0.632236	HMDB0035037	HMDB	Gibberellin A32	378.131	HMDB0035037
M+H	1+	HMDB0034474	0.588764	HMDB0034474	HMDB	Niveusin C	378.168	HMDB0034474
M+H	1+	HMDB0036900	0.533645	HMDB0036900	HMDB	Gibberellin A66	378.168	HMDB0036900
M+H	1+	HMDB0035053	0.524164	HMDB0035053	HMDB	Gibberellin A52	378.168	HMDB0035053
M+H	1+	HMDB0041349	0.510269	HMDB0041349	HMDB	Gibberellin A102	378.168	HMDB0041349
M+H	1+	HMDB0041231	0.508363	HMDB0041231	HMDB	Gibberellin A99	378.168	HMDB0041231
M+H	1+	HMDB0036945	0.493861	HMDB0036945	HMDB	Gibberellin A125	378.168	HMDB0036945
M+H	1+	HMDB0036897	0.482437	HMDB0036897	HMDB	Gibberellin A17	378.168	HMDB0036897	12310184
M+H	1+	HMDB0036694	0.478674	HMDB0036694	HMDB	15-Hydroxyleptocarpin	378.168	HMDB0036694
M+H	1+	HMDB0041002	0.464013	HMDB0041002	HMDB	(1E,4Z,6a,8b,10a)-8-(2-Methylbutanoyloxy)-10,15-dihydroxy-3-oxo-1,4,11(13)-germacratrien-12,6-olide	378.168	HMDB0041002
M+H	1+	HMDB0030656	0.376884	HMDB0030656	HMDB	Demethylcalabaxanthone	378.147	HMDB0030656	509270
M+H	1+	HMDB0040350	0.107651	HMDB0040350	HMDB	6,11-Dihydroxy-3-methyl-3-(4-methyl-3-pentenyl)-3H,7H-pyrano[2,3-c]xanthen-7-one	378.147	HMDB0040350	5465516
M+H	1+	HMDB0014717	-0.0570246	HMDB0014717	HMDB	Carbenicillin	378.089	HMDB0014717	20824
M+H	1+	HMDB0039137	-0.0836523	HMDB0039137	HMDB	2-(3,4-Dihydroxyphenylethyl)-6-epi-elenaiate	378.131	HMDB0039137	18684079
M+H	1+	HMDB0029304	-0.0872585	HMDB0029304	HMDB	3,4-DHPEA-EA	378.131	HMDB0029304	56842347
M+H	1+	HMDB0014502	-0.603619	HMDB0014502	HMDB	Mefloquine	378.117	HMDB0014502	4046
M+H	1+	HMDB0029555	1.34565	HMDB0029555	HMDB	4,5-Dihydro-2-methylthiazole	101.03	HMDB0029555	16867
M+H	1+	HMDB0029555	1.85073	HMDB0029555	HMDB	4,5-Dihydro-2-methylthiazole	101.03	HMDB0029555	16867
M+H	1+	HMDB0040920	-2.39308	HMDB0040920	HMDB	Epoxymurin A	530.47	HMDB0040920	5281161
M+H	1+	HMDB0040923	-2.39773	HMDB0040923	HMDB	Epomuricenin B	530.47	HMDB0040923
M+H	1+	HMDB0034033	-2.40564	HMDB0034033	HMDB	Sabadelin	530.47	HMDB0034033
M+H	1+	HMDB0040922	-2.42366	HMDB0040922	HMDB	Epoxymurin B	530.47	HMDB0040922
M+H	1+	HMDB0032323	1.45524	HMDB0032323	HMDB	Hexylamine	101.12	HMDB0032323	8102
M+H	1+	HMDB0032539	1.11695	HMDB0032539	HMDB	Triethylamine	101.12	HMDB0032539	8471
M+H	1+	HMDB0012815	0.540309	HMDB0012815	HMDB	5-Aminopentanal	101.084	HMDB0012815	443849
M+H	1+	HMDB0062600	-0.703767	HMDB0062600	HMDB	N-butylformamide	101.084	HMDB0062600	13376
M+H	1+	HMDB0029555	2.00174	HMDB0029555	HMDB	4,5-Dihydro-2-methylthiazole	101.03	HMDB0029555	16867
M+H	1+	HMDB0032539	1.52365	HMDB0032539	HMDB	Triethylamine	101.12	HMDB0032539	8471
M+H	1+	HMDB0032323	1.43917	HMDB0032323	HMDB	Hexylamine	101.12	HMDB0032323	8102
M+H	1+	HMDB0012815	0.12518	HMDB0012815	HMDB	5-Aminopentanal	101.084	HMDB0012815	443849
M+H	1+	HMDB0062600	-0.0547027	HMDB0062600	HMDB	N-butylformamide	101.084	HMDB0062600	13376
M+H	1+	HMDB0002039	-1.30086	HMDB0002039	HMDB	2-Pyrrolidinone	85.0528	HMDB0002039	12025
M+H	1+	HMDB0060427	-2.3566	HMDB0060427	HMDB	Acetone cyanohydrin	85.0528	HMDB0060427	6406
M+H	1+	HMDB0029555	1.35559	HMDB0029555	HMDB	4,5-Dihydro-2-methylthiazole	101.03	HMDB0029555	16867
M+H	1+	HMDB0029555	1.0318	HMDB0029555	HMDB	4,5-Dihydro-2-methylthiazole	101.03	HMDB0029555	16867
M+H	1+	HMDB0032599	2.51173	HMDB0032599	HMDB	3-(4-Hydroxyphenyl)-1-propanol	152.084	HMDB0032599	82452
M+H	1+	HMDB0035241	2.2634	HMDB0035241	HMDB	(Z)-2-Methyl-6-methylene-2,7-octadien-1-ol	152.12	HMDB0035241	5319723
M+H	1+	HMDB0040175	2.24281	HMDB0040175	HMDB	4-Ethyl-2-methoxyphenol	152.084	HMDB0040175	62465
M+H	1+	HMDB0039801	2.15168	HMDB0039801	HMDB	1-(2-Furanyl)-1-pentanone	152.084	HMDB0039801	231325
M+H	1+	HMDB0037017	2.03718	HMDB0037017	HMDB	(R)-p-Mentha-1,8-dien-10-ol	152.12	HMDB0037017	527143
M+H	1+	HMDB0037025	1.97241	HMDB0037025	HMDB	Hop ether	152.12	HMDB0037025	556518
M+H	1+	HMDB0034985	1.96966	HMDB0034985	HMDB	(+)-Fenchone	152.12	HMDB0034985	14525
M+H	1+	HMDB0035054	1.96209	HMDB0035054	HMDB	(1S,4R)-p-Mentha-2,8-dien-1-ol	152.12	HMDB0035054	11105550
M+H	1+	HMDB0035077	1.96209	HMDB0035077	HMDB	(1R,4R)-p-Mentha-2,8-dien-1-ol	152.12	HMDB0035077	111274
M+H	1+	HMDB0032381	1.95431	HMDB0032381	HMDB	2-Methoxy-(3 or 5 or 6)-isopropylpyrazine	152.095	HMDB0032381	13256887
M+H	1+	HMDB0037302	1.92956	HMDB0037302	HMDB	xi-p-Mentha-3,8-dien-1-ol	152.12	HMDB0037302	78385250
M+H	1+	HMDB0036087	1.92064	HMDB0036087	HMDB	(R)-p-Mentha-1,8-dien-7-ol	152.12	HMDB0036087	11788398
M+H	1+	HMDB0036088	1.92064	HMDB0036088	HMDB	(S)-p-Mentha-1,8-dien-7-ol	152.12	HMDB0036088	11788398
M+H	1+	HMDB0003634	1.92064	HMDB0003634	HMDB	Perillyl alcohol	152.12	HMDB0003634	10819
M+H	1+	HMDB0030892	1.9103	HMDB0030892	HMDB	p-Menth-3-en-9-al	152.12	HMDB0030892	88425666
M+H	1+	HMDB0036227	1.83128	HMDB0036227	HMDB	2-Propenyl 2,4-hexadienoate	152.084	HMDB0036227	6435833
M+H	1+	HMDB0040340	1.82661	HMDB0040340	HMDB	2-Isopropyl-3-methoxypyrazine	152.095	HMDB0040340	33166
M+H	1+	HMDB0059853	1.80699	HMDB0059853	HMDB	3,5-Dimethoxytoluene	152.084	HMDB0059853	77844
M+H	1+	HMDB0040449	1.76621	HMDB0040449	HMDB	2-(Ethoxymethyl)phenol	152.084	HMDB0040449	3486665
M+H	1+	HMDB0059838	1.71451	HMDB0059838	HMDB	Camphor	152.12	HMDB0059838	159055
M+H	1+	HMDB0033730	1.70584	HMDB0033730	HMDB	L-2-(Hydroxymethyl)-1,2,3,4-butanetetrol	152.068	HMDB0033730	15927667
M+H	1+	HMDB0032120	1.68084	HMDB0032120	HMDB	2,6-Dimethyl-1,7-octadien-3-one	152.12	HMDB0032120	15840279
M+H	1+	HMDB0059885	1.67164	HMDB0059885	HMDB	p-Menth-1-en-9-al	152.12	HMDB0059885	520440
M+H	1+	HMDB0037015	1.66668	HMDB0037015	HMDB	p-Mentha-1,8-dien-4-ol	152.12	HMDB0037015	527428
M+H	1+	HMDB0037303	1.66239	HMDB0037303	HMDB	xi-p-Mentha-1(7),2-dien-4-ol	152.12	HMDB0037303	5319360
M+H	1+	HMDB0034974	1.65132	HMDB0034974	HMDB	(R)-Carvotanacetone	152.12	HMDB0034974	521267
M+H	1+	HMDB0036598	1.64455	HMDB0036598	HMDB	(E,E)-2,4-Decadienal	152.12	HMDB0036598	6427087
M+H	1+	HMDB0037010	1.61243	HMDB0037010	HMDB	(2S,4R)-p-Mentha-1(7),8-dien-2-ol	152.12	HMDB0037010	527427
M+H	1+	HMDB0039956	1.60725	HMDB0039956	HMDB	4-(Ethoxymethyl)phenol	152.084	HMDB0039956	93781
M+H	1+	HMDB0035600	1.59811	HMDB0035600	HMDB	(S)-Phellandral	152.12	HMDB0035600	89488
M+H	1+	HMDB0037172	1.58925	HMDB0037172	HMDB	Tetrahydro-5-isopropenyl-2-methyl-2-vinylfuran	152.12	HMDB0037172	61665
M+H	1+	HMDB0035277	1.56217	HMDB0035277	HMDB	(2S,4R)-p-Mentha-1(7),5-dien-2-ol	152.12	HMDB0035277	5319361
M+H	1+	HMDB0035622	1.51641	HMDB0035622	HMDB	(+)-cis-Carveol	152.12	HMDB0035622	443177
M+H	1+	HMDB0036082	1.51641	HMDB0036082	HMDB	(-)-cis-Carveol	152.12	HMDB0036082	330573
M+H	1+	HMDB0003450	1.51578	HMDB0003450	HMDB	(-)-trans-Carveol	152.12	HMDB0003450	94221
M+H	1+	HMDB0059608	1.51578	HMDB0059608	HMDB	(+)-trans-Carveol	152.12	HMDB0059608	94221
M+H	1+	HMDB0036083	1.51578	HMDB0036083	HMDB	Carveol	152.12	HMDB0036083	7438
M+H	1+	HMDB0032712	1.50172	HMDB0032712	HMDB	1,4-Undecadiene	152.157	HMDB0032712	5358328
M+H	1+	HMDB0034973	1.49435	HMDB0034973	HMDB	(R)-Campholenic aldehyde	152.12	HMDB0034973	98497
M+H	1+	HMDB0035120	1.48907	HMDB0035120	HMDB	Dehydrolinalool	152.12	HMDB0035120	85470793
M+H	1+	HMDB0039008	1.47317	HMDB0039008	HMDB	3,4-Epoxy-p-menth-1(7)-ene	152.12	HMDB0039008	101409164
M+H	1+	HMDB0040216	1.46652	HMDB0040216	HMDB	2,6,6-Trimethyl-2-cyclohexene-1,4-dione	152.084	HMDB0040216	62374
M+H	1+	HMDB0031854	1.44431	HMDB0031854	HMDB	3-Methyl-5-propyl-2-cyclohexen-1-one	152.12	HMDB0031854	3782139
M+H	1+	HMDB0038251	1.4313	HMDB0038251	HMDB	xi-Pinol	152.12	HMDB0038251	101153
M+H	1+	HMDB0037280	1.424	HMDB0037280	HMDB	Junionone	152.12	HMDB0037280	11051859
M+H	1+	HMDB0001851	1.39855	HMDB0001851	HMDB	L-Arabitol	152.068	HMDB0001851	439255
M+H	1+	HMDB0000568	1.39855	HMDB0000568	HMDB	D-Arabitol	152.068	HMDB0000568	827
M+H	1+	HMDB0002917	1.39855	HMDB0002917	HMDB	D-Xylitol	152.068	HMDB0002917	6912
M+H	1+	HMDB0041326	1.39424	HMDB0041326	HMDB	(Dimethoxymethyl)benzene	152.084	HMDB0041326	62375
M+H	1+	HMDB0041631	1.36068	HMDB0041631	HMDB	3-Thujanone	152.12	HMDB0041631	11027
M+H	1+	HMDB0036113	1.35857	HMDB0036113	HMDB	(+)-3-Thujone	152.12	HMDB0036113	91456
M+H	1+	HMDB0036114	1.35857	HMDB0036114	HMDB	(-)-3-Thujone	152.12	HMDB0036114	6553876
M+H	1+	HMDB0036115	1.35857	HMDB0036115	HMDB	(-)-3-Isothujone	152.12	HMDB0036115	261491
M+H	1+	HMDB0059827	1.35145	HMDB0059827	HMDB	3-Cyclohexene-1-carboxaldehyde, 1,3,4-trimethyl-	152.12	HMDB0059827	38621
M+H	1+	HMDB0035706	1.34444	HMDB0035706	HMDB	alpha-Cyclocitral	152.12	HMDB0035706	94143
M+H	1+	HMDB0037024	1.30086	HMDB0037024	HMDB	4-Acetyl-1,4-dimethyl-1-cyclohexene	152.12	HMDB0037024	65289
M+H	1+	HMDB0036080	1.28154	HMDB0036080	HMDB	(1S,4S)-Dihydrocarvone	152.12	HMDB0036080	443183
M+H	1+	HMDB0035203	1.26088	HMDB0035203	HMDB	(S)-9,10-Cyclo-p-menth-1-en-4-ol	152.12	HMDB0035203	73815132
M+H	1+	HMDB0036079	1.25868	HMDB0036079	HMDB	Dihydrocarvone	152.12	HMDB0036079	24473
M+H	1+	HMDB0034916	1.24686	HMDB0034916	HMDB	cis-2-Thujen-4-ol	152.12	HMDB0034916	561870
M+H	1+	HMDB0041013	1.24131	HMDB0041013	HMDB	Isocyclocitral	152.12	HMDB0041013	101150
M+H	1+	HMDB0041011	1.23089	HMDB0041011	HMDB	beta-Cyclocitral	152.12	HMDB0041011	9895
M+H	1+	HMDB0032536	1.22184	HMDB0032536	HMDB	2-(trans-2-Pentenyl)cyclopentanone	152.12	HMDB0032536	6437002
M+H	1+	HMDB0040766	1.20952	HMDB0040766	HMDB	Anethofuran	152.12	HMDB0040766	586292
M+H	1+	HMDB0036044	1.17316	HMDB0036044	HMDB	Marmelo oxide A	152.12	HMDB0036044
M+H	1+	HMDB0039816	1.14046	HMDB0039816	HMDB	2-Hexylfuran	152.12	HMDB0039816	77408
M+H	1+	HMDB0035604	1.06121	HMDB0035604	HMDB	Pulegone	152.12	HMDB0035604	442495
M+H	1+	HMDB0038557	1.03268	HMDB0038557	HMDB	xi-3,6-Dihydro-4-methyl-2-(2-methyl-1-propenyl)-2H-pyran	152.12	HMDB0038557	61275
M+H	1+	HMDB0032242	1.02109	HMDB0032242	HMDB	(E)-3,7-Dimethyl-1,5,7-octatrien-3-ol	152.12	HMDB0032242	62842
M+H	1+	HMDB0041804	1.00086	HMDB0041804	HMDB	2-Isopropoxyphenol	152.084	HMDB0041804	20949
M+H	1+	HMDB0040053	0.99433	HMDB0040053	HMDB	2-Isopropyl-6-methoxypyrazine	152.095	HMDB0040053	106441
M+H	1+	HMDB0034715	0.982303	HMDB0034715	HMDB	p-Mentha-1(6),8-dien-3-ol	152.12	HMDB0034715	14844669
M+H	1+	HMDB0032132	0.9676	HMDB0032132	HMDB	2-Isopropyl-1,4-benzenediol	152.084	HMDB0032132	75370
M+H	1+	HMDB0035741	0.957843	HMDB0035741	HMDB	(-)-trans-Isopulegone	152.12	HMDB0035741	34645
M+H	1+	HMDB0036169	0.901221	HMDB0036169	HMDB	3-(5-Methyl-2-furanyl)butanal	152.084	HMDB0036169	3578033
M+H	1+	HMDB0035738	0.895892	HMDB0035738	HMDB	(S)-Piperitone	152.12	HMDB0035738	107561
M+H	1+	HMDB0035737	0.895892	HMDB0035737	HMDB	(R)-Piperitone	152.12	HMDB0035737	107561
M+H	1+	HMDB0034975	0.895892	HMDB0034975	HMDB	Piperitone	152.12	HMDB0034975	6987
M+H	1+	HMDB0038290	0.878393	HMDB0038290	HMDB	Photocitral A	152.12	HMDB0038290	102684
M+H	1+	HMDB0037008	0.85145	HMDB0037008	HMDB	6,8-Epoxy-p-menth-2-ene	152.12	HMDB0037008	72746984
M+H	1+	HMDB0035158	0.812789	HMDB0035158	HMDB	1,2-Epoxy-p-menth-8-ene	152.12	HMDB0035158	91496
M+H	1+	HMDB0037009	0.723355	HMDB0037009	HMDB	Terpinolene oxide	152.12	HMDB0037009	107303
M+H	1+	HMDB0059875	0.712659	HMDB0059875	HMDB	Carvotanacetone	152.12	HMDB0059875	6432475
M+H	1+	HMDB0040052	0.689097	HMDB0040052	HMDB	2-Isopropyl-5-methoxypyrazine	152.095	HMDB0040052	92558
M+H	1+	HMDB0030893	0.623115	HMDB0030893	HMDB	Isocitral	152.12	HMDB0030893	6428928
M+H	1+	HMDB0035092	0.576597	HMDB0035092	HMDB	cis-Citral	152.12	HMDB0035092	638011
M+H	1+	HMDB0035078	0.576597	HMDB0035078	HMDB	Geranial	152.12	HMDB0035078	638011
M+H	1+	HMDB0059761	0.54591	HMDB0059761	HMDB	4-(1-Methylethyl)-1-cyclohexene-4-carboxaldehyde	152.12	HMDB0059761
M+H	1+	HMDB0000508	0.303169	HMDB0000508	HMDB	Ribitol	152.068	HMDB0000508
M+H	1+	HMDB0035280	0.16032	HMDB0035280	HMDB	Teresantalol	152.12	HMDB0035280	578221
M+H	1+	HMDB0035125	0.154519	HMDB0035125	HMDB	Darwinol	152.12	HMDB0035125	636475
M+H	1+	HMDB0035100	0.154519	HMDB0035100	HMDB	2-Pinen-10-ol	152.12	HMDB0035100	10582
M+H	1+	HMDB0041218	0.0357116	HMDB0041218	HMDB	(Z)-1,5-Undecadiene	152.157	HMDB0041218	24978162
M+H	1+	HMDB0003667	-0.0618456	HMDB0003667	HMDB	Alpha-Pinene-oxide	152.12	HMDB0003667	91508
M+H	1+	HMDB0003634	-0.285236	HMDB0003634	HMDB	Perillyl alcohol	152.12	HMDB0003634	10819
M+H	1+	HMDB0000568	-0.724555	HMDB0000568	HMDB	D-Arabitol	152.068	HMDB0000568	827
M+H	1+	HMDB0032323	1.47346	HMDB0032323	HMDB	Hexylamine	101.12	HMDB0032323	8102
M+H	1+	HMDB0032539	0.853164	HMDB0032539	HMDB	Triethylamine	101.12	HMDB0032539	8471
M+H	1+	HMDB0012815	0.691654	HMDB0012815	HMDB	5-Aminopentanal	101.084	HMDB0012815	443849
M+H	1+	HMDB0062600	0.638262	HMDB0062600	HMDB	N-butylformamide	101.084	HMDB0062600	13376
M+H	1+	HMDB0033009	-0.14072	HMDB0033009	HMDB	Foeniculoside VIII	348.178	HMDB0033009
M+H	1+	HMDB0034786	-0.150565	HMDB0034786	HMDB	(1S,2S,4S)-1,8-Epoxy-p-menthane-2,7-diol 2-O-b-D-glucoside	348.178	HMDB0034786
M+H	1+	HMDB0033011	-0.234147	HMDB0033011	HMDB	Foeniculoside IX	348.178	HMDB0033011
M+H	1+	HMDB0034874	-0.376864	HMDB0034874	HMDB	Foeniculoside V	348.178	HMDB0034874
M+H	1+	HMDB0035048	-0.588711	HMDB0035048	HMDB	Gibberellin A54	348.157	HMDB0035048	12310181
M+H	1+	HMDB0033219	-0.778068	HMDB0033219	HMDB	(1S,2S,4R,5S,7S)-2,5,7-Fenchanetriol 2-O-b-D-glucoside	348.178	HMDB0033219
M+H	1+	HMDB0033645	-0.802691	HMDB0033645	HMDB	(1S,2S,4S,5S)-2,4,7-Thujanetriol 4-glucoside	348.178	HMDB0033645
M+H	1+	HMDB0041886	-0.857797	HMDB0041886	HMDB	Enalaprilat	348.169	HMDB0041886	6917719
M+H	1+	HMDB0033981	-0.861172	HMDB0033981	HMDB	Cohumulone	348.194	HMDB0033981
M+H	1+	HMDB0039014	-0.882967	HMDB0039014	HMDB	Nepetariaside	348.178	HMDB0039014
M+H	1+	HMDB0039062	-0.908689	HMDB0039062	HMDB	Triphasiol	348.157	HMDB0039062	157953
M+H	1+	HMDB0012848	-0.975101	HMDB0012848	HMDB	7'-Carboxy-alpha-chromanol	348.23	HMDB0012848	53481529
M+H	1+	HMDB0015695	-1.08363	HMDB0015695	HMDB	Roxatidine acetate	348.205	HMDB0015695	5105
M+H	1+	HMDB0014452	-1.20322	HMDB0014452	HMDB	Bexarotene	348.209	HMDB0014452	82146
M+H	1+	HMDB0032895	-1.25919	HMDB0032895	HMDB	3b-Hydroxy-6b-angeloyloxy-7(11)-eremophilen-12,8b-olide	348.194	HMDB0032895
M+H	1+	HMDB0040989	-1.31656	HMDB0040989	HMDB	3b-Hydroxy-6b-tigloyloxy-7(11)-eremophilen-12,8b-olide	348.194	HMDB0040989
M+H	1+	HMDB0033236	-1.36626	HMDB0033236	HMDB	cis-10-Hydroxylinalyl oxide 7-glucoside	348.178	HMDB0033236
M+H	1+	HMDB0240231	-1.36861	HMDB0240231	HMDB	Acrivastine	348.184	HMDB0240231	5284514
M+H	1+	HMDB0029475	-1.47961	HMDB0029475	HMDB	[10]-Gingerdione	348.23	HMDB0029475	14440539
M+H	1+	HMDB0037773	-1.48128	HMDB0037773	HMDB	8-Angeloylegelolide	348.157	HMDB0037773
M+H	1+	HMDB0040954	-1.49625	HMDB0040954	HMDB	9alpha-(3-Methyl-2E-pentenoyloxy)-4S-hydroxy-10(14)-oplopen-3-one	348.23	HMDB0040954
M+H	1+	HMDB0060094	-1.57778	HMDB0060094	HMDB	12,20-Dioxo-leukotriene B4	348.194	HMDB0060094	122164848
M+H	1+	HMDB0039622	-1.62388	HMDB0039622	HMDB	Gibberellin A90	348.157	HMDB0039622
M+H	1+	HMDB0038080	-1.77545	HMDB0038080	HMDB	Gibberellin A81	348.157	HMDB0038080	4658943
M+H	1+	HMDB0040641	-1.79019	HMDB0040641	HMDB	[8]-Paradyl acetate	348.23	HMDB0040641
M+H	1+	HMDB0039469	-1.79796	HMDB0039469	HMDB	(1S,2S,4R)-p-Menth-8-ene-1,2,10-triol 2-glucoside	348.178	HMDB0039469
M+H	1+	HMDB0034988	-1.80691	HMDB0034988	HMDB	Gibberellin A60	348.157	HMDB0034988	100947719
M+H	1+	HMDB0032010	-1.81078	HMDB0032010	HMDB	Gibberellin A110	348.194	HMDB0032010
M+H	1+	HMDB0034999	-1.85801	HMDB0034999	HMDB	Bakkenolide C	348.194	HMDB0034999
M+H	1+	HMDB0006755	-1.85946	HMDB0006755	HMDB	3a,21-Dihydroxy-5b-pregnane-11,20-dione	348.23	HMDB0006755	44263347
M+H	1+	HMDB0035043	-1.86491	HMDB0035043	HMDB	Gibberellin A58	348.157	HMDB0035043
M+H	1+	HMDB0035044	-1.86707	HMDB0035044	HMDB	Gibberellin A63	348.157	HMDB0035044
M+H	1+	HMDB0040944	-1.86833	HMDB0040944	HMDB	3-Epigibberellin A1	348.157	HMDB0040944	3509874
M+H	1+	HMDB0037004	-1.99732	HMDB0037004	HMDB	Gibberellin A77	348.157	HMDB0037004
M+H	1+	HMDB0006762	-2.16367	HMDB0006762	HMDB	17alpha,21-Dihydroxypregnenolone	348.23	HMDB0006762	192735
M+H	1+	HMDB0032011	-2.24634	HMDB0032011	HMDB	Gibberellin A112	348.194	HMDB0032011
M+H	1+	HMDB0006757	-2.28964	HMDB0006757	HMDB	11b,21-Dihydroxy-5b-pregnane-3,20-dione	348.23	HMDB0006757	44263339
M+H	1+	HMDB0035049	-2.31099	HMDB0035049	HMDB	Gibberellin A67	348.157	HMDB0035049
M+H	1+	HMDB0036895	-2.32302	HMDB0036895	HMDB	Gibberellin A53	348.194	HMDB0036895	5253706
M+H	1+	HMDB0000353	-2.38904	HMDB0000353	HMDB	3b,15b,17a-Trihydroxy-pregnenone	348.23	HMDB0000353
M+H	1+	HMDB0000816	1.26556	HMDB0000816	HMDB	Phosphoglycolic acid	155.982	HMDB0000816	529
M+H	1+	HMDB0001544	-0.00221379	HMDB0001544	HMDB	m-Chlorobenzoic acid	155.998	HMDB0001544	447
M+H	1+	HMDB0031185	-1.54839	HMDB0031185	HMDB	1,2,4,5-Tetrathiane	155.92	HMDB0031185	520409
M+H	1+	HMDB0041066	-2.51175	HMDB0041066	HMDB	S-Propyl thiosulfate	155.991	HMDB0041066	3083960
M+H	1+	HMDB0000816	1.01258	HMDB0000816	HMDB	Phosphoglycolic acid	155.982	HMDB0000816	529
M+H	1+	HMDB0001544	0.674972	HMDB0001544	HMDB	m-Chlorobenzoic acid	155.998	HMDB0001544	447
M+H	1+	HMDB0031185	0.00626659	HMDB0031185	HMDB	1,2,4,5-Tetrathiane	155.92	HMDB0031185	520409
M+H	1+	HMDB0041066	-1.19275	HMDB0041066	HMDB	S-Propyl thiosulfate	155.991	HMDB0041066	3083960
M+H	1+	HMDB0029555	1.02832	HMDB0029555	HMDB	4,5-Dihydro-2-methylthiazole	101.03	HMDB0029555	16867
M+H	1+	HMDB0029555	0.692594	HMDB0029555	HMDB	4,5-Dihydro-2-methylthiazole	101.03	HMDB0029555	16867
M+H	1+	HMDB0032323	1.31198	HMDB0032323	HMDB	Hexylamine	101.12	HMDB0032323	8102
M+H	1+	HMDB0032539	1.21091	HMDB0032539	HMDB	Triethylamine	101.12	HMDB0032539	8471
M+H	1+	HMDB0012815	0.702549	HMDB0012815	HMDB	5-Aminopentanal	101.084	HMDB0012815	443849
M+H	1+	HMDB0062600	-0.0139903	HMDB0062600	HMDB	N-butylformamide	101.084	HMDB0062600	13376
M+H	1+	HMDB0032323	1.54788	HMDB0032323	HMDB	Hexylamine	101.12	HMDB0032323	8102
M+H	1+	HMDB0032539	1.19798	HMDB0032539	HMDB	Triethylamine	101.12	HMDB0032539	8471
M+H	1+	HMDB0012815	0.764182	HMDB0012815	HMDB	5-Aminopentanal	101.084	HMDB0012815	443849
M+H	1+	HMDB0062600	-0.149515	HMDB0062600	HMDB	N-butylformamide	101.084	HMDB0062600	13376
M+H	1+	HMDB0029555	0.666512	HMDB0029555	HMDB	4,5-Dihydro-2-methylthiazole	101.03	HMDB0029555	16867
M+H	1+	HMDB0029555	1.80504	HMDB0029555	HMDB	4,5-Dihydro-2-methylthiazole	101.03	HMDB0029555	16867
M+H	1+	HMDB0029555	1.67212	HMDB0029555	HMDB	4,5-Dihydro-2-methylthiazole	101.03	HMDB0029555	16867
M+H	1+	HMDB0032323	1.76346	HMDB0032323	HMDB	Hexylamine	101.12	HMDB0032323	8102
M+H	1+	HMDB0032539	1.72921	HMDB0032539	HMDB	Triethylamine	101.12	HMDB0032539	8471
M+H	1+	HMDB0012815	0.477161	HMDB0012815	HMDB	5-Aminopentanal	101.084	HMDB0012815	443849
M+H	1+	HMDB0062600	0.147867	HMDB0062600	HMDB	N-butylformamide	101.084	HMDB0062600	13376
M+H	1+	HMDB0094715	0.498428	HMDB0094715	HMDB	Dimethylarsinic acid	137.966	HMDB0094715	0
M+H	1+	HMDB0011625	0.498428	HMDB0011625	HMDB	Dimethylarsinate	137.966	HMDB0011625	2513
M+H	1+	HMDB0040452	0.392978	HMDB0040452	HMDB	1,2,3-Trithiane	137.963	HMDB0040452	123186
M+H	1+	HMDB0036573	0.360717	HMDB0036573	HMDB	1,3,5-Trithiane	137.963	HMDB0036573	9264
M+H	1+	HMDB0029555	1.84543	HMDB0029555	HMDB	4,5-Dihydro-2-methylthiazole	101.03	HMDB0029555	16867
M+H	1+	HMDB0031211	2.20434	HMDB0031211	HMDB	Endrin	377.871	HMDB0031211	3048
M+H	1+	HMDB0039961	1.89462	HMDB0039961	HMDB	(S)-2-Hydroxy-2-phenylacetonitrile O-b-D-allopyranoside	295.106	HMDB0039961	576072
M+H	1+	HMDB0035022	1.89462	HMDB0035022	HMDB	Prulaurasin	295.106	HMDB0035022	120639
M+H	1+	HMDB0034934	1.89462	HMDB0034934	HMDB	Prunasin	295.106	HMDB0034934	119033
M+H	1+	HMDB0034981	1.89462	HMDB0034981	HMDB	Sambunigrin	295.106	HMDB0034981	91434
M+H	1+	HMDB0005037	1.37472	HMDB0005037	HMDB	Sumatriptan	295.135	HMDB0005037	5358
M+H	1+	HMDB0060646	1.33336	HMDB0060646	HMDB	Nor-ketotifen	295.103	HMDB0060646	9904236
M+H	1+	HMDB0060594	1.19042	HMDB0060594	HMDB	Doxepin N-oxide	295.157	HMDB0060594
M+H	1+	HMDB0042026	1.15705	HMDB0042026	HMDB	Tertatolol	295.161	HMDB0042026	36920
M+H	1+	HMDB0030242	0.897697	HMDB0030242	HMDB	(E)-Herclavine	295.157	HMDB0030242	5356194
M+H	1+	HMDB0060551	0.848501	HMDB0060551	HMDB	Norfluoxetine	295.118	HMDB0060551
M+H	1+	HMDB0060630	0.793461	HMDB0060630	HMDB	(E)-2-hydroxydoxepin	295.157	HMDB0060630	67319009
M+H	1+	HMDB0014333	0.0639761	HMDB0014333	HMDB	Esmolol	295.178	HMDB0014333	59768
M+H	1+	HMDB0028743	-0.0393674	HMDB0028743	HMDB	Asparaginyl-Tyrosine	295.117	HMDB0028743	14389221
M+H	1+	HMDB0041245	-0.28264	HMDB0041245	HMDB	7-Hydroxyheptaphylline	295.121	HMDB0041245	15767846
M+H	1+	HMDB0029100	-0.462328	HMDB0029100	HMDB	Tyrosyl-Asparagine	295.117	HMDB0029100	18218251
M+H	1+	HMDB0028901	1.93843	HMDB0028901	HMDB	Isoleucyl-Arginine	287.196	HMDB0028901	9900561
M+H	1+	HMDB0028713	1.29523	HMDB0028713	HMDB	Arginyl-Leucine	287.196	HMDB0028713	333445
M+H	1+	HMDB0041142	1.07124	HMDB0041142	HMDB	N-[2-(4-Prenyloxyphenyl)ethyl]tiglamide	287.189	HMDB0041142	101683175
M+H	1+	HMDB0015077	0.912486	HMDB0015077	HMDB	Cycrimine	287.225	HMDB0015077	2911
M+H	1+	HMDB0014531	0.815721	HMDB0014531	HMDB	Procyclidine	287.225	HMDB0014531	4919
M+H	1+	HMDB0028712	0.763659	HMDB0028712	HMDB	Arginyl-Isoleucine	287.196	HMDB0028712	433625
M+H	1+	HMDB0028923	0.327162	HMDB0028923	HMDB	Leucyl-Arginine	287.196	HMDB0028923	3800205
M+H	1+	HMDB0032358	0.137834	HMDB0032358	HMDB	Lauroyl diethanolamide	287.246	HMDB0032358	8430
M+H	1+	HMDB0029555	1.7811	HMDB0029555	HMDB	4,5-Dihydro-2-methylthiazole	101.03	HMDB0029555	16867
M+H	1+	HMDB0032539	0.791707	HMDB0032539	HMDB	Triethylamine	101.12	HMDB0032539	8471
M+H	1+	HMDB0032323	0.469679	HMDB0032323	HMDB	Hexylamine	101.12	HMDB0032323	8102
M+H	1+	HMDB0012815	0.193953	HMDB0012815	HMDB	5-Aminopentanal	101.084	HMDB0012815	443849
M+H	1+	HMDB0062600	-0.28892	HMDB0062600	HMDB	N-butylformamide	101.084	HMDB0062600	13376
M+H	1+	HMDB0012559	0.648738	HMDB0012559	HMDB	13'-Hydroxy-alpha-tocopherol	446.376	HMDB0012559	53481465
M+H	1+	HMDB0034189	0.582079	HMDB0034189	HMDB	Taccagenin	446.303	HMDB0034189
M+H	1+	HMDB0029607	0.336387	HMDB0029607	HMDB	Stigmastentriol	446.376	HMDB0029607
M+H	1+	HMDB0012557	0.272098	HMDB0012557	HMDB	13'-Carboxy-gamma-tocopherol	446.34	HMDB0012557	53481463
M+H	1+	HMDB0034424	-0.0656526	HMDB0034424	HMDB	Spirotaccagenin	446.303	HMDB0034424
M+H	1+	HMDB0041527	-0.292439	HMDB0041527	HMDB	3-Dehydroteasterone	446.34	HMDB0041527
M+H	1+	HMDB0033583	-0.325491	HMDB0033583	HMDB	Leontogenin	446.303	HMDB0033583
M+H	1+	HMDB0040999	-0.369697	HMDB0040999	HMDB	Secasterone	446.34	HMDB0040999
M+H	1+	HMDB0031079	-0.623384	HMDB0031079	HMDB	12-Ketoporrigenin	446.303	HMDB0031079
M+H	1+	HMDB0032680	-0.637268	HMDB0032680	HMDB	Neoporrigenin B	446.303	HMDB0032680	53463026
M+H	1+	HMDB0034408	-0.797447	HMDB0034408	HMDB	alpha-Tocopherolquinone	446.376	HMDB0034408	24205
M+H	1+	HMDB0035512	-1.1054	HMDB0035512	HMDB	Schleicherastatin 3	446.376	HMDB0035512
M+H	1+	HMDB0032875	-1.11212	HMDB0032875	HMDB	3,5,9-Trihydroxyergost-7-en-6-one	446.34	HMDB0032875
M+H	1+	HMDB0032123	-1.1158	HMDB0032123	HMDB	(3beta,5alpha,6alpha,9alpha,22E,24R)-Ergosta-7,22-diene-3,5,6,9-tetrol	446.34	HMDB0032123	14556176
M+H	1+	HMDB0032107	-1.26736	HMDB0032107	HMDB	(3beta,5alpha,6beta,7alpha,22E,24R)-Ergosta-8,22-diene-3,5,6,7-tetrol	446.34	HMDB0032107
M+H	1+	HMDB0035641	-1.33473	HMDB0035641	HMDB	3-Hydroxysintaxanthin	446.318	HMDB0035641
M+H	1+	HMDB0030913	-1.35995	HMDB0030913	HMDB	Cepagenin	446.303	HMDB0030913	13939863
M+H	1+	HMDB0060129	-1.75198	HMDB0060129	HMDB	24-Oxo-1alpha,23,25-trihydroxyvitamin D3	446.303	HMDB0060129	73946406
M+H	1+	HMDB0032495	2.71026	HMDB0032495	HMDB	Propyl 2-mercaptopropionate	148.056	HMDB0032495	22251515
M+H	1+	HMDB0031717	2.69548	HMDB0031717	HMDB	3-(Methylthio)propyl acetate	148.056	HMDB0031717	85519
M+H	1+	HMDB0031725	2.54681	HMDB0031725	HMDB	(E)-3-(2-Hydroxyphenyl)-2-propenal	148.052	HMDB0031725	5318169
M+H	1+	HMDB0039653	2.44952	HMDB0039653	HMDB	2,4,6-Trimethyl-1,3,5-dioxathiane	148.056	HMDB0039653	23262324
M+H	1+	HMDB0040413	2.22878	HMDB0040413	HMDB	Ethyl 3-(methylthio)propanoate	148.056	HMDB0040413	61592
M+H	1+	HMDB0000930	2.20439	HMDB0000930	HMDB	trans-Cinnamic acid	148.052	HMDB0000930	444539
M+H	1+	HMDB0038299	2.17286	HMDB0038299	HMDB	Methylthiomethyl butyrate	148.056	HMDB0038299	3018539
M+H	1+	HMDB0039797	2.10638	HMDB0039797	HMDB	Dihydro-4-mercapto-5-methyl-3(2H)-thiophenone	148.002	HMDB0039797
M+H	1+	HMDB0059655	1.93751	HMDB0059655	HMDB	2-Hydroxyglutarate	148.037	HMDB0059655	43
M+H	1+	HMDB0032410	1.89597	HMDB0032410	HMDB	Methyl 3-(methylthio)butanoate	148.056	HMDB0032410	547907
M+H	1+	HMDB0000606	1.81219	HMDB0000606	HMDB	D-2-Hydroxyglutaric acid	148.037	HMDB0000606	439391
M+H	1+	HMDB0001553	1.77077	HMDB0001553	HMDB	2-Oxo-4-methylthiobutanoic acid	148.019	HMDB0001553	473
M+H	1+	HMDB0012140	1.73105	HMDB0012140	HMDB	(R) 2,3-Dihydroxy-3-methylvalerate	148.074	HMDB0012140	448154
M+H	1+	HMDB0037619	1.67163	HMDB0037619	HMDB	Methyl 4-(methylthio)butyrate	148.056	HMDB0037619	65425
M+H	1+	HMDB0001900	1.51385	HMDB0001900	HMDB	Ribonolactone	148.037	HMDB0001900	111064
M+H	1+	HMDB0036193	1.43577	HMDB0036193	HMDB	3-Mercapto-3-methylbutyl formate	148.056	HMDB0036193	526487
M+H	1+	HMDB0036626	1.38087	HMDB0036626	HMDB	3,4-Dihydro-2H-1-benzopyran-2-one	148.052	HMDB0036626	660
M+H	1+	HMDB0000426	1.33754	HMDB0000426	HMDB	Citramalic acid	148.037	HMDB0000426	1081
M+H	1+	HMDB0032271	1.29042	HMDB0032271	HMDB	Ethyl 3-mercaptobutyrate	148.056	HMDB0032271	9833996
M+H	1+	HMDB0000428	1.23654	HMDB0000428	HMDB	3-Hydroxyglutaric acid	148.037	HMDB0000428	181976
M+H	1+	HMDB0011676	0.967173	HMDB0011676	HMDB	D-Xylono-1,5-lactone	148.037	HMDB0011676	439692
M+H	1+	HMDB0035243	0.95014	HMDB0035243	HMDB	1-Phenyl-1,2-propanedione	148.052	HMDB0035243	11363
M+H	1+	HMDB0033912	0.922569	HMDB0033912	HMDB	2-Propenyl propyl disulfide	148.038	HMDB0033912	16591
M+H	1+	HMDB0041392	0.763391	HMDB0041392	HMDB	1-Propenyl propyl disulfide	148.038	HMDB0041392	5352908
M+H	1+	HMDB0041306	0.755527	HMDB0041306	HMDB	Methyl 2-(methylthio)butyrate	148.056	HMDB0041306	560572
M+H	1+	HMDB0059705	0.663292	HMDB0059705	HMDB	(2-Methoxyethoxy)propanoic acid	148.074	HMDB0059705	9815219
M+H	1+	HMDB0032332	0.532421	HMDB0032332	HMDB	Hydroxylated lecithin	148.048	HMDB0032332	44237312
M+H	1+	HMDB0000694	0.393783	HMDB0000694	HMDB	L-2-Hydroxyglutaric acid	148.037	HMDB0000694	439939
M+H	1+	HMDB0001900	0.390969	HMDB0001900	HMDB	Ribonolactone	148.037	HMDB0001900	111064
M+H	1+	HMDB0062739	0.127841	HMDB0062739	HMDB	3-methylmalate(2-)	148.037	HMDB0062739	3013918
M+H	1+	HMDB0059629	0.0908511	HMDB0059629	HMDB	(R)-mevalonate	148.074	HMDB0059629	449
M+H	1+	HMDB0000227	0.0908511	HMDB0000227	HMDB	Mevalonic acid	148.074	HMDB0000227	449
M+H	1+	HMDB0032947	0.0816673	HMDB0032947	HMDB	Di-2-furanylmethane	148.052	HMDB0032947	70972
M+H	1+	HMDB0059629	-0.0163861	HMDB0059629	HMDB	(R)-mevalonate	148.074	HMDB0059629	449
M+H	1+	HMDB0000227	-0.0163861	HMDB0000227	HMDB	Mevalonic acid	148.074	HMDB0000227	449
M+H	1+	HMDB0002050	-0.106656	HMDB0002050	HMDB	Dihydroxyfumaric acid	148.001	HMDB0002050
M+H	1+	HMDB0000567	-0.285411	HMDB0000567	HMDB	Cinnamic acid	148.052	HMDB0000567	5372954
M+H	1+	HMDB0040230	-0.364541	HMDB0040230	HMDB	3-Acetyl-1,2-dithiolane	148.002	HMDB0040230	524171
M+H	1+	HMDB0040986	-0.617856	HMDB0040986	HMDB	(E)-3-(4-Hydroxyphenyl)-2-propenal	148.052	HMDB0040986	641301
M+H	1+	HMDB0038890	-1.00116	HMDB0038890	HMDB	Methyl 3-methyl-1-butenyl disulfide	148.038	HMDB0038890	71587664
M+H	1+	HMDB0029835	2.28619	HMDB0029835	HMDB	Tetrahydroharmol	202.111	HMDB0029835	368982
M+H	1+	HMDB0030572	2.27884	HMDB0030572	HMDB	(Â±)-Anisoxide	202.136	HMDB0030572
M+H	1+	HMDB0036416	2.02157	HMDB0036416	HMDB	beta-Spathulene	202.172	HMDB0036416	15923778
M+H	1+	HMDB0040196	1.99143	HMDB0040196	HMDB	Oxalic acid dibutyl ester	202.121	HMDB0040196	16306
M+H	1+	HMDB0037310	1.97224	HMDB0037310	HMDB	1,1-Dimethoxydecane	202.193	HMDB0037310	24513
M+H	1+	HMDB0032443	1.97183	HMDB0032443	HMDB	3-Hydroxynonyl acetate	202.157	HMDB0032443	234237
M+H	1+	HMDB0035707	1.96059	HMDB0035707	HMDB	(6alpha,7alpha,10alpha)-1(5),3-Aromadendradiene	202.172	HMDB0035707
M+H	1+	HMDB0031510	1.95063	HMDB0031510	HMDB	R-2-Hydroxy-3-methylbutanoic acid 3-Methylbutanoyl	202.121	HMDB0031510	22922043
M+H	1+	HMDB0039274	1.9175	HMDB0039274	HMDB	Dictagymnin	202.136	HMDB0039274	85845705
M+H	1+	HMDB0032153	1.84643	HMDB0032153	HMDB	Acetaldehyde diisoamyl acetal	202.193	HMDB0032153	83036
M+H	1+	HMDB0000792	1.8007	HMDB0000792	HMDB	Sebacic acid	202.121	HMDB0000792	5192
M+H	1+	HMDB0030838	1.71137	HMDB0030838	HMDB	Feniculin	202.136	HMDB0030838	91746961
M+H	1+	HMDB0061654	1.67318	HMDB0061654	HMDB	3-hydroxyundecanoic acid	202.157	HMDB0061654
M+H	1+	HMDB0001539	1.64651	HMDB0001539	HMDB	Asymmetric dimethylarginine	202.143	HMDB0001539	123831
M+H	1+	HMDB0003334	1.40146	HMDB0003334	HMDB	Symmetric dimethylarginine	202.143	HMDB0003334	169148
M+H	1+	HMDB0059878	1.36725	HMDB0059878	HMDB	alpha-Curcumene	202.172	HMDB0059878	92139
M+H	1+	HMDB0059708	1.36408	HMDB0059708	HMDB	2-Ethylsuberic acid	202.121	HMDB0059708	19872
M+H	1+	HMDB0028691	1.33417	HMDB0028691	HMDB	Alanyl-Leucine	202.132	HMDB0028691	259583
M+H	1+	HMDB0059754	1.24804	HMDB0059754	HMDB	3-Methylazelaic acid	202.121	HMDB0059754	22450170
M+H	1+	HMDB0039356	1.20184	HMDB0039356	HMDB	Panaquinquecol 5	202.136	HMDB0039356	180093
M+H	1+	HMDB0032756	1.18194	HMDB0032756	HMDB	N-Methyl-1H-indole-3-propanamide	202.111	HMDB0032756	7661699
M+H	1+	HMDB0059910	1.10852	HMDB0059910	HMDB	(E)-Calamene	202.172	HMDB0059910	10224
M+H	1+	HMDB0038125	1.10171	HMDB0038125	HMDB	1,4,9-Cadinatriene	202.172	HMDB0038125	14083575
M+H	1+	HMDB0059857	1.06239	HMDB0059857	HMDB	beta-Vetivenene	202.172	HMDB0059857	14475467
M+H	1+	HMDB0059676	1.01407	HMDB0059676	HMDB	beta-Vatirenene	202.172	HMDB0059676	608753
M+H	1+	HMDB0031313	0.880107	HMDB0031313	HMDB	2-Pentyl-3-phenyl-2-propenal	202.136	HMDB0031313	1712058
M+H	1+	HMDB0061838	0.817464	HMDB0061838	HMDB	(-)-alpha-Curcumene	202.172	HMDB0061838	442360
M+H	1+	HMDB0028690	0.808488	HMDB0028690	HMDB	Alanyl-Isoleucine	202.132	HMDB0028690	417358
M+H	1+	HMDB0059719	0.747365	HMDB0059719	HMDB	Heptylmalonic acid	202.121	HMDB0059719	136574
M+H	1+	HMDB0061837	0.673785	HMDB0061837	HMDB	Calamenene	202.172	HMDB0061837	11298625
M+H	1+	HMDB0036796	0.218526	HMDB0036796	HMDB	(1alpha,6alpha,7alphaH)-2,4(15)-Copadiene	202.172	HMDB0036796	5316058
M+H	1+	HMDB0062180	0.0808873	HMDB0062180	HMDB	N-lactoyl-Isoeucine	202.121	HMDB0062180
M+H	1+	HMDB0094713	-0.0628436	HMDB0094713	HMDB	N-Acetylisoputreanine	202.132	HMDB0094713
M+H	1+	HMDB0029555	0.692594	HMDB0029555	HMDB	4,5-Dihydro-2-methylthiazole	101.03	HMDB0029555	16867
M+H	1+	HMDB0014520	0.0136276	HMDB0014520	HMDB	Trihexyphenidyl	301.241	HMDB0014520	5572
M+H	1+	HMDB0000269	-0.535696	HMDB0000269	HMDB	Sphinganine	301.298	HMDB0000269	91486
M+H	1+	HMDB0000269	-0.625395	HMDB0000269	HMDB	Sphinganine	301.298	HMDB0000269	91486
M+H	1+	HMDB0013288	-0.709887	HMDB0013288	HMDB	Nonanoylcarnitine	301.225	HMDB0013288	53481699
M+H	1+	HMDB0036815	1.70299	HMDB0036815	HMDB	Norecasantalol	166.136	HMDB0036815
M+H	1+	HMDB0032933	1.52577	HMDB0032933	HMDB	2-Methoxy-3-(1-methylpropyl)pyrazine	166.111	HMDB0032933	520098
M+H	1+	HMDB0030002	1.50657	HMDB0030002	HMDB	(-)-Nopol	166.136	HMDB0030002	31408
M+H	1+	HMDB0033546	1.40683	HMDB0033546	HMDB	2,5-Undecadienal	166.136	HMDB0033546	44177175
M+H	1+	HMDB0032537	1.38335	HMDB0032537	HMDB	trans-2-trans-4-Nonadiene	166.172	HMDB0032537	5358327
M+H	1+	HMDB0031728	1.38053	HMDB0031728	HMDB	2-Hexylidenecyclopentanone	166.136	HMDB0031728	6153869
M+H	1+	HMDB0031359	1.37799	HMDB0031359	HMDB	2,4-Undecadienal	166.136	HMDB0031359	5367531
M+H	1+	HMDB0032540	1.32457	HMDB0032540	HMDB	2,6,6-Trimethyl-1-cyclohexen-1-acetaldehyde	166.136	HMDB0032540	61124
M+H	1+	HMDB0030252	1.29365	HMDB0030252	HMDB	Limonene aldehyde	166.136	HMDB0030252	110923
M+H	1+	HMDB0031565	1.20978	HMDB0031565	HMDB	Dihydrojasmone	166.136	HMDB0031565	62378
M+H	1+	HMDB0029742	1.04746	HMDB0029742	HMDB	3-Isopropyl-2-methoxy-5-methylpyrazine	166.111	HMDB0029742	15590168
M+H	1+	HMDB0036190	0.986812	HMDB0036190	HMDB	2-Heptylfuran	166.136	HMDB0036190	19603
M+H	1+	HMDB0031860	0.92556	HMDB0031860	HMDB	2-Methoxy-3-(2-methylpropyl)pyrazine	166.111	HMDB0031860	32594
M+H	1+	HMDB0061818	-0.0597586	HMDB0061818	HMDB	(E,Z)-2,4-Dodecadiene	166.172	HMDB0061818	5365771
M+H	1+	HMDB0015145	-1.1852	HMDB0015145	HMDB	Edrophonium	166.123	HMDB0015145	3202
M+H	1+	HMDB0061817	-1.27341	HMDB0061817	HMDB	1,1'-Ethylidenebis-cyclopentane	166.172	HMDB0061817	301115
M+H	1+	HMDB0029555	1.4163	HMDB0029555	HMDB	4,5-Dihydro-2-methylthiazole	101.03	HMDB0029555	16867
M+H	1+	HMDB0032323	0.78135	HMDB0032323	HMDB	Hexylamine	101.12	HMDB0032323	8102
M+H	1+	HMDB0032539	0.642275	HMDB0032539	HMDB	Triethylamine	101.12	HMDB0032539	8471
M+H	1+	HMDB0012815	0.592726	HMDB0012815	HMDB	5-Aminopentanal	101.084	HMDB0012815	443849
M+H	1+	HMDB0062600	-0.043289	HMDB0062600	HMDB	N-butylformamide	101.084	HMDB0062600	13376
M+H	1+	HMDB0031716	1.69931	HMDB0031716	HMDB	3-(Methylthio)-1-propanol	106.045	HMDB0031716	10448
M+H	1+	HMDB0040185	1.66637	HMDB0040185	HMDB	3-Mercapto-2-butanol	106.045	HMDB0040185	62087
M+H	1+	HMDB0006115	1.5381	HMDB0006115	HMDB	Benzaldehyde	106.042	HMDB0006115	240
M+H	1+	HMDB0034778	1.47273	HMDB0034778	HMDB	(2R*,3R*)-1,2,3-Butanetriol	106.063	HMDB0034778	20497
M+H	1+	HMDB0041475	1.24439	HMDB0041475	HMDB	4-Mercapto-2-butanol	106.045	HMDB0041475	3703445
M+H	1+	HMDB0059851	1.18905	HMDB0059851	HMDB	o-Xylene	106.078	HMDB0059851	7237
M+H	1+	HMDB0059905	1.18768	HMDB0059905	HMDB	Ethylbenzene	106.078	HMDB0059905	7500
M+H	1+	HMDB0059924	1.18107	HMDB0059924	HMDB	p-Xylene	106.078	HMDB0059924	7809
M+H	1+	HMDB0006115	0.996076	HMDB0006115	HMDB	Benzaldehyde	106.042	HMDB0006115	240
M+H	1+	HMDB0031520	0.653431	HMDB0031520	HMDB	2-Mercaptopropanoic acid	106.009	HMDB0031520	62326
M+H	1+	HMDB0041604	0.580574	HMDB0041604	HMDB	3-Mercaptopropanoic acid	106.009	HMDB0041604	6514
M+H	1+	HMDB0059810	0.573951	HMDB0059810	HMDB	m-Xylene	106.078	HMDB0059810	7929
M+H	1+	HMDB0006372	0.277485	HMDB0006372	HMDB	L-Glyceric acid	106.027	HMDB0006372	6326776
M+H	1+	HMDB0031818	0.277485	HMDB0031818	HMDB	D-2,3-Dihydroxypropanoic acid	106.027	HMDB0031818	439194
M+H	1+	HMDB0000139	0.277485	HMDB0000139	HMDB	Glyceric acid	106.027	HMDB0000139	439194
M+H	1+	HMDB0061944	-0.19368	HMDB0061944	HMDB	Trihydroxybutane	106.063	HMDB0061944	18970792
M+H	1+	HMDB0014786	2.43962	HMDB0014786	HMDB	Mitotane	317.954	HMDB0014786	4211
M+H	1+	HMDB0032856	0.735122	HMDB0032856	HMDB	3,3',4,4'-Tetrachloroazobenzene	317.929	HMDB0032856
M+H	1+	HMDB0015265	-0.0379795	HMDB0015265	HMDB	Tiludronate	317.928	HMDB0015265	60937
M+H	1+	HMDB0031725	2.49207	HMDB0031725	HMDB	(E)-3-(2-Hydroxyphenyl)-2-propenal	148.052	HMDB0031725	5318169
M+H	1+	HMDB0036626	2.49011	HMDB0036626	HMDB	3,4-Dihydro-2H-1-benzopyran-2-one	148.052	HMDB0036626	660
M+H	1+	HMDB0000930	2.31836	HMDB0000930	HMDB	trans-Cinnamic acid	148.052	HMDB0000930	444539
M+H	1+	HMDB0040986	2.2916	HMDB0040986	HMDB	(E)-3-(4-Hydroxyphenyl)-2-propenal	148.052	HMDB0040986	641301
M+H	1+	HMDB0033912	2.04473	HMDB0033912	HMDB	2-Propenyl propyl disulfide	148.038	HMDB0033912	16591
M+H	1+	HMDB0035243	2.01838	HMDB0035243	HMDB	1-Phenyl-1,2-propanedione	148.052	HMDB0035243	11363
M+H	1+	HMDB0012140	1.94136	HMDB0012140	HMDB	(R) 2,3-Dihydroxy-3-methylvalerate	148.074	HMDB0012140	448154
M+H	1+	HMDB0041392	1.8241	HMDB0041392	HMDB	1-Propenyl propyl disulfide	148.038	HMDB0041392	5352908
M+H	1+	HMDB0040413	1.79251	HMDB0040413	HMDB	Ethyl 3-(methylthio)propanoate	148.056	HMDB0040413	61592
M+H	1+	HMDB0039797	1.6294	HMDB0039797	HMDB	Dihydro-4-mercapto-5-methyl-3(2H)-thiophenone	148.002	HMDB0039797
M+H	1+	HMDB0038299	1.55261	HMDB0038299	HMDB	Methylthiomethyl butyrate	148.056	HMDB0038299	3018539
M+H	1+	HMDB0032947	1.41368	HMDB0032947	HMDB	Di-2-furanylmethane	148.052	HMDB0032947	70972
M+H	1+	HMDB0032332	1.29094	HMDB0032332	HMDB	Hydroxylated lecithin	148.048	HMDB0032332	44237312
M+H	1+	HMDB0001553	1.24029	HMDB0001553	HMDB	2-Oxo-4-methylthiobutanoic acid	148.019	HMDB0001553	473
M+H	1+	HMDB0032271	1.22166	HMDB0032271	HMDB	Ethyl 3-mercaptobutyrate	148.056	HMDB0032271	9833996
M+H	1+	HMDB0031717	1.20712	HMDB0031717	HMDB	3-(Methylthio)propyl acetate	148.056	HMDB0031717	85519
M+H	1+	HMDB0036193	1.19471	HMDB0036193	HMDB	3-Mercapto-3-methylbutyl formate	148.056	HMDB0036193	526487
M+H	1+	HMDB0038890	1.12974	HMDB0038890	HMDB	Methyl 3-methyl-1-butenyl disulfide	148.038	HMDB0038890	71587664
M+H	1+	HMDB0037619	1.12306	HMDB0037619	HMDB	Methyl 4-(methylthio)butyrate	148.056	HMDB0037619	65425
M+H	1+	HMDB0032495	0.935544	HMDB0032495	HMDB	Propyl 2-mercaptopropionate	148.056	HMDB0032495	22251515
M+H	1+	HMDB0059655	0.838894	HMDB0059655	HMDB	2-Hydroxyglutarate	148.037	HMDB0059655	43
M+H	1+	HMDB0011676	0.761597	HMDB0011676	HMDB	D-Xylono-1,5-lactone	148.037	HMDB0011676	439692
M+H	1+	HMDB0001900	0.701678	HMDB0001900	HMDB	Ribonolactone	148.037	HMDB0001900	111064
M+H	1+	HMDB0000227	0.691947	HMDB0000227	HMDB	Mevalonic acid	148.074	HMDB0000227	449
M+H	1+	HMDB0059629	0.691947	HMDB0059629	HMDB	(R)-mevalonate	148.074	HMDB0059629	449
M+H	1+	HMDB0000606	0.678545	HMDB0000606	HMDB	D-2-Hydroxyglutaric acid	148.037	HMDB0000606	439391
M+H	1+	HMDB0032410	0.661797	HMDB0032410	HMDB	Methyl 3-(methylthio)butanoate	148.056	HMDB0032410	547907
M+H	1+	HMDB0039653	0.628984	HMDB0039653	HMDB	2,4,6-Trimethyl-1,3,5-dioxathiane	148.056	HMDB0039653	23262324
M+H	1+	HMDB0001900	0.270585	HMDB0001900	HMDB	Ribonolactone	148.037	HMDB0001900	111064
M+H	1+	HMDB0040230	0.220655	HMDB0040230	HMDB	3-Acetyl-1,2-dithiolane	148.002	HMDB0040230	524171
M+H	1+	HMDB0000428	0.180155	HMDB0000428	HMDB	3-Hydroxyglutaric acid	148.037	HMDB0000428	181976
M+H	1+	HMDB0000227	0.161823	HMDB0000227	HMDB	Mevalonic acid	148.074	HMDB0000227	449
M+H	1+	HMDB0059629	0.161823	HMDB0059629	HMDB	(R)-mevalonate	148.074	HMDB0059629	449
M+H	1+	HMDB0000567	0.139999	HMDB0000567	HMDB	Cinnamic acid	148.052	HMDB0000567	5372954
M+H	1+	HMDB0000426	-0.0340326	HMDB0000426	HMDB	Citramalic acid	148.037	HMDB0000426	1081
M+H	1+	HMDB0059705	-0.120532	HMDB0059705	HMDB	(2-Methoxyethoxy)propanoic acid	148.074	HMDB0059705	9815219
M+H	1+	HMDB0000694	-0.39429	HMDB0000694	HMDB	L-2-Hydroxyglutaric acid	148.037	HMDB0000694	439939
M+H	1+	HMDB0031725	2.49207	HMDB0031725	HMDB	(E)-3-(2-Hydroxyphenyl)-2-propenal	148.052	HMDB0031725	5318169
M+H	1+	HMDB0036626	2.49011	HMDB0036626	HMDB	3,4-Dihydro-2H-1-benzopyran-2-one	148.052	HMDB0036626	660
M+H	1+	HMDB0000930	2.31836	HMDB0000930	HMDB	trans-Cinnamic acid	148.052	HMDB0000930	444539
M+H	1+	HMDB0040986	2.2916	HMDB0040986	HMDB	(E)-3-(4-Hydroxyphenyl)-2-propenal	148.052	HMDB0040986	641301
M+H	1+	HMDB0033912	2.04473	HMDB0033912	HMDB	2-Propenyl propyl disulfide	148.038	HMDB0033912	16591
M+H	1+	HMDB0035243	2.01838	HMDB0035243	HMDB	1-Phenyl-1,2-propanedione	148.052	HMDB0035243	11363
M+H	1+	HMDB0012140	1.94136	HMDB0012140	HMDB	(R) 2,3-Dihydroxy-3-methylvalerate	148.074	HMDB0012140	448154
M+H	1+	HMDB0041392	1.8241	HMDB0041392	HMDB	1-Propenyl propyl disulfide	148.038	HMDB0041392	5352908
M+H	1+	HMDB0040413	1.79251	HMDB0040413	HMDB	Ethyl 3-(methylthio)propanoate	148.056	HMDB0040413	61592
M+H	1+	HMDB0039797	1.6294	HMDB0039797	HMDB	Dihydro-4-mercapto-5-methyl-3(2H)-thiophenone	148.002	HMDB0039797
M+H	1+	HMDB0038299	1.55261	HMDB0038299	HMDB	Methylthiomethyl butyrate	148.056	HMDB0038299	3018539
M+H	1+	HMDB0032947	1.41368	HMDB0032947	HMDB	Di-2-furanylmethane	148.052	HMDB0032947	70972
M+H	1+	HMDB0032332	1.29094	HMDB0032332	HMDB	Hydroxylated lecithin	148.048	HMDB0032332	44237312
M+H	1+	HMDB0001553	1.24029	HMDB0001553	HMDB	2-Oxo-4-methylthiobutanoic acid	148.019	HMDB0001553	473
M+H	1+	HMDB0032271	1.22166	HMDB0032271	HMDB	Ethyl 3-mercaptobutyrate	148.056	HMDB0032271	9833996
M+H	1+	HMDB0031717	1.20712	HMDB0031717	HMDB	3-(Methylthio)propyl acetate	148.056	HMDB0031717	85519
M+H	1+	HMDB0036193	1.19471	HMDB0036193	HMDB	3-Mercapto-3-methylbutyl formate	148.056	HMDB0036193	526487
M+H	1+	HMDB0038890	1.12974	HMDB0038890	HMDB	Methyl 3-methyl-1-butenyl disulfide	148.038	HMDB0038890	71587664
M+H	1+	HMDB0037619	1.12306	HMDB0037619	HMDB	Methyl 4-(methylthio)butyrate	148.056	HMDB0037619	65425
M+H	1+	HMDB0032495	0.935544	HMDB0032495	HMDB	Propyl 2-mercaptopropionate	148.056	HMDB0032495	22251515
M+H	1+	HMDB0059655	0.838894	HMDB0059655	HMDB	2-Hydroxyglutarate	148.037	HMDB0059655	43
M+H	1+	HMDB0011676	0.761597	HMDB0011676	HMDB	D-Xylono-1,5-lactone	148.037	HMDB0011676	439692
M+H	1+	HMDB0001900	0.701678	HMDB0001900	HMDB	Ribonolactone	148.037	HMDB0001900	111064
M+H	1+	HMDB0059629	0.691947	HMDB0059629	HMDB	(R)-mevalonate	148.074	HMDB0059629	449
M+H	1+	HMDB0000227	0.691947	HMDB0000227	HMDB	Mevalonic acid	148.074	HMDB0000227	449
M+H	1+	HMDB0000606	0.678545	HMDB0000606	HMDB	D-2-Hydroxyglutaric acid	148.037	HMDB0000606	439391
M+H	1+	HMDB0032410	0.661797	HMDB0032410	HMDB	Methyl 3-(methylthio)butanoate	148.056	HMDB0032410	547907
M+H	1+	HMDB0039653	0.628984	HMDB0039653	HMDB	2,4,6-Trimethyl-1,3,5-dioxathiane	148.056	HMDB0039653	23262324
M+H	1+	HMDB0001900	0.270585	HMDB0001900	HMDB	Ribonolactone	148.037	HMDB0001900	111064
M+H	1+	HMDB0040230	0.220655	HMDB0040230	HMDB	3-Acetyl-1,2-dithiolane	148.002	HMDB0040230	524171
M+H	1+	HMDB0000428	0.180155	HMDB0000428	HMDB	3-Hydroxyglutaric acid	148.037	HMDB0000428	181976
M+H	1+	HMDB0059629	0.161823	HMDB0059629	HMDB	(R)-mevalonate	148.074	HMDB0059629	449
M+H	1+	HMDB0000227	0.161823	HMDB0000227	HMDB	Mevalonic acid	148.074	HMDB0000227	449
M+H	1+	HMDB0000567	0.139999	HMDB0000567	HMDB	Cinnamic acid	148.052	HMDB0000567	5372954
M+H	1+	HMDB0000426	-0.0340326	HMDB0000426	HMDB	Citramalic acid	148.037	HMDB0000426	1081
M+H	1+	HMDB0059705	-0.120532	HMDB0059705	HMDB	(2-Methoxyethoxy)propanoic acid	148.074	HMDB0059705	9815219
M+H	1+	HMDB0000694	-0.39429	HMDB0000694	HMDB	L-2-Hydroxyglutaric acid	148.037	HMDB0000694	439939
M+H	1+	HMDB0034236	2.44216	HMDB0034236	HMDB	Benzenepropanenitrile	131.073	HMDB0034236	12581
M+H	1+	HMDB0000064	1.986	HMDB0000064	HMDB	Creatine	131.069	HMDB0000064	586
M+H	1+	HMDB0000466	1.84494	HMDB0000466	HMDB	3-Methylindole	131.073	HMDB0000466	6736
M+H	1+	HMDB0040058	1.61788	HMDB0040058	HMDB	(Â±)-2-Propylthiazolidine	131.077	HMDB0040058	146885
M+H	1+	HMDB0033458	1.50112	HMDB0033458	HMDB	N-Carbamoylputrescine	131.106	HMDB0033458	502
M+H	1+	HMDB0000466	1.44548	HMDB0000466	HMDB	3-Methylindole	131.073	HMDB0000466	6736
M+H	1+	HMDB0000172	1.28199	HMDB0000172	HMDB	L-Isoleucine	131.095	HMDB0000172	6306
M+H	1+	HMDB0033923	1.28199	HMDB0033923	HMDB	(Â±)-erythro-Isoleucine	131.095	HMDB0033923	6306
M+H	1+	HMDB0000557	1.28199	HMDB0000557	HMDB	L-Alloisoleucine	131.095	HMDB0000557	99288
M+H	1+	HMDB0062203	1.20056	HMDB0062203	HMDB	3,3,5-triiodo-L-thyronine-beta-D-glucuronoside	131.095	HMDB0062203	857
M+H	1+	HMDB0013773	1.20056	HMDB0013773	HMDB	D-Leucine	131.095	HMDB0013773	439524
M+H	1+	HMDB0000687	1.20056	HMDB0000687	HMDB	L-Leucine	131.095	HMDB0000687	6106
M+H	1+	HMDB0001901	1.15026	HMDB0001901	HMDB	Aminocaproic acid	131.095	HMDB0001901	564
M+H	1+	HMDB0060650	1.14217	HMDB0060650	HMDB	N-(2-Hydroxyethyl)-morpholine	131.095	HMDB0060650
M+H	1+	HMDB0029168	1.09083	HMDB0029168	HMDB	3-Aminocaproic acid	131.095	HMDB0029168	5275645
M+H	1+	HMDB0036382	1.04818	HMDB0036382	HMDB	6-Deoxyfagomine	131.095	HMDB0036382	57449463
M+H	1+	HMDB0011634	0.990588	HMDB0011634	HMDB	Norspermidine	131.142	HMDB0011634	5942
M+H	1+	HMDB0003640	0.971283	HMDB0003640	HMDB	Beta-Leucine	131.095	HMDB0003640	439734
M+H	1+	HMDB0001645	0.797952	HMDB0001645	HMDB	L-Norleucine	131.095	HMDB0001645	21236
M+H	1+	HMDB0011634	0.255882	HMDB0011634	HMDB	Norspermidine	131.142	HMDB0011634	5942
M+H	1+	HMDB0013222	0.188518	HMDB0013222	HMDB	Beta-Guanidinopropionic acid	131.069	HMDB0013222	67701
M+H	1+	HMDB0061716	0.141255	HMDB0061716	HMDB	N-methylvaline	131.095	HMDB0061716
M+H	1+	HMDB0038321	0.292332	HMDB0038321	HMDB	Homoarecoline	169.11	HMDB0038321	34167
M+H	1+	HMDB0040036	1.6563	HMDB0040036	HMDB	2-Ethylthiazole	113.03	HMDB0040036	85053
M+H	1+	HMDB0032974	1.13825	HMDB0032974	HMDB	2,4-Dimethylthiazole	113.03	HMDB0032974	10934
M+H	1+	HMDB0032976	0.799191	HMDB0032976	HMDB	4,5-Dimethylthiazole	113.03	HMDB0032976	62510
M+H	1+	HMDB0032975	0.605497	HMDB0032975	HMDB	2,5-Dimethylthiazole	113.03	HMDB0032975	77837
M+H	1+	HMDB0038460	0.219739	HMDB0038460	HMDB	Thiiranepropanenitrile	113.03	HMDB0038460	100582
M+H	1+	HMDB0033867	-0.33112	HMDB0033867	HMDB	4-Isothiocyanato-1-butene	113.03	HMDB0033867	76922
M+H	1+	HMDB0032976	1.185	HMDB0032976	HMDB	4,5-Dimethylthiazole	113.03	HMDB0032976	62510
M+H	1+	HMDB0040036	0.944623	HMDB0040036	HMDB	2-Ethylthiazole	113.03	HMDB0040036	85053
M+H	1+	HMDB0032975	0.486291	HMDB0032975	HMDB	2,5-Dimethylthiazole	113.03	HMDB0032975	77837
M+H	1+	HMDB0033867	0.332931	HMDB0033867	HMDB	4-Isothiocyanato-1-butene	113.03	HMDB0033867	76922
M+H	1+	HMDB0038460	0.276979	HMDB0038460	HMDB	Thiiranepropanenitrile	113.03	HMDB0038460	100582
M+H	1+	HMDB0032974	0.203568	HMDB0032974	HMDB	2,4-Dimethylthiazole	113.03	HMDB0032974	10934
M+H	1+	HMDB0060516	1.08338	HMDB0060516	HMDB	trans-3-Chloroallyl aldehyde	89.9872	HMDB0060516	5280971
M+H	1+	HMDB0060458	1.08338	HMDB0060458	HMDB	cis-3-Chloroallyl aldehyde	89.9872	HMDB0060458	9543055
M+H	1+	HMDB0030898	-0.270872	HMDB0030898	HMDB	(22E, 24x)-Ergosta-4,6,8,22-tetraen-3-one	392.308	HMDB0030898
M+H	1+	HMDB0029802	-0.586877	HMDB0029802	HMDB	1-Cyclohexyl-11-heneicosanone	392.402	HMDB0029802
M+H	1+	HMDB0029555	1.54352	HMDB0029555	HMDB	4,5-Dihydro-2-methylthiazole	101.03	HMDB0029555	16867
M+H	1+	HMDB0029555	1.57414	HMDB0029555	HMDB	4,5-Dihydro-2-methylthiazole	101.03	HMDB0029555	16867
M+H	1+	HMDB0029555	1.57559	HMDB0029555	HMDB	4,5-Dihydro-2-methylthiazole	101.03	HMDB0029555	16867
M+H	1+	HMDB0031174	2.8861	HMDB0031174	HMDB	4-Methyl-5-hexanolide	128.084	HMDB0031174	544628
M+H	1+	HMDB0032402	2.73619	HMDB0032402	HMDB	2-Methyl-3-heptanone	128.12	HMDB0032402	25611
M+H	1+	HMDB0029574	2.67976	HMDB0029574	HMDB	2,5-Diethyltetrahydrofuran	128.12	HMDB0029574	62913
M+H	1+	HMDB0031342	2.67051	HMDB0031342	HMDB	Cyclohexanecarboxylic acid	128.084	HMDB0031342	7413
M+H	1+	HMDB0031351	2.64543	HMDB0031351	HMDB	Cyclohexyl formate	128.084	HMDB0031351	20358
M+H	1+	HMDB0031681	2.63528	HMDB0031681	HMDB	Dihydro-5-propyl-2(3H)-furanone	128.084	HMDB0031681	7742
M+H	1+	HMDB0040591	2.60381	HMDB0040591	HMDB	Allyl butyrate	128.084	HMDB0040591	16324
M+H	1+	HMDB0040214	2.55788	HMDB0040214	HMDB	cis-3-Hexenyl formate	128.084	HMDB0040214	5365587
M+H	1+	HMDB0032460	2.55561	HMDB0032460	HMDB	4-Pentenyl acetate	128.084	HMDB0032460	74096
M+H	1+	HMDB0038962	2.55421	HMDB0038962	HMDB	Ethyl tiglate	128.084	HMDB0038962	5281163
M+H	1+	HMDB0038271	2.5295	HMDB0038271	HMDB	2-Hexenyl formate	128.084	HMDB0038271	5352972
M+H	1+	HMDB0001140	2.51244	HMDB0001140	HMDB	Octanal	128.12	HMDB0001140	454
M+H	1+	HMDB0031603	2.51027	HMDB0031603	HMDB	Ethyl 4-pentenoate	128.084	HMDB0031603	74786
M+H	1+	HMDB0033793	2.44064	HMDB0033793	HMDB	4-Heptenoic acid	128.084	HMDB0033793	5312595
M+H	1+	HMDB0032391	2.43143	HMDB0032391	HMDB	3-Methyl-3-butenyl acetate	128.084	HMDB0032391	78879
M+H	1+	HMDB0030330	2.41962	HMDB0030330	HMDB	1-Methoxy-3-methylene-2-pentanone	128.084	HMDB0030330	13932051
M+H	1+	HMDB0031476	2.40898	HMDB0031476	HMDB	2,3-Heptanedione	128.084	HMDB0031476	60983
M+H	1+	HMDB0031299	2.40657	HMDB0031299	HMDB	(R)-1-Octen-3-ol	128.12	HMDB0031299	18827
M+H	1+	HMDB0031295	2.40079	HMDB0031295	HMDB	Ethyl pentyl ketone	128.12	HMDB0031295	246728
M+H	1+	HMDB0031484	2.36018	HMDB0031484	HMDB	2-Heptenoic acid	128.084	HMDB0031484	5282709
M+H	1+	HMDB0031300	2.34465	HMDB0031300	HMDB	(Â±)-(E)-2-Octen-4-ol	128.12	HMDB0031300	5366203
M+H	1+	HMDB0035231	2.30632	HMDB0035231	HMDB	(Z)-3-Octen-1-ol	128.12	HMDB0035231	5364519
M+H	1+	HMDB0035768	2.30632	HMDB0035768	HMDB	(E)-3-Octen-1-ol	128.12	HMDB0035768	5364475
M+H	1+	HMDB0031296	2.30105	HMDB0031296	HMDB	(E)-2-Octen-1-ol	128.12	HMDB0031296	5364959
M+H	1+	HMDB0031294	2.30092	HMDB0031294	HMDB	2-Octanone	128.12	HMDB0031294	8093
M+H	1+	HMDB0031477	2.29751	HMDB0031477	HMDB	3,4-Heptanedione	128.084	HMDB0031477	83671
M+H	1+	HMDB0031298	2.28983	HMDB0031298	HMDB	(Z)-5-Octen-1-ol	128.12	HMDB0031298	5352837
M+H	1+	HMDB0029314	2.28686	HMDB0029314	HMDB	Isopentenyl acetate	128.084	HMDB0029314	14489
M+H	1+	HMDB0037181	2.28558	HMDB0037181	HMDB	xi-7-Octen-2-ol	128.12	HMDB0037181	542172
M+H	1+	HMDB0031593	2.18738	HMDB0031593	HMDB	5-Methyl-2,3-hexanedione	128.084	HMDB0031593	26204
M+H	1+	HMDB0032450	2.15456	HMDB0032450	HMDB	trans-3-Octen-2-ol	128.12	HMDB0032450	5358336
M+H	1+	HMDB0030030	2.03417	HMDB0030030	HMDB	(R)-Sulcatol	128.12	HMDB0030030	20745
M+H	1+	HMDB0031416	2.01109	HMDB0031416	HMDB	3,4-Dimethylheptane	128.157	HMDB0031416	13534
M+H	1+	HMDB0030302	1.98945	HMDB0030302	HMDB	2,3,4-Trimethylhexane	128.157	HMDB0030302	13533
M+H	1+	HMDB0039819	1.94765	HMDB0039819	HMDB	2,4-Dimethyl-2-pentenoic acid	128.084	HMDB0039819	5362565
M+H	1+	HMDB0031556	1.85912	HMDB0031556	HMDB	Isononane	128.157	HMDB0031556	18591
M+H	1+	HMDB0029595	1.69097	HMDB0029595	HMDB	Nonane	128.157	HMDB0029595	8141
M+H	1+	HMDB0030301	1.64281	HMDB0030301	HMDB	2,2,3,4-Tetramethylpentane	128.157	HMDB0030301	14462
M+H	1+	HMDB0061912	1.32728	HMDB0061912	HMDB	3,4-Dimethylcyclohexanol	128.12	HMDB0061912
M+H	1+	HMDB0061913	1.06116	HMDB0061913	HMDB	3,5-Dimethylcyclohexanol	128.12	HMDB0061913
M+H	1+	HMDB0031500	0.932591	HMDB0031500	HMDB	Methyl 2E-hexenoate	128.084	HMDB0031500	5364409
M+H	1+	HMDB0031504	0.760794	HMDB0031504	HMDB	Methyl (Z)-3-hexenoate	128.084	HMDB0031504	5362819
M+H	1+	HMDB0029165	0.632111	HMDB0029165	HMDB	1,3-Diacetylpropane	128.084	HMDB0029165	100532
M+H	1+	HMDB0039800	2.80644	HMDB0039800	HMDB	5-Methyl-2-furanmethanethiol	128.03	HMDB0039800	521873
M+H	1+	HMDB0032916	2.47819	HMDB0032916	HMDB	2-(Methylthiomethyl)furan	128.03	HMDB0032916	518937
M+H	1+	HMDB0039586	2.32762	HMDB0039586	HMDB	2-(1-Mercaptoethyl)furan	128.03	HMDB0039586	526185
M+H	1+	HMDB0040197	2.26063	HMDB0040197	HMDB	2,5-Dimethyl-3-furanthiol	128.03	HMDB0040197	41569
M+H	1+	HMDB0036610	2.2072	HMDB0036610	HMDB	2-Methyl-3-(methylthio)furan	128.03	HMDB0036610	526618
M+H	1+	HMDB0041566	1.80873	HMDB0041566	HMDB	2-Methyl-5-(methylthio)furan	128.03	HMDB0041566	61657
M+H	1+	HMDB0041833	1.61586	HMDB0041833	HMDB	Barbituric acid	128.022	HMDB0041833	6211
M+H	1+	HMDB0059784	1.49439	HMDB0059784	HMDB	5-Hydroxy-2-furoic acid	128.011	HMDB0059784	4161539
M+H	1+	HMDB0032323	1.85826	HMDB0032323	HMDB	Hexylamine	101.12	HMDB0032323	8102
M+H	1+	HMDB0032539	1.50327	HMDB0032539	HMDB	Triethylamine	101.12	HMDB0032539	8471
M+H	1+	HMDB0012815	0.436189	HMDB0012815	HMDB	5-Aminopentanal	101.084	HMDB0012815	443849
M+H	1+	HMDB0062600	-0.0511558	HMDB0062600	HMDB	N-butylformamide	101.084	HMDB0062600	13376
M+H	1+	HMDB0040036	1.71544	HMDB0040036	HMDB	2-Ethylthiazole	113.03	HMDB0040036	85053
M+H	1+	HMDB0032976	1.12099	HMDB0032976	HMDB	4,5-Dimethylthiazole	113.03	HMDB0032976	62510
M+H	1+	HMDB0033867	1.00634	HMDB0033867	HMDB	4-Isothiocyanato-1-butene	113.03	HMDB0033867	76922
M+H	1+	HMDB0032975	0.873832	HMDB0032975	HMDB	2,5-Dimethylthiazole	113.03	HMDB0032975	77837
M+H	1+	HMDB0032974	0.709114	HMDB0032974	HMDB	2,4-Dimethylthiazole	113.03	HMDB0032974	10934
M+H	1+	HMDB0038460	0.564493	HMDB0038460	HMDB	Thiiranepropanenitrile	113.03	HMDB0038460	100582
M+H	1+	HMDB0013818	2.13736	HMDB0013818	HMDB	2-Ethyl-4-methyl-1-pentanol	130.136	HMDB0013818	7821
M+H	1+	HMDB0031231	2.13021	HMDB0031231	HMDB	xi-2-Ethyl-1-hexanol	130.136	HMDB0031231	7720
M+H	1+	HMDB0034261	1.97015	HMDB0034261	HMDB	(Â±)-2-Octanol	130.136	HMDB0034261	20083
M+H	1+	HMDB0031589	1.93951	HMDB0031589	HMDB	4-Methyl-2-heptanol	130.136	HMDB0031589	143345
M+H	1+	HMDB0001183	1.91442	HMDB0001183	HMDB	Octanol	130.136	HMDB0001183	957
M+H	1+	HMDB0030070	1.78545	HMDB0030070	HMDB	(S)-3-Octanol	130.136	HMDB0030070	11527
M+H	1+	HMDB0037791	1.69972	HMDB0037791	HMDB	(2xi,4xi)-2,4-Dimethyl-1-hexanol	130.136	HMDB0037791	14753148
M+H	1+	HMDB0036166	1.58404	HMDB0036166	HMDB	2,3,4-Trimethyl-3-pentanol	130.136	HMDB0036166	520484
M+H	1+	HMDB0060268	1.49055	HMDB0060268	HMDB	N-Acetylputrescinium	130.111	HMDB0060268	122356
M+H	1+	HMDB0002064	1.49055	HMDB0002064	HMDB	N-Acetylputrescine	130.111	HMDB0002064	122356
M+H	1+	HMDB0001432	0.963153	HMDB0001432	HMDB	Agmatine	130.122	HMDB0001432	199
M+H	1+	HMDB0062730	0.895306	HMDB0062730	HMDB	N(1)-isopropyl-2-methylpropan-1,2-diamine	130.147	HMDB0062730	79532
M+H	1+	HMDB0059859	0.872925	HMDB0059859	HMDB	(S)-3-Ethyl-4-methylpentanol	130.136	HMDB0059859	549664
M+H	1+	HMDB0094707	0.0913497	HMDB0094707	HMDB	2-Propyl-1-pentanol	130.136	HMDB0094707
M+H	1+	HMDB0002064	-0.531633	HMDB0002064	HMDB	N-Acetylputrescine	130.111	HMDB0002064	122356
M+H	1+	HMDB0001345	-2.05322	HMDB0001345	HMDB	4-Trimethylammoniobutanal	130.123	HMDB0001345	133
M+H	1+	HMDB0040036	1.80086	HMDB0040036	HMDB	2-Ethylthiazole	113.03	HMDB0040036	85053
M+H	1+	HMDB0032976	1.32958	HMDB0032976	HMDB	4,5-Dimethylthiazole	113.03	HMDB0032976	62510
M+H	1+	HMDB0038460	1.20412	HMDB0038460	HMDB	Thiiranepropanenitrile	113.03	HMDB0038460	100582
M+H	1+	HMDB0032975	1.03214	HMDB0032975	HMDB	2,5-Dimethylthiazole	113.03	HMDB0032975	77837
M+H	1+	HMDB0033867	0.964409	HMDB0033867	HMDB	4-Isothiocyanato-1-butene	113.03	HMDB0033867	76922
M+H	1+	HMDB0032974	0.774486	HMDB0032974	HMDB	2,4-Dimethylthiazole	113.03	HMDB0032974	10934
M+H	1+	HMDB0040036	2.43773	HMDB0040036	HMDB	2-Ethylthiazole	113.03	HMDB0040036	85053
M+H	1+	HMDB0032974	1.87155	HMDB0032974	HMDB	2,4-Dimethylthiazole	113.03	HMDB0032974	10934
M+H	1+	HMDB0032975	1.861	HMDB0032975	HMDB	2,5-Dimethylthiazole	113.03	HMDB0032975	77837
M+H	1+	HMDB0032976	0.844925	HMDB0032976	HMDB	4,5-Dimethylthiazole	113.03	HMDB0032976	62510
M+H	1+	HMDB0038460	0.132348	HMDB0038460	HMDB	Thiiranepropanenitrile	113.03	HMDB0038460	100582
M+H	1+	HMDB0033867	-1.02329	HMDB0033867	HMDB	4-Isothiocyanato-1-butene	113.03	HMDB0033867	76922
M+H	1+	HMDB0002117	2.20784	HMDB0002117	HMDB	Oleamide	281.272	HMDB0002117	5283387
M+H	1+	HMDB0032791	2.03989	HMDB0032791	HMDB	Methyl 15-cyanopentadecanoate	281.235	HMDB0032791	85756565
M+H	1+	HMDB0015554	1.46407	HMDB0015554	HMDB	Alverine	281.214	HMDB0015554	3678
M+H	1+	HMDB0240275	1.02019	HMDB0240275	HMDB	Terodiline	281.214	HMDB0240275
M+H	1+	HMDB0029555	1.38895	HMDB0029555	HMDB	4,5-Dihydro-2-methylthiazole	101.03	HMDB0029555	16867
M+H	1+	HMDB0032323	1.1775	HMDB0032323	HMDB	Hexylamine	101.12	HMDB0032323	8102
M+H	1+	HMDB0032539	0.844709	HMDB0032539	HMDB	Triethylamine	101.12	HMDB0032539	8471
M+H	1+	HMDB0062600	-0.938806	HMDB0062600	HMDB	N-butylformamide	101.084	HMDB0062600	13376
M+H	1+	HMDB0012815	-1.11559	HMDB0012815	HMDB	5-Aminopentanal	101.084	HMDB0012815	443849
M+H	1+	HMDB0031342	3.4074	HMDB0031342	HMDB	Cyclohexanecarboxylic acid	128.084	HMDB0031342	7413
M+H	1+	HMDB0032402	3.21228	HMDB0032402	HMDB	2-Methyl-3-heptanone	128.12	HMDB0032402	25611
M+H	1+	HMDB0031484	3.15068	HMDB0031484	HMDB	2-Heptenoic acid	128.084	HMDB0031484	5282709
M+H	1+	HMDB0029574	3.12455	HMDB0029574	HMDB	2,5-Diethyltetrahydrofuran	128.12	HMDB0029574	62913
M+H	1+	HMDB0033793	3.09191	HMDB0033793	HMDB	4-Heptenoic acid	128.084	HMDB0033793	5312595
M+H	1+	HMDB0031294	3.0784	HMDB0031294	HMDB	2-Octanone	128.12	HMDB0031294	8093
M+H	1+	HMDB0032450	3.07744	HMDB0032450	HMDB	trans-3-Octen-2-ol	128.12	HMDB0032450	5358336
M+H	1+	HMDB0031351	3.07544	HMDB0031351	HMDB	Cyclohexyl formate	128.084	HMDB0031351	20358
M+H	1+	HMDB0031300	3.05715	HMDB0031300	HMDB	(Â±)-(E)-2-Octen-4-ol	128.12	HMDB0031300	5366203
M+H	1+	HMDB0031476	3.04443	HMDB0031476	HMDB	2,3-Heptanedione	128.084	HMDB0031476	60983
M+H	1+	HMDB0030030	3.04228	HMDB0030030	HMDB	(R)-Sulcatol	128.12	HMDB0030030	20745
M+H	1+	HMDB0031593	3.0235	HMDB0031593	HMDB	5-Methyl-2,3-hexanedione	128.084	HMDB0031593	26204
M+H	1+	HMDB0040591	2.98552	HMDB0040591	HMDB	Allyl butyrate	128.084	HMDB0040591	16324
M+H	1+	HMDB0040214	2.9845	HMDB0040214	HMDB	cis-3-Hexenyl formate	128.084	HMDB0040214	5365587
M+H	1+	HMDB0037181	2.97877	HMDB0037181	HMDB	xi-7-Octen-2-ol	128.12	HMDB0037181	542172
M+H	1+	HMDB0031299	2.97121	HMDB0031299	HMDB	(R)-1-Octen-3-ol	128.12	HMDB0031299	18827
M+H	1+	HMDB0038271	2.95733	HMDB0038271	HMDB	2-Hexenyl formate	128.084	HMDB0038271	5352972
M+H	1+	HMDB0031296	2.95485	HMDB0031296	HMDB	(E)-2-Octen-1-ol	128.12	HMDB0031296	5364959
M+H	1+	HMDB0031681	2.94148	HMDB0031681	HMDB	Dihydro-5-propyl-2(3H)-furanone	128.084	HMDB0031681	7742
M+H	1+	HMDB0032460	2.87582	HMDB0032460	HMDB	4-Pentenyl acetate	128.084	HMDB0032460	74096
M+H	1+	HMDB0031174	2.86812	HMDB0031174	HMDB	4-Methyl-5-hexanolide	128.084	HMDB0031174	544628
M+H	1+	HMDB0029314	2.86289	HMDB0029314	HMDB	Isopentenyl acetate	128.084	HMDB0029314	14489
M+H	1+	HMDB0035231	2.84719	HMDB0035231	HMDB	(Z)-3-Octen-1-ol	128.12	HMDB0035231	5364519
M+H	1+	HMDB0035768	2.84719	HMDB0035768	HMDB	(E)-3-Octen-1-ol	128.12	HMDB0035768	5364475
M+H	1+	HMDB0031295	2.82425	HMDB0031295	HMDB	Ethyl pentyl ketone	128.12	HMDB0031295	246728
M+H	1+	HMDB0031298	2.81355	HMDB0031298	HMDB	(Z)-5-Octen-1-ol	128.12	HMDB0031298	5352837
M+H	1+	HMDB0031477	2.7379	HMDB0031477	HMDB	3,4-Heptanedione	128.084	HMDB0031477	83671
M+H	1+	HMDB0039819	2.63168	HMDB0039819	HMDB	2,4-Dimethyl-2-pentenoic acid	128.084	HMDB0039819	5362565
M+H	1+	HMDB0030330	2.51139	HMDB0030330	HMDB	1-Methoxy-3-methylene-2-pentanone	128.084	HMDB0030330	13932051
M+H	1+	HMDB0032391	2.46132	HMDB0032391	HMDB	3-Methyl-3-butenyl acetate	128.084	HMDB0032391	78879
M+H	1+	HMDB0031603	2.43707	HMDB0031603	HMDB	Ethyl 4-pentenoate	128.084	HMDB0031603	74786
M+H	1+	HMDB0001140	2.32797	HMDB0001140	HMDB	Octanal	128.12	HMDB0001140	454
M+H	1+	HMDB0038962	2.30411	HMDB0038962	HMDB	Ethyl tiglate	128.084	HMDB0038962	5281163
M+H	1+	HMDB0031556	2.27508	HMDB0031556	HMDB	Isononane	128.157	HMDB0031556	18591
M+H	1+	HMDB0029595	2.17662	HMDB0029595	HMDB	Nonane	128.157	HMDB0029595	8141
M+H	1+	HMDB0030302	2.09175	HMDB0030302	HMDB	2,3,4-Trimethylhexane	128.157	HMDB0030302	13533
M+H	1+	HMDB0030301	2.09112	HMDB0030301	HMDB	2,2,3,4-Tetramethylpentane	128.157	HMDB0030301	14462
M+H	1+	HMDB0061912	2.05787	HMDB0061912	HMDB	3,4-Dimethylcyclohexanol	128.12	HMDB0061912
M+H	1+	HMDB0031416	1.86221	HMDB0031416	HMDB	3,4-Dimethylheptane	128.157	HMDB0031416	13534
M+H	1+	HMDB0029165	1.31955	HMDB0029165	HMDB	1,3-Diacetylpropane	128.084	HMDB0029165	100532
M+H	1+	HMDB0031500	1.09733	HMDB0031500	HMDB	Methyl 2E-hexenoate	128.084	HMDB0031500	5364409
M+H	1+	HMDB0061913	1.00057	HMDB0061913	HMDB	3,5-Dimethylcyclohexanol	128.12	HMDB0061913
M+H	1+	HMDB0031504	0.953538	HMDB0031504	HMDB	Methyl (Z)-3-hexenoate	128.084	HMDB0031504	5362819
M+H	1+	HMDB0029555	1.3986	HMDB0029555	HMDB	4,5-Dihydro-2-methylthiazole	101.03	HMDB0029555	16867
M+H	1+	HMDB0015592	1.03619	HMDB0015592	HMDB	Tetrabenazine	317.199	HMDB0015592	6018
M+H	1+	HMDB0061635	0.419466	HMDB0061635	HMDB	3-hydroxynonanoyl carnitine	317.22	HMDB0061635
M+H	1+	HMDB0014869	0.208177	HMDB0014869	HMDB	Nateglinide	317.199	HMDB0014869
M+H	1+	HMDB0040185	2.15658	HMDB0040185	HMDB	3-Mercapto-2-butanol	106.045	HMDB0040185	62087
M+H	1+	HMDB0031520	2.09906	HMDB0031520	HMDB	2-Mercaptopropanoic acid	106.009	HMDB0031520	62326
M+H	1+	HMDB0031716	2.02882	HMDB0031716	HMDB	3-(Methylthio)-1-propanol	106.045	HMDB0031716	10448
M+H	1+	HMDB0034778	1.97987	HMDB0034778	HMDB	(2R*,3R*)-1,2,3-Butanetriol	106.063	HMDB0034778	20497
M+H	1+	HMDB0006115	1.73606	HMDB0006115	HMDB	Benzaldehyde	106.042	HMDB0006115	240
M+H	1+	HMDB0059851	1.52116	HMDB0059851	HMDB	o-Xylene	106.078	HMDB0059851	7237
M+H	1+	HMDB0059905	1.51395	HMDB0059905	HMDB	Ethylbenzene	106.078	HMDB0059905	7500
M+H	1+	HMDB0059924	1.4998	HMDB0059924	HMDB	p-Xylene	106.078	HMDB0059924	7809
M+H	1+	HMDB0006372	1.38033	HMDB0006372	HMDB	L-Glyceric acid	106.027	HMDB0006372	6326776
M+H	1+	HMDB0000139	1.38033	HMDB0000139	HMDB	Glyceric acid	106.027	HMDB0000139	439194
M+H	1+	HMDB0031818	1.38033	HMDB0031818	HMDB	D-2,3-Dihydroxypropanoic acid	106.027	HMDB0031818	439194
M+H	1+	HMDB0006115	1.22949	HMDB0006115	HMDB	Benzaldehyde	106.042	HMDB0006115	240
M+H	1+	HMDB0041475	1.22097	HMDB0041475	HMDB	4-Mercapto-2-butanol	106.045	HMDB0041475	3703445
M+H	1+	HMDB0041604	1.21733	HMDB0041604	HMDB	3-Mercaptopropanoic acid	106.009	HMDB0041604	6514
M+H	1+	HMDB0059810	0.838403	HMDB0059810	HMDB	m-Xylene	106.078	HMDB0059810	7929
M+H	1+	HMDB0061944	0.473936	HMDB0061944	HMDB	Trihydroxybutane	106.063	HMDB0061944	18970792
M+H	1+	HMDB0030405	2.53954	HMDB0030405	HMDB	D-1-Amino-2-pyrrolidinecarboxylic acid	130.074	HMDB0030405	273022
M+H	1+	HMDB0033548	2.1879	HMDB0033548	HMDB	4-Hydroxy-5-methyl-3(2H)-thiophenone	130.009	HMDB0033548	22752005
M+H	1+	HMDB0006024	2.18395	HMDB0006024	HMDB	Mevalonolactone	130.063	HMDB0006024	5325923
M+H	1+	HMDB0041602	2.16293	HMDB0041602	HMDB	Methyl levulinate	130.063	HMDB0041602	69354
M+H	1+	HMDB0033302	1.98382	HMDB0033302	HMDB	(4S,6S)-3,4,5,6-Tetrahydro-4-hydroxy-6-methyl-2H-pyran-2-one	130.063	HMDB0033302	241025
M+H	1+	HMDB0010717	1.96823	HMDB0010717	HMDB	3-Oxohexanoic acid	130.063	HMDB0010717	439658
M+H	1+	HMDB0031370	1.91307	HMDB0031370	HMDB	2-[(Methylthio)methyl]-2-butenal	130.045	HMDB0031370	57501028
M+H	1+	HMDB0037493	1.88097	HMDB0037493	HMDB	S-2-Propenyl propanethioate	130.045	HMDB0037493	61995
M+H	1+	HMDB0029396	1.80359	HMDB0029396	HMDB	L-cis-3-Amino-2-pyrrolidinecarboxylic acid	130.074	HMDB0029396	21998160
M+H	1+	HMDB0039787	1.79263	HMDB0039787	HMDB	2-Methyl-3-thiophenethiol	129.991	HMDB0039787	75664
M+H	1+	HMDB0031214	1.7171	HMDB0031214	HMDB	5-Ethoxy-4,5-dihydro-2(3H)furanone	130.063	HMDB0031214	356063
M+H	1+	HMDB0033286	1.58568	HMDB0033286	HMDB	Sherry lactone	130.063	HMDB0033286	100900
M+H	1+	HMDB0000695	1.56023	HMDB0000695	HMDB	Ketoleucine	130.063	HMDB0000695	70
M+H	1+	HMDB0039788	1.48032	HMDB0039788	HMDB	5-Methyl-3-thiophenethiol	129.991	HMDB0039788	55295495
M+H	1+	HMDB0061881	1.46944	HMDB0061881	HMDB	4-Acetylbutyrate	130.063	HMDB0061881	18407
M+H	1+	HMDB0031853	1.4289	HMDB0031853	HMDB	2-Thiophenemethanethiol	129.991	HMDB0031853	80408
M+H	1+	HMDB0031216	1.42689	HMDB0031216	HMDB	Ethyl acetoacetate	130.063	HMDB0031216	8868
M+H	1+	HMDB0031537	1.39952	HMDB0031537	HMDB	3-Methylcyclohexanethiol	130.082	HMDB0031537	21259899
M+H	1+	HMDB0040238	1.1847	HMDB0040238	HMDB	2-Ethyldihydro-3(2H)-thiophenone	130.045	HMDB0040238	530401
M+H	1+	HMDB0033809	1.10307	HMDB0033809	HMDB	Methyl hydrogen fumarate	130.027	HMDB0033809	5354456
M+H	1+	HMDB0012882	1.07895	HMDB0012882	HMDB	Adipate semialdehyde	130.063	HMDB0012882	440918
M+H	1+	HMDB0032939	0.996135	HMDB0032939	HMDB	3-(Methylthio)thiophene	129.991	HMDB0032939	519806
M+H	1+	HMDB0000620	0.768764	HMDB0000620	HMDB	Glutaconic acid	130.027	HMDB0000620	5280498
M+H	1+	HMDB0061185	0.768764	HMDB0061185	HMDB	2-Pentendioate	130.027	HMDB0061185
M+H	1+	HMDB0001864	0.687867	HMDB0001864	HMDB	2-Ketohexanoic acid	130.063	HMDB0001864	159664
M+H	1+	HMDB0013233	0.660315	HMDB0013233	HMDB	Gamma-delta-Dioxovaleric acid	130.027	HMDB0013233	119412
M+H	1+	HMDB0060365	0.629432	HMDB0060365	HMDB	2,5-Dioxopentanoate	130.027	HMDB0060365	523
M+H	1+	HMDB0000408	0.621806	HMDB0000408	HMDB	2-Methyl-3-ketovaleric acid	130.063	HMDB0000408	189028
M+H	1+	HMDB0000491	0.411661	HMDB0000491	HMDB	3-Methyl-2-oxovaleric acid	130.063	HMDB0000491	47
M+H	1+	HMDB0002092	0.396511	HMDB0002092	HMDB	Itaconic acid	130.027	HMDB0002092	811
M+H	1+	HMDB0000749	0.319954	HMDB0000749	HMDB	Mesaconic acid	130.027	HMDB0000749	643798
M+H	1+	HMDB0000634	0.319954	HMDB0000634	HMDB	Citraconic acid	130.027	HMDB0000634	643798
M+H	1+	HMDB0033698	0.237556	HMDB0033698	HMDB	Acetoin acetate	130.063	HMDB0033698	521246
M+H	1+	HMDB0059743	0.187765	HMDB0059743	HMDB	2-Hydroxyglutaric acid lactone	130.027	HMDB0059743	251524
M+H	1+	HMDB0014684	-0.132523	HMDB0014684	HMDB	Fluorouracil	130.018	HMDB0014684	3385
M+H	1+	HMDB0000695	-0.284882	HMDB0000695	HMDB	Ketoleucine	130.063	HMDB0000695	70
M+H	1+	HMDB0001864	-0.459022	HMDB0001864	HMDB	2-Ketohexanoic acid	130.063	HMDB0001864	159664
M+H	1+	HMDB0000408	-1.40971	HMDB0000408	HMDB	2-Methyl-3-ketovaleric acid	130.063	HMDB0000408	189028
M+H	1+	HMDB0012882	2.10029	HMDB0012882	HMDB	Adipate semialdehyde	130.063	HMDB0012882	440918
M+H	1+	HMDB0030405	1.98183	HMDB0030405	HMDB	D-1-Amino-2-pyrrolidinecarboxylic acid	130.074	HMDB0030405	273022
M+H	1+	HMDB0010717	1.96219	HMDB0010717	HMDB	3-Oxohexanoic acid	130.063	HMDB0010717	439658
M+H	1+	HMDB0033302	1.92867	HMDB0033302	HMDB	(4S,6S)-3,4,5,6-Tetrahydro-4-hydroxy-6-methyl-2H-pyran-2-one	130.063	HMDB0033302	241025
M+H	1+	HMDB0041602	1.8136	HMDB0041602	HMDB	Methyl levulinate	130.063	HMDB0041602	69354
M+H	1+	HMDB0039788	1.66559	HMDB0039788	HMDB	5-Methyl-3-thiophenethiol	129.991	HMDB0039788	55295495
M+H	1+	HMDB0037493	1.6096	HMDB0037493	HMDB	S-2-Propenyl propanethioate	130.045	HMDB0037493	61995
M+H	1+	HMDB0031853	1.56814	HMDB0031853	HMDB	2-Thiophenemethanethiol	129.991	HMDB0031853	80408
M+H	1+	HMDB0033548	1.4543	HMDB0033548	HMDB	4-Hydroxy-5-methyl-3(2H)-thiophenone	130.009	HMDB0033548	22752005
M+H	1+	HMDB0000695	1.44381	HMDB0000695	HMDB	Ketoleucine	130.063	HMDB0000695	70
M+H	1+	HMDB0033286	1.43742	HMDB0033286	HMDB	Sherry lactone	130.063	HMDB0033286	100900
M+H	1+	HMDB0031216	1.43314	HMDB0031216	HMDB	Ethyl acetoacetate	130.063	HMDB0031216	8868
M+H	1+	HMDB0061881	1.41856	HMDB0061881	HMDB	4-Acetylbutyrate	130.063	HMDB0061881	18407
M+H	1+	HMDB0006024	1.39135	HMDB0006024	HMDB	Mevalonolactone	130.063	HMDB0006024	5325923
M+H	1+	HMDB0029396	1.36317	HMDB0029396	HMDB	L-cis-3-Amino-2-pyrrolidinecarboxylic acid	130.074	HMDB0029396	21998160
M+H	1+	HMDB0031214	1.22142	HMDB0031214	HMDB	5-Ethoxy-4,5-dihydro-2(3H)furanone	130.063	HMDB0031214	356063
M+H	1+	HMDB0039787	1.21811	HMDB0039787	HMDB	2-Methyl-3-thiophenethiol	129.991	HMDB0039787	75664
M+H	1+	HMDB0061185	1.14598	HMDB0061185	HMDB	2-Pentendioate	130.027	HMDB0061185
M+H	1+	HMDB0000620	1.14598	HMDB0000620	HMDB	Glutaconic acid	130.027	HMDB0000620	5280498
M+H	1+	HMDB0031537	1.11533	HMDB0031537	HMDB	3-Methylcyclohexanethiol	130.082	HMDB0031537	21259899
M+H	1+	HMDB0002092	1.09764	HMDB0002092	HMDB	Itaconic acid	130.027	HMDB0002092	811
M+H	1+	HMDB0060365	0.879856	HMDB0060365	HMDB	2,5-Dioxopentanoate	130.027	HMDB0060365	523
M+H	1+	HMDB0033809	0.853628	HMDB0033809	HMDB	Methyl hydrogen fumarate	130.027	HMDB0033809	5354456
M+H	1+	HMDB0000634	0.795701	HMDB0000634	HMDB	Citraconic acid	130.027	HMDB0000634	643798
M+H	1+	HMDB0000749	0.795701	HMDB0000749	HMDB	Mesaconic acid	130.027	HMDB0000749	643798
M+H	1+	HMDB0032939	0.779588	HMDB0032939	HMDB	3-(Methylthio)thiophene	129.991	HMDB0032939	519806
M+H	1+	HMDB0040238	0.752508	HMDB0040238	HMDB	2-Ethyldihydro-3(2H)-thiophenone	130.045	HMDB0040238	530401
M+H	1+	HMDB0000408	0.699211	HMDB0000408	HMDB	2-Methyl-3-ketovaleric acid	130.063	HMDB0000408	189028
M+H	1+	HMDB0031370	0.583134	HMDB0031370	HMDB	2-[(Methylthio)methyl]-2-butenal	130.045	HMDB0031370	57501028
M+H	1+	HMDB0013233	0.513247	HMDB0013233	HMDB	Gamma-delta-Dioxovaleric acid	130.027	HMDB0013233	119412
M+H	1+	HMDB0001864	0.449545	HMDB0001864	HMDB	2-Ketohexanoic acid	130.063	HMDB0001864	159664
M+H	1+	HMDB0014684	0.243289	HMDB0014684	HMDB	Fluorouracil	130.018	HMDB0014684	3385
M+H	1+	HMDB0059743	0.126231	HMDB0059743	HMDB	2-Hydroxyglutaric acid lactone	130.027	HMDB0059743	251524
M+H	1+	HMDB0033698	0.0884695	HMDB0033698	HMDB	Acetoin acetate	130.063	HMDB0033698	521246
M+H	1+	HMDB0000491	-0.0183737	HMDB0000491	HMDB	3-Methyl-2-oxovaleric acid	130.063	HMDB0000491	47
M+H	1+	HMDB0000695	-0.0610206	HMDB0000695	HMDB	Ketoleucine	130.063	HMDB0000695	70
M+H	1+	HMDB0001864	-0.453939	HMDB0001864	HMDB	2-Ketohexanoic acid	130.063	HMDB0001864	159664
M+H	1+	HMDB0000408	-1.81796	HMDB0000408	HMDB	2-Methyl-3-ketovaleric acid	130.063	HMDB0000408	189028
M+H	1+	HMDB0031344	2.03667	HMDB0031344	HMDB	1,2-Cyclohexanedione	112.052	HMDB0031344	13006
M+H	1+	HMDB0032233	1.82032	HMDB0032233	HMDB	2,5-Dimethyl-3(2H)-furanone	112.052	HMDB0032233	85730
M+H	1+	HMDB0029581	1.44121	HMDB0029581	HMDB	(2E,4E)-2,4-Hexadienoic acid	112.052	HMDB0029581	643460
M+H	1+	HMDB0039778	1.39406	HMDB0039778	HMDB	xi-3,5-Dimethyl-2(5H)-furanone	112.052	HMDB0039778	318158
M+H	1+	HMDB0034247	1.34252	HMDB0034247	HMDB	2-(Methoxymethyl)furan	112.052	HMDB0034247	61661
M+H	1+	HMDB0031543	1.30955	HMDB0031543	HMDB	3-Methyl-1,2-cyclopentanedione	112.052	HMDB0031543	16211403
M+H	1+	HMDB0031759	1.2916	HMDB0031759	HMDB	(E)-4-Oxo-2-hexen-1-al	112.052	HMDB0031759	6365145
M+H	1+	HMDB0032994	1.22027	HMDB0032994	HMDB	3-Hydroxy-2H-pyran-2-one	112.016	HMDB0032994	68130
M+H	1+	HMDB0033569	1.14783	HMDB0033569	HMDB	Syoyualdehyde	112.052	HMDB0033569	12281547
M+H	1+	HMDB0035385	1.05136	HMDB0035385	HMDB	3-Ethylthiophene	112.035	HMDB0035385	74530
M+H	1+	HMDB0040260	1.00072	HMDB0040260	HMDB	5,5-Dimethyl-2(5H)-furanone	112.052	HMDB0040260	29909
M+H	1+	HMDB0035384	0.991752	HMDB0035384	HMDB	2-Ethylthiophene	112.035	HMDB0035384	13388
M+H	1+	HMDB0032979	0.941701	HMDB0032979	HMDB	2,5-Dimethylthiophene	112.035	HMDB0032979	12514
M+H	1+	HMDB0029717	0.777712	HMDB0029717	HMDB	2-Thiophenecarboxaldehyde	111.998	HMDB0029717	7364
M+H	1+	HMDB0000300	0.681845	HMDB0000300	HMDB	Uracil	112.027	HMDB0000300	1174
M+H	1+	HMDB0039437	0.680132	HMDB0039437	HMDB	2,3-Dihydroxy-2,4-cyclopentadien-1-one	112.016	HMDB0039437	14412554
M+H	1+	HMDB0000444	0.656863	HMDB0000444	HMDB	3-Furoic acid	112.016	HMDB0000444	10268
M+H	1+	HMDB0032977	0.628264	HMDB0032977	HMDB	2,3-Dimethylthiophene	112.035	HMDB0032977	34295
M+H	1+	HMDB0000444	0.483788	HMDB0000444	HMDB	3-Furoic acid	112.016	HMDB0000444	10268
M+H	1+	HMDB0000617	0.43044	HMDB0000617	HMDB	2-Furoic acid	112.016	HMDB0000617	6919
M+H	1+	HMDB0032980	0.197497	HMDB0032980	HMDB	3,4-Dimethylthiophene	112.035	HMDB0032980	79089
M+H	1+	HMDB0032978	0.192607	HMDB0032978	HMDB	2,4-Dimethylthiophene	112.035	HMDB0032978	34296
M+H	1+	HMDB0061711	0.188164	HMDB0061711	HMDB	Methylphosphate	111.993	HMDB0061711
M+H	1+	HMDB0060760	0.0761746	HMDB0060760	HMDB	4-Carboxypyrazole	112.027	HMDB0060760	3015937
M+H	1+	HMDB0041855	-0.165168	HMDB0041855	HMDB	Chlorobenzene	112.008	HMDB0041855	7964
M+H	1+	HMDB0001164	-0.276751	HMDB0001164	HMDB	trans-1,2-Dihydrobenzene-1,2-diol	112.052	HMDB0001164	149186
M+H	1+	HMDB0006115	1.84281	HMDB0006115	HMDB	Benzaldehyde	106.042	HMDB0006115	240
M+H	1+	HMDB0031716	1.83382	HMDB0031716	HMDB	3-(Methylthio)-1-propanol	106.045	HMDB0031716	10448
M+H	1+	HMDB0059905	1.22967	HMDB0059905	HMDB	Ethylbenzene	106.078	HMDB0059905	7500
M+H	1+	HMDB0059851	1.19401	HMDB0059851	HMDB	o-Xylene	106.078	HMDB0059851	7237
M+H	1+	HMDB0059924	1.19013	HMDB0059924	HMDB	p-Xylene	106.078	HMDB0059924	7809
M+H	1+	HMDB0040185	1.12641	HMDB0040185	HMDB	3-Mercapto-2-butanol	106.045	HMDB0040185	62087
M+H	1+	HMDB0041475	0.904466	HMDB0041475	HMDB	4-Mercapto-2-butanol	106.045	HMDB0041475	3703445
M+H	1+	HMDB0006115	0.894557	HMDB0006115	HMDB	Benzaldehyde	106.042	HMDB0006115	240
M+H	1+	HMDB0031520	0.700367	HMDB0031520	HMDB	2-Mercaptopropanoic acid	106.009	HMDB0031520	62326
M+H	1+	HMDB0059810	0.561699	HMDB0059810	HMDB	m-Xylene	106.078	HMDB0059810	7929
M+H	1+	HMDB0034778	0.394756	HMDB0034778	HMDB	(2R*,3R*)-1,2,3-Butanetriol	106.063	HMDB0034778	20497
M+H	1+	HMDB0041604	0.206209	HMDB0041604	HMDB	3-Mercaptopropanoic acid	106.009	HMDB0041604	6514
M+H	1+	HMDB0031818	-0.106625	HMDB0031818	HMDB	D-2,3-Dihydroxypropanoic acid	106.027	HMDB0031818	439194
M+H	1+	HMDB0000139	-0.106625	HMDB0000139	HMDB	Glyceric acid	106.027	HMDB0000139	439194
M+H	1+	HMDB0006372	-0.106625	HMDB0006372	HMDB	L-Glyceric acid	106.027	HMDB0006372	6326776
M+H	1+	HMDB0061944	-0.699339	HMDB0061944	HMDB	Trihydroxybutane	106.063	HMDB0061944	18970792
M+H	1+	HMDB0032539	1.35638	HMDB0032539	HMDB	Triethylamine	101.12	HMDB0032539	8471
M+H	1+	HMDB0032323	1.2624	HMDB0032323	HMDB	Hexylamine	101.12	HMDB0032323	8102
M+H	1+	HMDB0062600	-0.765975	HMDB0062600	HMDB	N-butylformamide	101.084	HMDB0062600	13376
M+H	1+	HMDB0012815	-1.95891	HMDB0012815	HMDB	5-Aminopentanal	101.084	HMDB0012815	443849
M+H	1+	HMDB0032539	1.62668	HMDB0032539	HMDB	Triethylamine	101.12	HMDB0032539	8471
M+H	1+	HMDB0032323	1.16011	HMDB0032323	HMDB	Hexylamine	101.12	HMDB0032323	8102
M+H	1+	HMDB0062600	0.529768	HMDB0062600	HMDB	N-butylformamide	101.084	HMDB0062600	13376
M+H	1+	HMDB0012815	0.252415	HMDB0012815	HMDB	5-Aminopentanal	101.084	HMDB0012815	443849
M+H	1+	HMDB0029555	0.666512	HMDB0029555	HMDB	4,5-Dihydro-2-methylthiazole	101.03	HMDB0029555	16867
M+H	1+	HMDB0040036	1.54285	HMDB0040036	HMDB	2-Ethylthiazole	113.03	HMDB0040036	85053
M+H	1+	HMDB0032976	1.12058	HMDB0032976	HMDB	4,5-Dimethylthiazole	113.03	HMDB0032976	62510
M+H	1+	HMDB0032975	1.0267	HMDB0032975	HMDB	2,5-Dimethylthiazole	113.03	HMDB0032975	77837
M+H	1+	HMDB0032974	0.636237	HMDB0032974	HMDB	2,4-Dimethylthiazole	113.03	HMDB0032974	10934
M+H	1+	HMDB0038460	0.272677	HMDB0038460	HMDB	Thiiranepropanenitrile	113.03	HMDB0038460	100582
M+H	1+	HMDB0033867	-0.470427	HMDB0033867	HMDB	4-Isothiocyanato-1-butene	113.03	HMDB0033867	76922
M+H	1+	HMDB0000340	0.28275	HMDB0000340	HMDB	3a,7a,12a,19-Tetrahydroxy-5b-cholanoic acid	424.282	HMDB0000340	5283905
M+H	1+	HMDB0000433	0.0379411	HMDB0000433	HMDB	1,3,7,12-Tetrahydroxycholan-24-oic acid	424.282	HMDB0000433	194158
M+H	1+	HMDB0000307	0.0379411	HMDB0000307	HMDB	1b-Hydroxycholic acid	424.282	HMDB0000307	5283893
M+H	1+	HMDB0011144	0.0300094	HMDB0011144	HMDB	LysoPA(18:0e/0:0)	424.295	HMDB0011144	10432493
M+H	1+	HMDB0034183	-0.0284529	HMDB0034183	HMDB	Licoricidin	424.225	HMDB0034183	9845260
M+H	1+	HMDB0000316	-0.0928901	HMDB0000316	HMDB	2b,3a,7a,12a-Tetrahydroxy-5b-cholanoic acid	424.282	HMDB0000316	53477680
M+H	1+	HMDB0000367	-0.138997	HMDB0000367	HMDB	3a,6b,7b,12a-Tetrahydroxy-5b-cholanoic acid	424.282	HMDB0000367	5283900
M+H	1+	HMDB0000399	-0.138997	HMDB0000399	HMDB	3a,6b,7a,12a-Tetrahydroxy-5b-cholanoic acid	424.282	HMDB0000399	5283899
M+H	1+	HMDB0000377	-0.138997	HMDB0000377	HMDB	3a,6b,7b,12b-Tetrahydroxy-5b-cholanoic acid	424.282	HMDB0000377	5283902
M+H	1+	HMDB0040607	-0.167805	HMDB0040607	HMDB	Kanzonol H	424.225	HMDB0040607
M+H	1+	HMDB0040747	-0.190355	HMDB0040747	HMDB	Heliocide B2	424.225	HMDB0040747	25201118
M+H	1+	HMDB0013158	-0.244816	HMDB0013158	HMDB	1b,3a,7b-Trihydroxy-5b-cholanoic acid	424.282	HMDB0013158	53481636
M+H	1+	HMDB0013192	-0.431256	HMDB0013192	HMDB	3a,7b,21-Trihydroxy-5b-cholanoic acid	424.282	HMDB0013192	53481646
M+H	1+	HMDB0005022	-0.768043	HMDB0005022	HMDB	Pravastatin	424.246	HMDB0005022	54687
M+H	1+	HMDB0000311	-0.808128	HMDB0000311	HMDB	3b,4b,7a,12a-Tetrahydroxy-5b-cholanoic acid	424.282	HMDB0000311	5283896
M+H	1+	HMDB0000437	-0.808128	HMDB0000437	HMDB	3a,4b,7a,12a-Tetrahydroxy-5b-cholanoic acid	424.282	HMDB0000437	5283895
M+H	1+	HMDB0015631	-0.9452	HMDB0015631	HMDB	Alvimopan	424.236	HMDB0015631	5488548
M+H	1+	HMDB0040036	1.33771	HMDB0040036	HMDB	2-Ethylthiazole	113.03	HMDB0040036	85053
M+H	1+	HMDB0032974	1.00219	HMDB0032974	HMDB	2,4-Dimethylthiazole	113.03	HMDB0032974	10934
M+H	1+	HMDB0038460	0.808272	HMDB0038460	HMDB	Thiiranepropanenitrile	113.03	HMDB0038460	100582
M+H	1+	HMDB0032975	0.685264	HMDB0032975	HMDB	2,5-Dimethylthiazole	113.03	HMDB0032975	77837
M+H	1+	HMDB0032976	0.278666	HMDB0032976	HMDB	4,5-Dimethylthiazole	113.03	HMDB0032976	62510
M+H	1+	HMDB0033867	0.222318	HMDB0033867	HMDB	4-Isothiocyanato-1-butene	113.03	HMDB0033867	76922
M+H	1+	HMDB0032539	0.874979	HMDB0032539	HMDB	Triethylamine	101.12	HMDB0032539	8471
M+H	1+	HMDB0032323	0.819557	HMDB0032323	HMDB	Hexylamine	101.12	HMDB0032323	8102
M+H	1+	HMDB0062600	-1.21996	HMDB0062600	HMDB	N-butylformamide	101.084	HMDB0062600	13376
M+H	1+	HMDB0012815	-1.83221	HMDB0012815	HMDB	5-Aminopentanal	101.084	HMDB0012815	443849
M+H	1+	HMDB0032539	0.962501	HMDB0032539	HMDB	Triethylamine	101.12	HMDB0032539	8471
M+H	1+	HMDB0032323	0.902548	HMDB0032323	HMDB	Hexylamine	101.12	HMDB0032323	8102
M+H	1+	HMDB0012815	0.888037	HMDB0012815	HMDB	5-Aminopentanal	101.084	HMDB0012815	443849
M+H	1+	HMDB0062600	-1.50396	HMDB0062600	HMDB	N-butylformamide	101.084	HMDB0062600	13376
M+H	1+	HMDB0036573	0.619868	HMDB0036573	HMDB	1,3,5-Trithiane	137.963	HMDB0036573	9264
M+H	1+	HMDB0094715	0.322307	HMDB0094715	HMDB	Dimethylarsinic acid	137.966	HMDB0094715	0
M+H	1+	HMDB0011625	0.322307	HMDB0011625	HMDB	Dimethylarsinate	137.966	HMDB0011625	2513
M+H	1+	HMDB0040452	-0.882489	HMDB0040452	HMDB	1,2,3-Trithiane	137.963	HMDB0040452	123186
M+H	1+	HMDB0029292	1.13054	HMDB0029292	HMDB	3-p-Coumaroyl-1,5-quinolactone	320.09	HMDB0029292	102210469
M+H	1+	HMDB0035284	0.945334	HMDB0035284	HMDB	D-Fructosazine	320.122	HMDB0035284	11956719
M+H	1+	HMDB0029293	0.845802	HMDB0029293	HMDB	4-p-Coumaroyl-1,5-quinolactone	320.09	HMDB0029293	102210473
M+H	1+	HMDB0041824	0.693545	HMDB0041824	HMDB	alpha-Zearalenol	320.162	HMDB0041824	5284645
M+H	1+	HMDB0000901	0.547119	HMDB0000901	HMDB	Valproic acid glucuronide	320.147	HMDB0000901	53477719
M+H	1+	HMDB0037321	0.507504	HMDB0037321	HMDB	Oleacein	320.126	HMDB0037321	18684078
M+H	1+	HMDB0010347	0.421143	HMDB0010347	HMDB	Octanoylglucuronide	320.147	HMDB0010347	127448
M+H	1+	HMDB0032698	0.116998	HMDB0032698	HMDB	Bis(2-methylpropanoyloxy)-9,10-epoxy-p-mentha-1,3,5-triene	320.162	HMDB0032698	11472669
M+H	1+	HMDB0033555	-0.0693628	HMDB0033555	HMDB	Isomugineic acid	320.122	HMDB0033555	3085404
M+H	1+	HMDB0030742	-0.633215	HMDB0030742	HMDB	Helipyrone	320.126	HMDB0030742	54709865
M+H	1+	HMDB0041463	-0.686463	HMDB0041463	HMDB	2,3-Dihydro-2,3-dihydroxy-4-(4-methoxyphenyl)-1H-phenalen-1-one	320.105	HMDB0041463	10381323
M+H	1+	HMDB0014610	-0.732556	HMDB0014610	HMDB	Enoxacin	320.128	HMDB0014610	3229
M+H	1+	HMDB0041838	-0.918318	HMDB0041838	HMDB	beta-Zearalenol	320.162	HMDB0041838	13932155
M+H	1+	HMDB0038970	-1.03845	HMDB0038970	HMDB	Formylfusarochromanone	320.137	HMDB0038970
M+H	1+	HMDB0015159	-1.09077	HMDB0015159	HMDB	Mycophenolic acid	320.126	HMDB0015159	446541
M+H	1+	HMDB0032539	1.27134	HMDB0032539	HMDB	Triethylamine	101.12	HMDB0032539	8471
M+H	1+	HMDB0032323	-0.123981	HMDB0032323	HMDB	Hexylamine	101.12	HMDB0032323	8102
M+H	1+	HMDB0062600	-1.12425	HMDB0062600	HMDB	N-butylformamide	101.084	HMDB0062600	13376
M+H	1+	HMDB0012815	-2.16159	HMDB0012815	HMDB	5-Aminopentanal	101.084	HMDB0012815	443849
M+H	1+	HMDB0011625	1.01198	HMDB0011625	HMDB	Dimethylarsinate	137.966	HMDB0011625	2513
M+H	1+	HMDB0094715	1.01198	HMDB0094715	HMDB	Dimethylarsinic acid	137.966	HMDB0094715	0
M+H	1+	HMDB0040452	0.163461	HMDB0040452	HMDB	1,2,3-Trithiane	137.963	HMDB0040452	123186
M+H	1+	HMDB0036573	0.042546	HMDB0036573	HMDB	1,3,5-Trithiane	137.963	HMDB0036573	9264
M+H	1+	HMDB0011625	1.01198	HMDB0011625	HMDB	Dimethylarsinate	137.966	HMDB0011625	2513
M+H	1+	HMDB0094715	1.01198	HMDB0094715	HMDB	Dimethylarsinic acid	137.966	HMDB0094715	0
M+H	1+	HMDB0040452	0.163461	HMDB0040452	HMDB	1,2,3-Trithiane	137.963	HMDB0040452	123186
M+H	1+	HMDB0036573	0.042546	HMDB0036573	HMDB	1,3,5-Trithiane	137.963	HMDB0036573	9264
M+H	1+	HMDB0001160	1.4551	HMDB0001160	HMDB	Tricosanoic acid	354.35	HMDB0001160	17085
M+H	1+	HMDB0035642	1.2662	HMDB0035642	HMDB	8-Hydroxy-6-tricosanone	354.35	HMDB0035642
M+H	1+	HMDB0035650	1.18893	HMDB0035650	HMDB	6-Hydroxy-4-tricosanone	354.35	HMDB0035650
M+H	1+	HMDB0035649	0.816224	HMDB0035649	HMDB	4-Hydroxy-6-tricosanone	354.35	HMDB0035649
M+H	1+	HMDB0035638	0.810045	HMDB0035638	HMDB	6-Hydroxy-8-tricosanone	354.35	HMDB0035638
M+H	1+	HMDB0001160	-2.42198	HMDB0001160	HMDB	Tricosanoic acid	354.35	HMDB0001160	17085
M+H	1+	HMDB0059834	1.73777	HMDB0059834	HMDB	Pentylbenzene	148.125	HMDB0059834	10864
M+H	1+	HMDB0061810	1.60081	HMDB0061810	HMDB	2,4-Dimethyl-1-(1-methylethyl)-benzene	148.125	HMDB0061810	20832
M+H	1+	HMDB0061809	0.227616	HMDB0061809	HMDB	1-Methyl-4-(1-methylpropyl)-benzene	148.125	HMDB0061809
M+H	1+	HMDB0029555	1.14139	HMDB0029555	HMDB	4,5-Dihydro-2-methylthiazole	101.03	HMDB0029555	16867
M+H	1+	HMDB0029555	1.37077	HMDB0029555	HMDB	4,5-Dihydro-2-methylthiazole	101.03	HMDB0029555	16867
M+H	1+	HMDB0032323	1.46543	HMDB0032323	HMDB	Hexylamine	101.12	HMDB0032323	8102
M+H	1+	HMDB0032539	1.10506	HMDB0032539	HMDB	Triethylamine	101.12	HMDB0032539	8471
M+H	1+	HMDB0062600	1.06048	HMDB0062600	HMDB	N-butylformamide	101.084	HMDB0062600	13376
M+H	1+	HMDB0012815	-1.21667	HMDB0012815	HMDB	5-Aminopentanal	101.084	HMDB0012815	443849
M+H	1+	HMDB0039699	0.548753	HMDB0039699	HMDB	(5alpha,14alpha,24R)-14-Methylergostan-3-one	414.386	HMDB0039699	86173288
M+H	1+	HMDB0039444	0.489756	HMDB0039444	HMDB	24alpha-Methyllophenol	414.386	HMDB0039444	5319707
M+H	1+	HMDB0000852	0.207402	HMDB0000852	HMDB	beta-Sitosterol	414.386	HMDB0000852	222284
M+H	1+	HMDB0037524	-0.26214	HMDB0037524	HMDB	(3beta,5alpha,24R)-Stigmast-8(14)-en-3-ol	414.386	HMDB0037524	634400
M+H	1+	HMDB0006840	-0.388328	HMDB0006840	HMDB	4,4-Dimethyl-5a-cholesta-8-en-3b-ol	414.386	HMDB0006840	23724604
M+H	1+	HMDB0059641	-0.39021	HMDB0059641	HMDB	4,4-Dimethyl-5-alpha-cholest-7-en-3-beta-ol	414.386	HMDB0059641	22213048
M+H	1+	HMDB0033214	-0.692876	HMDB0033214	HMDB	Schottenol	414.386	HMDB0033214
M+H	1+	HMDB0000852	-0.705436	HMDB0000852	HMDB	beta-Sitosterol	414.386	HMDB0000852	222284
M+H	1+	HMDB0000649	-0.705436	HMDB0000649	HMDB	Clionasterol	414.386	HMDB0000649	457801
M+H	1+	HMDB0059905	1.96804	HMDB0059905	HMDB	Ethylbenzene	106.078	HMDB0059905	7500
M+H	1+	HMDB0059851	1.96102	HMDB0059851	HMDB	o-Xylene	106.078	HMDB0059851	7237
M+H	1+	HMDB0006115	1.96068	HMDB0006115	HMDB	Benzaldehyde	106.042	HMDB0006115	240
M+H	1+	HMDB0059924	1.95978	HMDB0059924	HMDB	p-Xylene	106.078	HMDB0059924	7809
M+H	1+	HMDB0031716	1.5299	HMDB0031716	HMDB	3-(Methylthio)-1-propanol	106.045	HMDB0031716	10448
M+H	1+	HMDB0059810	1.42348	HMDB0059810	HMDB	m-Xylene	106.078	HMDB0059810	7929
M+H	1+	HMDB0040185	1.38813	HMDB0040185	HMDB	3-Mercapto-2-butanol	106.045	HMDB0040185	62087
M+H	1+	HMDB0034778	1.35423	HMDB0034778	HMDB	(2R*,3R*)-1,2,3-Butanetriol	106.063	HMDB0034778	20497
M+H	1+	HMDB0041604	1.21129	HMDB0041604	HMDB	3-Mercaptopropanoic acid	106.009	HMDB0041604	6514
M+H	1+	HMDB0031520	1.21062	HMDB0031520	HMDB	2-Mercaptopropanoic acid	106.009	HMDB0031520	62326
M+H	1+	HMDB0006115	1.15509	HMDB0006115	HMDB	Benzaldehyde	106.042	HMDB0006115	240
M+H	1+	HMDB0006372	0.972196	HMDB0006372	HMDB	L-Glyceric acid	106.027	HMDB0006372	6326776
M+H	1+	HMDB0000139	0.972196	HMDB0000139	HMDB	Glyceric acid	106.027	HMDB0000139	439194
M+H	1+	HMDB0031818	0.972196	HMDB0031818	HMDB	D-2,3-Dihydroxypropanoic acid	106.027	HMDB0031818	439194
M+H	1+	HMDB0041475	0.926345	HMDB0041475	HMDB	4-Mercapto-2-butanol	106.045	HMDB0041475	3703445
M+H	1+	HMDB0061944	0.296248	HMDB0061944	HMDB	Trihydroxybutane	106.063	HMDB0061944	18970792
M+H	1+	HMDB0060333	0.729706	HMDB0060333	HMDB	1,1-Dichloroethylene epoxide	111.948	HMDB0060333	119521
M+H	1+	HMDB0060452	0.233118	HMDB0060452	HMDB	Chloroacetyl chloride	111.948	HMDB0060452	6577
M+H	1+	HMDB0014568	1.07469	HMDB0014568	HMDB	Hyoscyamine	289.168	HMDB0014568
M+H	1+	HMDB0014712	1.07469	HMDB0014712	HMDB	Atropine	289.168	HMDB0014712
M+H	1+	HMDB0061633	0.70313	HMDB0061633	HMDB	3-hydroxyhexanoyl carnitine	289.189	HMDB0061633
M+H	1+	HMDB0028705	0.0284949	HMDB0028705	HMDB	Arginyl-Aspartic acid	289.139	HMDB0028705	9817433
M+H	1+	HMDB0032221	0.0235243	HMDB0032221	HMDB	Dihydro-2,4,6-tris(2-methylpropyl)-4h-1,3,5-dithiazine	289.19	HMDB0032221	46941523
M+H	1+	HMDB0028747	-0.0280873	HMDB0028747	HMDB	Aspartyl-Arginine	289.139	HMDB0028747	18218189
M+H	1+	HMDB0040700	-0.164961	HMDB0040700	HMDB	Dihydroferuperine	289.168	HMDB0040700
M+H	1+	HMDB0015585	-0.358802	HMDB0015585	HMDB	Chlophedianol	289.123	HMDB0015585	2795
M+H	1+	HMDB0041836	-0.432427	HMDB0041836	HMDB	Benzoyl ecgonine	289.131	HMDB0041836	442997
M+H	1+	HMDB0041955	-0.560092	HMDB0041955	HMDB	Norcocaine	289.131	HMDB0041955	29230
M+H	1+	HMDB0013960	-0.581545	HMDB0013960	HMDB	Donepezil metabolite M4	289.168	HMDB0013960	10446897
M+H	1+	HMDB0061151	-0.688566	HMDB0061151	HMDB	Hydroxylated N-acetyl desmethyl frovatriptan	289.143	HMDB0061151
M+H	1+	HMDB0005765	-1.21327	HMDB0005765	HMDB	Ophthalmic acid	289.127	HMDB0005765	7018721
M+H	1+	HMDB0060333	0.952154	HMDB0060333	HMDB	1,1-Dichloroethylene epoxide	111.948	HMDB0060333	119521
M+H	1+	HMDB0060452	0.338958	HMDB0060452	HMDB	Chloroacetyl chloride	111.948	HMDB0060452	6577
M+H	1+	HMDB0060357	-0.587905	HMDB0060357	HMDB	2,2-Dichloroacetaldehyde	111.948	HMDB0060357	6576
M+H	1+	HMDB0006115	1.81236	HMDB0006115	HMDB	Benzaldehyde	106.042	HMDB0006115	240
M+H	1+	HMDB0034778	1.60439	HMDB0034778	HMDB	(2R*,3R*)-1,2,3-Butanetriol	106.063	HMDB0034778	20497
M+H	1+	HMDB0059905	1.44566	HMDB0059905	HMDB	Ethylbenzene	106.078	HMDB0059905	7500
M+H	1+	HMDB0059851	1.42499	HMDB0059851	HMDB	o-Xylene	106.078	HMDB0059851	7237
M+H	1+	HMDB0059924	1.41355	HMDB0059924	HMDB	p-Xylene	106.078	HMDB0059924	7809
M+H	1+	HMDB0000139	1.18582	HMDB0000139	HMDB	Glyceric acid	106.027	HMDB0000139	439194
M+H	1+	HMDB0031818	1.18582	HMDB0031818	HMDB	D-2,3-Dihydroxypropanoic acid	106.027	HMDB0031818	439194
M+H	1+	HMDB0006372	1.18582	HMDB0006372	HMDB	L-Glyceric acid	106.027	HMDB0006372	6326776
M+H	1+	HMDB0031716	1.12528	HMDB0031716	HMDB	3-(Methylthio)-1-propanol	106.045	HMDB0031716	10448
M+H	1+	HMDB0006115	0.991485	HMDB0006115	HMDB	Benzaldehyde	106.042	HMDB0006115	240
M+H	1+	HMDB0031520	0.98349	HMDB0031520	HMDB	2-Mercaptopropanoic acid	106.009	HMDB0031520	62326
M+H	1+	HMDB0061944	0.6652	HMDB0061944	HMDB	Trihydroxybutane	106.063	HMDB0061944	18970792
M+H	1+	HMDB0059810	0.641487	HMDB0059810	HMDB	m-Xylene	106.078	HMDB0059810	7929
M+H	1+	HMDB0040185	0.572884	HMDB0040185	HMDB	3-Mercapto-2-butanol	106.045	HMDB0040185	62087
M+H	1+	HMDB0041475	-0.0356426	HMDB0041475	HMDB	4-Mercapto-2-butanol	106.045	HMDB0041475	3703445
M+H	1+	HMDB0041604	-0.814543	HMDB0041604	HMDB	3-Mercaptopropanoic acid	106.009	HMDB0041604	6514
M+H	1+	HMDB0059877	2.66896	HMDB0059877	HMDB	Propylbenzene	120.094	HMDB0059877	7668
M+H	1+	HMDB0059848	2.66189	HMDB0059848	HMDB	m-Ethyl_toluene	120.094	HMDB0059848	12100
M+H	1+	HMDB0034029	2.64078	HMDB0034029	HMDB	Isopropylbenzene	120.094	HMDB0034029	7406
M+H	1+	HMDB0059819	2.5785	HMDB0059819	HMDB	o-Ethyltoluene	120.094	HMDB0059819	11903
M+H	1+	HMDB0059901	2.46003	HMDB0059901	HMDB	Hemimellitene	120.094	HMDB0059901	10686
M+H	1+	HMDB0013733	2.42597	HMDB0013733	HMDB	1,2,4-Trimethylbenzene	120.094	HMDB0013733	7247
M+H	1+	HMDB0040458	1.97943	HMDB0040458	HMDB	1,2,4-Tris(methylene)cyclohexane	120.094	HMDB0040458	570705
M+H	1+	HMDB0041924	1.65062	HMDB0041924	HMDB	Mesitylene	120.094	HMDB0041924	7947
M+H	1+	HMDB0014951	0.95232	HMDB0014951	HMDB	Fentanyl	336.22	HMDB0014951	3345
M+H	1+	HMDB0010216	0.944552	HMDB0010216	HMDB	5,15-DiHETE	336.23	HMDB0010216	5283158
M+H	1+	HMDB0062749	0.944462	HMDB0062749	HMDB	5(S),15(R)-DiHETE	336.23	HMDB0062749	45104913
M+H	1+	HMDB0060103	0.812984	HMDB0060103	HMDB	9-Deoxy-delta12-PGD2	336.23	HMDB0060103
M+H	1+	HMDB0039171	0.713444	HMDB0039171	HMDB	9alpha-(3-Methylbutanoyloxy)-4S-hydroxy-10(14)-oplopen-3-one	336.23	HMDB0039171
M+H	1+	HMDB0062688	0.696145	HMDB0062688	HMDB	15-HPETE	336.23	HMDB0062688	6437084
M+H	1+	HMDB0004244	0.695583	HMDB0004244	HMDB	15(S)-HPETE	336.23	HMDB0004244	5280893
M+H	1+	HMDB0005088	0.66691	HMDB0005088	HMDB	6-trans-12-epi-Leukotriene B4	336.23	HMDB0005088	5283130
M+H	1+	HMDB0005087	0.66691	HMDB0005087	HMDB	6-trans-Leukotriene B4	336.23	HMDB0005087	5283128
M+H	1+	HMDB0001085	0.66691	HMDB0001085	HMDB	Leukotriene B4	336.23	HMDB0001085	5283128
M+H	1+	HMDB0005089	0.66691	HMDB0005089	HMDB	12(S)-Leukotriene B4	336.23	HMDB0005089	5283130
M+H	1+	HMDB0062409	0.666863	HMDB0062409	HMDB	5,12-dihydroxy-6,8,10,14-eicosatetraenoic acid	336.23	HMDB0062409	5312972
M+H	1+	HMDB0039441	0.651644	HMDB0039441	HMDB	ent-1(10)-Halimene-15,19-dioic acid	336.23	HMDB0039441
M+H	1+	HMDB0004693	0.649052	HMDB0004693	HMDB	11H-14,15-EETA	336.23	HMDB0004693	11954058
M+H	1+	HMDB0002656	0.627196	HMDB0002656	HMDB	Prostaglandin A1	336.23	HMDB0002656	5281912
M+H	1+	HMDB0002236	0.627196	HMDB0002236	HMDB	8-iso-PGA1	336.23	HMDB0002236	6473771
M+H	1+	HMDB0060105	0.601522	HMDB0060105	HMDB	12,20-DiHETE	336.23	HMDB0060105	44306544
M+H	1+	HMDB0062687	0.591299	HMDB0062687	HMDB	8,20-DiHETE	336.23	HMDB0062687	102571787
M+H	1+	HMDB0015316	0.543729	HMDB0015316	HMDB	Fluoxymesterone	336.21	HMDB0015316	6446
M+H	1+	HMDB0062614	0.528176	HMDB0062614	HMDB	5,20-DiHETE	336.23	HMDB0062614	6439103
M+H	1+	HMDB0002982	0.517098	HMDB0002982	HMDB	Prostaglandin B1	336.23	HMDB0002982	5280388
M+H	1+	HMDB0010219	0.493679	HMDB0010219	HMDB	8,15-DiHETE	336.23	HMDB0010219	53480358
M+H	1+	HMDB0012498	0.462205	HMDB0012498	HMDB	10,11-dihydro-12-oxo-LTB4	336.23	HMDB0012498	53481445
M+H	1+	HMDB0062615	0.445159	HMDB0062615	HMDB	5(S),11(R)-DiHETE	336.23	HMDB0062615	45104915
M+H	1+	HMDB0041519	0.437715	HMDB0041519	HMDB	Nb-Feruloyltryptamine	336.147	HMDB0041519	641764
M+H	1+	HMDB0041541	0.391396	HMDB0041541	HMDB	N2-Fructopyranosylarginine	336.164	HMDB0041541	75046985
M+H	1+	HMDB0004692	0.295246	HMDB0004692	HMDB	12(R)-HPETE	336.23	HMDB0004692	9548885
M+H	1+	HMDB0060104	0.273789	HMDB0060104	HMDB	Prostaglandin C1	336.23	HMDB0060104	5280715
M+H	1+	HMDB0004243	0.267599	HMDB0004243	HMDB	12(S)-HPETE	336.23	HMDB0004243	5280892
M+H	1+	HMDB0034686	0.186881	HMDB0034686	HMDB	(14S)-14,15-Dihydroxy-8(17),13(16)-labdadien-19-oic acid	336.23	HMDB0034686
M+H	1+	HMDB0004696	0.168239	HMDB0004696	HMDB	11(R)-HPETE	336.23	HMDB0004696	9548886
M+H	1+	HMDB0004690	0.128657	HMDB0004690	HMDB	Hepoxilin B3	336.23	HMDB0004690	5283209
M+H	1+	HMDB0062479	0.115801	HMDB0062479	HMDB	10-hydroxy-11S,12S-epoxy-5Z,8Z,14Z-eicosatrienoic acid	336.23	HMDB0062479	52921898
M+H	1+	HMDB0005050	0.0708613	HMDB0005050	HMDB	15H-11,12-EETA	336.23	HMDB0005050	11954042
M+H	1+	HMDB0011135	0.0289482	HMDB0011135	HMDB	5-HPETE	336.23	HMDB0011135	5283171
M+H	1+	HMDB0001193	0.0202631	HMDB0001193	HMDB	5(S)-Hydroperoxyeicosatetraenoic acid	336.23	HMDB0001193	5280778
M+H	1+	HMDB0012839	-0.0659061	HMDB0012839	HMDB	6,7-dihydro-5-oxo-12-epi-LTB4	336.23	HMDB0012839	53481528
M+H	1+	HMDB0004699	-0.253042	HMDB0004699	HMDB	8(S)-HPETE	336.23	HMDB0004699	9548880
M+H	1+	HMDB0004688	-0.265917	HMDB0004688	HMDB	Hepoxilin A3	336.23	HMDB0004688	5460414
M+H	1+	HMDB0062619	-0.277461	HMDB0062619	HMDB	(5Z,9E,14Z)-(8xi,11R,12S)-11,12-epoxy-8-hydroxyicosa-5,9,14-trienoic Acid	336.23	HMDB0062619	5280743
M+H	1+	HMDB0035802	-0.442782	HMDB0035802	HMDB	S-Japonin	336.176	HMDB0035802
M+H	1+	HMDB0010211	-0.648037	HMDB0010211	HMDB	17,18-DiHETE	336.23	HMDB0010211	16061120
M+H	1+	HMDB0010204	-0.886913	HMDB0010204	HMDB	14,15-DiHETE	336.23	HMDB0010204	16061119
M+H	1+	HMDB0015324	-0.90452	HMDB0015324	HMDB	Acebutolol	336.205	HMDB0015324	1978
M+H	1+	HMDB0000930	2.94626	HMDB0000930	HMDB	trans-Cinnamic acid	148.052	HMDB0000930	444539
M+H	1+	HMDB0039797	2.88395	HMDB0039797	HMDB	Dihydro-4-mercapto-5-methyl-3(2H)-thiophenone	148.002	HMDB0039797
M+H	1+	HMDB0032495	2.84097	HMDB0032495	HMDB	Propyl 2-mercaptopropionate	148.056	HMDB0032495	22251515
M+H	1+	HMDB0031725	2.51303	HMDB0031725	HMDB	(E)-3-(2-Hydroxyphenyl)-2-propenal	148.052	HMDB0031725	5318169
M+H	1+	HMDB0039653	2.2979	HMDB0039653	HMDB	2,4,6-Trimethyl-1,3,5-dioxathiane	148.056	HMDB0039653	23262324
M+H	1+	HMDB0038299	2.2822	HMDB0038299	HMDB	Methylthiomethyl butyrate	148.056	HMDB0038299	3018539
M+H	1+	HMDB0031717	2.27963	HMDB0031717	HMDB	3-(Methylthio)propyl acetate	148.056	HMDB0031717	85519
M+H	1+	HMDB0040413	2.26818	HMDB0040413	HMDB	Ethyl 3-(methylthio)propanoate	148.056	HMDB0040413	61592
M+H	1+	HMDB0036193	1.99443	HMDB0036193	HMDB	3-Mercapto-3-methylbutyl formate	148.056	HMDB0036193	526487
M+H	1+	HMDB0033912	1.99193	HMDB0033912	HMDB	2-Propenyl propyl disulfide	148.038	HMDB0033912	16591
M+H	1+	HMDB0032410	1.92979	HMDB0032410	HMDB	Methyl 3-(methylthio)butanoate	148.056	HMDB0032410	547907
M+H	1+	HMDB0037619	1.84649	HMDB0037619	HMDB	Methyl 4-(methylthio)butyrate	148.056	HMDB0037619	65425
M+H	1+	HMDB0041392	1.73441	HMDB0041392	HMDB	1-Propenyl propyl disulfide	148.038	HMDB0041392	5352908
M+H	1+	HMDB0035243	1.51962	HMDB0035243	HMDB	1-Phenyl-1,2-propanedione	148.052	HMDB0035243	11363
M+H	1+	HMDB0001553	1.50791	HMDB0001553	HMDB	2-Oxo-4-methylthiobutanoic acid	148.019	HMDB0001553	473
M+H	1+	HMDB0032271	1.49074	HMDB0032271	HMDB	Ethyl 3-mercaptobutyrate	148.056	HMDB0032271	9833996
M+H	1+	HMDB0032947	1.47661	HMDB0032947	HMDB	Di-2-furanylmethane	148.052	HMDB0032947	70972
M+H	1+	HMDB0036626	1.39288	HMDB0036626	HMDB	3,4-Dihydro-2H-1-benzopyran-2-one	148.052	HMDB0036626	660
M+H	1+	HMDB0001900	1.34153	HMDB0001900	HMDB	Ribonolactone	148.037	HMDB0001900	111064
M+H	1+	HMDB0000606	1.30266	HMDB0000606	HMDB	D-2-Hydroxyglutaric acid	148.037	HMDB0000606	439391
M+H	1+	HMDB0059655	1.28041	HMDB0059655	HMDB	2-Hydroxyglutarate	148.037	HMDB0059655	43
M+H	1+	HMDB0012140	1.19966	HMDB0012140	HMDB	(R) 2,3-Dihydroxy-3-methylvalerate	148.074	HMDB0012140	448154
M+H	1+	HMDB0011676	1.04126	HMDB0011676	HMDB	D-Xylono-1,5-lactone	148.037	HMDB0011676	439692
M+H	1+	HMDB0032332	0.950964	HMDB0032332	HMDB	Hydroxylated lecithin	148.048	HMDB0032332	44237312
M+H	1+	HMDB0041306	0.934339	HMDB0041306	HMDB	Methyl 2-(methylthio)butyrate	148.056	HMDB0041306	560572
M+H	1+	HMDB0000567	0.714615	HMDB0000567	HMDB	Cinnamic acid	148.052	HMDB0000567	5372954
M+H	1+	HMDB0059705	0.713773	HMDB0059705	HMDB	(2-Methoxyethoxy)propanoic acid	148.074	HMDB0059705	9815219
M+H	1+	HMDB0040986	0.670416	HMDB0040986	HMDB	(E)-3-(4-Hydroxyphenyl)-2-propenal	148.052	HMDB0040986	641301
M+H	1+	HMDB0000426	0.641465	HMDB0000426	HMDB	Citramalic acid	148.037	HMDB0000426	1081
M+H	1+	HMDB0038890	0.286075	HMDB0038890	HMDB	Methyl 3-methyl-1-butenyl disulfide	148.038	HMDB0038890	71587664
M+H	1+	HMDB0002050	0.259588	HMDB0002050	HMDB	Dihydroxyfumaric acid	148.001	HMDB0002050
M+H	1+	HMDB0000428	0.201858	HMDB0000428	HMDB	3-Hydroxyglutaric acid	148.037	HMDB0000428	181976
M+H	1+	HMDB0040230	-0.0150524	HMDB0040230	HMDB	3-Acetyl-1,2-dithiolane	148.002	HMDB0040230	524171
M+H	1+	HMDB0059629	-0.0692917	HMDB0059629	HMDB	(R)-mevalonate	148.074	HMDB0059629	449
M+H	1+	HMDB0000227	-0.0692917	HMDB0000227	HMDB	Mevalonic acid	148.074	HMDB0000227	449
M+H	1+	HMDB0062739	-0.369864	HMDB0062739	HMDB	3-methylmalate(2-)	148.037	HMDB0062739	3013918
M+H	1+	HMDB0001900	-0.473096	HMDB0001900	HMDB	Ribonolactone	148.037	HMDB0001900	111064
M+H	1+	HMDB0000694	-0.858343	HMDB0000694	HMDB	L-2-Hydroxyglutaric acid	148.037	HMDB0000694	439939
M+H	1+	HMDB0059629	-0.89291	HMDB0059629	HMDB	(R)-mevalonate	148.074	HMDB0059629	449
M+H	1+	HMDB0000227	-0.89291	HMDB0000227	HMDB	Mevalonic acid	148.074	HMDB0000227	449
M+H	1+	HMDB0006115	2.16531	HMDB0006115	HMDB	Benzaldehyde	106.042	HMDB0006115	240
M+H	1+	HMDB0031716	1.99179	HMDB0031716	HMDB	3-(Methylthio)-1-propanol	106.045	HMDB0031716	10448
M+H	1+	HMDB0040185	1.8967	HMDB0040185	HMDB	3-Mercapto-2-butanol	106.045	HMDB0040185	62087
M+H	1+	HMDB0031520	1.64755	HMDB0031520	HMDB	2-Mercaptopropanoic acid	106.009	HMDB0031520	62326
M+H	1+	HMDB0059905	1.56451	HMDB0059905	HMDB	Ethylbenzene	106.078	HMDB0059905	7500
M+H	1+	HMDB0059851	1.55496	HMDB0059851	HMDB	o-Xylene	106.078	HMDB0059851	7237
M+H	1+	HMDB0059924	1.55078	HMDB0059924	HMDB	p-Xylene	106.078	HMDB0059924	7809
M+H	1+	HMDB0041475	1.28785	HMDB0041475	HMDB	4-Mercapto-2-butanol	106.045	HMDB0041475	3703445
M+H	1+	HMDB0006115	1.04699	HMDB0006115	HMDB	Benzaldehyde	106.042	HMDB0006115	240
M+H	1+	HMDB0059810	0.898861	HMDB0059810	HMDB	m-Xylene	106.078	HMDB0059810	7929
M+H	1+	HMDB0041604	0.326696	HMDB0041604	HMDB	3-Mercaptopropanoic acid	106.009	HMDB0041604	6514
M+H	1+	HMDB0034778	0.289678	HMDB0034778	HMDB	(2R*,3R*)-1,2,3-Butanetriol	106.063	HMDB0034778	20497
M+H	1+	HMDB0006372	0.0247522	HMDB0006372	HMDB	L-Glyceric acid	106.027	HMDB0006372	6326776
M+H	1+	HMDB0031818	0.0247522	HMDB0031818	HMDB	D-2,3-Dihydroxypropanoic acid	106.027	HMDB0031818	439194
M+H	1+	HMDB0000139	0.0247522	HMDB0000139	HMDB	Glyceric acid	106.027	HMDB0000139	439194
M+H	1+	HMDB0061944	-1.303	HMDB0061944	HMDB	Trihydroxybutane	106.063	HMDB0061944	18970792
M+H	1+	HMDB0032539	1.12279	HMDB0032539	HMDB	Triethylamine	101.12	HMDB0032539	8471
M+H	1+	HMDB0062600	0.313977	HMDB0062600	HMDB	N-butylformamide	101.084	HMDB0062600	13376
M+H	1+	HMDB0032323	0.096836	HMDB0032323	HMDB	Hexylamine	101.12	HMDB0032323	8102
M+H	1+	HMDB0012815	-1.46893	HMDB0012815	HMDB	5-Aminopentanal	101.084	HMDB0012815	443849
M+H	1+	HMDB0029555	1.6137	HMDB0029555	HMDB	4,5-Dihydro-2-methylthiazole	101.03	HMDB0029555	16867
M+H	1+	HMDB0015690	0.60344	HMDB0015690	HMDB	Chloropyramine	289.135	HMDB0015690	25295
M+H	1+	HMDB0014712	0.510482	HMDB0014712	HMDB	Atropine	289.168	HMDB0014712
M+H	1+	HMDB0014568	0.510482	HMDB0014568	HMDB	Hyoscyamine	289.168	HMDB0014568
M+H	1+	HMDB0040700	0.491114	HMDB0040700	HMDB	Dihydroferuperine	289.168	HMDB0040700
M+H	1+	HMDB0015585	-0.131992	HMDB0015585	HMDB	Chlophedianol	289.123	HMDB0015585	2795
M+H	1+	HMDB0061633	-0.455039	HMDB0061633	HMDB	3-hydroxyhexanoyl carnitine	289.189	HMDB0061633
M+H	1+	HMDB0005765	-0.874115	HMDB0005765	HMDB	Ophthalmic acid	289.127	HMDB0005765	7018721
M+H	1+	HMDB0028747	-0.970336	HMDB0028747	HMDB	Aspartyl-Arginine	289.139	HMDB0028747	18218189
M+H	1+	HMDB0028705	-1.08797	HMDB0028705	HMDB	Arginyl-Aspartic acid	289.139	HMDB0028705	9817433
M+H	1+	HMDB0041836	-1.15887	HMDB0041836	HMDB	Benzoyl ecgonine	289.131	HMDB0041836	442997
M+H	1+	HMDB0013960	-1.5253	HMDB0013960	HMDB	Donepezil metabolite M4	289.168	HMDB0013960	10446897
M+H	1+	HMDB0061151	-1.97455	HMDB0061151	HMDB	Hydroxylated N-acetyl desmethyl frovatriptan	289.143	HMDB0061151
M+H	1+	HMDB0038997	2.90871	HMDB0038997	HMDB	Lentialexin	120.058	HMDB0038997	15503524
M+H	1+	HMDB0062765	2.8191	HMDB0062765	HMDB	Styrene Oxide	120.058	HMDB0062765	7276
M+H	1+	HMDB0006236	2.80377	HMDB0006236	HMDB	Phenylacetaldehyde	120.058	HMDB0006236	998
M+H	1+	HMDB0004072	2.77893	HMDB0004072	HMDB	4-Hydroxystyrene	120.058	HMDB0004072	62453
M+H	1+	HMDB0041562	2.64871	HMDB0041562	HMDB	4-(Methylthio)-1-butanol	120.061	HMDB0041562	519793
M+H	1+	HMDB0029636	2.60338	HMDB0029636	HMDB	2-Methylbenzaldehyde	120.058	HMDB0029636	10722
M+H	1+	HMDB0034029	2.55402	HMDB0034029	HMDB	Isopropylbenzene	120.094	HMDB0034029	7406
M+H	1+	HMDB0000360	2.54443	HMDB0000360	HMDB	2,4-Dihydroxybutanoic acid	120.042	HMDB0000360	192742
M+H	1+	HMDB0040124	2.52689	HMDB0040124	HMDB	1-Propenylpyrazine	120.069	HMDB0040124	5370825
M+H	1+	HMDB0037282	2.52324	HMDB0037282	HMDB	2-Methyl-5-vinylpyrazine	120.069	HMDB0037282	26335
M+H	1+	HMDB0059877	2.49972	HMDB0059877	HMDB	Propylbenzene	120.094	HMDB0059877	7668
M+H	1+	HMDB0059848	2.48627	HMDB0059848	HMDB	m-Ethyl_toluene	120.094	HMDB0059848	12100
M+H	1+	HMDB0000498	2.35663	HMDB0000498	HMDB	4-Deoxyerythronic acid	120.042	HMDB0000498	13120901
M+H	1+	HMDB0029638	2.31587	HMDB0029638	HMDB	4-Methylbenzaldehyde	120.058	HMDB0029638	7725
M+H	1+	HMDB0002453	2.30664	HMDB0002453	HMDB	4-Deoxythreonic acid	120.042	HMDB0002453	10964471
M+H	1+	HMDB0040458	2.29959	HMDB0040458	HMDB	1,2,4-Tris(methylene)cyclohexane	120.094	HMDB0040458	570705
M+H	1+	HMDB0059819	2.29331	HMDB0059819	HMDB	o-Ethyltoluene	120.094	HMDB0059819	11903
M+H	1+	HMDB0013733	2.26555	HMDB0013733	HMDB	1,2,4-Trimethylbenzene	120.094	HMDB0013733	7247
M+H	1+	HMDB0059901	2.25503	HMDB0059901	HMDB	Hemimellitene	120.094	HMDB0059901	10686
M+H	1+	HMDB0000337	2.20915	HMDB0000337	HMDB	(S)-3,4-Dihydroxybutyric acid	120.042	HMDB0000337	150929
M+H	1+	HMDB0033910	2.16756	HMDB0033910	HMDB	Acetophenone	120.058	HMDB0033910	7410
M+H	1+	HMDB0035646	2.13094	HMDB0035646	HMDB	Methyl 2-(methylthio)acetate	120.025	HMDB0035646	85522
M+H	1+	HMDB0001527	2.07534	HMDB0001527	HMDB	3-Methylthiopropionic acid	120.025	HMDB0001527	563
M+H	1+	HMDB0002601	1.98134	HMDB0002601	HMDB	A,b-Dihydroxyisobutyric acid	120.042	HMDB0002601	560781
M+H	1+	HMDB0029637	1.92593	HMDB0029637	HMDB	3-Methylbenzaldehyde	120.058	HMDB0029637	12105
M+H	1+	HMDB0037134	1.92505	HMDB0037134	HMDB	(1-Methylethenyl)pyrazine	120.069	HMDB0037134	62897
M+H	1+	HMDB0013815	1.9039	HMDB0013815	HMDB	2,3-Dihydrobenzofuran	120.058	HMDB0013815	10329
M+H	1+	HMDB0039781	1.85339	HMDB0039781	HMDB	xi-2-Mercapto-3-methyl-1-butanol	120.061	HMDB0039781	14249191
M+H	1+	HMDB0002649	1.67297	HMDB0002649	HMDB	Erythrose	120.042	HMDB0002649	439574
M+H	1+	HMDB0041476	1.13753	HMDB0041476	HMDB	4-(Methylthio)-2-butanol	120.061	HMDB0041476	12659797
M+H	1+	HMDB0041924	1.07706	HMDB0041924	HMDB	Mesitylene	120.094	HMDB0041924	7947
M+H	1+	HMDB0036149	0.9117	HMDB0036149	HMDB	3-Mercapto-3-methyl-1-butanol	120.061	HMDB0036149	520682
M+H	1+	HMDB0039989	0.748823	HMDB0039989	HMDB	2-Methyl-3-vinylpyrazine	120.069	HMDB0039989	1514205
M+H	1+	HMDB0006293	0.474669	HMDB0006293	HMDB	L-Erythrulose	120.042	HMDB0006293	5460032
M+H	1+	HMDB0001366	-0.965215	HMDB0001366	HMDB	Purine	120.044	HMDB0001366	1044
M+H	1+	HMDB0032373	-1.06925	HMDB0032373	HMDB	3-Mercapto-2-methyl-1-butanol	120.061	HMDB0032373	22327742
M+H	1+	HMDB0001366	-2.07831	HMDB0001366	HMDB	Purine	120.044	HMDB0001366	1044
M+H	1+	HMDB0002163	1.44037	HMDB0002163	HMDB	Trihydroxycoprostanoic acid	464.35	HMDB0002163	122166
M+H	1+	HMDB0041135	-0.633169	HMDB0041135	HMDB	2-Deoxybrassinolide	464.35	HMDB0041135
M+H	1+	HMDB0002163	1.44037	HMDB0002163	HMDB	Trihydroxycoprostanoic acid	464.35	HMDB0002163	122166
M+H	1+	HMDB0041135	-0.633169	HMDB0041135	HMDB	2-Deoxybrassinolide	464.35	HMDB0041135
M+H	1+	HMDB0039797	3.18425	HMDB0039797	HMDB	Dihydro-4-mercapto-5-methyl-3(2H)-thiophenone	148.002	HMDB0039797
M+H	1+	HMDB0031725	3.12205	HMDB0031725	HMDB	(E)-3-(2-Hydroxyphenyl)-2-propenal	148.052	HMDB0031725	5318169
M+H	1+	HMDB0032495	2.868	HMDB0032495	HMDB	Propyl 2-mercaptopropionate	148.056	HMDB0032495	22251515
M+H	1+	HMDB0000930	2.73491	HMDB0000930	HMDB	trans-Cinnamic acid	148.052	HMDB0000930	444539
M+H	1+	HMDB0036626	2.69676	HMDB0036626	HMDB	3,4-Dihydro-2H-1-benzopyran-2-one	148.052	HMDB0036626	660
M+H	1+	HMDB0012140	2.63506	HMDB0012140	HMDB	(R) 2,3-Dihydroxy-3-methylvalerate	148.074	HMDB0012140	448154
M+H	1+	HMDB0033912	2.60279	HMDB0033912	HMDB	2-Propenyl propyl disulfide	148.038	HMDB0033912	16591
M+H	1+	HMDB0036193	2.5826	HMDB0036193	HMDB	3-Mercapto-3-methylbutyl formate	148.056	HMDB0036193	526487
M+H	1+	HMDB0032271	2.58039	HMDB0032271	HMDB	Ethyl 3-mercaptobutyrate	148.056	HMDB0032271	9833996
M+H	1+	HMDB0039653	2.54178	HMDB0039653	HMDB	2,4,6-Trimethyl-1,3,5-dioxathiane	148.056	HMDB0039653	23262324
M+H	1+	HMDB0041392	2.37694	HMDB0041392	HMDB	1-Propenyl propyl disulfide	148.038	HMDB0041392	5352908
M+H	1+	HMDB0032332	2.27236	HMDB0032332	HMDB	Hydroxylated lecithin	148.048	HMDB0032332	44237312
M+H	1+	HMDB0031717	2.11731	HMDB0031717	HMDB	3-(Methylthio)propyl acetate	148.056	HMDB0031717	85519
M+H	1+	HMDB0035243	2.01952	HMDB0035243	HMDB	1-Phenyl-1,2-propanedione	148.052	HMDB0035243	11363
M+H	1+	HMDB0001553	1.97175	HMDB0001553	HMDB	2-Oxo-4-methylthiobutanoic acid	148.019	HMDB0001553	473
M+H	1+	HMDB0038299	1.92704	HMDB0038299	HMDB	Methylthiomethyl butyrate	148.056	HMDB0038299	3018539
M+H	1+	HMDB0041306	1.85294	HMDB0041306	HMDB	Methyl 2-(methylthio)butyrate	148.056	HMDB0041306	560572
M+H	1+	HMDB0059655	1.8279	HMDB0059655	HMDB	2-Hydroxyglutarate	148.037	HMDB0059655	43
M+H	1+	HMDB0037619	1.78718	HMDB0037619	HMDB	Methyl 4-(methylthio)butyrate	148.056	HMDB0037619	65425
M+H	1+	HMDB0000606	1.76163	HMDB0000606	HMDB	D-2-Hydroxyglutaric acid	148.037	HMDB0000606	439391
M+H	1+	HMDB0000426	1.73311	HMDB0000426	HMDB	Citramalic acid	148.037	HMDB0000426	1081
M+H	1+	HMDB0000694	1.52992	HMDB0000694	HMDB	L-2-Hydroxyglutaric acid	148.037	HMDB0000694	439939
M+H	1+	HMDB0000428	1.44644	HMDB0000428	HMDB	3-Hydroxyglutaric acid	148.037	HMDB0000428	181976
M+H	1+	HMDB0032410	1.39515	HMDB0032410	HMDB	Methyl 3-(methylthio)butanoate	148.056	HMDB0032410	547907
M+H	1+	HMDB0040413	1.37641	HMDB0040413	HMDB	Ethyl 3-(methylthio)propanoate	148.056	HMDB0040413	61592
M+H	1+	HMDB0001900	1.31351	HMDB0001900	HMDB	Ribonolactone	148.037	HMDB0001900	111064
M+H	1+	HMDB0032947	0.987408	HMDB0032947	HMDB	Di-2-furanylmethane	148.052	HMDB0032947	70972
M+H	1+	HMDB0040986	0.929695	HMDB0040986	HMDB	(E)-3-(4-Hydroxyphenyl)-2-propenal	148.052	HMDB0040986	641301
M+H	1+	HMDB0059705	0.758793	HMDB0059705	HMDB	(2-Methoxyethoxy)propanoic acid	148.074	HMDB0059705	9815219
M+H	1+	HMDB0011676	0.64592	HMDB0011676	HMDB	D-Xylono-1,5-lactone	148.037	HMDB0011676	439692
M+H	1+	HMDB0001900	0.596262	HMDB0001900	HMDB	Ribonolactone	148.037	HMDB0001900	111064
M+H	1+	HMDB0040230	0.372365	HMDB0040230	HMDB	3-Acetyl-1,2-dithiolane	148.002	HMDB0040230	524171
M+H	1+	HMDB0000567	0.212553	HMDB0000567	HMDB	Cinnamic acid	148.052	HMDB0000567	5372954
M+H	1+	HMDB0059629	0.199923	HMDB0059629	HMDB	(R)-mevalonate	148.074	HMDB0059629	449
M+H	1+	HMDB0000227	0.199923	HMDB0000227	HMDB	Mevalonic acid	148.074	HMDB0000227	449
M+H	1+	HMDB0038890	0.115301	HMDB0038890	HMDB	Methyl 3-methyl-1-butenyl disulfide	148.038	HMDB0038890	71587664
M+H	1+	HMDB0002050	-0.136166	HMDB0002050	HMDB	Dihydroxyfumaric acid	148.001	HMDB0002050
M+H	1+	HMDB0059629	-0.158012	HMDB0059629	HMDB	(R)-mevalonate	148.074	HMDB0059629	449
M+H	1+	HMDB0000227	-0.158012	HMDB0000227	HMDB	Mevalonic acid	148.074	HMDB0000227	449
M+H	1+	HMDB0062739	-1.29681	HMDB0062739	HMDB	3-methylmalate(2-)	148.037	HMDB0062739	3013918
M+H	1+	HMDB0040260	1.31917	HMDB0040260	HMDB	5,5-Dimethyl-2(5H)-furanone	112.052	HMDB0040260	29909
M+H	1+	HMDB0000300	0.928001	HMDB0000300	HMDB	Uracil	112.027	HMDB0000300	1174
M+H	1+	HMDB0029581	0.756599	HMDB0029581	HMDB	(2E,4E)-2,4-Hexadienoic acid	112.052	HMDB0029581	643460
M+H	1+	HMDB0034247	0.748659	HMDB0034247	HMDB	2-(Methoxymethyl)furan	112.052	HMDB0034247	61661
M+H	1+	HMDB0032233	0.608724	HMDB0032233	HMDB	2,5-Dimethyl-3(2H)-furanone	112.052	HMDB0032233	85730
M+H	1+	HMDB0031344	0.514225	HMDB0031344	HMDB	1,2-Cyclohexanedione	112.052	HMDB0031344	13006
M+H	1+	HMDB0032980	0.378574	HMDB0032980	HMDB	3,4-Dimethylthiophene	112.035	HMDB0032980	79089
M+H	1+	HMDB0039778	0.366393	HMDB0039778	HMDB	xi-3,5-Dimethyl-2(5H)-furanone	112.052	HMDB0039778	318158
M+H	1+	HMDB0035385	0.323735	HMDB0035385	HMDB	3-Ethylthiophene	112.035	HMDB0035385	74530
M+H	1+	HMDB0029717	0.216094	HMDB0029717	HMDB	2-Thiophenecarboxaldehyde	111.998	HMDB0029717	7364
M+H	1+	HMDB0032978	0.178928	HMDB0032978	HMDB	2,4-Dimethylthiophene	112.035	HMDB0032978	34296
M+H	1+	HMDB0001164	0.177796	HMDB0001164	HMDB	trans-1,2-Dihydrobenzene-1,2-diol	112.052	HMDB0001164	149186
M+H	1+	HMDB0033569	0.0499691	HMDB0033569	HMDB	Syoyualdehyde	112.052	HMDB0033569	12281547
M+H	1+	HMDB0039437	-0.317269	HMDB0039437	HMDB	2,3-Dihydroxy-2,4-cyclopentadien-1-one	112.016	HMDB0039437	14412554
M+H	1+	HMDB0060760	-0.410273	HMDB0060760	HMDB	4-Carboxypyrazole	112.027	HMDB0060760	3015937
M+H	1+	HMDB0032994	-0.426572	HMDB0032994	HMDB	3-Hydroxy-2H-pyran-2-one	112.016	HMDB0032994	68130
M+H	1+	HMDB0035384	-0.42749	HMDB0035384	HMDB	2-Ethylthiophene	112.035	HMDB0035384	13388
M+H	1+	HMDB0032977	-0.484427	HMDB0032977	HMDB	2,3-Dimethylthiophene	112.035	HMDB0032977	34295
M+H	1+	HMDB0031543	-0.604111	HMDB0031543	HMDB	3-Methyl-1,2-cyclopentanedione	112.052	HMDB0031543	16211403
M+H	1+	HMDB0000444	-1.17878	HMDB0000444	HMDB	3-Furoic acid	112.016	HMDB0000444	10268
M+H	1+	HMDB0061711	-1.20338	HMDB0061711	HMDB	Methylphosphate	111.993	HMDB0061711
M+H	1+	HMDB0000617	-1.20815	HMDB0000617	HMDB	2-Furoic acid	112.016	HMDB0000617	6919
M+H	1+	HMDB0000444	-1.20972	HMDB0000444	HMDB	3-Furoic acid	112.016	HMDB0000444	10268
M+H	1+	HMDB0031759	-1.22655	HMDB0031759	HMDB	(E)-4-Oxo-2-hexen-1-al	112.052	HMDB0031759	6365145
M+H	1+	HMDB0032979	-1.27245	HMDB0032979	HMDB	2,5-Dimethylthiophene	112.035	HMDB0032979	12514
M+H	1+	HMDB0040036	1.20796	HMDB0040036	HMDB	2-Ethylthiazole	113.03	HMDB0040036	85053
M+H	1+	HMDB0032976	1.07113	HMDB0032976	HMDB	4,5-Dimethylthiazole	113.03	HMDB0032976	62510
M+H	1+	HMDB0032975	0.601583	HMDB0032975	HMDB	2,5-Dimethylthiazole	113.03	HMDB0032975	77837
M+H	1+	HMDB0033867	0.156906	HMDB0033867	HMDB	4-Isothiocyanato-1-butene	113.03	HMDB0033867	76922
M+H	1+	HMDB0038460	0.146692	HMDB0038460	HMDB	Thiiranepropanenitrile	113.03	HMDB0038460	100582
M+H	1+	HMDB0032974	0.106616	HMDB0032974	HMDB	2,4-Dimethylthiazole	113.03	HMDB0032974	10934
M+H	1+	HMDB0038393	2.39383	HMDB0038393	HMDB	1,1-Diethoxypentane	160.146	HMDB0038393	77223
M+H	1+	HMDB0037634	2.30932	HMDB0037634	HMDB	xi-1-Ethoxy-1-pentyloxyethane	160.146	HMDB0037634	114523
M+H	1+	HMDB0059867	1.85401	HMDB0059867	HMDB	Ethyl 2-hydroxy-4-methylpentanoate	160.11	HMDB0059867	112030
M+H	1+	HMDB0059825	1.80257	HMDB0059825	HMDB	Isoamyl lactate	160.11	HMDB0059825	86851
M+H	1+	HMDB0032270	1.64078	HMDB0032270	HMDB	(+/-)-Ethyl 2-hydroxy-3-methylvalerate	160.11	HMDB0032270	13026600
M+H	1+	HMDB0040432	1.51123	HMDB0040432	HMDB	1,1-Dimethoxyheptane	160.146	HMDB0040432	61453
M+H	1+	HMDB0001954	1.41002	HMDB0001954	HMDB	3-Hydroxyoctanoic acid	160.11	HMDB0001954	26613
M+H	1+	HMDB0013899	1.39165	HMDB0013899	HMDB	3-Hydroxyvalproic acid	160.11	HMDB0013899	134459
M+H	1+	HMDB0013900	1.13012	HMDB0013900	HMDB	4-Hydroxyvalproic acid	160.11	HMDB0013900	134467
M+H	1+	HMDB0062596	0.997164	HMDB0062596	HMDB	(7R)-7-hydroxyoctanoic Acid	160.11	HMDB0062596	5312863
M+H	1+	HMDB0000486	0.997164	HMDB0000486	HMDB	7-Hydroxyoctanoic acid	160.11	HMDB0000486	167627
M+H	1+	HMDB0010722	0.979988	HMDB0010722	HMDB	(R)-3-Hydroxyoctanoic acid	160.11	HMDB0010722	5312861
M+H	1+	HMDB0013898	0.833556	HMDB0013898	HMDB	5-Hydroxyvalproic acid	160.11	HMDB0013898	135244
M+H	1+	HMDB0031509	0.768219	HMDB0031509	HMDB	Ethyl (Â±)-3-hydroxyhexanoate	160.11	HMDB0031509	61293
M+H	1+	HMDB0006009	0.616797	HMDB0006009	HMDB	Isoputreanine	160.121	HMDB0006009	171763
M+H	1+	HMDB0002038	0.516727	HMDB0002038	HMDB	N(6)-Methyllysine	160.121	HMDB0002038	164795
M+H	1+	HMDB0032827	0.501478	HMDB0032827	HMDB	Peroxyoctanoic acid	160.11	HMDB0032827	10313247
M+H	1+	HMDB0061813	0.0909955	HMDB0061813	HMDB	1-(1-Methylethenyl)-4-(1-methylethyl)benzene	160.125	HMDB0061813	16952
M+H	1+	HMDB0061814	0.089595	HMDB0061814	HMDB	1-(1-methylethenyl)-3-(1-methylethyl)-benzene	160.125	HMDB0061814	136907
M+H	1+	HMDB0002264	0.0664821	HMDB0002264	HMDB	(R)-2-Hydroxycaprylic acid	160.11	HMDB0002264	5312860
M+H	1+	HMDB0000711	0.0664821	HMDB0000711	HMDB	Hydroxyoctanoic acid	160.11	HMDB0000711	94180
M+H	1+	HMDB0039423	0.606008	HMDB0039423	HMDB	N5-Acetyl-N2-gamma-L-glutamyl-L-ornithine	303.143	HMDB0039423
M+H	1+	HMDB0015405	0.433247	HMDB0015405	HMDB	Fenoterol	303.147	HMDB0015405	3343
M+H	1+	HMDB0015043	-1.51492	HMDB0015043	HMDB	Cocaine	303.147	HMDB0015043	446220
M+H	1+	HMDB0015596	-2.57262	HMDB0015596	HMDB	Vildagliptin	303.195	HMDB0015596	6918537
M+H	1+	HMDB0029555	1.64137	HMDB0029555	HMDB	4,5-Dihydro-2-methylthiazole	101.03	HMDB0029555	16867
M+H	1+	HMDB0004072	2.73527	HMDB0004072	HMDB	4-Hydroxystyrene	120.058	HMDB0004072	62453
M+H	1+	HMDB0000360	2.70864	HMDB0000360	HMDB	2,4-Dihydroxybutanoic acid	120.042	HMDB0000360	192742
M+H	1+	HMDB0038997	2.67691	HMDB0038997	HMDB	Lentialexin	120.058	HMDB0038997	15503524
[truncated: 16,963 more rows]

## Sheet: Metabolites after exogenous rem
row ID	Rank	Adduct	Charge	MS2Compound ID	mS-score	Source ID	Source	Name	MonoMass	HMDB	VIP	PubChem	BIRD1-TR1	BIRD1-TR2	BIRD1-TR3	BIRD2-TR1	BIRD2-TR2	BIRD2-TR3	BIRD3-TR1	BIRD3-TR2	BIRD3-TR3	BIRD4-TR1	BIRD4-TR2	BIRD4-TR3	BIRD5-TR1	BIRD5-TR2	BIRD5-TR3	BIRD6-TR1	BIRD6-TR2	BIRD6-TR3
2	1	M+H	1+	HMDB0000883	1.86805	HMDB0000883	HMDB	L-Valine	117.079	HMDB0000883	1.0972	6287	1.82451e+09	2.03249e+09	1.82168e+09	1.83814e+09	1.68795e+07	1.05945e+09	2.20902e+09	1.27872e+07	2.22541e+09	2.29992e+09	2.0147e+09	2.23277e+09	1.85176e+09	2.00444e+09	1.06013e+09	1.79805e+09	1.66291e+09	2.20336e+09
8	1	M+H	1+	HMDB0030433	0.977015	HMDB0030433	HMDB	Linalyl anthranilate	273.173	HMDB0030433	1.05256	23535	1.04901e+09	1.09227e+09	2.47098e+07	9.79906e+08	6.34698e+07	6.55658e+06	6.01708e+06	1.55729e+09	1.187e+09	7.54295e+08	1.14702e+09	1.40031e+07	9.80602e+08	1.02671e+09	1.34524e+09	9.50191e+08	1.01269e+09	1.01931e+09
10	2	M+H	1+	HMDB0002195	-0.674074	HMDB0002195	HMDB	Varanic acid	436.319	HMDB0002195	0.812368	22833587	3.08193e+09	3.3332e+09	2.3765e+09	9.08917e+06	2.20785e+09	2.07938e+09	2.13011e+09	1.55426e+07	1.94531e+09	2.25085e+09	1.91321e+09	1.76523e+09	2.58254e+09	1.77576e+09	1.53218e+09	1.5651e+09	1.58001e+09	1.61923e+09
111	1	M+H	1+	HMDB0041785	1.25752	HMDB0041785	HMDB	Tyrosol 4-sulfate	218.025	HMDB0041785	0.477395	102186806	1.32145e+07	2.05142e+09	1.4911e+09	1.4122e+09	1.40212e+09	1.87769e+09	2.11846e+09	1.80951e+09	1.63235e+09	1.0616e+09	1.28589e+09	1.70414e+09	1.5988e+09	1.65704e+09	1.23855e+09	1.68745e+09	1.59225e+09	1.16303e+09
248	1	M+H	1+	HMDB0034322	2.63283	HMDB0034322	HMDB	L-alpha-Amino-5-oxo-2(5H)-isoxazolepropanoic acid	172.048	HMDB0034322	1.01877	179423	9.35303e+08	1.26074e+09	1.08521e+09	5.66441e+08	4.77296e+08	1.53224e+09	1.14643e+09	1.09781e+09	1.15208e+09	1.15698e+09	9.98405e+08	9.36041e+08	1.77272e+09	1.15182e+09	1.00184e+09	1.12823e+09	1.63618e+09	1.13961e+09
250	1	M+H	1+	HMDB0037288	2.38754	HMDB0037288	HMDB	4-Methyl-2-pentyl-1,3-dioxolane	158.131	HMDB0037288	0.785605	15336	1.99619e+08	1.4809e+08	7.37372e+08	1.03353e+08	1.7935e+08	1.76084e+08	1.84646e+08	1.12538e+08	2.21227e+07	7.74917e+07	1.29909e+08	4.08322e+07	9.72782e+07	1.44407e+08	8.92256e+07	1.78577e+08	1.1052e+08	8.7787e+07
269	1	M+H	1+	HMDB0040582	1.14659	HMDB0040582	HMDB	1-Methyl-2-pyrrolecarboxaldehyde	109.053	HMDB0040582	1.21404	14504	2.65307e+08	2.4714e+07	1.36325e+07	6.49234e+07	3.21407e+08	2.1078e+08	1.67359e+07	2.55812e+08	4.30196e+07	2.0742e+08	2.92236e+08	4.47833e+08	3.49384e+08	9.98064e+07	5.43237e+07	2.9604e+08	1.56732e+08	9.12763e+07
295	1	M+H	1+	HMDB0031344	2.06289	HMDB0031344	HMDB	1,2-Cyclohexanedione	112.052	HMDB0031344	0.868897	13006	2.63331e+08	1.55779e+08	2.66289e+08	3.37206e+08	1.60888e+08	1.86761e+08	3.53515e+08	5.00195e+08	3.6961e+08	4.12031e+08	8.54408e+07	6.9354e+07	2.02436e+08	2.57775e+08	3.16262e+08	2.9664e+07	2.48001e+08	5.26016e+08
320	3	M+H	1+	HMDB0060852	-0.038567	HMDB0060852	HMDB	N,O-Didesmethylvenlafaxine	249.173	HMDB0060852	0.353798		3.02944e+08	1.37515e+07	5.6659e+08	3.72832e+08	3.94872e+08	2.52695e+08	2.2202e+07	5.40103e+08	2.62173e+08	6.33317e+06	2.01292e+07	3.13149e+08	2.93553e+08	3.53279e+08	2.96351e+08	3.16321e+08	2.99843e+07	3.95497e+08
409	1	M+H	1+	HMDB0031716	2.13554	HMDB0031716	HMDB	3-(Methylthio)-1-propanol	106.045	HMDB0031716	1.33299	10448	6.99638e+07	1.61817e+08	1.26794e+08	2.75571e+08	4.47416e+08	2.62205e+08	1.6663e+08	3.24704e+08	3.87858e+07	2.57781e+08	1.3083e+08	3.6883e+07	1.0262e+08	3.00616e+07	9.20766e+07	8.68572e+07	8.06528e+07	1.49413e+08
452	3	M+H	1+	HMDB0001294	1.09808	HMDB0001294	HMDB	2,3-Diphosphoglyceric acid	265.959	HMDB0001294	1.37101	186004	1.33895e+08	2.64735e+08	6.90881e+07	8.80451e+07	1.15991e+08	1.41726e+08	7.11773e+07	6.037e+07	6.92612e+07	6.91811e+07	4.60987e+07	5.0668e+07	5.67625e+07	6.94518e+07	4.75861e+07	8.87911e+07	5.13152e+07	6.31292e+07
497	1	M+H	1+	HMDB0034495	2.62828	HMDB0034495	HMDB	6,10,14-Trimethyl-5,9,13-pentadecatrien-2-one	262.23	HMDB0034495	0.84129	1711944	2.55882e+08	4.64631e+08	5.98361e+07	3.91528e+08	5.44406e+08	1.344e+07	3.77058e+08	1.72736e+07	6.50912e+08	2.64947e+08	2.91323e+08	2.75619e+08	3.12019e+08	3.30187e+08	2.80306e+08	4.5985e+08	4.17796e+08	3.36893e+08
646	1	M+H	1+	HMDB0032539	0.768344	HMDB0032539	HMDB	Triethylamine	101.12	HMDB0032539	0.64442	8471	3.30335e+08	2.01394e+08	1.01072e+09	6.50034e+08	2.59158e+08	2.9757e+08	1.77334e+08	3.20487e+08	4.35521e+08	1.7263e+08	2.11021e+08	1.80232e+08	4.46006e+08	2.97653e+08	6.94007e+08	4.17696e+08	3.89965e+07	2.12722e+08
1810	1	M+H	1+	HMDB0028901	1.93843	HMDB0028901	HMDB	Isoleucyl-Arginine	287.196	HMDB0028901	0.433096	9900561	9.50102e+07	3.83482e+08	9.24506e+07	5.60155e+07	9.22112e+07	4.70582e+07	1.14884e+08	8.05737e+07	1.52396e+08	3.35603e+08	1.73386e+08	3.32135e+07	3.81525e+07	3.07412e+08	5.66067e+07	2.88628e+08	3.64447e+08	6.85798e+07
2276	2	M+H	1+	HMDB0000064	1.986	HMDB0000064	HMDB	Creatine	131.069	HMDB0000064	1.07001	586	8.1331e+07	6.58502e+07	1.30845e+07	2.20981e+08	7.09381e+07	1.40427e+07	6.90796e+07	1.06366e+08	1.08042e+08	2.29547e+07	1.11785e+08	1.48211e+08	1.43685e+08	9.08183e+07	1.37919e+08	2.05401e+08	1.7476e+08	1.92128e+08
2343	1	M+H	1+	HMDB0030898	-0.270872	HMDB0030898	HMDB	(22E, 24x)-Ergosta-4,6,8,22-tetraen-3-one	392.308	HMDB0030898	0.856026		4.44873e+07	1.95826e+08	9.57767e+06	1.05214e+08	1.9846e+08	9.13465e+07	1.00462e+08	9.68698e+07	1.68227e+07	3.9181e+07	9.59503e+07	2.05642e+08	9.76236e+07	1.40359e+08	2.97243e+08	1.24165e+08	1.29913e+08	1.27211e+08
2609	1	M+H	1+	HMDB0013818	2.13736	HMDB0013818	HMDB	2-Ethyl-4-methyl-1-pentanol	130.136	HMDB0013818	1.26053	7821	4.60303e+07	1.1545e+08	1.05019e+08	1.1148e+08	5.96674e+07	8.85358e+07	3.67344e+07	1.17486e+08	1.52905e+07	1.44049e+08	1.75227e+08	3.75122e+07	1.41771e+08	1.57999e+08	1.59928e+08	1.31235e+08	6.91406e+07	9.71218e+07
3308	1	M+H	1+	HMDB0001160	1.4551	HMDB0001160	HMDB	Tricosanoic acid	354.35	HMDB0001160	0.831397	17085	4.68382e+08	1.81393e+08	3.13897e+08	2.40519e+08	1.19065e+08	1.73434e+08	1.73145e+08	1.51313e+08	9.8102e+07	7.86703e+07	3.70331e+08	6.17275e+07	1.29497e+08	2.63142e+07	1.84783e+08	9.50719e+07	2.25264e+08	3.1848e+08
5188	1	M+H	1+	HMDB0000903	0.718464	HMDB0000903	HMDB	Tetrahydrocortisone	364.225	HMDB0000903	1.57138	12444617	1.20455e+08	1.91721e+08	1.93778e+08	7.6787e+07	1.81563e+08	1.19496e+08	1.35883e+08	1.27002e+08	1.90432e+08	9.9321e+07	5.62783e+07	6.30631e+07	4.47908e+07	1.43816e+08	1.54335e+08	1.17399e+08	1.09661e+08	1.07215e+08
6323	1	M+H	1+	HMDB0031101	2.30067	HMDB0031101	HMDB	8-Hydroxy-5,6-octadienoic acid	156.079	HMDB0031101	0.53423	54042244	3.47218e+07	4.20094e+08	1.78562e+08	1.26866e+08	3.23336e+08	2.85918e+08	3.72152e+07	8.86089e+07	2.05812e+07	1.18609e+08	1.63477e+08	8.88408e+07	1.86636e+08	2.11562e+08	1.77374e+08	5.82328e+07	1.57792e+08	2.52361e+08
6785	2	M+H	1+	HMDB0028764	0.0178629	HMDB0028764	HMDB	Aspartyl-Tryptophan	319.117	HMDB0028764	0.803362	9948926	2.74566e+07	5.83622e+07	4.11441e+07	2.48927e+07	5.60687e+07	8.97567e+07	2.8933e+07	4.37322e+07	2.92565e+07	3.23288e+07	9.74682e+07	4.43323e+07	2.40974e+07	7.46106e+07	4.69047e+07	5.10262e+07	5.74962e+07	5.35282e+07
6994	1	M+H	1+	HMDB0029571	3.60162	HMDB0029571	HMDB	1,2-Dichloroethane	97.969	HMDB0029571	0.830951	11	1.41984e+08	7.40389e+07	4.9352e+07	5.22878e+07	8.07383e+07	3.298e+07	2.1744e+08	2.39354e+08	9.74433e+07	1.33869e+08	3.15804e+08	1.27953e+08	1.84996e+08	9.99916e+07	1.22293e+08	8.53086e+07	8.94431e+07	7.20089e+07
7803	1	M+H	1+	HMDB0062340	0.350503	HMDB0062340	HMDB	N-Palmitoyl tyrosine	419.304	HMDB0062340	0.929957	6710112	6.48204e+07	1.94893e+08	7.87339e+07	8.15288e+07	6.24046e+07	3.87703e+07	9.13093e+07	4.54601e+07	1.01006e+08	1.45357e+08	9.46453e+07	1.3582e+08	4.81741e+08	9.30192e+07	6.67083e+07	6.97425e+07	5.1426e+07	7.96379e+07
7980	2	M+H	1+	HMDB0002082	1.49633	HMDB0002082	HMDB	Bisnorcholic acid	380.256	HMDB0002082	0.700615	9547705	1.071e+08	4.221e+07	1.73702e+08	1.03498e+08	9.40571e+07	6.95432e+07	1.81724e+08	5.70188e+07	7.87278e+07	9.26057e+07	7.46333e+07	1.20226e+08	6.96638e+07	5.02586e+07	1.14105e+08	6.7222e+07	8.04568e+07	2.49139e+07
8059	2	M+H	1+	HMDB0031977	1.36699	HMDB0031977	HMDB	Methyl (9Z)-6'-oxo-6,5'-diapo-6-carotenoate	392.235	HMDB0031977	0.855713		4.56016e+07	6.19401e+07	2.30125e+08	9.81721e+07	3.12515e+07	4.75324e+07	2.93366e+07	1.55645e+08	1.28096e+08	1.1505e+08	8.32433e+06	4.42179e+07	1.01147e+08	3.80526e+07	4.01445e+07	5.73263e+07	3.50479e+07	4.79158e+07
8253	1	M+H	1+	HMDB0001368	1.45387	HMDB0001368	HMDB	3-Mercaptopyruvic acid	119.988	HMDB0001368	0.820343	98	1.03244e+08	3.39518e+07	2.0985e+08	1.18673e+08	4.75344e+08	4.56077e+07	2.9629e+08	5.9284e+07	1.96295e+08	9.02411e+07	1.11885e+08	1.42983e+08	1.38186e+08	1.29974e+08	3.36919e+07	1.52497e+07	7.43498e+07	6.56306e+07
8959	1	M+H	1+	HMDB0041513	1.94564	HMDB0041513	HMDB	Isopropyl apiosylglucoside	354.153	HMDB0041513	1.10083		1.3594e+08	2.41981e+08	6.94029e+07	2.08e+07	1.7622e+08	7.8306e+07	1.4781e+08	8.66417e+07	6.69729e+07	7.10582e+07	9.25654e+07	1.19494e+08	3.79182e+07	6.04954e+07	4.16093e+07	1.06016e+08	4.54062e+07	1.91253e+07
9493	1	M+H	1+	HMDB0037914	1.22013	HMDB0037914	HMDB	(2beta,3alpha,9alpha,24R)-Ergosta-7,22-diene-2,3,9-triol	430.345	HMDB0037914	0.64005		3.48796e+07	7.29203e+07	1.70522e+07	3.9527e+07	7.54814e+07	6.5967e+07	5.18443e+07	9.87948e+07	4.21197e+07	4.61894e+07	5.42157e+07	8.97766e+07	5.95024e+07	3.38419e+07	9.74383e+07	6.54669e+07	9.44042e+07	5.39587e+07
9773	1	M+H	1+	HMDB0035630	0.845107	HMDB0035630	HMDB	4-Hydroxy-6-pentacosanone	382.381	HMDB0035630	0.748972		1.84298e+08	5.80799e+07	1.00878e+08	7.07085e+07	1.25222e+08	1.69487e+08	2.06412e+08	1.1874e+08	2.05607e+08	1.62057e+08	4.51039e+07	1.6341e+08	1.12755e+08	1.34987e+08	1.56872e+08	6.39729e+07	1.54298e+07	1.67928e+08
11409	3	M+H	1+	HMDB0039662	3.10224	HMDB0039662	HMDB	2,3,6,7-Tetrahydrocyclopent[b]azepin-8(1H)-one	149.084	HMDB0039662	1.07171	6428846	9.19248e+07	3.41429e+07	2.74225e+07	3.6956e+07	1.00942e+08	4.27959e+07	5.72424e+07	1.14619e+08	1.09331e+08	1.42032e+08	9.19185e+07	5.99861e+07	6.99112e+07	5.84444e+07	7.06614e+07	1.44026e+08	9.17268e+07	8.14616e+07
12616	1	M+H	1+	HMDB0002904	2.13423	HMDB0002904	HMDB	2,3-Dinor-TXB2	342.204	HMDB0002904	1.74711	5283138	5.67291e+07	6.19734e+07	9.47863e+06	5.6128e+07	3.57143e+07	3.30809e+07	2.8911e+07	7.999e+07	8.64776e+07	8.91458e+07	6.13092e+07	7.05243e+07	1.13973e+08	7.09988e+07	1.37089e+08	9.22865e+07	7.29578e+07	1.38406e+08
14005	1	M+H	1+	HMDB0035154	-0.90989	HMDB0035154	HMDB	(2Z,6E)-3,7,11,15,19-Pentamethyl-2,6-eicosadien-1-ol	364.371	HMDB0035154	0.933247	57418214	3.77404e+08	3.99394e+08	5.19475e+08	5.17745e+08	2.14293e+07	4.05174e+08	3.59725e+07	3.43166e+07	1.66437e+07	4.58067e+08	1.0031e+07	1.67874e+07	1.62394e+07	7.38375e+06	7.2891e+07	4.55647e+07	9.25837e+08	4.92685e+07
14121	1	M+H	1+	HMDB0060682	1.79108	HMDB0060682	HMDB	2-Propyl-2,4-pentadienoic acid	140.084	HMDB0060682	0.440552	0	4.97757e+07	2.10783e+08	1.38186e+08	1.8124e+08	1.67344e+08	1.47153e+08	2.56986e+08	2.75167e+08	1.63604e+08	2.97285e+08	3.66918e+08	1.18228e+08	1.70532e+08	1.00443e+08	1.41672e+08	2.21489e+08	2.81819e+08	1.46322e+08
14226	1	M+H	1+	HMDB0034129	2.68443	HMDB0034129	HMDB	Dehydroneotenone	336.063	HMDB0034129	0.810423	100751	5.40283e+07	1.9651e+08	1.58689e+08	1.62006e+08	2.40531e+07	1.85644e+08	1.3298e+08	2.52582e+08	1.36352e+08	4.48085e+08	2.03012e+08	2.5743e+08	1.27947e+08	1.39289e+08	9.82587e+07	1.16337e+08	1.49101e+08	1.06281e+08
14426	1	M+H	1+	HMDB0060509	1.90184	HMDB0060509	HMDB	Sedoheptulose 1-phosphate	290.04	HMDB0060509	0.209081	16070031	6.66818e+07	7.36575e+06	9.12288e+07	1.28822e+08	1.16742e+08	7.2427e+07	6.64753e+07	7.09101e+07	2.11708e+07	4.78286e+07	1.8906e+07	6.3305e+07	1.20353e+08	1.02428e+08	6.08472e+07	2.67081e+07	2.25097e+07	8.31726e+07
15474	1	M+H	1+	HMDB0038525	0.620675	HMDB0038525	HMDB	3-(10-Heptadecenyl)phenol	330.292	HMDB0038525	1.40502	44575468	6.15518e+07	5.86328e+07	4.79506e+07	8.66507e+07	9.78973e+07	3.75899e+07	1.4164e+07	1.82273e+07	8.02411e+07	1.30219e+08	1.13093e+08	8.64824e+07	7.15875e+07	8.12402e+07	6.90057e+07	4.86905e+07	7.76614e+07	4.38794e+07
15667	1	M+H	1+	HMDB0032347	1.34346	HMDB0032347	HMDB	Isobutyl 10-undecenoate	240.209	HMDB0032347	1.20428	79457	3.4669e+07	2.43783e+07	5.35353e+07	4.08154e+06	1.26996e+08	1.37133e+07	3.97554e+07	7.06115e+07	8.05271e+07	1.05927e+08	6.68865e+07	9.50274e+07	9.9384e+07	3.97414e+07	6.14773e+07	4.13711e+07	1.16319e+08	3.89319e+07
16242	1	M+H	1+	HMDB0034315	2.91667	HMDB0034315	HMDB	3-(3,4-Dimethoxyphenyl)-2-propenoic acid	208.074	HMDB0034315	1.93011	717531	2.7693e+08	2.22265e+08	7.80106e+07	2.1041e+08	2.58513e+08	6.59935e+08	6.33325e+07	1.89862e+08	9.68463e+07	7.38527e+07	4.0485e+07	1.81259e+08	5.22795e+07	8.91585e+07	8.32965e+07	5.30099e+07	3.74175e+07	4.02162e+07
19768	2	M+H	1+	HMDB0004284	2.52183	HMDB0004284	HMDB	Tyrosol	138.068	HMDB0004284	1.52464	10393	5.67807e+07	1.22833e+08	8.73435e+07	7.48256e+07	3.99849e+07	7.53237e+07	1.22117e+08	7.46795e+07	1.2247e+08	4.65189e+07	6.35614e+07	4.42417e+07	6.50979e+07	7.66805e+07	6.60283e+07	5.48273e+07	4.36648e+07	4.65331e+07
19780	3	M+H	1+	HMDB0000296	1.46449	HMDB0000296	HMDB	Uridine	244.07	HMDB0000296	0.822355	6029	1.70417e+07	2.10092e+08	1.43482e+08	1.12342e+07	2.61037e+08	1.72582e+08	1.97177e+08	1.5836e+08	2.84825e+08	1.22818e+08	1.16088e+08	4.42366e+08	2.12207e+08	1.85896e+08	1.12807e+08	1.96745e+08	1.3454e+08	2.79177e+08
20517	3	M+H	1+	HMDB0031409	1.68354	HMDB0031409	HMDB	2-Decanone	156.151	HMDB0031409	0.938915	12741	8.06183e+07	1.10726e+08	1.35576e+08	2.42246e+07	4.30279e+07	1.64513e+07	1.26583e+07	1.67834e+08	5.93904e+07	1.04872e+08	1.10987e+08	3.27561e+07	1.41423e+08	1.24474e+08	1.45739e+08	1.91636e+07	1.33945e+08	4.51583e+07
20954	2	M+H	1+	HMDB0032035	2.07565	HMDB0032035	HMDB	6-(3,4-Methylenedioxyphenyl)-3,5-hexadien-2-one	216.079	HMDB0032035	0.865568		5.01591e+07	7.011e+07	4.40859e+07	9.72105e+07	3.1456e+07	2.34e+07	6.12908e+07	1.38539e+08	8.87837e+07	1.19206e+08	5.55819e+07	9.13455e+07	1.01911e+08	3.1879e+07	6.05371e+07	1.48213e+08	1.156e+08	7.49284e+07
22164	1	M+H	1+	HMDB0033774	2.20764	HMDB0033774	HMDB	3-Methylpentanoic acid	116.084	HMDB0033774	1.18773	7755	3.97905e+07	6.66611e+07	5.88408e+07	6.74907e+07	5.77468e+07	1.98096e+08	5.68825e+07	5.22262e+07	5.01224e+07	8.70475e+07	4.632e+07	8.46677e+07	5.61478e+07	1.16379e+08	1.29208e+08	1.48857e+08	1.61824e+08	9.4651e+07
24414	1	M+H	1+	HMDB0002212	2.25447	HMDB0002212	HMDB	Arachidic acid	312.303	HMDB0002212	1.28316	10467	4.06884e+08	1.71854e+08	7.32032e+07	1.62413e+08	1.2903e+08	1.01169e+08	1.29923e+08	7.52597e+07	8.94265e+07	3.98749e+07	1.12167e+08	1.77625e+07	5.87767e+07	1.75962e+08	4.87358e+07	8.66475e+07	1.68538e+08	5.88394e+07
25887	1	M+H	1+	HMDB0061660	-0.189246	HMDB0061660	HMDB	2(R)-hydroxydocosanoic acid	356.329	HMDB0061660	0.876745		1.88901e+08	1.4133e+08	1.09498e+08	1.59512e+08	1.16938e+08	2.07597e+08	7.67823e+07	3.27088e+08	1.59306e+08	1.81142e+08	1.36086e+07	1.62326e+08	1.50214e+08	1.61668e+08	8.79455e+07	1.56273e+08	9.87042e+07	1.52043e+08
26116	1	M+H	1+	HMDB0006013	0.0635111	HMDB0006013	HMDB	7a,17-dimethyl-5b-Androstane-3a,17b-diol	320.272	HMDB0006013	1.3266	15706076	1.80135e+08	1.47248e+08	4.62629e+08	4.74911e+07	1.18719e+09	1.01436e+09	2.93257e+07	1.38104e+09	4.12677e+08	1.45837e+09	2.83106e+08	1.9975e+09	1.04751e+09	8.60743e+08	6.71465e+08	7.18762e+08	5.33577e+08	3.00043e+08
28679	1	M+H	1+	HMDB0000014	0.910237	HMDB0000014	HMDB	Deoxycytidine	227.091	HMDB0000014	1.26783	13711	9.02225e+07	6.76803e+07	5.19613e+07	7.51431e+07	6.24217e+07	6.60851e+07	5.1624e+07	4.0841e+07	7.16591e+07	7.28797e+07	8.10455e+07	5.93922e+07	4.62709e+07	1.01283e+08	8.47951e+07	8.2922e+07	9.91712e+07	8.6174e+07
29093	1	M+H	1+	HMDB0035556	-0.878905	HMDB0035556	HMDB	7,9-Pentacosanedione	380.365	HMDB0035556	0.939436		1.47274e+08	9.03114e+07	3.1857e+08	1.56707e+08	2.22139e+08	1.0295e+07	4.09363e+07	1.6077e+08	1.60653e+08	1.79338e+08	1.73105e+07	2.26992e+07	1.19322e+07	1.49407e+08	2.40916e+08	2.06167e+07	4.35198e+07	9.68226e+07
30710	2	M+H	1+	HMDB0035067	1.85778	HMDB0035067	HMDB	Melleolide L	450.145	HMDB0035067	1.87743		1.33895e+08	2.64735e+08	6.90881e+07	8.80451e+07	1.15991e+08	1.41726e+08	7.11773e+07	6.037e+07	6.92612e+07	6.91811e+07	4.60987e+07	5.0668e+07	5.67625e+07	6.94518e+07	4.75861e+07	8.87911e+07	5.13152e+07	6.31292e+07
31037	1	M+H	1+	HMDB0033075	1.80741	HMDB0033075	HMDB	Methyl 1-(methylsulfinyl)propyl disulfide	184.005	HMDB0033075	1.29558	14704626	5.6784e+07	1.88495e+07	5.7015e+07	5.82051e+07	7.80327e+07	1.84372e+08	1.29218e+08	7.09097e+07	7.28874e+07	7.19357e+07	1.16218e+07	7.0556e+07	4.32232e+07	5.15436e+07	3.49835e+07	4.42227e+07	6.46105e+07	2.11987e+07
31411	2	M+H	1+	HMDB0030057	0.603299	HMDB0030057	HMDB	Boviquinone 4	412.261	HMDB0030057	0.688949		1.26273e+08	3.19725e+07	9.85285e+07	1.05406e+08	1.36652e+08	1.41631e+07	8.40081e+07	8.03982e+07	1.10521e+08	6.978e+07	3.90084e+07	5.06662e+07	4.84905e+07	1.15535e+08	4.09581e+07	9.32873e+07	1.27433e+07	8.15614e+07
31502	1	M+H	1+	HMDB0029651	3.43228	HMDB0029651	HMDB	Phlorisobutyrophenone 2-glucoside	358.126	HMDB0029651	1.0995		5.35676e+07	8.0636e+07	1.19928e+08	4.37045e+07	6.72762e+07	5.97573e+07	4.14507e+07	1.10062e+08	7.93523e+07	1.73673e+07	5.31577e+07	3.3751e+07	2.26366e+07	4.45634e+07	3.56681e+07	4.1742e+07	9.37506e+07	1.2848e+08
35195	1	M+H	1+	HMDB0032449	1.09381	HMDB0032449	HMDB	1-Octene	112.125	HMDB0032449	0.724438	8125	1.73592e+08	1.61006e+08	2.6904e+08	1.45177e+08	1.53223e+08	1.21982e+08	1.73387e+08	1.68679e+08	1.02051e+08	3.14684e+08	2.43512e+08	1.71323e+08	1.90482e+08	1.91495e+08	1.25619e+08	8.3628e+07	3.6411e+08	1.59852e+08
35218	1	M+H	1+	HMDB0035381	0.655941	HMDB0035381	HMDB	Ganoderenic acid A	514.293	HMDB0035381	0.808907		9.39741e+07	3.93649e+07	3.00704e+07	1.81528e+07	1.77167e+07	2.08956e+07	7.56754e+07	1.16662e+07	1.23398e+07	2.253e+07	2.2706e+07	3.47882e+07	1.13732e+07	2.48824e+07	2.16951e+07	2.14572e+07	1.04387e+07	2.5691e+07
35231	1	M+H	1+	HMDB0001286	0.531273	HMDB0001286	HMDB	4,4-Dimethyl-5a-cholesta-8,24-dien-3-b-ol	412.371	HMDB0001286	1.41661	50990081	1.18779e+09	2.20471e+08	1.18552e+08	1.1371e+08	8.30133e+07	1.93308e+08	2.55845e+07	1.64827e+08	8.99435e+07	1.97733e+08	2.33865e+07	7.56995e+07	1.34529e+07	7.39101e+07	6.3548e+07	7.2404e+07	6.06072e+07	5.82233e+07
35529	1	M+H	1+	HMDB0008296	0.0950271	HMDB0008296	HMDB	PC(20:1(11Z)/14:1(9Z))	757.562	HMDB0008296	0.888575	52923095	7.40741e+07	1.01826e+07	2.31465e+07	2.81833e+06	9.70875e+06	2.57679e+07	2.60933e+06	2.88108e+06	5.10413e+06	5.9775e+06	1.0976e+07	1.5609e+07	0	2.42054e+06	4.732e+06	0	1.92081e+07	4.88854e+06
35890	1	M+H	1+	HMDB0035586	1.18305	HMDB0035586	HMDB	1-Phenyl-1,3-docosanedione	414.35	HMDB0035586	0.839058	101970115	1.47651e+08	8.08018e+07	8.74706e+07	1.61615e+08	1.0343e+08	4.22479e+07	5.40475e+07	8.21612e+07	1.05956e+08	1.45204e+08	8.067e+07	4.68276e+07	7.13189e+07	4.23844e+07	4.97298e+07	6.21798e+07	7.34957e+07	1.02657e+08
36199	1	M+H	1+	HMDB0060364	0.255021	HMDB0060364	HMDB	2,5-Dichloro-carboxymethylenebut-2-en-4-olide	207.933	HMDB0060364	1.69516		1.50572e+08	9.57573e+07	1.15678e+08	1.04981e+08	9.97818e+07	2.32765e+07	5.04084e+07	6.58454e+07	8.96063e+07	2.8973e+07	6.21102e+07	1.90898e+07	2.95754e+07	1.62834e+07	3.82457e+07	9.7834e+07	4.05902e+07	2.69141e+07
39206	1	M+H	1+	HMDB0001489	1.95285	HMDB0001489	HMDB	Ribose 1-phosphate	230.019	HMDB0001489	1.12241	439236	1.00363e+08	6.60632e+07	5.52434e+07	2.47519e+07	3.34357e+07	5.92386e+07	7.65371e+07	6.24842e+07	4.0917e+07	4.09427e+07	3.87367e+07	5.22383e+07	3.39175e+07	5.98888e+07	3.95287e+07	3.54268e+07	4.03653e+07	2.67587e+07
40023	1	M+H	1+	HMDB0000379	2.29186	HMDB0000379	HMDB	2-Methylcitric acid	206.043	HMDB0000379	1.31968	515	3.57017e+07	1.18132e+08	3.6134e+07	7.88945e+07	3.30078e+07	4.26599e+07	1.52524e+08	6.01462e+07	4.53917e+07	4.75467e+07	1.85326e+07	2.66966e+07	5.35598e+07	4.04645e+07	3.96444e+07	4.36167e+07	6.49838e+07	2.65033e+07
41977	1	M+H	1+	HMDB0032059	1.45476	HMDB0032059	HMDB	2-Bromophenol	171.952	HMDB0032059	0.665401	7244	5.88717e+08	8.03795e+08	5.60404e+08	3.98199e+08	7.92612e+08	1.18948e+09	5.38269e+08	8.17878e+08	5.48274e+08	1.0688e+09	7.89829e+08	6.70734e+08	6.24733e+08	7.58565e+08	7.6047e+08	7.99139e+08	8.03559e+08	4.63387e+08
42117	1	M+H	1+	HMDB0030410	2.56116	HMDB0030410	HMDB	L-2-Amino-3-methylenehexanoic acid	143.095	HMDB0030410	1.19877	76223581	2.59267e+08	3.34591e+08	2.13679e+08	1.20072e+08	1.12043e+08	4.31432e+08	4.49296e+07	1.50112e+08	1.62624e+08	2.67327e+08	2.77557e+08	2.64137e+08	2.85549e+08	2.41239e+08	2.01425e+08	1.84622e+08	1.97502e+08	1.94656e+08
43770	1	M+H	1+	HMDB0036158	2.04601	HMDB0036158	HMDB	4-Deacetylneosolaniol	340.152	HMDB0036158	1.14701	14123371	3.01969e+07	3.69498e+07	9.95784e+07	1.39225e+08	3.27947e+07	1.40994e+07	2.32836e+07	4.35186e+07	2.73091e+07	6.77492e+07	6.27219e+07	8.78158e+07	4.11345e+07	7.44887e+07	6.27432e+07	7.0641e+07	3.89117e+07	4.14287e+07
45434	1	M+H	1+	HMDB0041455	1.29022	HMDB0041455	HMDB	3,6,7-Trihydroxy-4'-methoxyflavone 7-rhamnoside	446.121	HMDB0041455	1.23233		8.02417e+07	1.08001e+08	5.11675e+07	6.5617e+07	1.09621e+08	6.04258e+07	4.79195e+07	9.04637e+07	8.59493e+07	7.55297e+07	2.01465e+07	7.97625e+07	5.9703e+07	6.71081e+07	7.01725e+07	2.57157e+07	6.55111e+07	5.67954e+07
45455	2	M+H	1+	HMDB0000232	1.49672	HMDB0000232	HMDB	Quinolinic acid	167.022	HMDB0000232	1.77579	1066	1.0542e+08	4.4409e+08	6.67575e+07	8.06807e+07	7.66005e+07	1.19153e+08	1.08444e+08	1.3572e+08	9.3844e+07	1.19339e+08	1.45406e+07	1.07089e+08	4.45839e+07	6.04089e+07	2.15403e+07	2.15403e+07	6.05794e+07	8.2651e+07
46489	1	M+H	1+	HMDB0040229	-0.743815	HMDB0040229	HMDB	1H-Pyrrolo[2,1-c][1,4]thiazine	137.03	HMDB0040229	0.62846	526182	3.70428e+07	1.68466e+08	3.22477e+07	4.6172e+07	8.11818e+07	1.42216e+08	1.24002e+08	3.20639e+08	4.3604e+07	1.52197e+08	1.19605e+08	8.04672e+07	2.07508e+08	1.57581e+08	3.84792e+07	1.05793e+08	9.86263e+07	1.5278e+08
47747	1	M+H	1+	HMDB0000476	1.95735	HMDB0000476	HMDB	3-Oxo-4,6-choladienoic acid	370.251	HMDB0000476	0.860698	5283992	7.11892e+07	3.47235e+07	1.04629e+08	6.78185e+07	5.60332e+07	6.57625e+07	4.59807e+07	4.41787e+07	5.41999e+07	2.34753e+07	4.14572e+07	6.87707e+07	5.00466e+07	4.3078e+07	3.92322e+07	4.24653e+07	7.0119e+07	3.81357e+07
50325	1	M+H	1+	HMDB0031867	2.58614	HMDB0031867	HMDB	4-Acetyl-6-tert-butyl-1,1-dimethylindane	244.183	HMDB0031867	1.28817	61585	1.98264e+08	2.08917e+08	1.27771e+08	2.04778e+08	2.21704e+08	2.4399e+08	4.19412e+08	2.04253e+08	3.36835e+08	3.16938e+08	5.45537e+07	3.00404e+08	1.26716e+07	3.23911e+08	2.92007e+08	3.71707e+07	2.02532e+07	2.44618e+08
50339	1	M+H	1+	HMDB0004824	1.69888	HMDB0004824	HMDB	N2,N2-Dimethylguanosine	311.123	HMDB0004824	1.19502	92919	5.48701e+08	4.04522e+08	4.25227e+08	3.22011e+08	4.12707e+08	4.71016e+08	5.48391e+08	4.73425e+08	5.0598e+08	4.24095e+08	8.86854e+08	2.54106e+08	3.58574e+08	1.7394e+08	1.42051e+08	2.67171e+08	4.08108e+08	2.36525e+08
50494	1	M+H	1+	HMDB0036368	0.530727	HMDB0036368	HMDB	(R)-3,4-Dihydro-2-methyl-2-(4,8,12-trimethyl-3,7,11-tridecatrienyl)-2H-1-benzopyran-6-ol	382.287	HMDB0036368	1.05374	9929901	2.519e+07	4.95931e+07	4.70074e+07	14001000	4.95688e+07	8.9983e+07	8.11167e+07	5.41013e+07	4.77427e+07	6.03784e+07	1.02688e+08	4.94321e+07	8.11758e+07	5.37202e+07	6.52744e+07	5.67153e+07	5.32643e+07	4.86429e+07
51049	1	M+H	1+	HMDB0062339	-0.00704617	HMDB0062339	HMDB	N-Palmitoyl phenylalanine	403.309	HMDB0062339	2.02482	181534	2.03968e+07	2.37833e+07	1.18633e+07	8.17755e+07	4.47493e+07	4.81556e+07	1.61095e+07	3.02478e+07	1.96313e+07	1.18971e+08	7.77742e+07	5.47832e+07	6.74288e+07	6.06405e+07	8.04735e+07	5.1944e+07	6.25508e+07	5.85285e+07
51583	1	M+H	1+	HMDB0041791	0.0509657	HMDB0041791	HMDB	1,1,1-Trichloroethane	131.93	HMDB0041791	0.581067	6278	3.33022e+07	5.87313e+07	4.09602e+07	5.71956e+07	4.29077e+07	4.11232e+07	4.11427e+07	3.60132e+07	4.07561e+07	2.97853e+08	2.1048e+08	3.98485e+07	3.76804e+07	2.2664e+07	2.62189e+07	4.67887e+07	3.70471e+07	3.95843e+07
51898	2	M+H	1+	HMDB0000187	1.22917	HMDB0000187	HMDB	L-Serine	105.043	HMDB0000187	1.4041	5951	1.14181e+09	1.05342e+08	6.00075e+08	7.21135e+08	1.01563e+09	1.18971e+09	1.6966e+09	9.6343e+08	1.11404e+09	1.10016e+09	1.02773e+09	1.32154e+09	2.40406e+09	2.77564e+09	1.86838e+09	1.7926e+09	1.47418e+09	1.34831e+09
52702	1	M+H	1+	HMDB0000905	2.26479	HMDB0000905	HMDB	Deoxyadenosine monophosphate	331.068	HMDB0000905	0.528343	12599	3.92642e+07	6.37939e+07	1.3689e+07	3.42618e+07	4.96023e+07	5.55267e+07	3.34071e+07	2.47392e+07	3.11159e+07	3.03415e+07	5.55147e+07	5.15882e+07	3.13537e+07	6.19578e+07	2.79382e+07	2.93923e+07	6.40712e+07	3.33845e+07
53650	1	M+H	1+	HMDB0035273	-1.98694	HMDB0035273	HMDB	1-Acetoxy-2-hydroxy-5,12,15-heneicosatrien-4-one	378.277	HMDB0035273	0.704511	10643393	3.53043e+07	9.80301e+07	3.80716e+07	2.89165e+07	4.07516e+07	3.30978e+07	2.37947e+07	5.58837e+07	3.21265e+07	1.19613e+08	1.05785e+08	2.77204e+08	2.39751e+07	3.19593e+07	2.35255e+07	7.49455e+07	2.88185e+07	2.11207e+07
53650	1	M+H	1+	HMDB0036568	-1.98694	HMDB0036568	HMDB	Persenone A	378.277	HMDB0036568	0.704511	9929676	3.53043e+07	9.80301e+07	3.80716e+07	2.89165e+07	4.07516e+07	3.30978e+07	2.37947e+07	5.58837e+07	3.21265e+07	1.19613e+08	1.05785e+08	2.77204e+08	2.39751e+07	3.19593e+07	2.35255e+07	7.49455e+07	2.88185e+07	2.11207e+07
54293	1	M+H	1+	HMDB0038249	3.34009	HMDB0038249	HMDB	Isobornyl propionate	210.162	HMDB0038249	0.831855	89306	6.32685e+07	4.56818e+07	4.48698e+07	6.40955e+07	3.4538e+07	5.74892e+07	2.7855e+07	4.29714e+07	5.95962e+07	2.99011e+07	8.31046e+07	2.53119e+08	3.49284e+07	2.92685e+07	4.54371e+07	9.00542e+07	6.55398e+07	7.19582e+07
54480	1	M+H	1+	HMDB0011743	3.62205	HMDB0011743	HMDB	2-Phenylpropionate	150.068	HMDB0011743	1.01075	10296	6.00691e+07	6.78384e+07	7.25175e+07	4.58632e+07	6.18927e+07	4.7327e+07	7.61405e+07	1.75956e+08	7.67015e+07	8.87866e+07	7.05386e+07	1.34457e+08	4.02858e+07	1.55949e+08	1.27934e+08	1.67869e+08	5.27694e+07	1.13105e+08
57131	2	M+H	1+	HMDB0012266	-0.949248	HMDB0012266	HMDB	N-Succinyl-2-amino-6-ketopimelate	289.08	HMDB0012266	2.23029	440349	7.14961e+07	7.0554e+07	3.76465e+07	2.13022e+07	6.5467e+07	5.61612e+07	1.57155e+08	9.74299e+07	3.4749e+07	3.15767e+07	1.72902e+07	1.84293e+07	1.2973e+07	2.39712e+07	1.40613e+07	4.18057e+07	3.36932e+07	2.48911e+07
57203	1	M+H	1+	HMDB0011529	1.39243	HMDB0011529	HMDB	LysoPE(24:6(6Z,9Z,12Z,15Z,18Z,21Z)/0:0)	553.317	HMDB0011529	1.47433	53480958	1.47476e+08	9.1947e+07	9.6456e+07	4.86357e+07	4.80314e+07	2.47518e+07	1.83712e+08	9.44228e+07	1.16367e+08	7.56516e+07	6.05565e+07	7.44055e+07	2.99858e+07	3.38908e+07	1.58602e+07	4.34333e+07	3.52711e+07	6.03919e+07
58204	1	M+H	1+	HMDB0033727	0.482847	HMDB0033727	HMDB	gamma-Taraxastanonol	442.381	HMDB0033727	1.19428	14357350	7.40215e+07	2.69029e+08	5.1087e+07	7.73535e+07	1.30043e+08	5.86956e+07	5.34222e+07	1.79334e+08	9.47487e+07	9.82239e+07	2.04314e+08	1.78945e+08	1.15724e+08	1.36176e+08	1.0494e+08	1.29653e+08	1.5648e+08	9.58911e+07
59606	1	M+H	1+	HMDB0039491	-1.12567	HMDB0039491	HMDB	1,18-Diamino-5,9,14-triazaoctadecane	287.305	HMDB0039491	1.32805	9994246	6.0447e+07	3.99166e+07	1.44428e+08	4.12796e+07	5.16437e+07	1.14716e+08	8.55529e+07	4.52776e+07	1.05774e+08	1.01036e+08	1.44863e+08	1.40724e+08	7.12992e+07	1.77008e+08	4.53807e+07	5.98253e+07	1.46758e+08	1.72309e+08
61663	1	M+H	1+	HMDB0007853	2.07824	HMDB0007853	HMDB	LysoPA(16:0/0:0)	410.243	HMDB0007853	0.697276	89566	3.88502e+07	5.86563e+07	3.34707e+07	7.11015e+07	3.77964e+07	4.91428e+07	4.73272e+07	1.1567e+08	5.31725e+07	5.65978e+07	3.94316e+07	1.00629e+08	9.66859e+07	4.35185e+07	3.51572e+07	4.07238e+07	1.01854e+08	3.17979e+08
61663	2	M+H	1+	HMDB0036603	1.93599	HMDB0036603	HMDB	Pteroside D	410.194	HMDB0036603	0.697276	12314746	3.88502e+07	5.86563e+07	3.34707e+07	7.11015e+07	3.77964e+07	4.91428e+07	4.73272e+07	1.1567e+08	5.31725e+07	5.65978e+07	3.94316e+07	1.00629e+08	9.66859e+07	4.35185e+07	3.51572e+07	4.07238e+07	1.01854e+08	3.17979e+08
62313	1	M+H	1+	HMDB0010337	0.881804	HMDB0010337	HMDB	6-Dehydrotestosterone glucuronide	462.225	HMDB0010337	1.49754	5460852	6.14604e+07	6.27131e+07	4.89585e+07	8.00178e+07	7.64863e+07	4.7287e+07	9.0682e+07	3.84347e+07	6.62202e+07	6.35607e+07	2.38224e+07	5.14535e+07	3.41464e+07	3.70371e+07	7.84621e+07	2.75571e+07	3.75596e+07	6.99935e+07
63241	1	M+H	1+	HMDB0033559	1.55392	HMDB0033559	HMDB	7,7'-Dihydroxy-6,8'-bicoumarin	322.048	HMDB0033559	0.667152	21588200	1.42807e+07	5.52108e+07	4.16998e+07	3.07964e+07	3.36263e+07	3.92482e+07	1.96088e+07	2.2165e+07	9.10637e+07	3.25151e+07	5.74037e+07	3.04312e+07	8.99835e+07	4.13838e+07	4.05353e+07	1.63311e+07	4.1468e+07	3.13206e+07
64067	1	M+H	1+	HMDB0061387	-1.78416	HMDB0061387	HMDB	Triclosan sulfate	367.908	HMDB0061387	0.97166		1.52407e+07	3.88903e+07	5.9642e+07	3.30684e+07	1.77025e+07	1.92153e+07	1.96695e+07	2.83507e+07	3.05328e+07	1.04084e+07	8.75088e+07	3.14579e+07	4.9036e+07	5.0032e+07	5.25216e+07	4.01259e+07	1.90554e+07	2.93455e+07
64672	1	M+H	1+	HMDB0001659	-0.655622	HMDB0001659	HMDB	Acetone	58.0419	HMDB0001659	0.59469	180	9.68608e+07	1.8966e+08	1.40669e+08	6.87082e+07	7.52812e+07	1.52566e+08	8.65025e+07	7.07897e+07	6.43858e+07	1.16924e+08	8.89598e+07	4.39505e+07	1.53311e+08	3.00945e+08	8.92179e+07	1.55905e+08	7.64279e+07	1.70318e+08
65137	1	M+H	1+	HMDB0034135	2.56776	HMDB0034135	HMDB	Isoeugenol acetate	206.094	HMDB0034135	0.97329	1715136	7.30861e+07	6.68643e+07	7.59896e+07	4.3627e+07	9.0306e+07	4.7136e+07	6.27198e+07	9.96127e+07	4.95211e+07	6.15117e+07	7.72421e+07	7.53197e+07	5.4193e+07	1.03359e+08	1.21584e+08	2.55396e+08	4.34648e+07	1.2656e+08
66907	1	M+H	1+	HMDB0036786	1.33991	HMDB0036786	HMDB	Lansic acid	470.34	HMDB0036786	1.423	15560072	2.84158e+07	4.75475e+06	4.7291e+07	1.3488e+07	2.11198e+07	2.3687e+07	8.691e+06	2.64938e+07	3.21592e+06	9.60462e+07	6.48723e+07	1.14334e+08	1.95077e+07	3.07924e+07	2.303e+07	1.22093e+07	2.55757e+07	2.45698e+07
67198	1	M+H	1+	HMDB0032023	0.296729	HMDB0032023	HMDB	3-Epidemissidine	399.35	HMDB0032023	1.19957	349393	2.18676e+07	2.32184e+07	3.40654e+07	4.49569e+07	3.64551e+07	2.89732e+07	1.19655e+07	1.85442e+07	4.43794e+07	2.04287e+07	5.2416e+07	5.91589e+07	5.06623e+07	5.23727e+07	1.32499e+07	4.74921e+07	3.45185e+07	4.63465e+07
67206	1	M+H	1+	HMDB0060382	1.48792	HMDB0060382	HMDB	3beta-Hydroxypregn-5-en-20-one sulfate	396.197	HMDB0060382	0.707737	105074	5.88292e+07	2.94427e+07	1.60095e+07	2.21735e+07	1.26146e+07	2.99983e+07	8.37114e+07	4.41248e+07	2.71722e+07	1.32426e+08	4.6054e+07	6.53389e+07	3.40653e+07	2.83152e+07	2.30142e+07	6.34777e+07	5.30419e+07	1.48906e+07
67206	1	M+H	1+	HMDB0000774	1.48792	HMDB0000774	HMDB	Pregnenolone sulfate	396.197	HMDB0000774	0.707737	20845972	5.88292e+07	2.94427e+07	1.60095e+07	2.21735e+07	1.26146e+07	2.99983e+07	8.37114e+07	4.41248e+07	2.71722e+07	1.32426e+08	4.6054e+07	6.53389e+07	3.40653e+07	2.83152e+07	2.30142e+07	6.34777e+07	5.30419e+07	1.48906e+07
67218	2	M+H	1+	HMDB0010336	1.94221	HMDB0010336	HMDB	Epinephrine glucuronide	359.122	HMDB0010336	0.766319	53480450	4.7871e+07	6.11109e+07	4.47172e+07	4.4935e+07	1.35625e+07	5.82787e+07	2.02095e+07	1.62379e+07	4.24017e+07	1.00165e+08	4.7222e+07	2.60941e+07	3.15301e+07	2.39272e+07	5.38482e+07	4.90732e+07	2.69561e+07	1.05878e+08
67238	1	M+H	1+	HMDB0033002	1.76114	HMDB0033002	HMDB	5-Methyl-2-furancarboxaldehyde	110.037	HMDB0033002	0.755006	12097	1.21732e+08	5.7313e+07	7.4602e+07	4.23737e+07	4.41796e+07	1.25056e+08	1.06957e+08	8.76632e+07	8.94468e+07	6.22178e+07	4.72348e+07	8.35741e+07	5.1314e+07	6.11246e+07	4.19559e+07	1.19763e+08	6.91453e+07	8.0758e+07
69141	1	M+H	1+	HMDB0029362	1.09842	HMDB0029362	HMDB	(R)-1-O-b-D-glucopyranosyl-1,3-octanediol	308.184	HMDB0029362	1.3266		8.45598e+07	4.03669e+07	2.67692e+07	5.8663e+07	3.30643e+07	3.19383e+07	2.03972e+07	5.59028e+07	2.22384e+07	4.05359e+07	9.36899e+07	1.00677e+08	1.57362e+08	5.78925e+07	4.48868e+07	2.56451e+07	5.31174e+07	4.31692e+07
71403	1	M+H	1+	HMDB0009507	-0.950005	HMDB0009507	HMDB	PE(22:0/22:6(4Z,7Z,10Z,13Z,16Z,19Z))	847.609	HMDB0009507	1.47318	52924740	1.20355e+07	3.81197e+07	1.36749e+07	1.46585e+07	2.83659e+07	2.40205e+07	4.18248e+07	5.02655e+07	3.3308e+07	8.51869e+07	3.7875e+07	5.59247e+07	3.63899e+07	2.64923e+07	6.54948e+07	5.02027e+07	3.04652e+07	3.18514e+07
71403	1	M+H	1+	HMDB0009699	-0.950005	HMDB0009699	HMDB	PE(22:6(4Z,7Z,10Z,13Z,16Z,19Z)/22:0)	847.609	HMDB0009699	1.47318	52924858	1.20355e+07	3.81197e+07	1.36749e+07	1.46585e+07	2.83659e+07	2.40205e+07	4.18248e+07	5.02655e+07	3.3308e+07	8.51869e+07	3.7875e+07	5.59247e+07	3.63899e+07	2.64923e+07	6.54948e+07	5.02027e+07	3.04652e+07	3.18514e+07
71823	3	M+H	1+	HMDB0002060	-1.58704	HMDB0002060	HMDB	O-6-deoxy-a-L-galactopyranosyl-(1-&gt;2)-O-b-D-galactopyranosyl-(1-&gt;3)-2-(acetylamino)-2-deoxy-D-Galactose	529.201	HMDB0002060	1.32868	22833580	2.45988e+07	4.26963e+07	2.04203e+07	37740000	3.09314e+07	4.52402e+07	4.5002e+07	2.85386e+07	3.56994e+07	3.14473e+07	5.33954e+07	4.01619e+07	5.87775e+07	4.41068e+07	8.8871e+07	5.25079e+07	3.19198e+07	3.48677e+07
72229	2	M+H	1+	HMDB0015353	0.824275	HMDB0015353	HMDB	Budesonide	430.236	HMDB0015353	0.964681	5281004	5.3931e+07	6.54918e+07	4.97421e+07	1.6676e+07	2.74756e+07	1.81425e+07	1.88338e+07	4.67613e+07	3.70922e+07	2.94432e+07	3.6641e+07	9.41881e+07	3.61522e+07	5.00233e+07	6.20614e+07	4.06125e+07	3.53183e+07	2.61218e+07
73699	1	M+H	1+	HMDB0036711	-0.0963464	HMDB0036711	HMDB	Yucalexin B7	300.209	HMDB0036711	1.01765		1.04532e+09	6.60481e+08	7.04439e+08	6.59688e+08	1.16281e+09	1.01834e+09	9.58222e+08	8.52224e+08	7.71724e+08	8.72705e+08	9.57268e+08	1.06046e+09	9.61588e+08	9.17921e+08	8.9425e+08	1.26622e+09	1.272e+09	8.25851e+08
75438	1	M+H	1+	HMDB0029764	1.73838	HMDB0029764	HMDB	Propylene glycol stearate	342.313	HMDB0029764	1.0929	14878	1.64078e+08	1.0958e+08	5.16419e+07	7.59673e+07	8.26899e+07	1.41953e+08	9.89416e+07	1.23119e+08	9.26177e+07	1.42493e+08	3.55385e+07	6.28768e+07	7.01131e+07	1.08313e+08	9.11659e+07	5.28e+07	7.76632e+07	1.2135e+08
80360	1	M+H	1+	HMDB0032803	-0.513711	HMDB0032803	HMDB	Mandelonitrile rutinoside	441.163	HMDB0032803	0.986964		2.07741e+08	2.88416e+08	1.57431e+08	6.24358e+07	4.79197e+07	1.41377e+08	1.71256e+08	7.83456e+07	5.23893e+07	5.50645e+07	3.7074e+07	9.16533e+07	9.72004e+07	1.27037e+08	7.85614e+07	1.14984e+08	7.10309e+07	6.86101e+07
23	1	M+H	1+	HMDB0000513	0.62336	HMDB0000513	HMDB	5b-Cholestane-3a,7a,12a,23R,25-pentol	452.35	HMDB0000513	0.0263186	21252249	1.38756e+09	1.14409e+09	1.30087e+07	1.70772e+09	1.72629e+09	1.95383e+09	1.3748e+09	1.36956e+09	1.6306e+09	1.10075e+09	1.1955e+09	1.11103e+09	8.33817e+08	1.1527e+09	8.46127e+08	9.87867e+08	7.54517e+08	8.71722e+08
23	1	M+H	1+	HMDB0062421	0.62336	HMDB0062421	HMDB	5beta-cholestane-3alpha,7alpha,12alpha,23,25-pentol	452.35	HMDB0062421	0.0263186	5284212	1.38756e+09	1.14409e+09	1.30087e+07	1.70772e+09	1.72629e+09	1.95383e+09	1.3748e+09	1.36956e+09	1.6306e+09	1.10075e+09	1.1955e+09	1.11103e+09	8.33817e+08	1.1527e+09	8.46127e+08	9.87867e+08	7.54517e+08	8.71722e+08
23	1	M+H	1+	HMDB0000558	0.62336	HMDB0000558	HMDB	5a-Cholestane-3a,7a,12a,23,25-pentol	452.35	HMDB0000558	0.0263186	21252254	1.38756e+09	1.14409e+09	1.30087e+07	1.70772e+09	1.72629e+09	1.95383e+09	1.3748e+09	1.36956e+09	1.6306e+09	1.10075e+09	1.1955e+09	1.11103e+09	8.33817e+08	1.1527e+09	8.46127e+08	9.87867e+08	7.54517e+08	8.71722e+08
23	1	M+H	1+	HMDB0000483	0.62336	HMDB0000483	HMDB	5b-Cholestane-3a,7a,12a,23S,25-pentol	452.35	HMDB0000483	0.0263186	53477695	1.38756e+09	1.14409e+09	1.30087e+07	1.70772e+09	1.72629e+09	1.95383e+09	1.3748e+09	1.36956e+09	1.6306e+09	1.10075e+09	1.1955e+09	1.11103e+09	8.33817e+08	1.1527e+09	8.46127e+08	9.87867e+08	7.54517e+08	8.71722e+08
112	1	M+H	1+	HMDB0000159	3.02402	HMDB0000159	HMDB	L-Phenylalanine	165.079	HMDB0000159	0.200768	6140	2.53345e+08	2.18554e+08	6.9513e+07	3.04856e+08	2.41211e+08	1.6233e+08	2.49959e+08	2.2524e+08	1.71829e+08	1.6034e+08	3.35768e+08	1.10767e+08	1.71507e+08	2.19046e+08	3.05301e+08	1.68266e+08	1.7469e+08	1.52452e+08
119	1	M+H	1+	HMDB0033438	-0.0678633	HMDB0033438	HMDB	Na,Na-Dimethylhistamine	139.111	HMDB0033438	0.487072	12656	5.02208e+08	3.82469e+08	4.62962e+08	4.44879e+08	2.37763e+08	2.26652e+08	4.42418e+07	1.44053e+07	3.58698e+08	5.93832e+07	1.04894e+07	5.11275e+08	3.85238e+08	6.50129e+08	2.32081e+08	4.20983e+08	2.61736e+07	9.59467e+06
136	1	M+H	1+	HMDB0011762	1.36847	HMDB0011762	HMDB	Cer(d18:0/18:1(11Z))	565.543	HMDB0011762	0.225743	53481047	6.89354e+08	5.98167e+07	6.26208e+06	2.66913e+08	2.53657e+08	2.6875e+08	2.13041e+08	1.91162e+08	2.3689e+08	1.32895e+08	1.49606e+08	1.26671e+08	2.51666e+08	1.73578e+08	1.12061e+08	1.1634e+08	1.43122e+08	1.06725e+08
227	3	M+H	1+	HMDB0006547	1.94583	HMDB0006547	HMDB	Stearidonic acid	276.209	HMDB0006547	0.537786	5312508	6.42468e+08	3.4021e+08	6.71853e+08	4.0593e+07	7.05486e+08	2.15146e+08	6.73159e+08	3.59948e+08	1.99181e+08	4.06104e+08	5.59271e+08	4.50946e+08	2.53705e+08	3.34703e+08	4.04979e+07	1.31659e+07	5.04533e+08	3.40146e+08
3871	2	M+H	1+	HMDB0010216	0.944552	HMDB0010216	HMDB	5,15-DiHETE	336.23	HMDB0010216	0.606142	5283158	6.9252e+07	1.86917e+08	2.29813e+08	1.77833e+08	2.19468e+08	1.71045e+08	2.056e+08	2.3415e+08	2.65431e+08	2.26413e+08	1.74101e+08	2.46047e+08	1.76514e+08	1.50251e+07	1.24523e+08	3.61698e+08	1.58332e+08	1.21793e+08
4318	3	M+H	1+	HMDB0006236	2.80377	HMDB0006236	HMDB	Phenylacetaldehyde	120.058	HMDB0006236	0.0245933	998	1.26894e+08	2.97776e+07	2.27923e+07	1.58519e+08	1.09983e+08	2.74285e+07	2.24287e+08	1.08961e+08	1.67951e+08	2.95426e+08	5.18541e+07	2.03774e+08	2.31923e+07	1.88911e+08	1.77129e+07	1.64049e+08	4.71709e+07	2.74005e+08
4320	1	M+H	1+	HMDB0002163	1.44037	HMDB0002163	HMDB	Trihydroxycoprostanoic acid	464.35	HMDB0002163	0.0782126	122166	1.16305e+08	7.21007e+07	7.56632e+08	5.30643e+07	9.07593e+07	1.14149e+08	5.91454e+07	5.6915e+07	9.70913e+07	1.56798e+08	1.21571e+08	1.49703e+08	1.01309e+08	6.63331e+07	7.69691e+07	8.24898e+07	4.69428e+07	6.20981e+07
4439	1	M+H	1+	HMDB0038393	2.39383	HMDB0038393	HMDB	1,1-Diethoxypentane	160.146	HMDB0038393	0.335401	77223	3.93604e+07	1.4192e+08	1.37725e+07	1.21965e+08	1.47909e+08	1.24578e+08	1.67351e+08	1.65322e+08	1.56596e+08	2.21748e+08	1.01557e+08	1.93673e+07	4.22548e+07	6.95299e+07	1.68485e+08	1.38175e+08	1.22907e+08	1.0002e+08
4440	1	M+H	1+	HMDB0039423	0.606008	HMDB0039423	HMDB	N5-Acetyl-N2-gamma-L-glutamyl-L-ornithine	303.143	HMDB0039423	0.24406		1.21005e+08	8.23635e+07	1.26146e+07	2.92044e+07	2.1688e+08	2.75083e+08	1.0097e+08	4.07719e+07	6.35103e+07	2.33732e+08	1.99171e+08	2.67326e+08	7.15947e+07	2.00334e+07	3.56453e+07	5.12439e+08	4.99893e+08	3.77354e+06
8425	1	M+H	1+	HMDB0037127	2.81834	HMDB0037127	HMDB	Oleyl acetate	310.287	HMDB0037127	0.0692739	5367657	1.28588e+08	7.72283e+07	1.5883e+08	4.96787e+07	5.27203e+07	8.64528e+07	7.80254e+07	3.39207e+07	8.56514e+07	7.13117e+07	1.36309e+08	3.57113e+07	5.03701e+07	7.9012e+07	9.94661e+07	8.08783e+07	7.38061e+07	5.07278e+07
11424	3	M+H	1+	HMDB0011670	0.977616	HMDB0011670	HMDB	8-Oxo-dGMP	363.058	HMDB0011670	0.334541	53481020	6.30165e+07	6.3493e+07	1.7442e+07	1.12638e+08	5.26581e+07	4.97356e+07	1.07085e+08	7.93696e+07	7.14728e+07	1.59871e+08	1.6709e+07	4.83932e+07	1.178e+08	1.60985e+07	9.54652e+07	1.56389e+08	1.1067e+08	1.17628e+07
12095	1	M+H	1+	HMDB0006070	2.01282	HMDB0006070	HMDB	Pregnanetriol	336.266	HMDB0006070	0.618356	3032833	1.39689e+08	1.8613e+08	5.14843e+07	4.94386e+07	7.35991e+07	9.65647e+07	6.41588e+07	7.6509e+07	2.5596e+07	5.32657e+07	6.5415e+07	7.51005e+07	1.47546e+07	1.80415e+08	5.24685e+07	7.36762e+07	4.8083e+07	6.1983e+07
14088	2	M+H	1+	HMDB0000012	2.44085	HMDB0000012	HMDB	Deoxyuridine	228.075	HMDB0000012	0.108048	13712	5.81825e+08	3.7828e+08	3.14814e+08	1.37656e+08	4.51285e+08	2.4116e+08	3.52548e+08	7.68498e+07	2.12456e+08	1.32864e+08	5.2034e+08	2.03453e+08	2.72483e+08	2.7136e+08	3.8284e+08	3.08916e+08	2.34558e+08	2.55411e+08
14143	1	M+H	1+	HMDB0036341	-1.20899	HMDB0036341	HMDB	15-Palmitoylsolamin	802.705	HMDB0036341	0.983721	102506803	3.80906e+07	1.1439e+08	5.41637e+07	6.73783e+07	1.42373e+08	1.0083e+08	4.64684e+07	7.97563e+07	2.91158e+07	1.57065e+07	8.2303e+07	5.7776e+07	6.26362e+07	7.59425e+07	2.29997e+07	1.06845e+08	1.62061e+07	9.62625e+06
14199	2	M+H	1+	HMDB0012454	-0.412313	HMDB0012454	HMDB	3beta,7alpha-Dihydroxy-5-cholestenoate	432.324	HMDB0012454	0.688569	3081084	2.64527e+07	3.34572e+07	3.86928e+07	8.20734e+07	1.53785e+08	7.23886e+07	5.47454e+07	7.28618e+07	4.1865e+07	2.70371e+07	4.30102e+07	5.1749e+07	3.25027e+07	5.30065e+07	4.91709e+07	5.42332e+07	7.89323e+07	4.51909e+07
15788	1	M+H	1+	HMDB0000856	1.61267	HMDB0000856	HMDB	N-a-Acetylcitrulline	217.106	HMDB0000856	1.00448	11506771	4.82159e+07	1.04759e+08	9.03245e+07	8.63718e+07	1.15952e+08	1.2681e+08	1.22801e+08	1.22439e+08	5.03731e+07	1.13427e+08	9.11678e+07	1.77731e+07	4.58877e+07	3.43731e+07	6.2326e+07	1.05708e+08	7.31908e+07	1.71382e+08
16761	2	M+H	1+	HMDB0000878	1.51301	HMDB0000878	HMDB	Ergosterol	396.339	HMDB0000878	0.198117	21775588	4.361e+07	2.5844e+08	8.09555e+07	5.66072e+07	1.2903e+08	1.1618e+08	1.57671e+08	5.07248e+07	8.95676e+07	4.15337e+07	8.15887e+07	1.5804e+08	1.34851e+08	3.38274e+08	9.08601e+07	9.7271e+07	5.2288e+07	8.21735e+07
17749	3	M+H	1+	HMDB0061835	0.307268	HMDB0061835	HMDB	Heptaethylene glycol	326.194	HMDB0061835	0.124331	79718	6.2616e+07	4.74048e+07	6.59787e+07	7.62275e+07	1.3505e+07	2.41792e+07	8.80457e+07	7.7105e+07	5.8738e+07	5.25129e+07	2.8973e+07	1.25937e+08	5.89537e+07	4.68825e+07	3.31094e+07	6.41367e+07	4.08818e+07	5.77539e+07
19870	1	M+H	1+	HMDB0033868	2.54222	HMDB0033868	HMDB	beta-O-Methylynephrine	181.11	HMDB0033868	0.0772055	46856263	2.65218e+08	1.80318e+08	2.85542e+08	1.27719e+07	4.48579e+08	2.53169e+08	5.90568e+08	2.70934e+08	1.37685e+08	1.3455e+07	1.86961e+08	2.52511e+08	2.83887e+08	3.21508e+08	2.23113e+08	3.51721e+08	2.2857e+08	2.54538e+08
22905	2	M+H	1+	HMDB0000963	2.65965	HMDB0000963	HMDB	5-Methylthioribose 1-phosphate	260.012	HMDB0000963	0.285636	53477720	5.68193e+07	8.31332e+07	3.9011e+07	2.38038e+08	7.20207e+07	9.73192e+07	7.87498e+07	4.8721e+07	4.7104e+07	3.88393e+07	6.21262e+07	1.01243e+08	9.82117e+07	6.03714e+07	6.6578e+07	8.59106e+07	4.48399e+07	7.62254e+07
25402	1	M+H	1+	HMDB0030554	0.967235	HMDB0030554	HMDB	epsilon-Tocopherol	410.318	HMDB0030554	0.239157	9844470	1.61832e+08	1.36065e+08	5.73493e+07	1.75175e+07	7.19595e+07	5.19566e+07	8.05558e+07	6.67779e+07	7.55758e+07	5.18289e+07	5.67965e+07	6.31975e+07	4.71875e+07	1.12557e+08	1.07173e+08	6.76654e+07	1.11553e+08	9.07198e+07
27255	1	M+H	1+	HMDB0003361	0.933708	HMDB0003361	HMDB	Pyrimidine	80.0374	HMDB0003361	0.270673	9260	5.87331e+07	5.60092e+07	7.29113e+07	1.18452e+07	1.90669e+08	7.79891e+07	5.38131e+07	1.45832e+08	6.27133e+07	8.98503e+07	1.01945e+08	7.35394e+07	5.10836e+07	1.03468e+08	5.92129e+07	5.15726e+07	9.72109e+07	4.08571e+07
30366	3	M+H	1+	HMDB0000821	1.13494	HMDB0000821	HMDB	Phenylacetylglycine	193.074	HMDB0000821	0.214148	68144	1.30717e+08	2.55928e+08	6.84299e+07	1.42933e+08	8.94067e+07	6.08523e+07	4.63278e+07	6.07684e+07	2.13173e+08	1.4349e+08	5.97642e+07	5.48366e+07	1.2765e+08	4.40309e+08	1.46025e+08	4.65149e+07	4.72165e+07	1.88153e+08
30944	1	M+H	1+	HMDB0059720	2.6779	HMDB0059720	HMDB	Meta-Tyrosine	181.074	HMDB0059720	0.669046	6950577	6.45595e+07	5.78759e+07	3.14234e+07	2.45474e+07	4.76124e+07	2.83562e+07	4.19639e+07	3.81569e+07	8.62556e+07	2.99627e+07	3.22835e+07	5.62008e+07	2.6263e+07	1.95675e+07	6.65267e+07	4.17451e+07	3.7482e+07	4.00503e+07
31291	3	M+H	1+	HMDB0041666	3.18049	HMDB0041666	HMDB	3-Hydroxyphenyl-valeric acid	194.094	HMDB0041666	0.308146	10559720	1.36425e+08	9.83638e+07	4.03541e+07	1.0629e+08	9.66003e+07	5.18514e+07	6.38695e+07	4.77205e+07	6.90833e+07	5.18767e+07	5.8832e+07	9.17608e+07	4.33098e+07	1.02319e+08	9.37125e+07	3.78977e+07	8.60536e+07	8.64403e+07
31632	1	M+H	1+	HMDB0038665	1.99218	HMDB0038665	HMDB	L-N-(1H-Indol-3-ylacetyl)glutamic acid	304.106	HMDB0038665	0.728897	25200809	7.25069e+07	4.93227e+07	8.8554e+07	5.07151e+07	9.23112e+07	5.14083e+07	2.98853e+07	1.07454e+08	9.487e+07	1.04819e+08	6.75671e+07	5.45666e+07	5.26838e+07	5.3598e+07	8.07727e+07	8.45019e+07	1.2579e+08	1.07964e+08
33222	1	M+H	1+	HMDB0036302	1.7858	HMDB0036302	HMDB	ent-16beta-Methoxy-19-kauranoic acid	334.251	HMDB0036302	0.512474	495571	5.50117e+07	8.70153e+07	7.4746e+07	5.47824e+07	8.53035e+07	5.81845e+07	1.06235e+08	7.83106e+07	9.59736e+07	3.99997e+07	6.97e+07	1.20796e+08	2.04727e+07	4.60927e+07	1.98337e+08	4.10916e+07	7.41739e+07	9.80519e+07
33886	1	M+H	1+	HMDB0004122	-0.139975	HMDB0004122	HMDB	Selenocystine	335.913	HMDB0004122	0.472915	15104	4.12249e+07	3.35578e+07	4.65982e+07	2.99263e+07	4.83036e+07	1.14112e+07	5.87653e+07	2.46037e+07	1.66144e+07	2.89808e+07	4.93609e+07	1.14952e+08	3.35926e+07	2.48782e+07	2.43579e+07	3.54904e+07	5.35773e+07	2.15064e+07
36009	1	M+H	1+	HMDB0029224	2.472	HMDB0029224	HMDB	N-methylphenylalanine	179.095	HMDB0029224	0.75742	4657542	1.18019e+08	1.1858e+08	6.85948e+07	1.20203e+08	1.02217e+08	5.26905e+07	2.01338e+07	2.35117e+07	4.6617e+07	6.9515e+07	9.15568e+07	5.53749e+07	8.97163e+07	1.0014e+08	6.34305e+07	9.42953e+07	1.41803e+08	4.35076e+07
42100	1	M+H	1+	HMDB0000594	2.19631	HMDB0000594	HMDB	gamma-Glutamylphenylalanine	294.122	HMDB0000594	0.165176	111299	4.42683e+07	7.8578e+07	9.05807e+07	4.36325e+07	3.08306e+07	1.20925e+08	2.28679e+07	3.37952e+07	1.06404e+08	5.92942e+07	5.1681e+07	8.64453e+07	2.4147e+07	2.49415e+07	4.69693e+07	4.16347e+07	5.59482e+07	9.16571e+07
45296	2	M+H	1+	HMDB0006801	1.93212	HMDB0006801	HMDB	2-Oxo-3-hydroxy-4-phosphobutanoic acid	213.988	HMDB0006801	0.424122	21145142	1.0179e+08	6.34012e+07	9.46415e+07	1.83159e+08	5.41456e+07	6.69988e+07	9.32638e+07	3.7639e+07	4.86041e+07	5.52338e+07	1.30064e+08	1.08148e+08	6.0093e+07	6.63796e+07	1.11764e+08	2.05883e+08	6.1149e+07	5.19323e+07
57901	1	M+H	1+	HMDB0028831	2.48577	HMDB0028831	HMDB	Glutamyltyrosine	310.116	HMDB0028831	0.470494	515717	7.88361e+07	6.36235e+07	1.15324e+08	7.28432e+07	3.78407e+07	1.03962e+08	3.31693e+07	1.138e+08	9.83629e+07	3.22581e+07	1.25948e+08	7.76902e+07	4.23634e+07	9.15209e+07	2.8064e+07	5.02425e+07	6.31045e+07	5.2748e+07
62809	2	M+H	1+	HMDB0006461	1.15167	HMDB0006461	HMDB	Linoelaidyl carnitine	423.335	HMDB0006461	0.645574	53477834	9.2786e+07	8.03455e+07	1.00941e+08	3.97362e+07	1.46122e+08	9.47453e+07	9.57808e+07	8.55593e+07	7.55656e+07	8.23853e+07	1.25686e+08	8.84398e+07	1.57563e+08	8.08849e+07	1.30781e+08	1.26354e+08	9.91615e+07	4.72627e+07
65341	1	M+H	1+	HMDB0001721	0.581282	HMDB0001721	HMDB	DL-O-Phosphoserine	185.009	HMDB0001721	0.222635	106	5.63768e+07	5.26115e+07	3.08471e+07	7.44967e+07	2.53154e+07	6.6408e+07	4.77616e+07	3.7924e+07	5.00875e+07	1.77203e+07	6.64092e+07	2.5841e+07	4.4805e+07	2.3613e+07	3.11712e+07	1.89961e+08	5.76442e+07	4.10859e+07
65341	1	M+H	1+	HMDB0000272	0.581282	HMDB0000272	HMDB	Phosphoserine	185.009	HMDB0000272	0.222635	68841	5.63768e+07	5.26115e+07	3.08471e+07	7.44967e+07	2.53154e+07	6.6408e+07	4.77616e+07	3.7924e+07	5.00875e+07	1.77203e+07	6.64092e+07	2.5841e+07	4.4805e+07	2.3613e+07	3.11712e+07	1.89961e+08	5.76442e+07	4.10859e+07
72136	2	M+H	1+	HMDB0004239	0.948765	HMDB0004239	HMDB	13,14-Dihydro PGF2a	356.256	HMDB0004239	0.582455	6434009	5.14909e+07	3.04325e+07	6.20781e+07	2.54442e+07	3.44544e+07	9.13918e+07	3.53397e+07	4.46119e+07	2.8564e+07	8.12218e+07	7.17747e+07	2.86768e+07	3.73743e+07	5.73574e+07	4.15527e+07	3.25692e+07	5.34439e+07	3.94389e+07
79542	1	M+H	1+	HMDB0030393	2.26273	HMDB0030393	HMDB	L-N-Carboxymethylserine	163.048	HMDB0030393	0.380139	435401	1.03491e+08	7.15257e+07	3.11815e+07	5.95689e+07	4.43343e+07	3.58007e+07	4.39696e+07	3.85763e+07	3.43037e+07	3.75311e+07	3.93911e+07	5.7029e+07	5.74496e+07	3.26143e+07	2.23703e+07	2.5978e+07	2.56455e+07	1.94249e+08
66788	1	M+H	1+	HMDB0000162	2.47781	HMDB0000162	HMDB	L-Proline	115.063	HMDB0000162	1.35606	145742	1.11092e+08	3.79503e+08	1.60617e+08	3.92001e+08	4.93464e+08	2.08699e+08	3.80741e+08	2.06011e+08	1.15081e+08	1.97344e+08	2.5326e+08	2.46724e+07	2.9992e+07	3.13214e+08	3.14557e+07	1.04417e+08	1.18872e+08	2.03545e+08

## Sheet: VIP>1
Adduct	Charge	MS2Compound ID	mS-score	Source ID	Source	Name	MonoMass	HMDB	VIP	PubChem	BIRD1-TR1	BIRD1-TR2	BIRD1-TR3	BIRD2-TR1	BIRD2-TR2	BIRD2-TR3	BIRD3-TR1	BIRD3-TR2	BIRD3-TR3	BIRD4-TR1	BIRD4-TR2	BIRD4-TR3	BIRD5-TR1	BIRD5-TR2	BIRD5-TR3	BIRD6-TR1	BIRD6-TR2	BIRD6-TR3	VIP
M+H	1+	HMDB0000883	1.86805	HMDB0000883	HMDB	L-Valine	117.079	HMDB0000883	1.0972	6287	1.82451e+09	2.03249e+09	1.82168e+09	1.83814e+09	1.68795e+07	1.05945e+09	2.20902e+09	1.27872e+07	2.22541e+09	2.29992e+09	2.0147e+09	2.23277e+09	1.85176e+09	2.00444e+09	1.06013e+09	1.79805e+09	1.66291e+09	2.20336e+09	1.10311
M+H	1+	HMDB0030433	0.977015	HMDB0030433	HMDB	Linalyl anthranilate	273.173	HMDB0030433	1.05256	23535	1.04901e+09	1.09227e+09	2.47098e+07	9.79906e+08	6.34698e+07	6.55658e+06	6.01708e+06	1.55729e+09	1.187e+09	7.54295e+08	1.14702e+09	1.40031e+07	9.80602e+08	1.02671e+09	1.34524e+09	9.50191e+08	1.01269e+09	1.01931e+09	1.07884
M+H	1+	HMDB0040582	1.14659	HMDB0040582	HMDB	1-Methyl-2-pyrrolecarboxaldehyde	109.053	HMDB0040582	1.21404	14504	2.65307e+08	2.4714e+07	1.36325e+07	6.49234e+07	3.21407e+08	2.1078e+08	1.67359e+07	2.55812e+08	4.30196e+07	2.0742e+08	2.92236e+08	4.47833e+08	3.49384e+08	9.98064e+07	5.43237e+07	2.9604e+08	1.56732e+08	9.12763e+07	1.26983
M+H	1+	HMDB0031716	2.13554	HMDB0031716	HMDB	3-(Methylthio)-1-propanol	106.045	HMDB0031716	1.33299	10448	6.99638e+07	1.61817e+08	1.26794e+08	2.75571e+08	4.47416e+08	2.62205e+08	1.6663e+08	3.24704e+08	3.87858e+07	2.57781e+08	1.3083e+08	3.6883e+07	1.0262e+08	3.00616e+07	9.20766e+07	8.68572e+07	8.06528e+07	1.49413e+08	1.35177
M+H	1+	HMDB0001294	1.09808	HMDB0001294	HMDB	2,3-Diphosphoglyceric acid	265.959	HMDB0001294	1.37101	186004	1.33895e+08	2.64735e+08	6.90881e+07	8.80451e+07	1.15991e+08	1.41726e+08	7.11773e+07	6.037e+07	6.92612e+07	6.91811e+07	4.60987e+07	5.0668e+07	5.67625e+07	6.94518e+07	4.75861e+07	8.87911e+07	5.13152e+07	6.31292e+07	1.93208
M+H	1+	HMDB0000064	1.986	HMDB0000064	HMDB	Creatine	131.069	HMDB0000064	1.07001	586	8.1331e+07	6.58502e+07	1.30845e+07	2.20981e+08	7.09381e+07	1.40427e+07	6.90796e+07	1.06366e+08	1.08042e+08	2.29547e+07	1.11785e+08	1.48211e+08	1.43685e+08	9.08183e+07	1.37919e+08	2.05401e+08	1.7476e+08	1.92128e+08	1.15458
M+H	1+	HMDB0013818	2.13736	HMDB0013818	HMDB	2-Ethyl-4-methyl-1-pentanol	130.136	HMDB0013818	1.26053	7821	4.60303e+07	1.1545e+08	1.05019e+08	1.1148e+08	5.96674e+07	8.85358e+07	3.67344e+07	1.17486e+08	1.52905e+07	1.44049e+08	1.75227e+08	3.75122e+07	1.41771e+08	1.57999e+08	1.59928e+08	1.31235e+08	6.91406e+07	9.71218e+07	1.27022
M+H	1+	HMDB0000903	0.718464	HMDB0000903	HMDB	Tetrahydrocortisone	364.225	HMDB0000903	1.57138	12444617	1.20455e+08	1.91721e+08	1.93778e+08	7.6787e+07	1.81563e+08	1.19496e+08	1.35883e+08	1.27002e+08	1.90432e+08	9.9321e+07	5.62783e+07	6.30631e+07	4.47908e+07	1.43816e+08	1.54335e+08	1.17399e+08	1.09661e+08	1.07215e+08	1.61186
M+H	1+	HMDB0041513	1.94564	HMDB0041513	HMDB	Isopropyl apiosylglucoside	354.153	HMDB0041513	1.10083		1.3594e+08	2.41981e+08	6.94029e+07	2.08e+07	1.7622e+08	7.8306e+07	1.4781e+08	8.66417e+07	6.69729e+07	7.10582e+07	9.25654e+07	1.19494e+08	3.79182e+07	6.04954e+07	4.16093e+07	1.06016e+08	4.54062e+07	1.91253e+07	1.1927
M+H	1+	HMDB0039662	3.10224	HMDB0039662	HMDB	2,3,6,7-Tetrahydrocyclopent[b]azepin-8(1H)-one	149.084	HMDB0039662	1.07171	6428846	9.19248e+07	3.41429e+07	2.74225e+07	3.6956e+07	1.00942e+08	4.27959e+07	5.72424e+07	1.14619e+08	1.09331e+08	1.42032e+08	9.19185e+07	5.99861e+07	6.99112e+07	5.84444e+07	7.06614e+07	1.44026e+08	9.17268e+07	8.14616e+07	1.1716
M+H	1+	HMDB0002904	2.13423	HMDB0002904	HMDB	2,3-Dinor-TXB2	342.204	HMDB0002904	1.74711	5283138	5.67291e+07	6.19734e+07	9.47863e+06	5.6128e+07	3.57143e+07	3.30809e+07	2.8911e+07	7.999e+07	8.64776e+07	8.91458e+07	6.13092e+07	7.05243e+07	1.13973e+08	7.09988e+07	1.37089e+08	9.22865e+07	7.29578e+07	1.38406e+08	1.83569
M+H	1+	HMDB0038525	0.620675	HMDB0038525	HMDB	3-(10-Heptadecenyl)phenol	330.292	HMDB0038525	1.40502	44575468	6.15518e+07	5.86328e+07	4.79506e+07	8.66507e+07	9.78973e+07	3.75899e+07	1.4164e+07	1.82273e+07	8.02411e+07	1.30219e+08	1.13093e+08	8.64824e+07	7.15875e+07	8.12402e+07	6.90057e+07	4.86905e+07	7.76614e+07	4.38794e+07	1.43044
M+H	1+	HMDB0032347	1.34346	HMDB0032347	HMDB	Isobutyl 10-undecenoate	240.209	HMDB0032347	1.20428	79457	3.4669e+07	2.43783e+07	5.35353e+07	4.08154e+06	1.26996e+08	1.37133e+07	3.97554e+07	7.06115e+07	8.05271e+07	1.05927e+08	6.68865e+07	9.50274e+07	9.9384e+07	3.97414e+07	6.14773e+07	4.13711e+07	1.16319e+08	3.89319e+07	1.28351
M+H	1+	HMDB0034315	2.91667	HMDB0034315	HMDB	3-(3,4-Dimethoxyphenyl)-2-propenoic acid	208.074	HMDB0034315	1.93011	717531	2.7693e+08	2.22265e+08	7.80106e+07	2.1041e+08	2.58513e+08	6.59935e+08	6.33325e+07	1.89862e+08	9.68463e+07	7.38527e+07	4.0485e+07	1.81259e+08	5.22795e+07	8.91585e+07	8.32965e+07	5.30099e+07	3.74175e+07	4.02162e+07	1.99299
M+H	1+	HMDB0004284	2.52183	HMDB0004284	HMDB	Tyrosol	138.068	HMDB0004284	1.52464	10393	5.67807e+07	1.22833e+08	8.73435e+07	7.48256e+07	3.99849e+07	7.53237e+07	1.22117e+08	7.46795e+07	1.2247e+08	4.65189e+07	6.35614e+07	4.42417e+07	6.50979e+07	7.66805e+07	6.60283e+07	5.48273e+07	4.36648e+07	4.65331e+07	1.45397
M+H	1+	HMDB0033774	2.20764	HMDB0033774	HMDB	3-Methylpentanoic acid	116.084	HMDB0033774	1.18773	7755	3.97905e+07	6.66611e+07	5.88408e+07	6.74907e+07	5.77468e+07	1.98096e+08	5.68825e+07	5.22262e+07	5.01224e+07	8.70475e+07	4.632e+07	8.46677e+07	5.61478e+07	1.16379e+08	1.29208e+08	1.48857e+08	1.61824e+08	9.4651e+07	1.1601
M+H	1+	HMDB0002212	2.25447	HMDB0002212	HMDB	Arachidic acid	312.303	HMDB0002212	1.28316	10467	4.06884e+08	1.71854e+08	7.32032e+07	1.62413e+08	1.2903e+08	1.01169e+08	1.29923e+08	7.52597e+07	8.94265e+07	3.98749e+07	1.12167e+08	1.77625e+07	5.87767e+07	1.75962e+08	4.87358e+07	8.66475e+07	1.68538e+08	5.88394e+07	1.3975
M+H	1+	HMDB0006013	0.0635111	HMDB0006013	HMDB	7a,17-dimethyl-5b-Androstane-3a,17b-diol	320.272	HMDB0006013	1.3266	15706076	1.80135e+08	1.47248e+08	4.62629e+08	4.74911e+07	1.18719e+09	1.01436e+09	2.93257e+07	1.38104e+09	4.12677e+08	1.45837e+09	2.83106e+08	1.9975e+09	1.04751e+09	8.60743e+08	6.71465e+08	7.18762e+08	5.33577e+08	3.00043e+08	1.35604
M+H	1+	HMDB0000014	0.910237	HMDB0000014	HMDB	Deoxycytidine	227.091	HMDB0000014	1.26783	13711	9.02225e+07	6.76803e+07	5.19613e+07	7.51431e+07	6.24217e+07	6.60851e+07	5.1624e+07	4.0841e+07	7.16591e+07	7.28797e+07	8.10455e+07	5.93922e+07	4.62709e+07	1.01283e+08	8.47951e+07	8.2922e+07	9.91712e+07	8.6174e+07	1.24679
M+H	1+	HMDB0035067	1.85778	HMDB0035067	HMDB	Melleolide L	450.145	HMDB0035067	1.87743		2.39461e+08	7.85119e+07	1.85767e+08	1.39178e+08	1.18672e+08	1.36691e+08	2.27534e+08	1.7366e+08	1.95736e+08	1.27458e+08	2.13919e+08	1.48233e+08	2.472e+07	8.50604e+07	2.68762e+07	1.2463e+08	1.24618e+08	7.3936e+07	1.53322
M+H	1+	HMDB0033075	1.80741	HMDB0033075	HMDB	Methyl 1-(methylsulfinyl)propyl disulfide	184.005	HMDB0033075	1.29558	14704626	5.6784e+07	1.88495e+07	5.7015e+07	5.82051e+07	7.80327e+07	1.84372e+08	1.29218e+08	7.09097e+07	7.28874e+07	7.19357e+07	1.16218e+07	7.0556e+07	4.32232e+07	5.15436e+07	3.49835e+07	4.42227e+07	6.46105e+07	2.11987e+07	1.3392
M+H	1+	HMDB0029651	3.43228	HMDB0029651	HMDB	Phlorisobutyrophenone 2-glucoside	358.126	HMDB0029651	1.0995		5.35676e+07	8.0636e+07	1.19928e+08	4.37045e+07	6.72762e+07	5.97573e+07	4.14507e+07	1.10062e+08	7.93523e+07	1.73673e+07	5.31577e+07	3.3751e+07	2.26366e+07	4.45634e+07	3.56681e+07	4.1742e+07	9.37506e+07	1.2848e+08	1.1784
M+H	1+	HMDB0001286	0.531273	HMDB0001286	HMDB	4,4-Dimethyl-5a-cholesta-8,24-dien-3-b-ol	412.371	HMDB0001286	1.41661	50990081	1.18779e+09	2.20471e+08	1.18552e+08	1.1371e+08	8.30133e+07	1.93308e+08	2.55845e+07	1.64827e+08	8.99435e+07	1.97733e+08	2.33865e+07	7.56995e+07	1.34529e+07	7.39101e+07	6.3548e+07	7.2404e+07	6.06072e+07	5.82233e+07	1.47819
M+H	1+	HMDB0060364	0.255021	HMDB0060364	HMDB	2,5-Dichloro-carboxymethylenebut-2-en-4-olide	207.933	HMDB0060364	1.69516		1.50572e+08	9.57573e+07	1.15678e+08	1.04981e+08	9.97818e+07	2.32765e+07	5.04084e+07	6.58454e+07	8.96063e+07	2.8973e+07	6.21102e+07	1.90898e+07	2.95754e+07	1.62834e+07	3.82457e+07	9.7834e+07	4.05902e+07	2.69141e+07	1.81319
M+H	1+	HMDB0001489	1.95285	HMDB0001489	HMDB	Ribose 1-phosphate	230.019	HMDB0001489	1.12241	439236	1.00363e+08	6.60632e+07	5.52434e+07	2.47519e+07	3.34357e+07	5.92386e+07	7.65371e+07	6.24842e+07	4.0917e+07	4.09427e+07	3.87367e+07	5.22383e+07	3.39175e+07	5.98888e+07	3.95287e+07	3.54268e+07	4.03653e+07	2.67587e+07	1.2024
M+H	1+	HMDB0000379	2.29186	HMDB0000379	HMDB	2-Methylcitric acid	206.043	HMDB0000379	1.31968	515	3.57017e+07	1.18132e+08	3.6134e+07	7.88945e+07	3.30078e+07	4.26599e+07	1.52524e+08	6.01462e+07	4.53917e+07	4.75467e+07	1.85326e+07	2.66966e+07	5.35598e+07	4.04645e+07	3.96444e+07	4.36167e+07	6.49838e+07	2.65033e+07	1.38104
M+H	1+	HMDB0030410	2.56116	HMDB0030410	HMDB	L-2-Amino-3-methylenehexanoic acid	143.095	HMDB0030410	1.19877	76223581	2.59267e+08	3.34591e+08	2.13679e+08	1.20072e+08	1.12043e+08	4.31432e+08	4.49296e+07	1.50112e+08	1.62624e+08	2.67327e+08	2.77557e+08	2.64137e+08	2.85549e+08	2.41239e+08	2.01425e+08	1.84622e+08	1.97502e+08	1.94656e+08	1.11269
M+H	1+	HMDB0036158	2.04601	HMDB0036158	HMDB	4-Deacetylneosolaniol	340.152	HMDB0036158	1.14701	14123371	3.01969e+07	3.69498e+07	9.95784e+07	1.39225e+08	3.27947e+07	1.40994e+07	2.32836e+07	4.35186e+07	2.73091e+07	6.77492e+07	6.27219e+07	8.78158e+07	4.11345e+07	7.44887e+07	6.27432e+07	7.0641e+07	3.89117e+07	4.14287e+07	1.19752
M+H	1+	HMDB0041455	1.29022	HMDB0041455	HMDB	3,6,7-Trihydroxy-4'-methoxyflavone 7-rhamnoside	446.121	HMDB0041455	1.23233		8.02417e+07	1.08001e+08	5.11675e+07	6.5617e+07	1.09621e+08	6.04258e+07	4.79195e+07	9.04637e+07	8.59493e+07	7.55297e+07	2.01465e+07	7.97625e+07	5.9703e+07	6.71081e+07	7.01725e+07	2.57157e+07	6.55111e+07	5.67954e+07	1.2473
M+H	1+	HMDB0000232	1.49672	HMDB0000232	HMDB	Quinolinic acid	167.022	HMDB0000232	1.77579	1066	1.0542e+08	4.4409e+08	6.67575e+07	8.06807e+07	7.66005e+07	1.19153e+08	1.08444e+08	1.3572e+08	9.3844e+07	1.19339e+08	1.45406e+07	1.07089e+08	4.45839e+07	6.04089e+07	2.15403e+07	2.15403e+07	6.05794e+07	8.2651e+07	1.85507
M+H	1+	HMDB0031867	2.58614	HMDB0031867	HMDB	4-Acetyl-6-tert-butyl-1,1-dimethylindane	244.183	HMDB0031867	1.28817	61585	1.98264e+08	2.08917e+08	1.27771e+08	2.04778e+08	2.21704e+08	2.4399e+08	4.19412e+08	2.04253e+08	3.36835e+08	3.16938e+08	5.45537e+07	3.00404e+08	1.26716e+07	3.23911e+08	2.92007e+08	3.71707e+07	2.02532e+07	2.44618e+08	1.31402
M+H	1+	HMDB0004824	1.69888	HMDB0004824	HMDB	N2,N2-Dimethylguanosine	311.123	HMDB0004824	1.19502	92919	5.48701e+08	4.04522e+08	4.25227e+08	3.22011e+08	4.12707e+08	4.71016e+08	5.48391e+08	4.73425e+08	5.0598e+08	4.24095e+08	8.86854e+08	2.54106e+08	3.58574e+08	1.7394e+08	1.42051e+08	2.67171e+08	4.08108e+08	2.36525e+08	1.3401
M+H	1+	HMDB0036368	0.530727	HMDB0036368	HMDB	(R)-3,4-Dihydro-2-methyl-2-(4,8,12-trimethyl-3,7,11-tridecatrienyl)-2H-1-benzopyran-6-ol	382.287	HMDB0036368	1.05374	9929901	2.519e+07	4.95931e+07	4.70074e+07	14001000	4.95688e+07	8.9983e+07	8.11167e+07	5.41013e+07	4.77427e+07	6.03784e+07	1.02688e+08	4.94321e+07	8.11758e+07	5.37202e+07	6.52744e+07	5.67153e+07	5.32643e+07	4.86429e+07	1.05607
M+H	1+	HMDB0062339	-0.00704617	HMDB0062339	HMDB	N-Palmitoyl phenylalanine	403.309	HMDB0062339	2.02482	181534	2.03968e+07	2.37833e+07	1.18633e+07	8.17755e+07	4.47493e+07	4.81556e+07	1.61095e+07	3.02478e+07	1.96313e+07	1.18971e+08	7.77742e+07	5.47832e+07	6.74288e+07	6.06405e+07	8.04735e+07	5.1944e+07	6.25508e+07	5.85285e+07	2.1157
M+H	1+	HMDB0000187	1.22917	HMDB0000187	HMDB	L-Serine	105.043	HMDB0000187	1.4041	5951	1.14181e+09	1.05342e+08	6.00075e+08	7.21135e+08	1.01563e+09	1.18971e+09	1.6966e+09	9.6343e+08	1.11404e+09	1.10016e+09	1.02773e+09	1.32154e+09	2.40406e+09	2.77564e+09	1.86838e+09	1.7926e+09	1.47418e+09	1.34831e+09	1.48633
M+H	1+	HMDB0011743	3.62205	HMDB0011743	HMDB	2-Phenylpropionate	150.068	HMDB0011743	1.01075	10296	6.00691e+07	6.78384e+07	7.25175e+07	4.58632e+07	6.18927e+07	4.7327e+07	7.61405e+07	1.75956e+08	7.67015e+07	8.87866e+07	7.05386e+07	1.34457e+08	4.02858e+07	1.55949e+08	1.27934e+08	1.67869e+08	5.27694e+07	1.13105e+08	1.07215
M+H	1+	HMDB0012266	-0.949248	HMDB0012266	HMDB	N-Succinyl-2-amino-6-ketopimelate	289.08	HMDB0012266	2.23029	440349	7.14961e+07	7.0554e+07	3.76465e+07	2.13022e+07	6.5467e+07	5.61612e+07	1.57155e+08	9.74299e+07	3.4749e+07	3.15767e+07	1.72902e+07	1.84293e+07	1.2973e+07	2.39712e+07	1.40613e+07	4.18057e+07	3.36932e+07	2.48911e+07	2.33982
M+H	1+	HMDB0011529	1.39243	HMDB0011529	HMDB	LysoPE(24:6(6Z,9Z,12Z,15Z,18Z,21Z)/0:0)	553.317	HMDB0011529	1.47433	53480958	1.47476e+08	9.1947e+07	9.6456e+07	4.86357e+07	4.80314e+07	2.47518e+07	1.83712e+08	9.44228e+07	1.16367e+08	7.56516e+07	6.05565e+07	7.44055e+07	2.99858e+07	3.38908e+07	1.58602e+07	4.34333e+07	3.52711e+07	6.03919e+07	1.61753
M+H	1+	HMDB0033727	0.482847	HMDB0033727	HMDB	gamma-Taraxastanonol	442.381	HMDB0033727	1.19428	14357350	7.40215e+07	2.69029e+08	5.1087e+07	7.73535e+07	1.30043e+08	5.86956e+07	5.34222e+07	1.79334e+08	9.47487e+07	9.82239e+07	2.04314e+08	1.78945e+08	1.15724e+08	1.36176e+08	1.0494e+08	1.29653e+08	1.5648e+08	9.58911e+07	1.2169
M+H	1+	HMDB0039491	-1.12567	HMDB0039491	HMDB	1,18-Diamino-5,9,14-triazaoctadecane	287.305	HMDB0039491	1.32805	9994246	6.0447e+07	3.99166e+07	1.44428e+08	4.12796e+07	5.16437e+07	1.14716e+08	8.55529e+07	4.52776e+07	1.05774e+08	1.01036e+08	1.44863e+08	1.40724e+08	7.12992e+07	1.77008e+08	4.53807e+07	5.98253e+07	1.46758e+08	1.72309e+08	1.34549
M+H	1+	HMDB0010337	0.881804	HMDB0010337	HMDB	6-Dehydrotestosterone glucuronide	462.225	HMDB0010337	1.49754	5460852	6.14604e+07	6.27131e+07	4.89585e+07	8.00178e+07	7.64863e+07	4.7287e+07	9.0682e+07	3.84347e+07	6.62202e+07	6.35607e+07	2.38224e+07	5.14535e+07	3.41464e+07	3.70371e+07	7.84621e+07	2.75571e+07	3.75596e+07	6.99935e+07	1.4884
M+H	1+	HMDB0034135	2.56776	HMDB0034135	HMDB	Isoeugenol acetate	206.094	HMDB0034135	0.97329	1715136	7.30861e+07	6.68643e+07	7.59896e+07	4.3627e+07	9.0306e+07	4.7136e+07	6.27198e+07	9.96127e+07	4.95211e+07	6.15117e+07	7.72421e+07	7.53197e+07	5.4193e+07	1.03359e+08	1.21584e+08	2.55396e+08	4.34648e+07	1.2656e+08	1.0404
M+H	1+	HMDB0036786	1.33991	HMDB0036786	HMDB	Lansic acid	470.34	HMDB0036786	1.423	15560072	2.84158e+07	4.75475e+06	4.7291e+07	1.3488e+07	2.11198e+07	2.3687e+07	8.691e+06	2.64938e+07	3.21592e+06	9.60462e+07	6.48723e+07	1.14334e+08	1.95077e+07	3.07924e+07	2.303e+07	1.22093e+07	2.55757e+07	2.45698e+07	1.49969
M+H	1+	HMDB0032023	0.296729	HMDB0032023	HMDB	3-Epidemissidine	399.35	HMDB0032023	1.19957	349393	2.18676e+07	2.32184e+07	3.40654e+07	4.49569e+07	3.64551e+07	2.89732e+07	1.19655e+07	1.85442e+07	4.43794e+07	2.04287e+07	5.2416e+07	5.91589e+07	5.06623e+07	5.23727e+07	1.32499e+07	4.74921e+07	3.45185e+07	4.63465e+07	1.19855
M+H	1+	HMDB0029362	1.09842	HMDB0029362	HMDB	(R)-1-O-b-D-glucopyranosyl-1,3-octanediol	308.184	HMDB0029362	1.3266		8.45598e+07	4.03669e+07	2.67692e+07	5.8663e+07	3.30643e+07	3.19383e+07	2.03972e+07	5.59028e+07	2.22384e+07	4.05359e+07	9.36899e+07	1.00677e+08	1.57362e+08	5.78925e+07	4.48868e+07	2.56451e+07	5.31174e+07	4.31692e+07	1.36078
M+H	1+	HMDB0009507	-0.950005	HMDB0009507	HMDB	PE(22:0/22:6(4Z,7Z,10Z,13Z,16Z,19Z))	847.609	HMDB0009507	1.47318	52924740	1.20355e+07	3.81197e+07	1.36749e+07	1.46585e+07	2.83659e+07	2.40205e+07	4.18248e+07	5.02655e+07	3.3308e+07	8.51869e+07	3.7875e+07	5.59247e+07	3.63899e+07	2.64923e+07	6.54948e+07	5.02027e+07	3.04652e+07	3.18514e+07	1.57047
M+H	1+	HMDB0009699	-0.950005	HMDB0009699	HMDB	PE(22:6(4Z,7Z,10Z,13Z,16Z,19Z)/22:0)	847.609	HMDB0009699	1.47318	52924858	1.20355e+07	3.81197e+07	1.36749e+07	1.46585e+07	2.83659e+07	2.40205e+07	4.18248e+07	5.02655e+07	3.3308e+07	8.51869e+07	3.7875e+07	5.59247e+07	3.63899e+07	2.64923e+07	6.54948e+07	5.02027e+07	3.04652e+07	3.18514e+07	1.57047
M+H	1+	HMDB0002060	-1.58704	HMDB0002060	HMDB	O-6-deoxy-a-L-galactopyranosyl-(1-&gt;2)-O-b-D-galactopyranosyl-(1-&gt;3)-2-(acetylamino)-2-deoxy-D-Galactose	529.201	HMDB0002060	1.32868	22833580	2.45988e+07	4.26963e+07	2.04203e+07	37740000	3.09314e+07	4.52402e+07	4.5002e+07	2.85386e+07	3.56994e+07	3.14473e+07	5.33954e+07	4.01619e+07	5.87775e+07	4.41068e+07	8.8871e+07	5.25079e+07	3.19198e+07	3.48677e+07	1.32981
M+H	1+	HMDB0036711	-0.0963464	HMDB0036711	HMDB	Yucalexin B7	300.209	HMDB0036711	1.01765		1.04532e+09	6.60481e+08	7.04439e+08	6.59688e+08	1.16281e+09	1.01834e+09	9.58222e+08	8.52224e+08	7.71724e+08	8.72705e+08	9.57268e+08	1.06046e+09	9.61588e+08	9.17921e+08	8.9425e+08	1.26622e+09	1.272e+09	8.25851e+08	1.04389
M+H	1+	HMDB0029764	1.73838	HMDB0029764	HMDB	Propylene glycol stearate	342.313	HMDB0029764	1.0929	14878	1.64078e+08	1.0958e+08	5.16419e+07	7.59673e+07	8.26899e+07	1.41953e+08	9.89416e+07	1.23119e+08	9.26177e+07	1.42493e+08	3.55385e+07	6.28768e+07	7.01131e+07	1.08313e+08	9.11659e+07	5.28e+07	7.76632e+07	1.2135e+08	1.06868
M+H	1+	HMDB0032803	-0.513711	HMDB0032803	HMDB	Mandelonitrile rutinoside	441.163	HMDB0032803	0.986964		2.07741e+08	2.88416e+08	1.57431e+08	6.24358e+07	4.79197e+07	1.41377e+08	1.71256e+08	7.83456e+07	5.23893e+07	5.50645e+07	3.7074e+07	9.16533e+07	9.72004e+07	1.27037e+08	7.85614e+07	1.14984e+08	7.10309e+07	6.86101e+07	1.04148
M+H	1+	HMDB0036341	-1.20899	HMDB0036341	HMDB	15-Palmitoylsolamin	802.705	HMDB0036341	0.983721	102506803	3.80906e+07	1.1439e+08	5.41637e+07	6.73783e+07	1.42373e+08	1.0083e+08	4.64684e+07	7.97563e+07	2.91158e+07	1.57065e+07	8.2303e+07	5.7776e+07	6.26362e+07	7.59425e+07	2.29997e+07	1.06845e+08	1.62061e+07	9.62625e+06	1.09938
M+H	1+	HMDB0000856	1.61267	HMDB0000856	HMDB	N-a-Acetylcitrulline	217.106	HMDB0000856	1.00448	11506771	4.82159e+07	1.04759e+08	9.03245e+07	8.63718e+07	1.15952e+08	1.2681e+08	1.22801e+08	1.22439e+08	5.03731e+07	1.13427e+08	9.11678e+07	1.77731e+07	4.58877e+07	3.43731e+07	6.2326e+07	1.05708e+08	7.31908e+07	1.71382e+08	1.01865
M+H	1+	HMDB0000162	2.47781	HMDB0000162	HMDB	L-Proline	115.063	HMDB0000162	1.35606	145742	1.11092e+08	3.79503e+08	1.60617e+08	3.92001e+08	4.93464e+08	2.08699e+08	3.80741e+08	2.06011e+08	1.15081e+08	1.97344e+08	2.5326e+08	2.46724e+07	2.9992e+07	3.13214e+08	3.14557e+07	1.04417e+08	1.18872e+08	2.03545e+08	1.64772

## Sheet: diffrential metabolites final
MS2Compound ID	mS-score	Source ID	Source	Name	MonoMass	HMDB		VIP	PubChem	BIRD1-TR1	BIRD1-TR2	BIRD1-TR3	BIRD2-TR1	BIRD2-TR2	BIRD2-TR3	BIRD3-TR1	BIRD3-TR2	BIRD3-TR3	BIRD4-TR1	BIRD4-TR2	BIRD4-TR3	BIRD5-TR1	BIRD5-TR2	BIRD5-TR3	BIRD6-TR1	BIRD6-TR2	BIRD6-TR3	VIP	Fold change	log2(FC)	p-value	row m/z	row retention time
HMDB0001294	1.09808	HMDB0001294	HMDB	2,3-Diphosphoglyceric acid	265.959	HMDB0001294		1.37101	186004	1.33895e+08	2.64735e+08	6.90881e+07	8.80451e+07	1.15991e+08	1.41726e+08	7.11773e+07	6.037e+07	6.92612e+07	6.91811e+07	4.60987e+07	5.0668e+07	5.67625e+07	6.94518e+07	4.75861e+07	8.87911e+07	5.13152e+07	6.31292e+07	1.93208	1.6944	0.7608	0.0093659	267	2.5642
HMDB0013818	2.13736	HMDB0013818	HMDB	2-Ethyl-4-methyl-1-pentanol	130.136	HMDB0013818		1.26053	7821	4.60303e+07	1.1545e+08	1.05019e+08	1.1148e+08	5.96674e+07	8.85358e+07	3.67344e+07	1.17486e+08	1.52905e+07	1.44049e+08	1.75227e+08	3.75122e+07	1.41771e+08	1.57999e+08	1.59928e+08	1.31235e+08	6.91406e+07	9.71218e+07	1.27022	0.567	-0.81858	0.041826	131.16	23.9274
HMDB0000903	0.718464	HMDB0000903	HMDB	Tetrahydrocortisone	364.225	HMDB0000903		1.57138	12444617	1.20455e+08	1.91721e+08	1.93778e+08	7.6787e+07	1.81563e+08	1.19496e+08	1.35883e+08	1.27002e+08	1.90432e+08	9.9321e+07	5.62783e+07	6.30631e+07	4.47908e+07	1.43816e+08	1.54335e+08	1.17399e+08	1.09661e+08	1.07215e+08	1.61186	1.3973	0.48262	0.049672	365.28	17.9647
HMDB0039662	3.10224	HMDB0039662	HMDB	2,3,6,7-Tetrahydrocyclopent[b]azepin-8(1H)-one	149.084	HMDB0039662		1.07171	6428846	9.19248e+07	3.41429e+07	2.74225e+07	3.6956e+07	1.00942e+08	4.27959e+07	5.72424e+07	1.14619e+08	1.09331e+08	1.42032e+08	9.19185e+07	5.99861e+07	6.99112e+07	5.84444e+07	7.06614e+07	1.44026e+08	9.17268e+07	8.14616e+07	1.1716	0.70735	-0.49951	0.045896	150.12	1.96941
HMDB0002904	2.13423	HMDB0002904	HMDB	2,3-Dinor-TXB2	342.204	HMDB0002904		1.74711	5283138	5.67291e+07	6.19734e+07	9.47863e+06	5.6128e+07	3.57143e+07	3.30809e+07	2.8911e+07	7.999e+07	8.64776e+07	8.91458e+07	6.13092e+07	7.05243e+07	1.13973e+08	7.09988e+07	1.37089e+08	9.22865e+07	7.29578e+07	1.38406e+08	1.83569	0.46647	-1.1001	0.0023993	343.2	11.4455
HMDB0038525	0.620675	HMDB0038525	HMDB	3-(10-Heptadecenyl)phenol	330.292	HMDB0038525		1.40502	44575468	6.15518e+07	5.86328e+07	4.79506e+07	8.66507e+07	9.78973e+07	3.75899e+07	1.4164e+07	1.82273e+07	8.02411e+07	1.30219e+08	1.13093e+08	8.64824e+07	7.15875e+07	8.12402e+07	6.90057e+07	4.86905e+07	7.76614e+07	4.38794e+07	1.43044	0.64209	-0.63915	0.042397	331.32	17.3118
HMDB0034315	2.91667	HMDB0034315	HMDB	3-(3,4-Dimethoxyphenyl)-2-propenoic acid	208.074	HMDB0034315		1.93011	717531	2.7693e+08	2.22265e+08	7.80106e+07	2.1041e+08	2.58513e+08	6.59935e+08	6.33325e+07	1.89862e+08	9.68463e+07	7.38527e+07	4.0485e+07	1.81259e+08	5.22795e+07	8.91585e+07	8.32965e+07	5.30099e+07	3.74175e+07	4.02162e+07	1.99299	2.8885	1.5303	0.0035431	209.04	15.6668
HMDB0033774	2.20764	HMDB0033774	HMDB	3-Methylpentanoic acid	116.084	HMDB0033774		1.18773	7755	3.97905e+07	6.66611e+07	5.88408e+07	6.74907e+07	5.77468e+07	1.98096e+08	5.68825e+07	5.22262e+07	5.01224e+07	8.70475e+07	4.632e+07	8.46677e+07	5.61478e+07	1.16379e+08	1.29208e+08	1.48857e+08	1.61824e+08	9.4651e+07	1.1601	0.65662	-0.60687	0.032923	117.12	4.04804
HMDB0000014	0.910237	HMDB0000014	HMDB	Deoxycytidine	227.091	HMDB0000014		1.26783	13711	9.02225e+07	6.76803e+07	5.19613e+07	7.51431e+07	6.24217e+07	6.60851e+07	5.1624e+07	4.0841e+07	7.16591e+07	7.28797e+07	8.10455e+07	5.93922e+07	4.62709e+07	1.01283e+08	8.47951e+07	8.2922e+07	9.91712e+07	8.6174e+07	1.24679	0.74942	-0.41615	0.020983	228.12	2.03619
HMDB0001286	0.531273	HMDB0001286	HMDB	4,4-Dimethyl-5a-cholesta-8,24-dien-3-b-ol	412.371	HMDB0001286		1.41661	50990081	1.18779e+09	2.20471e+08	1.18552e+08	1.1371e+08	8.30133e+07	1.93308e+08	2.55845e+07	1.64827e+08	8.99435e+07	1.97733e+08	2.33865e+07	7.56995e+07	1.34529e+07	7.39101e+07	6.3548e+07	7.2404e+07	6.06072e+07	5.82233e+07	1.47819	3.2641	1.7067	0.047767	413.4	18.966
HMDB0060364	0.255021	HMDB0060364	HMDB	2,5-Dichloro-carboxymethylenebut-2-en-4-olide	207.933	HMDB0060364		1.69516		1.50572e+08	9.57573e+07	1.15678e+08	1.04981e+08	9.97818e+07	2.32765e+07	5.04084e+07	6.58454e+07	8.96063e+07	2.8973e+07	6.21102e+07	1.90898e+07	2.95754e+07	1.62834e+07	3.82457e+07	9.7834e+07	4.05902e+07	2.69141e+07	1.81319	2.0717	1.0508	0.010758	208.92	0.804976
HMDB0000232	1.49672	HMDB0000232	HMDB	Quinolinic acid	167.022	HMDB0000232		1.77579	1066	1.0542e+08	4.4409e+08	6.67575e+07	8.06807e+07	7.66005e+07	1.19153e+08	1.08444e+08	1.3572e+08	9.3844e+07	1.19339e+08	1.45406e+07	1.07089e+08	4.45839e+07	6.04089e+07	2.15403e+07	2.15403e+07	6.05794e+07	8.2651e+07	1.85507	2.0677	1.048	0.015223	168	23.5221
HMDB0062339	-0.00704617	HMDB0062339	HMDB	N-Palmitoyl phenylalanine	403.309	HMDB0062339	Amino acids, peptides, and analogues	2.02482	181534	2.03968e+07	2.37833e+07	1.18633e+07	8.17755e+07	4.47493e+07	4.81556e+07	1.61095e+07	3.02478e+07	1.96313e+07	1.18971e+08	7.77742e+07	5.47832e+07	6.74288e+07	6.06405e+07	8.04735e+07	5.1944e+07	6.25508e+07	5.85285e+07	2.1157	0.43367	-1.2053	0.00034187	404.28	2.43628
HMDB0000187	1.22917	HMDB0000187	HMDB	L-Serine	105.043	HMDB0000187	Amino acids, peptides, and analogues	1.4041	5951	1.14181e+09	1.05342e+08	6.00075e+08	7.21135e+08	1.01563e+09	1.18971e+09	1.6966e+09	9.6343e+08	1.11404e+09	1.10016e+09	1.02773e+09	1.32154e+09	2.40406e+09	2.77564e+09	1.86838e+09	1.7926e+09	1.47418e+09	1.34831e+09	1.48633	0.52758	-0.92255	0.026381	106.08	23.0741
HMDB0012266	-0.949248	HMDB0012266	HMDB	N-Succinyl-2-amino-6-ketopimelate	289.08	HMDB0012266	Amino acids, peptides, and analogues	2.23029	440349	7.14961e+07	7.0554e+07	3.76465e+07	2.13022e+07	6.5467e+07	5.61612e+07	1.57155e+08	9.74299e+07	3.4749e+07	3.15767e+07	1.72902e+07	1.84293e+07	1.2973e+07	2.39712e+07	1.40613e+07	4.18057e+07	3.36932e+07	2.48911e+07	2.33982	2.6929	1.4292	0.0014338	290.04	2.19007
HMDB0033727	0.482847	HMDB0033727	HMDB	gamma-Taraxastanonol	442.381	HMDB0033727		1.19428	14357350	7.40215e+07	2.69029e+08	5.1087e+07	7.73535e+07	1.30043e+08	5.86956e+07	5.34222e+07	1.79334e+08	9.47487e+07	9.82239e+07	2.04314e+08	1.78945e+08	1.15724e+08	1.36176e+08	1.0494e+08	1.29653e+08	1.5648e+08	9.58911e+07	1.2169	0.70262	-0.50918	0.043053	443.4	15.4655
HMDB0036786	1.33991	HMDB0036786	HMDB	Lansic acid	470.34	HMDB0036786		1.423	15560072	2.84158e+07	4.75475e+06	4.7291e+07	1.3488e+07	2.11198e+07	2.3687e+07	8.691e+06	2.64938e+07	3.21592e+06	9.60462e+07	6.48723e+07	1.14334e+08	1.95077e+07	3.07924e+07	2.303e+07	1.22093e+07	2.55757e+07	2.45698e+07	1.49969	0.4184	-1.257	0.030472	471.36	6.39646
HMDB0009507	-0.950005	HMDB0009507	HMDB	PE(22:0/22:6(4Z,7Z,10Z,13Z,16Z,19Z))	847.609	HMDB0009507		1.47318	52924740	1.20355e+07	3.81197e+07	1.36749e+07	1.46585e+07	2.83659e+07	2.40205e+07	4.18248e+07	5.02655e+07	3.3308e+07	8.51869e+07	3.7875e+07	5.59247e+07	3.63899e+07	2.64923e+07	6.54948e+07	5.02027e+07	3.04652e+07	3.18514e+07	1.57047	0.56653	-0.81978	0.0078317	848.64	16.2246
HMDB0009699	-0.950005	HMDB0009699	HMDB	PE(22:6(4Z,7Z,10Z,13Z,16Z,19Z)/22:0)	847.609	HMDB0009699		1.47318	52924858	1.20355e+07	3.81197e+07	1.36749e+07	1.46585e+07	2.83659e+07	2.40205e+07	4.18248e+07	5.02655e+07	3.3308e+07	8.51869e+07	3.7875e+07	5.59247e+07	3.63899e+07	2.64923e+07	6.54948e+07	5.02027e+07	3.04652e+07	3.18514e+07	1.57047	0.56653	-0.81978	0.0078317	848.64	16.2246
HMDB0002060	-1.58704	HMDB0002060	HMDB	O-6-deoxy-a-L-galactopyranosyl-(1-&gt;2)-O-b-D-galactopyranosyl-(1-&gt;3)-2-(acetylamino)-2-deoxy-D-Galactose	529.201	HMDB0002060		1.32868	22833580	2.45988e+07	4.26963e+07	2.04203e+07	37740000	3.09314e+07	4.52402e+07	4.5002e+07	2.85386e+07	3.56994e+07	3.14473e+07	5.33954e+07	4.01619e+07	5.87775e+07	4.41068e+07	8.8871e+07	5.25079e+07	3.19198e+07	3.48677e+07	1.32981	0.64619	-0.62996	0.029013	530.16	4.03284
HMDB0036711	-0.0963464	HMDB0036711	HMDB	Yucalexin B7	300.209	HMDB0036711		1.01765		1.04532e+09	6.60481e+08	7.04439e+08	6.59688e+08	1.16281e+09	1.01834e+09	9.58222e+08	8.52224e+08	7.71724e+08	8.72705e+08	9.57268e+08	1.06046e+09	9.61588e+08	9.17921e+08	8.9425e+08	1.26622e+09	1.272e+09	8.25851e+08	1.04389	0.80346	-0.31571	0.0472	301.2	19.884
HMDB0000162	2.47781	HMDB0000162	HMDB	L-Proline	115.063	HMDB0000162	Amino acids, peptides, and analogues	1.35606	145742	1.11092e+08	3.79503e+08	1.60617e+08	3.92001e+08	4.93464e+08	2.08699e+08	3.80741e+08	2.06011e+08	1.15081e+08	1.97344e+08	2.5326e+08	2.46724e+07	2.9992e+07	3.13214e+08	3.14557e+07	1.04417e+08	1.18872e+08	2.03545e+08	1.64772	1.8318	0.87325	0.045783	116.04	3.8804
